# Supplementary material for: Molecular Models of STAT5A Tetramers Complexed to DNA Predict Relative Genome-Wide Frequencies of the Spacing between the Two Dimer Binding Motifs of the Tetramer Binding Sites
Source: PLoS One. 2016 Aug 18;11(8):e0160339. doi: 10.1371/journal.pone.0160339 (PMC4990345; doi:10.1371/journal.pone.0160339)
Supplement: S1 Tables — This is a Microsoft Excel file, which contains 26 Excel sheets, one sheet for each CTCD in the range of 10 and 36. Each sheet gives data on the tetramer model with the 10.5 bps/turn DNA and the N-terminal domain dimer (NDD) positioned on the tetramer 2-fold axis. Each sheet is made of 17 tables. Table A occupies columns A-P. Column A: The x-coordinate (position along the tetramer 2-fold axis) of the NDD (in Å). Position zero is on the DNA axis. Column B: The rotation angle ϕ (in degrees) of the NDD around the 2-fold axis. Column C: Number of clashes with the NDD unflipped. Column D: Number of clashes with the NDD flipped (rotated by 180°) around the vertical axis (parallel to the DNA axis). Columns E, F, G and H: Distance (in Å) from one of the two C-terminal CAs of the NDD to the N-terminal CA of the core monomers A’, A, D’ and D, respectively. Columns I to L: Same as above except from the other C-terminal CA of the NDD. Column M: Average of distances in columns E and L, which are equivalent by the 2-fold symmetry. Column N: Average of distances in columns F and K, which are equivalent by the 2-fold symmetry. Column O: Average of distances in columns G and J, which are equivalent by the 2-fold symmetry. Column P: Average of distances in columns H and I, which are equivalent by the 2-fold symmetry. Table B (D1 = 1-A’/2-D) occupies columns R-X and rows 1–19. Table C (D2 = 1-A/2-D’) occupies columns Z-AF and rows 1–19. Table D (D3 = 1-D’/2-A) occupies columns R-X and rows 22–40. Table E (D4 = 1-D/2-A’) occupies columns Z-AF and rows 22–40. Above four tables are columns M, N, O, and P, respectively, re-written in a 2-dimensional form, with rows for angles and columns for distances. Table F occupies columns AH-AN and rows 1–19. Table G occupies columns AH-AN and rows 22–40. These are columns C and D, respectively, re-written in a 2-dimensional form, with rows for angles and columns for distances. Table H (A’-D) occupies columns R-X and rows 44–62. Table I (A-D’) occupie [file pone.0160339.s004.xlsx]

## Sheet: OnAxis10
mov	rot	CuF	CF		1-A	1-D'	1-D	2-A'	2-A	2-D'	2-D	D1	D2	D3	D4		D1	0	30	60	90	120	150		D2	0	30	60	90	120	150		Cuf	0	30	60	90	120	150
-85	0	0	0	98.533	104.484	116.363	94.076	92.941	116.545	104.244	99.945	99.239	104.364	116.454	93.5085		-85	99.239	105.595	109.339	109.762	106.784	100.963		-85	104.364	111.573	118.092	122.403	123.614	121.493		-85	0	0	0	0	0	0
-85	30	0	0	104.936	111.698	109.474	86.883	85.653	109.659	111.448	106.253	105.595	111.573	109.567	86.268		-75	91.6505	98.4965	102.501	102.952	99.771	93.5145		-75	95.675	103.491	110.489	115.084	116.372	114.116		-75	0	0	0	0	0	0
-85	60	0	0	108.726	118.216	102.408	82.148	80.789	102.605	117.968	109.952	109.339	118.092	102.507	81.4685		-65	84.5645	91.94	96.218	96.6975	93.304	86.5815		-65	87.2675	95.772	103.293	108.195	109.565	107.165		-65	13	0	0	0	0	0
-85	90	0	0	109.186	122.52	97.21	81.633	80.165	97.427	122.285	110.338	109.762	122.403	97.3185	80.899		-55	78.1185	86.0485	90.605	91.1145	87.5045	80.2985		-55	79.2305	88.511	96.5995	101.823	103.278	100.728		-55	17	5	0	0	0	1
-85	120	0	0	106.23	123.723	95.654	85.546	84.035	95.894	123.506	107.338	106.784	123.614	95.774	84.7905		-45	72.4845	80.9675	85.7945	86.3315	82.5135	74.8275		-45	71.689	81.8295	90.517	96.0725	97.6125	94.911		-45	69	61	16	0	6	34
-85	150	0	0	100.409	121.59	98.324	92.387	90.901	98.579	121.396	101.517	100.963	121.493	98.4515	91.644		-35	67.8635	76.8585	81.9275	82.49	78.4845	70.3605		-35	64.817	75.8815	85.1775	91.06	92.683	89.833		-35	80	91	94	26	54	85
-75	0	0	0	90.966	95.797	108.647	85.95	84.875	108.824	95.553	92.335	91.6505	95.675	108.736	85.4125		-25	64.4735	73.8825	79.1425	79.7245	75.5725	67.097		-25	58.8485	70.851	80.7285	86.9125	88.6115	85.6265		-25	120	185	188	341	348	163
-75	30	0	0	97.865	103.617	101.235	78.01	76.825	101.414	103.365	99.128	98.4965	103.491	101.325	77.4175		-15	62.516	72.18	77.556	78.15	73.9095	65.218		-15	54.084	66.946	77.324	83.759	85.521	82.4245		-15	343	391	382	450	631	493
-75	60	0	0	101.919	110.613	93.548	72.7	71.362	93.742	110.364	103.084	102.501	110.489	93.645	72.031		-5	62.1265	71.843	77.242	77.838	73.5795	64.8435		-5	50.862	64.3715	75.1065	81.716	83.521	80.347		-5	559	441	486	424	524	465
-75	90	0	0	102.409	115.202	87.827	72.118	70.654	88.045	114.966	103.494	102.952	115.084	87.936	71.386		5	63.333	72.8885	78.2155	78.8045	74.601	66.0005		5	49.486	63.2895	74.181	80.867	82.69	79.4835		5	302	294	260	208	265	272
-75	120	0	0	99.251	116.48	86.103	76.518	75.017	86.345	116.264	100.291	99.771	116.372	86.224	75.7675		15	66.0485	75.26	80.43	81.003	76.9195	68.61		15	50.1075	63.7765	74.597	81.2485	83.0635	79.8715		15	153	185	255	203	145	156
-75	150	0	0	92.995	114.212	89.06	84.097	82.636	89.318	114.02	94.034	93.5145	114.116	89.189	83.3665		25	70.098	78.838	83.7875	84.337	80.4235	72.5165		25	52.656	65.798	76.332	82.8445	84.625	81.495		25	196	239	262	180	143	185
-65	0	13	0	83.909	87.391	101.332	78.258	77.262	101.501	87.144	85.22	84.5645	87.2675	101.416	77.76		35	75.2665	83.467	88.157	88.6795	84.9665	77.524		35	56.873	69.219	79.3005	85.587	87.3115	84.281		35	60	66	93	82	91	82
-65	30	0	0	91.343	95.899	93.341	69.445	68.321	93.513	95.645	92.537	91.94	95.772	93.427	68.883		45	81.341	88.9835	93.3965	93.8905	90.3915	83.4345		45	62.4215	73.845	83.369	89.3705	91.0235	88.12		45	17	8	28	25	57	36
-65	60	0	0	95.674	103.418	84.943	63.422	62.114	85.131	103.169	96.762	96.218	103.293	85.037	62.768		55	88.134	95.2335	99.3695	99.8335	96.55	90.07		55	68.9805	79.4675	88.3875	94.0685	95.6405	92.882		55	0	0	0	3	0	5
-65	90	0	0	96.195	108.312	78.598	62.753	61.3	78.815	108.078	97.2	96.6975	108.195	78.7065	62.0265		65	95.4935	102.082	105.951	106.386	103.311	97.2825		65	76.2905	85.889	94.203	99.553	101.04	98.4325		65	0	0	0	0	0	0
-65	120	0	0	92.827	109.671	76.666	67.765	66.281	76.911	109.458	93.781	93.304	109.565	76.7885	67.023		75	103.297	109.416	113.035	113.443	110.564	104.953		75	84.155	92.9455	100.678	105.701	107.103	104.647		75	0	0	0	0	0	0
-65	150	0	0	86.105	107.259	79.973	76.219	74.796	80.234	107.071	87.058	86.5815	107.165	80.1035	75.5075		85	111.452	117.147	120.534	120.916	118.22	112.989		85	92.434	100.502	107.694	112.404	113.722	111.412		85	0	0	0	0	0	0
-55	0	17	0	77.503	79.356	94.51	71.143	70.25	94.669	79.105	78.734	78.1185	79.2305	94.5895	70.6965
-55	30	5	0	85.496	88.639	85.886	61.316	60.278	86.049	88.383	86.601	86.0485	88.511	85.9675	60.797
-55	60	0	0	90.108	96.724	76.676	54.4	53.14	76.858	96.475	91.102	90.605	96.5995	76.767	53.77		D3	0	30	60	90	120	150		D4	0	30	60	90	120	150		CU	0	30	60	90	120	150
-55	90	0	0	90.662	101.94	69.582	53.619	52.186	69.797	101.707	91.567	91.1145	101.823	69.6895	52.9025		-85	116.454	109.567	102.507	97.3185	95.774	98.4515		-85	93.5085	86.268	81.4685	80.899	84.7905	91.644		-85	0	0	0	0	0	0
-55	120	0	0	87.08	103.382	67.391	59.406	57.956	67.64	103.173	87.929	87.5045	103.278	67.5155	58.681		-75	108.736	101.325	93.645	87.936	86.224	89.189		-75	85.4125	77.4175	72.031	71.386	75.7675	83.3665		-75	0	0	0	0	0	0
-55	150	1	0	79.876	100.82	71.131	68.894	67.528	71.395	100.637	80.721	80.2985	100.728	71.263	68.211		-65	101.416	93.427	85.037	78.7065	76.7885	80.1035		-65	77.76	68.883	62.768	62.0265	67.023	75.5075		-65	0	0	0	0	0	0
-45	0	69	0	71.922	71.815	88.296	64.795	64.037	88.442	71.563	73.047	72.4845	71.689	88.369	64.416		-55	94.5895	85.9675	76.767	69.6895	67.5155	71.263		-55	70.6965	60.797	53.77	52.9025	58.681	68.211		-55	0	0	0	0	0	0
-45	30	61	0	80.471	81.957	78.997	53.821	52.906	79.147	81.702	81.464	80.9675	81.8295	79.072	53.3635		-45	88.369	79.072	68.957	60.979	58.483	62.772		-45	64.416	53.3635	45.1955	44.1595	50.94	61.678		-45	0	0	0	0	0	0
-45	60	16	0	85.355	90.64	68.871	45.787	44.604	69.043	90.394	86.234	85.7945	90.517	68.957	45.1955		-35	82.8915	72.899	61.7815	52.729	49.821	54.7925		-35	59.168	46.8945	37.3375	36.076	44.117	56.175		-35	0	0	0	4	1	0
-45	90	0	0	85.939	96.187	60.873	44.856	43.463	61.085	95.958	86.724	86.3315	96.0725	60.979	44.1595		-25	78.3125	67.6475	55.488	45.1915	41.7615	47.5825		-25	55.2475	41.8395	30.7495	29.205	38.701	52.0295		-25	2	0	21	29	17	12
-45	120	6	0	82.152	97.714	58.357	51.635	50.245	58.609	97.511	82.875	82.5135	97.6125	58.483	50.94		-15	74.798	63.5455	50.406	38.7835	34.727	41.545		-15	52.9495	38.755	26.401	24.586	35.3445	49.5835		-15	33	27	75	85	70	109
-45	150	34	0	74.472	94.999	62.638	62.317	61.039	62.906	94.823	75.183	74.8275	94.911	62.772	61.678		-5	72.503	60.8275	46.933	34.1475	29.459	37.2545		-5	52.488	38.122	25.4635	23.5785	34.6515	49.0915		-5	228	227	172	163	225	341
-35	0	80	0	67.371	64.943	82.826	59.46	58.876	82.957	64.691	68.356	67.8635	64.817	82.8915	59.168		5	71.544	59.681	45.4375	32.0615	27.014	35.3525		5	53.9105	40.057	28.278	26.595	36.771	50.61		5	586	464	535	405	512	517
-35	30	91	0	76.431	76.008	72.832	47.262	46.527	72.966	75.755	77.286	76.8585	75.8815	72.899	46.8945		15	71.9755	60.1975	46.114	33.013	28.136	36.2175		15	57.0755	44.225	33.9245	32.535	41.273	53.9695		15	352	506	681	439	415	293
-35	60	94	0	81.557	85.298	61.702	37.861	36.814	61.861	85.057	82.298	81.9275	85.1775	61.7815	37.3375		25	73.7725	62.335	48.871	36.766	32.458	39.669		25	61.716	50.071	41.257	40.122	47.484	58.856		25	182	199	412	422	224	144
-35	90	26	4	82.168	91.171	52.626	36.73	35.422	52.832	90.949	82.812	82.49	91.06	52.729	36.076		35	76.839	65.9355	53.388	42.587	38.9285	45.1165		35	67.529	57.0825	49.532	48.591	54.827	64.9255		35	221	157	160	188	190	226
-35	120	54	1	78.198	92.781	49.694	44.757	43.477	49.948	92.585	78.771	78.4845	92.683	49.821	44.117		45	81.0315	70.7775	59.2635	49.755	46.6615	51.9365		45	74.2395	64.882	58.35	57.553	62.907	71.8795		45	215	206	186	143	194	237
-35	150	85	0	70.087	89.916	54.658	56.749	55.601	54.927	89.75	70.634	70.3605	89.833	54.7925	56.175		55	86.186	76.6245	66.137	57.7705	55.129	59.6595		55	81.6255	73.219	67.4985	66.811	71.4745	79.4855		55	135	112	63	42	69	97
-25	0	120	2	64.069	58.973	78.256	55.43	55.065	78.369	58.724	64.878	64.4735	58.8485	78.3125	55.2475		65	92.1405	83.2655	73.729	66.3275	64.0395	67.9795		65	89.5215	81.929	76.8595	76.2565	80.3735	87.5745		65	42	67	21	1	15	8
-25	30	185	0	73.537	70.974	67.59	42.08	41.599	67.705	70.728	74.228	73.8825	70.851	67.6475	41.8395		75	98.7515	90.527	81.8405	75.241	73.2325	76.701		75	97.803	90.9045	86.364	85.8275	89.5055	96.024		75	0	1	0	0	0	0
-25	60	188	21	78.852	80.845	55.418	31.152	30.347	55.558	80.612	79.433	79.1425	80.7285	55.488	30.7495		85	105.895	98.27	90.3315	84.3985	82.613	85.7025		85	106.38	100.075	95.969	95.4865	98.8055	104.747		85	0	0	0	0	0	0
-25	90	341	29	79.483	87.019	45.095	29.767	28.643	45.288	86.806	79.966	79.7245	86.9125	45.1915	29.205
-25	120	348	17	75.372	88.704	41.635	39.245	38.157	41.888	88.519	75.773	75.5725	88.6115	41.7615	38.701
-25	150	163	12	66.919	85.704	47.45	52.512	51.547	47.715	85.549	67.275	67.097	85.6265	47.5825	52.0295		Squared prababiliies
-15	0	343	33	62.216	54.203	74.753	53.005	52.894	74.843	53.965	62.816	62.516	54.084	74.798	52.9495		D1(A'D)	0	30	60	90	120	150		D2(AD')	0	30	60	90	120	150			0	30	60	90	120	150
-15	30	391	27	71.928	67.063	63.501	38.83	38.68	63.59	66.829	72.432	72.18	66.946	63.5455	38.755		-85	0	0	0	0	0	0		-85	0	0	0	0	0	0	0	-85	1	1	1	1	1	1
-15	60	382	75	77.354	77.435	50.35	26.599	26.203	50.462	77.213	77.758	77.556	77.324	50.406	26.401		-75	0	0	0	0	0	0		-75	0	0	0	0	0	0	0	-75	1	1	1	1	1	1
-15	90	450	85	77.998	83.859	38.697	24.962	24.21	38.87	83.659	78.302	78.15	83.759	38.7835	24.586		-65	0	0	0	0	0	0		-65	0	0	0	0	0	0	0	-65	0	1	1	1	1	1
-15	120	631	70	73.804	85.607	34.605	35.738	34.951	34.849	85.435	74.015	73.9095	85.521	34.727	35.3445		-55	0	0	0	0	0	0		-55	0	0	0	0	0	0	0	-55	0	0	1	1	1	0
-15	150	493	109	65.148	82.494	41.418	49.945	49.222	41.672	82.355	65.288	65.218	82.4245	41.545	49.5835		-45	0	0	0	0	0	0		-45	0	0	0	0	0	0	0	-45	0	0	0	1	0	0
-5	0	559	228	61.943	50.972	72.471	52.407	52.569	72.535	50.752	62.31	62.1265	50.862	72.503	52.488		-35	0	0	0	0	0	0		-35	0	0	0	0	0	0	0	-35	0	0	0	0	0	0
-5	30	441	227	71.692	64.48	60.798	38.01	38.234	60.857	64.263	71.994	71.843	64.3715	60.8275	38.122		-25	0	0	0	0	0	0		-25	0	0	0	0	0	0	0	-25	0	0	0	0	0	0
-5	60	486	172	77.134	75.209	46.895	25.387	25.54	46.971	75.004	77.35	77.242	75.1065	46.933	25.4635		-15	0	0	0	0	0	0		-15	0	0	0	0	0	0	0	-15	0	0	0	0	0	0
-5	90	424	163	77.78	81.808	34.08	23.667	23.49	34.215	81.624	77.896	77.838	81.716	34.1475	23.5785		-5	0	0	0	0	0	0		-5	0	0	0	0	0	0	0	-5	0	0	0	0	0	0
-5	120	524	225	73.573	83.599	29.35	34.846	34.457	29.568	83.443	73.586	73.5795	83.521	29.459	34.6515		5	0	0	0	0	0	0		5	0	0	0	0	0	0	0	5	0	0	0	0	0	0
-5	150	465	341	64.886	80.408	37.141	49.311	48.872	37.368	80.286	64.801	64.8435	80.347	37.2545	49.0915		15	0	0	0	0	0	0		15	0	0	0	0	0	0	0	15	0	0	0	0	0	0
5	0	302	586	63.269	49.581	71.526	53.699	54.122	71.562	49.391	63.397	63.333	49.486	71.544	53.9105		25	0	0	0	0	0	0		25	0	0	0	0	0	0	0	25	0	0	0	0	0	0
5	30	294	464	72.84	63.386	59.668	39.772	40.342	59.694	63.193	72.937	72.8885	63.2895	59.681	40.057		35	0	0	0	0	0	0		35	0	0	0	0	0	0	0	35	0	0	0	0	0	0
5	60	260	535	78.203	74.273	45.421	27.956	28.6	45.454	74.089	78.228	78.2155	74.181	45.4375	28.278		45	0	0	0	0	0	0		45	0	0	0	0	0	0	0	45	0	0	0	0	0	0
5	90	208	405	78.84	80.949	32.022	26.404	26.786	32.101	80.785	78.769	78.8045	80.867	32.0615	26.595		55	0	0	0	0	0	0		55	0	0	0	0	0	0	0	55	1	1	1	0	1	0
5	120	265	512	74.693	82.758	26.934	36.759	36.783	27.094	82.622	74.509	74.601	82.69	27.014	36.771		65	0	0	0	0	0	0		65	0	0	0	0	0	0	0	65	1	1	1	1	1	1
5	150	272	517	66.153	79.534	35.262	50.681	50.539	35.443	79.433	65.848	66.0005	79.4835	35.3525	50.61		75	0	0	0	0	0	0		75	0	0	0	0	0	0	0	75	1	1	1	1	1	1
15	0	153	352	66.098	50.184	71.972	56.75	57.401	71.979	50.031	65.999	66.0485	50.1075	71.9755	57.0755		85	0	0	0	0	0	0		85	0	0	0	0	0	0	0	85	1	1	1	1	1	1
15	30	185	506	75.311	63.859	60.202	43.805	44.645	60.193	63.694	75.209	75.26	63.7765	60.1975	44.225
15	60	255	681	80.509	74.677	46.12	33.445	34.404	46.108	74.517	80.351	80.43	74.597	46.114	33.9245
15	90	203	439	81.128	81.32	33.006	32.159	32.911	33.02	81.177	80.878	81.003	81.2485	33.013	32.535		D3(D'A)								D4(A'D)									0	30	60	90	120	150
15	120	145	415	77.104	83.121	28.096	41.089	41.457	28.176	83.006	76.735	76.9195	83.0635	28.136	41.273		-85	0	0	0	0	0	0		-85	0	0	0	0	0	0	0	-85	1	1	1	1	1	1
15	150	156	293	68.864	79.911	36.158	53.904	54.035	36.277	79.832	68.356	68.61	79.8715	36.2175	53.9695		-75	0	0	0	0	0	0		-75	0	0	0	0	0	0	0	-75	1	1	1	1	1	1
25	0	196	182	70.249	52.713	73.783	61.299	62.133	73.762	52.599	69.947	70.098	52.656	73.7725	61.716		-65	0	0	0	0	0	0		-65	0	0	0	0	0	0	0	-65	1	1	1	1	1	1
25	30	239	199	78.98	65.865	62.356	49.557	50.585	62.314	65.731	78.696	78.838	65.798	62.335	50.071		-55	0	0	0	0	0	0		-55	0	0	0	0	0	0	0	-55	1	1	1	1	1	1
25	60	262	412	83.951	76.399	48.898	40.689	41.825	48.844	76.265	83.624	83.7875	76.332	48.871	41.257		-45	0	0	0	0	0	0		-45	0	0	0	0	0	0	0	-45	1	1	1	1	1	1
25	90	180	422	84.544	82.904	36.788	39.638	40.606	36.744	82.785	84.13	84.337	82.8445	36.766	40.122		-35	0	0	0	0	0	0		-35	0	0	1.42204e-05	2.20242e-05	0	0	0	-35	1	1	1	0	0	1
25	120	143	224	80.691	84.671	32.455	47.173	47.795	32.461	84.579	80.156	80.4235	84.625	32.458	47.484		-25	0	0	0	0	0	0		-25	0	0	0.000230949	0.00028754	4.27249e-06	0	0	-25	0	1	0	0	0	0
25	150	185	144	72.858	81.523	39.641	58.674	59.038	39.697	81.467	72.175	72.5165	81.495	39.669	58.856		-15	0	0	0	4.27249e-06	4.79972e-05	0		-15	0	4.27249e-06	0.000557243	0.000862068	5.90131e-05	0	0	-15	0	0	0	0	0	0
35	0	60	221	75.505	56.91	76.863	67.042	68.016	76.815	56.836	75.028	75.2665	56.873	76.839	67.529		-5	0	0	0	4.79972e-05	0.00028754	1.42204e-05		-5	0	4.27249e-06	0.000752569	0.00106831	4.79972e-05	0	0	-5	0	0	0	0	0	0
35	30	66	157	83.689	69.27	65.971	56.506	57.659	65.9	69.168	83.245	83.467	69.219	65.9355	57.0825		5	0	0	0	8.091e-05	0.000472367	5.90131e-05		5	0	3.44569e-07	0.000403447	0.000557243	2.20242e-05	0	0	5	0	0	0	0	0	0
35	60	93	160	88.395	79.354	53.432	48.914	50.15	53.344	79.247	87.919	88.157	79.3005	53.388	49.532		15	0	0	0	7.26074e-05	0.000403447	2.20242e-05		15	0	0	7.26074e-05	8.091e-05	0	0	0	15	0	0	0	0	0	0
35	90	82	188	88.959	85.634	42.63	48.044	49.138	42.544	85.54	88.4	88.6795	85.587	42.587	48.591		25	0	0	0	2.20242e-05	8.091e-05	2.19336e-06		25	0	0	0	3.44569e-07	0	0	0	25	0	0	0	0	0	0
35	120	91	190	85.306	87.346	38.953	54.427	55.227	38.904	87.277	84.627	84.9665	87.3115	38.9285	54.827		35	0	0	0	0	4.27249e-06	0		35	0	0	0	0	0	0	0	35	0	0	0	0	0	0
35	150	82	226	77.938	84.298	45.115	64.65	65.201	45.118	84.264	77.11	77.524	84.281	45.1165	64.9255		45	0	0	0	0	0	0		45	0	0	0	0	0	0	0	45	0	0	0	0	0	0
45	0	17	215	81.652	62.442	81.067	73.7	74.779	80.996	62.401	81.03	81.341	62.4215	81.0315	74.2395		55	0	0	0	0	0	0		55	0	0	0	0	0	0	0	55	0	0	0	0	0	0
45	30	8	206	89.274	73.881	70.825	64.264	65.5	70.73	73.809	88.693	88.9835	73.845	70.7775	64.882		65	0	0	0	0	0	0		65	0	0	0	0	0	0	0	65	0	0	0	0	0	0
45	60	28	186	93.7	83.409	59.321	57.703	58.997	59.206	83.329	93.093	93.3965	83.369	59.2635	58.35		75	0	0	0	0	0	0		75	0	0	0	0	0	0	0	75	1	0	1	1	1	1
45	90	25	143	94.233	89.406	49.813	56.967	58.139	49.697	89.335	93.548	93.8905	89.3705	49.755	57.553		85	0	0	0	0	0	0		85	0	0	0	0	0	0	0	85	1	1	1	1	1	1
45	120	57	194	90.792	91.047	46.704	62.445	63.369	46.619	91	89.991	90.3915	91.0235	46.6615	62.907
45	150	36	237	83.907	88.126	51.955	71.531	72.228	51.918	88.114	82.962	83.4345	88.12	51.9365	71.8795		CuF								CuF
55	0	0	135	88.504	68.986	86.231	81.047	82.204	86.141	68.975	87.764	88.134	68.9805	86.186	81.6255		D1D4(A1D+DA')	0	30	60	90	120	150		D2D3(AD'+D'A)	0	30	60	90	120	150
55	30	0	112	95.582	79.49	76.682	72.574	73.864	76.567	79.445	94.885	95.2335	79.4675	76.6245	73.219		-85	0	0	0	0	0	0	0	-85	0	0	0	0	0	0	0
55	60	0	63	99.729	88.416	66.204	66.833	68.164	66.07	88.359	99.01	99.3695	88.3875	66.137	67.4985		-75	0	0	0	0	0	0	0	-75	0	0	0	0	0	0	0
55	90	3	42	100.229	94.093	57.838	66.199	67.423	57.703	94.044	99.438	99.8335	94.0685	57.7705	66.811		-65	0	0	0	0	0	0	0	-65	0	0	0	0	0	0	0
55	120	0	69	97.001	95.654	55.184	70.967	71.982	55.074	95.627	96.099	96.55	95.6405	55.129	71.4745		-55	0	0	0	0	0	0	0	-55	0	0	0	0	0	0	0
55	150	5	97	90.589	92.879	59.693	79.08	79.891	59.626	92.885	89.551	90.07	92.882	59.6595	79.4855		-45	0	0	0	0	0	0	0	-45	0	0	0	0	0	0	0
65	0	0	42	95.912	76.284	92.194	88.914	90.129	92.087	76.297	95.075	95.4935	76.2905	92.1405	89.5215		-35	0	0	0	0	0	0	0	-35	0	0	0	0	0	0	0
65	30	0	67	102.479	85.9	83.331	81.265	82.593	83.2	85.878	101.685	102.082	85.889	83.2655	81.929		-25	0	0	0	0	0	0	0	-25	0	0	0	0	0	0	0
65	60	0	21	106.357	94.22	73.803	76.182	77.537	73.655	94.186	105.545	105.951	94.203	73.729	76.8595		-15	0	0	0	0	0	0	0	-15	0	0	0	0	0	0	0
65	90	0	1	106.826	99.568	66.402	75.626	76.887	66.253	99.538	105.946	106.386	99.553	66.3275	76.2565		-5	0	0	0	0	0	0	0	-5	0	0	0	0	0	0	0
65	120	0	15	103.804	101.044	64.103	79.833	80.914	63.976	101.036	102.819	103.311	101.04	64.0395	80.3735		5	0	0	0	0	0	0	0	5	0	0	0	0	0	0	0
65	150	0	8	97.839	98.421	68.024	87.125	88.024	67.935	98.444	96.726	97.2825	98.4325	67.9795	87.5745		15	0	0	0	0	0	0	0	15	0	0	0	0	0	0	0
75	0	0	0	103.755	84.139	98.812	97.174	98.432	98.691	84.171	102.839	103.297	84.155	98.7515	97.803		25	0	0	0	0	0	0	0	25	0	0	0	0	0	0	0
75	30	0	1	109.854	92.946	90.599	90.227	91.582	90.455	92.945	108.979	109.416	92.9455	90.527	90.9045		35	0	0	0	0	0	0	0	35	0	0	0	0	0	0	0
75	60	0	0	113.481	100.686	81.92	85.678	87.05	81.761	100.67	112.59	113.035	100.678	81.8405	86.364		45	0	0	0	0	0	0	0	45	0	0	0	0	0	0	0
75	90	0	0	113.92	105.707	75.321	85.184	86.471	75.161	105.695	112.966	113.443	105.701	75.241	85.8275		55	0	0	0	0	0	0	0	55	0	0	0	0	0	0	0
75	120	0	0	111.091	107.098	73.302	88.94	90.071	73.163	107.107	110.038	110.564	107.102	73.2325	89.5055		65	0	0	0	0	0	0	0	65	0	0	0	0	0	0	0
75	150	0	0	105.539	104.627	76.754	95.539	96.509	76.648	104.666	104.368	104.953	104.647	76.701	96.024		75	0	0	0	0	0	0	0	75	0	0	0	0	0	0	0
85	0	0	0	111.942	92.41	105.961	105.734	107.026	105.829	92.458	110.962	111.452	92.434	105.895	106.38		85	0	0	0	0	0	0	0	85	0	0	0	0	0	0	0
85	30	0	0	117.618	100.494	98.347	99.388	100.762	98.193	100.51	116.676	117.147	100.502	98.27	100.075									0								0
85	60	0	0	121.012	107.693	90.415	95.277	96.661	90.248	107.695	120.055	120.534	107.694	90.3315	95.969		CU								CU
85	90	0	0	121.424	112.401	84.482	94.833	96.14	84.315	112.406	120.407	120.916	112.404	84.3985	95.4865		D1D4(A'D+DA')	0	30	60	90	120	150		D2D3(AD'+D'A)	0	30	60	90	120	150
85	120	0	0	118.774	113.711	82.687	98.221	99.39	82.539	113.734	117.665	118.22	113.722	82.613	98.8055		-85	0	0	0	0	0	0	0	-85	0	0	0	0	0	0	0
85	150	0	0	113.598	111.386	85.762	104.234	105.26	85.643	111.439	112.38	112.989	111.412	85.7025	104.747		-75	0	0	0	0	0	0	0	-75	0	0	0	0	0	0	0
																	-65	0	0	0	0	0	0	0	-65	0	0	0	0	0	0	0
																	-55	0	0	0	0	0	0	0	-55	0	0	0	0	0	0	0
																	-45	0	0	0	0	0	0	0	-45	0	0	0	0	0	0	0
																	-35	0	0	1.42204e-05	0	0	0	1.42204e-05	-35	0	0	0	0	0	0	0
																	-25	0	0	0	0	0	0	0	-25	0	0	0	0	0	0	0
																	-15	0	0	0	0	0	0	0	-15	0	0	0	0	0	0	0
																	-5	0	0	0	0	0	0	0	-5	0	0	0	0	0	0	0
																	5	0	0	0	0	0	0	0	5	0	0	0	0	0	0	0
																	15	0	0	0	0	0	0	0	15	0	0	0	0	0	0	0
																	25	0	0	0	0	0	0	0	25	0	0	0	0	0	0	0
																	35	0	0	0	0	0	0	0	35	0	0	0	0	0	0	0
																	45	0	0	0	0	0	0	0	45	0	0	0	0	0	0	0
																	55	0	0	0	0	0	0	0	55	0	0	0	0	0	0	0
																	65	0	0	0	0	0	0	0	65	0	0	0	0	0	0	0
																	75	0	0	0	0	0	0	0	75	0	0	0	0	0	0	0
																	85	0	0	0	0	0	0	0	85	0	0	0	0	0	0	0
																								1.42204e-05								0
																		0	0	1.42204e-05	0	1-A'
																		D1D4(A'D+DA')	D2D3(AD'+D'A)
																		1.42204e-05	0

## Sheet: OnAxis11
mov	rot	CuF	CF	1-A'	1-A	1-D'	1-D	2-A'	2-A	2-D'	2-D	D1	D2	D3	D4		D1	0	30	60	90	120	150		D2	0	30	60	90	120	150		Cuf	0	30	60	90	120	150
-85	0	0	0	111.49	91.428	105.731	106.221	105.406	105.936	91.292	112.073	111.781	91.36	105.834	105.814		-85	111.781	117.41	120.645	120.829	117.923	112.518		-85	91.36	99.5575	106.957	111.898	113.431	111.281		-85	0	0	0	0	0	0
-85	30	0	0	117.141	99.627	98.049	99.968	99.095	98.274	99.488	117.679	117.41	99.5575	98.1615	99.5315		-75	103.686	109.731	113.186	113.382	110.281	104.48		-75	83.108	92.0435	100	105.269	106.897	104.612		-75	0	0	0	0	0	0
-85	60	0	0	120.376	107.032	89.923	96.025	95.141	90.161	106.881	120.915	120.645	106.957	90.042	95.583		-65	95.95	102.452	106.145	106.353	103.041	96.808		-65	75.2815	85.043	93.597	99.207	100.933	98.509		-65	0	0	0	0	0	0
-85	90	0	0	120.539	111.982	83.703	95.769	94.933	83.94	111.815	121.119	120.829	111.898	83.8215	95.351		-55	88.669	95.667	99.6115	99.833	96.2965	89.5955		-55	68.027	78.6935	87.8675	93.8205	95.6435	93.0825		-55	0	8	16	0	0	0
-85	120	0	0	117.597	113.523	81.626	99.295	98.548	81.844	113.34	118.25	117.923	113.431	81.735	98.9215		-45	81.9625	89.486	93.6915	93.9275	90.1595	82.964		-45	61.547	73.164	82.952	89.2335	91.1485	88.457		-45	14	55	39	15	0	1
-85	150	0	0	112.145	111.379	84.547	105.355	104.703	84.734	111.182	112.891	112.518	111.281	84.6405	105.029		-35	75.9835	84.0445	88.509	88.758	84.761	77.0635		-35	56.11	68.6535	79.0025	85.5745	87.5695	84.7645		-35	53	76	96	75	55	44
-75	0	0	0	103.42	83.173	98.698	97.616	96.828	98.897	83.043	103.952	103.686	83.108	98.7975	97.222		-25	70.917	79.493	84.199	84.4615	80.2505	72.073		-25	52.045	65.373	76.169	82.966	85.022	82.13		-25	118	145	189	329	352	182
-75	30	0	0	109.488	92.11	90.42	90.772	89.917	90.643	91.977	109.973	109.731	92.0435	90.5315	90.3445		-15	66.9695	75.992	80.902	81.175	76.784	68.1925		-15	49.689	63.514	74.5795	81.5085	83.6005	80.6575		-15	322	350	416	383	602	540
-75	60	0	0	112.943	100.073	81.538	86.411	85.541	81.777	99.927	113.429	113.186	100	81.6575	85.976		-5	64.347	73.6915	78.745	79.0255	74.508	65.619		-5	49.2885	63.201	74.313	81.265	83.363	80.4115		-5	499	420	531	456	559	426
-75	90	0	0	113.117	105.351	74.622	86.126	85.309	74.861	105.188	113.646	113.382	105.269	74.7415	85.7175		5	63.2155	72.706	77.8235	78.1075	73.5335	64.51		5	50.8885	64.457	75.384	82.2455	84.3195	81.4025		5	228	313	212	191	271	212
-75	120	0	0	109.977	106.987	72.285	90.031	89.315	72.503	106.807	110.584	110.281	106.897	72.394	89.673		15	63.654	73.0875	78.18	78.463	73.911	64.94		15	54.314	67.194	77.737	84.408	86.4295	83.5865		15	165	169	186	193	139	138
-75	150	0	0	104.126	104.709	75.568	96.674	96.063	75.75	104.515	104.833	104.48	104.612	75.659	96.3685		25	65.631	74.816	79.798	80.0755	75.6205	66.8795		25	59.248	71.242	81.2615	87.664	89.612	86.8735		25	131	130	132	109	146	161
-65	0	0	0	95.715	75.342	92.215	89.302	88.55	92.407	75.221	96.185	95.95	75.2815	92.311	88.926		35	69.015	77.8015	82.604	82.8715	78.5755	70.2035		35	65.3505	76.392	85.812	91.8985	93.7585	91.1445		35	76	70	41	83	49	65
-65	30	0	0	102.241	85.105	83.296	81.765	80.935	83.513	84.981	102.663	102.452	85.043	83.4045	81.35		45	73.612	81.9065	86.481	86.737	82.642	74.727		45	72.326	82.438	91.236	96.983	98.7475	96.2685		45	4	10	0	0	0	8
-65	60	0	0	105.933	93.666	73.558	76.895	76.043	73.795	93.528	106.357	106.145	93.597	73.6765	76.469		55	79.211	86.973	91.294	91.5365	87.666	80.248		55	79.9455	89.1985	97.3875	102.791	104.457	102.118		55	0	0	0	0	0	0
-65	90	0	0	106.118	99.285	65.809	76.575	75.783	66.05	99.129	106.588	106.353	99.207	65.9295	76.179		65	85.6155	92.844	96.9035	97.132	93.493	86.576		65	88.0435	96.523	104.138	109.207	110.778	108.574		65	0	0	0	0	0	0
-65	120	0	0	102.765	101.02	63.146	80.941	80.265	63.365	100.845	103.317	103.041	100.933	63.2555	80.603		75	92.6585	99.3765	103.179	103.394	99.9835	93.547		75	96.499	104.293	111.378	116.132	117.609	115.537		75	0	0	0	0	0	0
-65	150	0	0	96.478	98.604	66.88	88.271	87.712	67.056	98.414	97.138	96.808	98.509	66.968	87.9915		85	100.207	106.448	110.007	110.209	107.016	101.028		85	105.225	112.416	119.018	123.479	124.87	122.918		85	0	0	0	0	0	0
-55	0	0	0	88.471	68.082	86.406	81.368	80.662	86.587	67.972	88.867	88.669	68.027	86.4965	81.015
-55	30	8	0	95.494	78.75	76.815	73.017	72.221	77.025	78.637	95.84	95.667	78.6935	76.92	72.619
-55	60	16	0	99.436	87.932	66.13	67.519	66.693	66.363	87.803	99.787	99.6115	87.8675	66.2465	67.106		D3	0	30	60	90	120	150		D4	0	30	60	90	120	150		CU	0	30	60	90	120	150
-55	90	0	0	99.633	93.894	57.385	67.155	66.396	57.627	93.747	100.033	99.833	93.8205	57.506	66.7755		-85	105.834	98.1615	90.042	83.8215	81.735	84.6405		-85	105.814	99.5315	95.583	95.351	98.9215	105.029		-85	0	0	0	0	0	0
-55	120	0	0	96.053	95.727	54.312	72.094	71.469	54.529	95.56	96.54	96.2965	95.6435	54.4205	71.7815		-75	98.7975	90.5315	81.6575	74.7415	72.394	75.659		-75	97.222	90.3445	85.976	85.7175	89.673	96.3685		-75	0	0	0	0	0	0
-55	150	0	0	89.295	93.174	58.611	80.236	79.742	58.778	92.991	89.896	89.5955	93.0825	58.6945	79.989		-65	92.311	83.4045	73.6765	65.9295	63.2555	66.968		-65	88.926	81.35	76.469	76.179	80.603	87.9915		-65	0	0	0	0	0	0
-45	0	14	0	81.81	61.595	81.414	73.938	73.292	81.583	61.499	82.115	81.9625	61.547	81.4985	73.615		-55	86.4965	76.92	66.2465	57.506	54.4205	58.6945		-55	81.015	72.619	67.106	66.7755	71.7815	79.989		-55	0	0	0	0	0	0
-45	30	55	0	89.357	73.214	71.153	64.633	63.884	71.352	73.114	89.615	89.486	73.164	71.2525	64.2585		-45	81.4985	71.2525	59.573	49.672	46.0645	51.0425		-45	73.615	64.2585	57.9555	57.5725	63.3105	72.4835		-45	0	0	0	0	0	0
-45	60	39	0	93.559	83.01	59.46	58.35	57.561	59.686	82.894	93.824	93.6915	82.952	59.573	57.9555		-35	77.475	66.6135	53.9375	42.751	38.5	44.336		-35	66.894	56.435	49.138	48.6855	55.353	65.6475		-35	0	0	0	0	2	6
-45	90	15	0	93.768	89.302	49.552	57.929	57.216	49.792	89.165	94.087	93.9275	89.2335	49.672	57.5725		-25	74.5835	63.227	49.695	37.2555	32.2895	39.0645		-25	61.0785	49.4025	40.869	40.3235	48.1625	59.7095		-25	24	8	7	8	17	17
-45	120	0	0	89.955	91.227	45.958	63.588	63.033	46.171	91.07	90.364	90.1595	91.1485	46.0645	63.3105		-15	72.959	61.302	47.222	33.887	28.3365	35.866		-15	56.447	43.5465	33.5555	32.889	42.1345	54.963		-15	60	45	34	40	61	64
-45	150	1	0	82.7	88.544	50.966	72.689	72.278	51.119	88.37	83.228	82.964	88.457	51.0425	72.4835		-5	72.6865	60.978	46.8005	33.2965	27.628	35.309		-5	53.31	39.3955	27.959	27.155	37.8285	51.736		-5	322	298	199	145	171	291
-35	0	53	0	75.885	56.148	77.399	67.177	66.611	77.551	56.072	76.082	75.9835	56.11	77.475	66.894		5	73.781	62.279	48.483	35.623	30.3915	37.5105		5	51.9385	37.519	25.246	24.3525	35.8695	50.3215		5	515	475	577	438	484	443
-35	30	76	0	83.967	68.695	66.522	56.776	56.094	66.705	68.612	84.122	84.0445	68.6535	66.6135	56.435		15	76.184	65.1075	52.067	40.365	35.8325	42.04		15	52.4715	38.2535	26.325	25.468	36.6365	50.8715		15	356	466	622	373	402	302
-35	60	96	0	88.425	79.053	53.831	49.505	48.771	54.044	78.952	88.593	88.509	79.0025	53.9375	49.138		25	79.777	69.277	57.1955	46.794	42.9455	48.246		25	54.8535	41.4605	30.799	30.0705	39.9735	53.3245		25	133	193	372	356	230	157
-35	90	75	0	88.646	85.636	42.635	49.007	48.364	42.867	85.513	88.87	88.758	85.5745	42.751	48.6855		35	84.408	74.5635	63.495	54.314	51.0355	55.57		35	58.8605	46.633	37.4725	36.876	45.315	57.4385		35	235	194	126	200	172	142
-35	120	55	2	84.603	87.642	38.398	55.583	55.123	38.602	87.497	84.919	84.761	87.5695	38.5	55.353		45	89.917	80.747	70.654	62.533	59.7075	63.627		45	64.189	53.2	45.3855	44.8945	52.049	62.887		45	113	127	124	102	145	145
-35	150	44	6	76.844	84.846	44.27	65.801	65.494	44.402	84.683	77.283	77.0635	84.7645	44.336	65.6475		55	96.153	87.6375	78.4365	71.209	68.741	72.1715		55	70.54	60.7115	53.9955	53.5835	59.706	69.357		55	72	75	29	91	83	43
-25	0	118	24	70.882	52.07	74.518	61.309	60.848	74.649	52.02	70.952	70.917	52.045	74.5835	61.0785		65	102.983	95.0825	86.6755	80.194	78.0105	81.0495		65	77.6625	68.8585	63.0175	62.6645	67.9735	76.5905		65	13	2	0	40	16	2
-25	30	145	8	79.474	65.404	63.146	49.694	49.111	63.308	65.342	79.512	79.493	65.373	63.227	49.4025		75	110.3	102.961	95.252	89.3945	87.441	90.163		75	85.365	77.442	72.297	71.9895	76.6555	84.3905		75	0	0	0	5	1	0
-25	60	189	7	84.17	76.211	49.599	41.192	40.546	49.791	76.127	84.228	84.199	76.169	49.695	40.869		85	118.01	111.181	104.083	98.7505	96.9865	99.447		85	93.503	86.33	81.7465	81.475	85.6255	92.6145		85	0	0	0	0	0	0
-25	90	329	8	84.403	83.02	37.149	40.592	40.055	37.362	82.912	84.52	84.4615	82.966	37.2555	40.3235
-25	120	352	17	80.146	85.087	32.199	48.327	47.998	32.38	84.957	80.355	80.2505	85.022	32.2895	48.1625
-25	150	182	17	71.908	82.204	39.015	59.797	59.622	39.114	82.056	72.238	72.073	82.13	39.0645	59.7095		Squared prababiliies
-15	0	322	60	67.007	49.699	72.906	56.611	56.283	73.012	49.679	66.932	66.9695	49.689	72.959	56.447		D1(A'D)	0	30	60	90	120	150		D2(AD')	0	30	60	90	120	150			0	30	60	90	120	150
-15	30	350	45	76.038	63.533	61.235	43.766	43.327	61.369	63.495	75.946	75.992	63.514	61.302	43.5465		-85	0	0	0	0	0	0		-85	0	0	0	0	0	0	0	-85	1	1	1	1	1	1
-15	60	416	34	80.934	74.611	47.142	33.805	33.306	47.302	74.548	80.87	80.902	74.5795	47.222	33.5555		-75	0	0	0	0	0	0		-75	0	0	0	0	0	0	0	-75	1	1	1	1	1	1
-15	90	383	40	81.176	81.553	33.799	33.071	32.707	33.975	81.464	81.174	81.175	81.5085	33.887	32.889		-65	0	0	0	0	0	0		-65	0	0	0	0	0	0	0	-65	1	1	1	1	1	1
-15	120	602	61	76.74	83.657	28.268	42.207	42.062	28.405	83.544	76.828	76.784	83.6005	28.3365	42.1345		-55	0	0	0	0	0	0		-55	0	0	0	0	0	0	0	-55	1	0	0	1	1	1
-15	150	540	64	68.092	80.723	35.84	54.97	54.956	35.892	80.592	68.293	68.1925	80.6575	35.866	54.963		-45	0	0	0	0	0	0		-45	0	0	0	0	0	0	0	-45	0	0	0	0	1	0
-5	0	499	322	64.464	49.282	72.647	53.393	53.227	72.726	49.295	64.23	64.347	49.2885	72.6865	53.31		-35	0	0	0	0	0	0		-35	0	0	0	0	0	0	0	-35	0	0	0	0	0	0
-5	30	420	298	73.807	63.207	60.927	39.515	39.276	61.029	63.195	73.576	73.6915	63.201	60.978	39.3955		-25	0	0	0	0	0	0		-25	0	0	0	0	0	0	0	-25	0	0	0	0	0	0
-5	60	531	199	78.842	74.334	46.741	28.085	27.833	46.86	74.292	78.648	78.745	74.313	46.8005	27.959		-15	0	0	0	0	0	0		-15	0	0	0	0	0	0	0	-15	0	0	0	0	0	0
-5	90	456	145	79.09	81.3	33.237	27.197	27.113	33.356	81.23	78.961	79.0255	81.265	33.2965	27.155		-5	0	0	0	0	0	0		-5	0	0	0	0	0	0	0	-5	0	0	0	0	0	0
-5	120	559	171	74.53	83.41	27.594	37.782	37.875	27.662	83.316	74.486	74.508	83.363	27.628	37.8285		5	0	0	0	0	0	0		5	0	0	0	0	0	0	0	5	0	0	0	0	0	0
-5	150	426	291	65.591	80.467	35.311	51.65	51.822	35.307	80.356	65.647	65.619	80.4115	35.309	51.736		15	0	0	0	0	0	0		15	0	0	0	0	0	0	0	15	0	0	0	0	0	0
5	0	228	515	63.414	50.866	73.755	51.93	51.947	73.807	50.911	63.017	63.2155	50.8885	73.781	51.9385		25	0	0	0	0	0	0		25	0	0	0	0	0	0	0	25	0	0	0	0	0	0
5	30	313	475	72.892	64.45	62.245	37.516	37.522	62.313	64.464	72.52	72.706	64.457	62.279	37.519		35	0	0	0	0	0	0		35	0	0	0	0	0	0	0	35	0	0	0	0	0	0
5	60	212	577	77.986	75.394	48.446	25.194	25.298	48.52	75.374	77.661	77.8235	75.384	48.483	25.246		45	0	0	0	0	0	0		45	0	0	0	0	0	0	0	45	0	0	1	1	1	0
5	90	191	438	78.237	82.27	35.595	24.201	24.504	35.651	82.221	77.978	78.1075	82.2455	35.623	24.3525		55	0	0	0	0	0	0		55	0	0	0	0	0	0	0	55	1	1	1	1	1	1
5	120	271	484	73.624	84.356	30.393	35.685	36.054	30.39	84.283	73.443	73.5335	84.3195	30.3915	35.8695		65	0	0	0	0	0	0		65	0	0	0	0	0	0	0	65	1	1	1	1	1	1
5	150	212	443	64.559	81.447	37.539	50.137	50.506	37.482	81.358	64.461	64.51	81.4025	37.5105	50.3215		75	0	0	0	0	0	0		75	0	0	0	0	0	0	0	75	1	1	1	1	1	1
15	0	165	356	63.93	54.278	76.172	52.371	52.572	76.196	54.35	63.378	63.654	54.314	76.184	52.4715		85	0	0	0	0	0	0		85	0	0	0	0	0	0	0	85	1	1	1	1	1	1
15	30	169	466	73.341	67.175	65.09	38.124	38.383	65.125	67.213	72.834	73.0875	67.194	65.1075	38.2535
15	60	186	622	78.406	77.736	52.052	26.091	26.559	52.082	77.738	77.954	78.18	77.737	52.067	26.325
15	90	193	373	78.656	84.422	40.365	25.133	25.803	40.365	84.394	78.27	78.463	84.408	40.365	25.468		D3(D'A)								D4(A'D)									0	30	60	90	120	150
15	120	139	402	74.069	86.456	35.862	36.324	36.949	35.803	86.403	73.753	73.911	86.4295	35.8325	36.6365		-85	0	0	0	0	0	0		-85	0	0	0	0	0	0	0	-85	1	1	1	1	1	1
15	150	138	302	65.066	83.62	42.089	50.594	51.149	41.991	83.553	64.814	64.94	83.5865	42.04	50.8715		-75	0	0	0	0	0	0		-75	0	0	0	0	0	0	0	-75	1	1	1	1	1	1
25	0	131	133	65.975	59.201	79.778	54.669	55.038	79.776	59.295	65.287	65.631	59.248	79.777	54.8535		-65	0	0	0	0	0	0		-65	0	0	0	0	0	0	0	-65	1	1	1	1	1	1
25	30	130	193	75.131	71.213	69.275	41.224	41.697	69.279	71.271	74.501	74.816	71.242	69.277	41.4605		-55	0	0	0	0	0	0		-55	0	0	0	0	0	0	0	-55	1	1	1	1	1	1
25	60	132	372	80.082	81.25	57.199	30.442	31.156	57.192	81.273	79.514	79.798	81.2615	57.1955	30.799		-45	0	0	0	0	0	0		-45	0	0	0	0	0	0	0	-45	1	1	1	1	1	1
25	90	109	356	80.327	87.668	46.815	29.626	30.515	46.773	87.66	79.824	80.0755	87.664	46.794	30.0705		-35	0	0	0	0	4.27249e-06	0		-35	0	0	0	0	0	0	0	-35	1	1	1	1	0	0
25	120	146	230	75.841	89.628	42.993	39.566	40.381	42.898	89.596	75.4	75.6205	89.612	42.9455	39.9735		-25	0	0	0	1.42204e-05	8.091e-05	2.19336e-06		-25	0	0	3.44569e-07	3.44569e-07	0	0	0	-25	0	0	0	0	0	0
25	150	161	157	67.077	86.896	48.309	52.969	53.68	48.183	86.851	66.682	66.8795	86.8735	48.246	53.3245		-15	0	0	0	7.26074e-05	0.000403447	5.90131e-05		-15	0	0	7.26074e-05	8.091e-05	0	0	0	-15	0	0	0	0	0	0
35	0	76	235	69.415	65.295	84.421	58.607	59.114	84.395	65.406	68.615	69.015	65.3505	84.408	58.8605		-5	0	0	0	7.26074e-05	0.000472367	5.90131e-05		-5	0	2.19336e-06	0.000472367	0.000472367	1.42204e-05	0	0	-5	0	0	0	0	0	0
35	30	70	194	78.169	76.354	74.575	46.319	46.947	74.552	76.43	77.434	77.8015	76.392	74.5635	46.633		5	0	0	0	5.90131e-05	0.000230949	1.42204e-05		5	0	1.42204e-05	0.000752569	0.000862068	5.90131e-05	0	0	5	0	0	0	0	0	0
35	60	41	126	82.939	85.792	63.514	37.05	37.895	63.476	85.832	82.269	82.604	85.812	63.495	37.4725		15	0	0	0	3.44569e-07	5.90131e-05	0		15	0	4.27249e-06	0.000557243	0.000752569	2.20242e-05	0	0	15	0	0	0	0	0	0
35	90	83	200	83.175	91.894	54.351	36.382	37.37	54.277	91.903	82.568	82.8715	91.8985	54.314	36.876		25	0	0	0	0	0	0		25	0	0	0.000230949	0.000230949	2.19336e-06	0	0	25	0	0	0	0	0	0
35	120	49	172	78.852	93.765	51.095	44.849	45.781	50.976	93.752	78.299	78.5755	93.7585	51.0355	45.315		35	0	0	0	0	0	0		35	0	0	1.42204e-05	2.20242e-05	0	0	0	35	0	0	0	0	0	0
35	150	65	142	70.463	91.157	55.643	57.024	57.853	55.497	91.132	69.944	70.2035	91.1445	55.57	57.4385		45	0	0	0	0	0	0		45	0	0	0	0	0	0	0	45	0	0	0	0	0	0
45	0	4	113	74.055	72.265	89.94	63.881	64.497	89.894	72.387	73.169	73.612	72.326	89.917	64.189		55	0	0	0	0	0	0		55	0	0	0	0	0	0	0	55	0	0	0	0	0	0
45	30	10	127	82.317	82.393	80.77	52.834	53.566	80.724	82.483	81.496	81.9065	82.438	80.747	53.2		65	0	0	0	0	0	0		65	0	0	0	0	0	0	0	65	0	0	1	0	0	0
45	60	0	124	86.859	91.208	70.685	44.93	45.841	70.623	91.264	86.103	86.481	91.236	70.654	45.3855		75	0	0	0	0	0	0		75	0	0	0	0	0	0	0	75	1	1	1	0	0	1
45	90	0	102	87.085	96.97	62.581	44.381	45.408	62.485	96.996	86.389	86.737	96.983	62.533	44.8945		85	0	0	0	0	0	0		85	0	0	0	0	0	0	0	85	1	1	1	1	1	1
45	120	0	145	82.965	98.745	59.775	51.55	52.548	59.64	98.75	82.319	82.642	98.7475	59.7075	52.049
45	150	8	145	75.038	96.272	63.706	62.431	63.343	63.548	96.265	74.416	74.727	96.2685	63.627	62.887		CuF								CuF
55	0	0	72	79.686	79.88	96.185	70.191	70.889	96.121	80.011	78.736	79.211	79.9455	96.153	70.54		D1D4(A1D+DA')	0	30	60	90	120	150		D2D3(AD'+D'A)	0	30	60	90	120	150
55	30	0	75	87.417	89.148	87.67	60.311	61.112	87.605	89.249	86.529	86.973	89.1985	87.6375	60.7115		-85	0	0	0	0	0	0	0	-85	0	0	0	0	0	0	0
55	60	0	29	91.707	97.353	78.477	53.523	54.468	78.396	97.422	90.881	91.294	97.3875	78.4365	53.9955		-75	0	0	0	0	0	0	0	-75	0	0	0	0	0	0	0
55	90	0	91	91.921	102.771	71.265	53.063	54.104	71.153	102.811	91.152	91.5365	102.791	71.209	53.5835		-65	0	0	0	0	0	0	0	-65	0	0	0	0	0	0	0
55	120	0	83	88.028	104.448	68.814	59.19	60.222	68.668	104.467	87.304	87.666	104.457	68.741	59.706		-55	0	0	0	0	0	0	0	-55	0	0	0	0	0	0	0
55	150	0	43	80.6	102.113	72.255	68.874	69.84	72.088	102.122	79.896	80.248	102.118	72.1715	69.357		-45	0	0	0	0	0	0	0	-45	0	0	0	0	0	0	0
65	0	0	13	86.114	87.975	103.023	77.283	78.042	102.944	88.112	85.117	85.6155	88.0435	102.983	77.6625		-35	0	0	0	0	0	0	0	-35	0	0	0	0	0	0	0
65	30	0	2	93.314	96.468	95.123	68.435	69.282	95.042	96.578	92.374	92.844	96.523	95.0825	68.8585		-25	0	0	0	0	0	0	0	-25	0	0	0	0	0	0	0
65	60	0	0	97.344	104.098	86.724	62.536	63.499	86.627	104.178	96.463	96.9035	104.138	86.6755	63.0175		-15	0	0	0	0	0	0	0	-15	0	0	0	0	0	0	0
65	90	0	40	97.546	109.181	80.256	62.142	63.187	80.132	109.234	96.718	97.132	109.207	80.194	62.6645		-5	0	0	0	0	0	0	0	-5	0	0	0	0	0	0	0
65	120	0	16	93.886	110.761	78.088	67.449	68.498	77.933	110.794	93.1	93.493	110.778	78.0105	67.9735		5	0	0	0	0	0	0	0	5	0	0	0	0	0	0	0
65	150	0	2	86.96	108.562	81.136	76.09	77.091	80.963	108.586	86.192	86.576	108.574	81.0495	76.5905		15	0	0	0	0	0	0	0	15	0	0	0	0	0	0	0
75	0	0	0	93.173	96.428	110.346	84.963	85.767	110.254	96.57	92.144	92.6585	96.499	110.3	85.365		25	0	0	0	0	0	0	0	25	0	0	0	0	0	0	0
75	30	0	0	99.866	104.234	103.008	77.003	77.881	102.914	104.352	98.887	99.3765	104.293	102.961	77.442		35	0	0	0	0	0	0	0	35	0	0	0	0	0	0	0
75	60	0	0	103.642	111.333	95.306	71.81	72.784	95.198	111.423	102.717	103.179	111.378	95.252	72.297		45	0	0	0	0	0	0	0	45	0	0	0	0	0	0	0
75	90	0	5	103.831	116.1	89.461	71.468	72.511	89.328	116.164	102.956	103.394	116.132	89.3945	71.9895		55	0	0	0	0	0	0	0	55	0	0	0	0	0	0	0
75	120	0	1	100.401	117.587	87.521	76.127	77.184	87.361	117.632	99.566	99.9835	117.609	87.441	76.6555		65	0	0	0	0	0	0	0	65	0	0	0	0	0	0	0
75	150	0	0	93.956	115.518	90.252	83.879	84.902	90.074	115.555	93.138	93.547	115.537	90.163	84.3905		75	0	0	0	0	0	0	0	75	0	0	0	0	0	0	0
85	0	0	0	100.732	105.152	118.061	93.084	93.922	117.959	105.298	99.681	100.207	105.225	118.01	93.503		85	0	0	0	0	0	0	0	85	0	0	0	0	0	0	0
85	30	0	0	106.952	112.354	111.234	85.88	86.78	111.129	112.478	105.944	106.448	112.416	111.181	86.33									0								0
85	60	0	0	110.487	118.97	104.142	81.257	82.236	104.024	119.067	109.528	110.007	119.018	104.083	81.7465		CU								CU
85	90	0	0	110.664	123.442	98.821	80.955	81.995	98.68	123.516	109.753	110.209	123.479	98.7505	81.475		D1D4(A'D+DA')	0	30	60	90	120	150		D2D3(AD'+D'A)	0	30	60	90	120	150
85	120	0	0	107.453	124.842	97.069	85.096	86.155	96.904	124.897	106.579	107.016	124.87	96.9865	85.6255		-85	0	0	0	0	0	0	0	-85	0	0	0	0	0	0	0
85	150	0	0	101.457	122.895	99.538	92.096	93.133	99.356	122.942	100.6	101.028	122.918	99.447	92.6145		-75	0	0	0	0	0	0	0	-75	0	0	0	0	0	0	0
																	-65	0	0	0	0	0	0	0	-65	0	0	0	0	0	0	0
																	-55	0	0	0	0	0	0	0	-55	0	0	0	0	0	0	0
																	-45	0	0	0	0	0	0	0	-45	0	0	0	0	0	0	0
																	-35	0	0	0	0	0	0	0	-35	0	0	0	0	0	0	0
																	-25	0	0	0	0	0	0	0	-25	0	0	0	0	0	0	0
																	-15	0	0	0	0	0	0	0	-15	0	0	0	0	0	0	0
																	-5	0	0	0	0	0	0	0	-5	0	0	0	0	0	0	0
																	5	0	0	0	0	0	0	0	5	0	0	0	0	0	0	0
																	15	0	0	0	0	0	0	0	15	0	0	0	0	0	0	0
																	25	0	0	0	0	0	0	0	25	0	0	0	0	0	0	0
																	35	0	0	0	0	0	0	0	35	0	0	0	0	0	0	0
																	45	0	0	0	0	0	0	0	45	0	0	0	0	0	0	0
																	55	0	0	0	0	0	0	0	55	0	0	0	0	0	0	0
																	65	0	0	0	0	0	0	0	65	0	0	0	0	0	0	0
																	75	0	0	0	0	0	0	0	75	0	0	0	0	0	0	0
																	85	0	0	0	0	0	0	0	85	0	0	0	0	0	0	0
																								0								0
																		0	0	0	0
																		D1D4(A'D+DA')	D2D3(AD'+D'A)
																		0	0

## Sheet: OnAxis12
mov	rot	CuF	CF	1-A'	1-A	1-D'	1-D	2-A'	2-A	2-D'	2-D	D1	D2	D3	D4		D1	0	30	60	90	120	150		D2	0	30	60	90	120	150		Cuf	0	30	60	90	120	150
-85	0	0	0	122.681	77.11	94.6	116.723	116.19	94.912	76.986	122.679	122.68	77.048	94.756	116.457		-85	122.68	127.303	129.819	129.681	126.921	122.136		-85	77.048	85.947	94.1075	99.754	101.87	100.108		-85	0	0	0	0	0	0
-85	30	0	0	127.304	86.006	86.588	111.657	111.11	86.943	85.888	127.303	127.303	85.947	86.7655	111.383		-75	114.112	119.069	121.754	121.607	118.659	113.526		-75	69.1355	78.932	87.748	93.7775	96.0255	94.154		-75	0	0	3	0	0	0
-85	60	0	0	129.786	94.178	77.652	108.679	108.203	78.025	94.037	129.852	129.819	94.1075	77.8385	108.441		-65	105.795	111.123	113.996	113.84	110.684	105.164		-65	61.8315	72.6195	82.116	88.5305	90.9075	88.929		-65	0	0	11	2	0	0
-85	90	0	0	129.589	99.845	70.279	108.774	108.437	70.635	99.663	129.774	129.681	99.754	70.457	108.606		-55	97.7945	103.535	106.612	106.445	103.064	97.111		-55	55.376	67.2085	77.372	84.149	86.6465	84.568		-55	2	28	45	37	0	0
-85	120	0	0	126.757	101.985	67.215	111.91	111.73	67.51	101.754	127.084	126.921	101.87	67.3625	111.82		-45	90.193	96.388	99.686	99.507	95.8805	89.4515		-45	50.099	62.9315	73.687	80.7735	83.372	81.2105		-45	16	73	80	97	31	13
-85	150	0	0	121.904	100.248	69.848	117.053	117	70.06	99.968	122.368	122.136	100.108	69.954	117.026		-35	83.1015	89.7865	93.319	93.1275	89.242	82.2965		-35	46.403	60.0315	71.226	78.535	81.205	78.984		-35	61	67	124	134	135	59
-75	0	0	0	114.138	69.188	88.29	107.657	107.128	88.595	69.083	114.086	114.112	69.1355	88.4425	107.392		-25	76.661	83.8615	87.6325	87.4285	83.2785	75.7875		-25	44.684	58.712	70.118	77.5315	80.235	77.9865		-25	128	142	201	368	363	169
-75	30	0	0	119.093	78.981	79.647	102.142	101.596	79.998	78.883	119.044	119.069	78.932	79.8225	101.869		-15	71.049	78.764	82.768	82.5525	78.1435	70.106		-15	45.1665	59.0805	70.4265	77.811	80.5055	78.264		-15	332	389	380	420	608	539
-75	60	3	0	121.742	87.81	69.827	98.878	98.409	70.204	87.686	121.766	121.754	87.748	70.0155	98.6435		-5	66.476	74.665	78.8775	78.651	74.01	65.4675		-5	47.785	61.105	72.1335	79.3595	82.0025	79.8035		-5	461	402	497	428	500	392
-75	90	0	0	121.532	93.862	61.524	98.983	98.666	61.887	93.693	121.682	121.607	93.7775	61.7055	98.8245		5	63.167	71.735	76.1095	75.875	71.0535	62.1055		5	52.2185	64.6315	75.1445	82.105	84.663	82.5345		5	146	257	181	196	248	213
-75	120	0	0	118.508	96.136	57.999	102.418	102.275	58.295	95.915	118.809	118.659	96.0255	58.147	102.347		15	61.328	70.121	74.5905	74.3515	69.424	60.234		15	58.0525	69.4305	79.3095	85.934	88.381	86.3445		15	58	105	68	149	140	85
-75	150	0	0	113.302	94.29	61.031	108.015	108.006	61.23	94.018	113.751	113.526	94.154	61.1305	108.011		25	61.0915	69.9145	74.3965	74.1565	69.2155	59.994		25	64.9115	75.2595	84.4595	90.7085	93.03	91.097		25	116	49	54	93	156	99
-65	0	0	0	105.85	61.871	82.712	98.771	98.249	83.004	61.792	105.74	105.795	61.8315	82.858	98.51		35	62.4755	71.127	75.5375	75.3015	70.44	61.4035		35	72.504	81.8985	90.4255	96.288	98.478	96.6545		35	81	42	20	46	56	61
-65	30	0	0	111.175	72.657	73.414	92.729	92.186	73.759	72.582	111.071	111.123	72.6195	73.5865	92.4575		45	65.3775	73.69	77.9545	77.726	73.0265	64.354		45	80.6245	89.1665	97.0575	102.541	104.601	102.886		45	36	12	5	2	11	14
-65	60	11	0	114.008	82.168	62.625	89.122	88.661	63.003	82.064	113.984	113.996	82.116	62.814	88.8915		55	69.609	77.4675	81.5355	81.3165	76.8375	68.6475		55	89.127	96.923	104.228	109.353	111.287	109.676		55	0	0	0	0	0	0
-65	90	2	0	113.785	88.607	53.209	89.238	88.946	53.579	88.454	113.895	113.84	88.5305	53.394	89.092		65	74.943	82.2945	86.134	85.9275	81.701	74.0515		65	97.9135	105.059	111.834	116.626	118.44	116.928		65	0	0	0	0	0	0
-65	120	0	0	110.548	91.011	49.091	93.034	92.933	49.386	90.804	110.82	110.684	90.9075	49.2385	92.9835		75	81.164	87.997	91.5975	91.403	87.442	80.341		75	106.913	113.494	119.793	124.278	125.982	124.561		75	0	0	0	0	0	0
-65	150	0	0	104.949	89.06	52.639	99.161	99.206	52.818	88.798	105.379	105.164	88.929	52.7285	99.1835		85	88.0835	94.417	97.782	97.5995	93.9	87.3255		85	116.076	122.165	128.038	132.243	133.846	132.511		85	0	0	0	0	0	0
-55	0	2	0	97.883	55.399	78.021	90.119	89.606	78.297	55.353	97.706	97.7945	55.376	78.159	89.8625
-55	30	28	0	103.618	67.231	68.086	83.453	82.914	68.418	67.186	103.452	103.535	67.2085	68.252	83.1835
-55	60	45	0	106.652	77.412	56.285	79.425	78.976	56.657	77.332	106.573	106.612	77.372	56.471	79.2005		D3	0	30	60	90	120	150		D4	0	30	60	90	120	150		CU	0	30	60	90	120	150
-55	90	37	0	106.413	84.215	45.578	79.556	79.296	45.95	84.083	106.477	106.445	84.149	45.764	79.426		-85	94.756	86.7655	77.8385	70.457	67.3625	69.954		-85	116.457	111.383	108.441	108.606	111.82	117.026		-85	0	0	0	0	0	0
-55	120	0	0	102.945	86.742	40.694	83.791	83.743	40.984	86.551	103.182	103.064	86.6465	40.839	83.767		-75	88.4425	79.8225	70.0155	61.7055	58.147	61.1305		-75	107.392	101.869	98.6435	98.8245	102.347	108.011		-75	0	0	0	0	0	0
-55	150	0	0	96.907	84.692	44.91	90.547	90.654	45.06	84.444	97.315	97.111	84.568	44.985	90.6005		-65	82.858	73.5865	62.814	53.394	49.2385	52.7285		-65	98.51	92.4575	88.8915	89.092	92.9835	99.1835		-65	0	0	0	0	0	0
-45	0	16	0	90.321	50.101	74.387	81.775	81.276	74.64	50.097	90.065	90.193	50.099	74.5135	81.5255		-55	78.159	68.252	56.471	45.764	40.839	44.985		-55	89.8625	83.1835	79.2005	79.426	83.767	90.6005		-55	0	0	0	0	0	0
-45	30	73	0	96.507	62.937	63.889	74.365	73.832	64.201	62.926	96.269	96.388	62.9315	64.045	74.0985		-45	74.5135	64.045	51.3065	39.214	33.334	38.302		-45	81.5255	74.0985	69.598	69.854	74.753	82.338		-45	0	0	0	0	0	2
-45	60	80	0	99.757	73.713	51.128	69.815	69.381	51.485	73.661	99.615	99.686	73.687	51.3065	69.598		-35	72.0805	61.1975	47.7045	34.367	27.4695	33.323		-35	73.6035	65.281	60.125	60.421	66.0235	74.5025		-35	10	3	8	21	28	39
-45	90	97	0	99.501	80.828	39.031	69.963	69.745	39.397	80.719	99.513	99.507	80.7735	39.214	69.854		-25	70.986	59.904	46.0335	32.0075	24.453	30.8835		-25	66.2465	56.8575	50.8535	51.203	57.708	67.2435		-25	55	61	18	35	44	54
-45	120	31	0	95.783	83.457	33.197	74.744	74.762	33.471	83.287	95.978	95.8805	83.372	33.334	74.753		-15	71.2905	60.265	46.5025	32.678	25.324	31.5775		-15	59.663	49.029	41.9185	42.342	50.0135	60.768		-15	104	122	88	50	78	95
-45	150	13	2	89.262	81.325	38.249	82.246	82.43	38.355	81.096	89.641	89.4515	81.2105	38.302	82.338		-5	72.9775	62.252	49.05	36.211	29.744	35.221		-5	54.1365	42.1305	33.59	34.1165	43.271	55.3515		-5	278	297	206	155	132	259
-35	0	61	10	83.274	46.38	71.968	73.844	73.363	72.193	46.426	82.929	83.1015	46.403	72.0805	73.6035		5	75.9545	65.7165	53.3785	41.888	36.4425	41.0355		5	50.019	36.689	26.4455	27.111	37.992	51.3305		5	534	482	552	376	473	465
-35	30	67	3	89.946	60.018	61.056	65.543	65.019	61.339	60.045	89.627	89.7865	60.0315	61.1975	65.281		15	80.078	70.442	59.0985	48.9695	44.401	48.242		15	47.676	33.424	21.69	22.494	34.848	49.0495		15	344	436	612	374	371	296
-35	60	124	8	93.425	71.237	47.541	60.332	59.918	47.868	71.215	93.213	93.319	71.226	47.7045	60.125		25	85.181	76.1935	65.848	56.933	53.0545	56.3085		25	47.372	32.989	21.0125	21.8395	34.4295	48.7535		25	121	154	303	296	196	139
-35	90	134	21	93.152	78.576	34.197	60.503	60.339	34.537	78.494	93.103	93.1275	78.535	34.367	60.421		35	91.1	82.7575	73.344	65.458	62.1145	64.9155		35	49.1445	35.4875	24.7505	25.4565	36.83	50.477		35	152	128	120	95	103	76
-35	120	135	28	89.169	81.278	27.352	65.973	66.074	27.587	81.132	89.315	89.242	81.205	27.4695	66.0235		45	97.6865	89.9565	81.3805	74.3515	71.4255	73.8745		45	52.785	40.3785	31.3635	31.924	41.5635	54.028		45	100	103	100	110	91	55
-35	150	59	39	82.125	79.087	33.302	74.365	74.64	33.344	78.881	82.468	82.2965	78.984	33.323	74.5025		55	104.814	97.65	89.8115	83.4955	80.901	83.0705		55	57.9425	46.9205	39.43	39.878	47.944	59.077		55	21	70	91	87	47	1
-25	0	128	55	76.885	44.634	70.891	66.473	66.02	71.081	44.734	76.437	76.661	44.684	70.986	66.2465		65	112.38	105.731	98.5365	92.816	90.489	92.4345		65	64.2525	54.5215	48.227	48.5935	55.4055	65.278		65	0	1	54	38	7	0
-25	30	142	61	84.066	58.678	59.782	57.111	56.604	60.026	58.746	83.657	83.8615	58.712	59.904	56.8575		75	120.303	114.115	107.484	102.266	100.159	101.919		75	71.411	62.7985	57.419	57.728	63.568	72.3345		75	0	0	5	11	0	0
-25	60	201	18	87.778	70.112	45.893	51.046	50.661	46.174	70.124	87.487	87.6325	70.118	46.0335	50.8535		85	128.515	122.742	116.603	111.811	109.887	111.494		85	79.1875	71.518	66.8435	67.1085	72.194	80.0215		85	0	0	0	0	0	0
-25	90	368	35	87.487	77.558	31.867	51.248	51.158	32.148	77.505	87.37	87.4285	77.5315	32.0075	51.203
-25	120	363	44	83.234	80.294	24.376	57.604	57.812	24.53	80.176	83.323	83.2785	80.235	24.453	57.708
-25	150	169	54	75.639	78.076	30.905	67.052	67.435	30.862	77.897	75.936	75.7875	77.9865	30.8835	67.2435		Squared prababiliies
-15	0	332	104	71.331	45.091	71.215	59.87	59.456	71.366	45.242	70.767	71.049	45.1665	71.2905	59.663		D1(A'D)	0	30	60	90	120	150		D2(AD')	0	30	60	90	120	150			0	30	60	90	120	150
-15	30	389	122	79.018	59.027	60.166	49.269	48.789	60.364	59.134	78.51	78.764	59.0805	60.265	49.029		-85	0	0	0	0	0	0		-85	0	0	0	0	0	0	0	-85	1	1	1	1	1	1
-15	60	380	88	82.956	70.404	46.392	42.088	41.749	46.613	70.449	82.58	82.768	70.4265	46.5025	41.9185		-75	0	0	0	0	0	0		-75	0	0	0	0	0	0	0	-75	1	1	0	1	1	1
-15	90	420	50	82.649	77.822	32.582	42.333	42.351	32.774	77.8	82.456	82.5525	77.811	32.678	42.342		-65	0	0	0	0	0	0		-65	0	0	0	0	0	0	0	-65	1	1	0	0	1	1
-15	120	608	78	78.133	80.55	25.303	49.84	50.187	25.345	80.461	78.154	78.1435	80.5055	25.324	50.0135		-55	0	0	0	0	0	0		-55	0	0	0	0	0	0	0	-55	0	0	0	0	1	1
-15	150	539	95	69.986	78.338	31.641	60.512	61.024	31.514	78.19	70.226	70.106	78.264	31.5775	60.768		-45	0	0	0	0	0	0		-45	0	0	0	0	0	0	0	-45	0	0	0	0	0	0
-5	0	461	278	66.82	47.689	72.922	54.315	53.958	73.033	47.881	66.132	66.476	47.785	72.9775	54.1365		-35	0	0	0	0	0	0		-35	0	0	0	0	0	0	0	-35	0	0	0	0	0	0
-5	30	402	297	74.971	61.034	62.178	42.346	41.915	62.326	61.176	74.359	74.665	61.105	62.252	42.1305		-25	0	0	0	0	0	0		-25	0	0	0	0	0	0	0	-25	0	0	0	0	0	0
-5	60	497	206	79.111	72.095	48.973	33.722	33.458	49.127	72.172	78.644	78.8775	72.1335	49.05	33.59		-15	0	0	0	0	0	0		-15	0	0	0	0	0	0	0	-15	0	0	0	0	0	0
-5	90	428	155	78.788	79.356	36.161	34.027	34.206	36.261	79.363	78.514	78.651	79.3595	36.211	34.1165		-5	0	0	0	0	0	0		-5	0	0	0	0	0	0	0	-5	0	0	0	0	0	0
-5	120	500	132	74.037	82.032	29.771	43.009	43.533	29.717	81.973	73.983	74.01	82.0025	29.744	43.271		5	0	0	0	0	0	0		5	0	0	0	0	0	0	0	5	0	0	0	0	0	0
-5	150	392	259	65.382	79.861	35.316	55.022	55.681	35.126	79.746	65.553	65.4675	79.8035	35.221	55.3515		15	0	0	0	0	0	0		15	0	0	0	0	0	0	0	15	0	0	0	0	0	0
5	0	146	534	63.574	52.108	75.919	50.159	49.879	75.99	52.329	62.76	63.167	52.2185	75.9545	50.019		25	0	0	0	0	0	0		25	0	0	0	0	0	0	0	25	0	0	0	0	0	0
5	30	257	482	72.093	64.546	65.667	36.864	36.514	65.766	64.717	71.377	71.735	64.6315	65.7165	36.689		35	0	0	0	0	0	0		35	0	0	0	0	0	0	0	35	0	0	0	0	0	0
5	60	181	552	76.389	75.092	53.333	26.512	26.379	53.424	75.197	75.83	76.1095	75.1445	53.3785	26.4455		45	0	0	0	0	0	0		45	0	0	0	0	0	0	0	45	0	0	0	0	0	0
5	90	196	376	76.055	82.087	41.877	26.9	27.322	41.899	82.123	75.695	75.875	82.105	41.888	27.111		55	0	0	0	0	0	0		55	0	0	0	0	0	0	0	55	1	1	1	1	1	1
5	120	248	473	71.122	84.678	36.502	37.623	38.361	36.383	84.648	70.985	71.0535	84.663	36.4425	37.992		65	0	0	0	0	0	0		65	0	0	0	0	0	0	0	65	1	1	1	1	1	1
5	150	213	465	62.062	82.576	41.15	50.923	51.738	40.921	82.493	62.149	62.1055	82.5345	41.0355	51.3305		75	0	0	0	0	0	0		75	0	0	0	0	0	0	0	75	1	1	1	1	1	1
15	0	58	344	61.794	57.933	80.061	47.767	47.585	80.095	58.172	60.862	61.328	58.0525	80.078	47.676		85	0	0	0	0	0	0		85	0	0	0	0	0	0	0	85	1	1	1	1	1	1
15	30	105	436	70.528	69.334	70.415	33.536	33.312	70.469	69.527	69.714	70.121	69.4305	70.442	33.424
15	60	68	612	74.914	79.245	59.08	21.648	21.732	59.117	79.374	74.267	74.5905	79.3095	59.0985	21.69
15	90	149	374	74.573	85.903	48.988	22.121	22.867	48.951	85.965	74.13	74.3515	85.934	48.9695	22.494		D3(D'A)								D4(A'D)									0	30	60	90	120	150
15	120	140	371	69.535	88.382	44.48	34.369	35.327	44.322	88.38	69.313	69.424	88.381	44.401	34.848		-85	0	0	0	0	0	0		-85	0	0	0	0	0	0	0	-85	1	1	1	1	1	1
15	150	85	296	60.236	86.371	48.367	48.569	49.53	48.117	86.318	60.232	60.234	86.3445	48.242	49.0495		-75	0	0	0	0	0	0		-75	0	0	0	0	0	0	0	-75	1	1	1	1	1	1
25	0	116	121	61.606	64.787	85.181	47.407	47.337	85.181	65.036	60.577	61.0915	64.9115	85.181	47.372		-65	0	0	0	0	0	0		-65	0	0	0	0	0	0	0	-65	1	1	1	1	1	1
25	30	49	154	70.363	75.155	76.186	33.022	32.956	76.201	75.364	69.466	69.9145	75.2595	76.1935	32.989		-55	0	0	0	0	3.44569e-07	0		-55	0	0	0	0	0	0	0	-55	1	1	1	1	1	1
25	60	54	303	74.759	84.385	65.852	20.842	21.183	65.844	84.534	74.034	74.3965	84.4595	65.848	21.0125		-45	0	0	0	2.19336e-06	7.26074e-05	4.27249e-06		-45	0	0	0	0	0	0	0	-45	1	1	1	1	1	0
25	90	93	296	74.417	90.666	56.972	21.333	22.346	56.894	90.751	73.896	74.1565	90.7085	56.933	21.8395		-35	0	0	0	4.79972e-05	0.000472367	7.26074e-05		-35	0	0	0	0	0	0	0	-35	0	0	0	0	0	0
25	120	156	196	69.368	93.018	53.146	33.867	34.992	52.963	93.042	69.063	69.2155	93.03	53.0545	34.4295		-25	0	0	0	8.091e-05	0.000862068	0.000230949		-25	0	0	0	0	0	0	0	-25	0	0	0	0	0	0
25	150	99	139	60.043	91.109	56.44	48.215	49.292	56.177	91.085	59.945	59.994	91.097	56.3085	48.7535		-15	0	0	0	8.091e-05	0.000752569	0.000165148		-15	0	0	0	0	0	0	0	-15	0	0	0	0	0	0
35	0	81	152	63.024	72.376	91.115	49.124	49.165	91.085	72.632	61.927	62.4755	72.504	91.1	49.1445		-5	0	0	0	2.20242e-05	0.00028754	5.90131e-05		-5	0	0	7.26074e-05	4.79972e-05	0	0	0	-5	0	0	0	0	0	0
35	30	42	128	71.608	81.788	82.767	35.443	35.532	82.748	82.009	70.646	71.127	81.8985	82.7575	35.4875		5	0	0	0	0	2.20242e-05	0		5	0	2.20242e-05	0.000557243	0.000472367	1.42204e-05	0	0	5	0	0	0	0	0	0
35	60	20	120	75.932	90.343	73.366	24.498	25.003	73.322	90.508	75.143	75.5375	90.4255	73.344	24.7505		15	0	0	0	0	0	0		15	0	7.26074e-05	0.00242015	0.00143285	4.79972e-05	0	0	15	0	0	0	0	0	0
35	90	46	95	75.596	96.236	65.513	24.917	25.996	65.403	96.34	75.007	75.3015	96.288	65.458	25.4565		25	0	0	0	0	0	0		25	0	8.091e-05	0.00242015	0.00242015	4.79972e-05	0	0	25	0	0	0	0	0	0
35	120	56	103	70.63	98.455	62.214	36.232	37.428	62.015	98.501	70.25	70.44	98.478	62.1145	36.83		35	0	0	0	0	0	0		35	0	5.90131e-05	0.000862068	0.000752569	2.20242e-05	0	0	35	0	0	0	0	0	0
35	150	61	76	61.498	96.654	65.05	49.904	51.05	64.781	96.655	61.309	61.4035	96.6545	64.9155	50.477		45	0	0	0	0	0	0		45	0	3.44569e-07	0.000165148	0.000165148	0	0	0	45	0	0	0	0	0	0
45	0	36	100	65.945	80.495	97.714	52.715	52.855	97.659	80.754	64.81	65.3775	80.6245	97.6865	52.785		55	0	0	0	0	0	0		55	0	0	2.19336e-06	2.19336e-06	0	0	0	55	0	0	0	0	0	0
45	30	12	103	74.193	89.052	89.98	40.273	40.484	89.933	89.281	73.187	73.69	89.1665	89.9565	40.3785		65	0	0	0	0	0	0		65	0	0	0	0	0	0	0	65	1	0	0	0	0	1
45	60	5	100	78.373	96.969	81.417	31.079	31.648	81.344	97.146	77.536	77.9545	97.0575	81.3805	31.3635		75	0	0	0	0	0	0		75	0	0	0	0	0	0	0	75	1	1	0	0	1	1
45	90	2	110	78.048	102.481	74.418	31.41	32.438	74.285	102.602	77.404	77.726	102.541	74.3515	31.924		85	0	0	0	0	0	0		85	0	0	0	0	0	0	0	85	1	1	1	1	1	1
45	120	11	91	73.249	104.568	71.531	40.969	42.158	71.32	104.634	72.804	73.0265	104.601	71.4255	41.5635
45	150	14	55	64.488	102.874	74.011	53.443	54.613	73.738	102.898	64.22	64.354	102.886	73.8745	54.028		CuF								CuF
55	0	0	21	70.183	88.997	104.853	57.833	58.052	104.776	89.257	69.035	69.609	89.127	104.814	57.9425		D1D4(A1D+DA')	0	30	60	90	120	150		D2D3(AD'+D'A)	0	30	60	90	120	150
55	30	0	70	77.983	96.806	97.686	46.773	47.068	97.614	97.04	76.952	77.4675	96.923	97.65	46.9205		-85	0	0	0	0	0	0	0	-85	0	0	0	0	0	0	0
55	60	0	91	81.971	104.134	89.859	39.136	39.724	89.764	104.322	81.1	81.5355	104.228	89.8115	39.43		-75	0	0	0	0	0	0	0	-75	0	0	0	0	0	0	0
55	90	0	87	81.659	109.286	83.571	39.4	40.356	83.42	109.42	80.974	81.3165	109.353	83.4955	39.878		-65	0	0	0	0	0	0	0	-65	0	0	0	0	0	0	0
55	120	0	47	77.086	111.245	81.011	47.373	48.515	80.791	111.328	76.589	76.8375	111.287	80.901	47.944		-55	0	0	0	0	0	0	0	-55	0	0	0	0	3.44569e-07	0	3.44569e-07
55	150	0	1	68.815	109.654	83.208	58.497	59.657	82.933	109.698	68.48	68.6475	109.676	83.0705	59.077		-45	0	0	0	0	0	0	0	-45	0	0	0	0	0	0	0
65	0	0	0	75.514	97.783	112.428	64.112	64.393	112.333	98.044	74.372	74.943	97.9135	112.38	64.2525		-35	0	0	0	0	0	0	0	-35	0	0	0	0	0	0	0
65	30	0	1	82.814	104.94	105.776	54.345	54.698	105.685	105.179	81.775	82.2945	105.059	105.731	54.5215		-25	0	0	0	0	0	0	0	-25	0	0	0	0	0	0	0
65	60	0	54	86.579	111.736	98.594	47.931	48.523	98.479	111.932	85.689	86.134	111.834	98.5365	48.227		-15	0	0	0	0	0	0	0	-15	0	0	0	0	0	0	0
65	90	0	38	86.285	116.553	92.898	48.146	49.041	92.734	116.699	85.57	85.9275	116.626	92.816	48.5935		-5	0	0	0	0	0	0	0	-5	0	0	0	0	0	0	0
65	120	0	7	81.969	118.391	90.602	54.863	55.948	90.376	118.489	81.433	81.701	118.44	90.489	55.4055		5	0	0	0	0	0	0	0	5	0	0	0	0	0	0	0
65	150	0	0	74.245	116.898	92.573	64.712	65.844	92.296	116.959	73.858	74.0515	116.928	92.4345	65.278		15	0	0	0	0	0	0	0	15	0	0	0	0	0	0	0
75	0	0	0	81.726	106.782	120.359	71.247	71.575	120.247	107.044	80.602	81.164	106.913	120.303	71.411		25	0	0	0	0	0	0	0	25	0	0	0	0	0	0	0
75	30	0	0	88.515	113.373	114.169	62.603	62.994	114.061	113.615	87.479	87.997	113.494	114.115	62.7985		35	0	0	0	0	0	0	0	35	0	0	0	0	0	0	0
75	60	0	5	92.047	119.691	107.549	57.124	57.714	107.419	119.894	91.148	91.5975	119.793	107.484	57.419		45	0	0	0	0	0	0	0	45	0	0	0	0	0	0	0
75	90	0	11	91.77	124.2	102.353	57.305	58.151	102.178	124.355	91.036	91.403	124.278	102.266	57.728		55	0	0	2.19336e-06	2.19336e-06	0	0	4.38672e-06	55	0	0	0	0	0	0	0
75	120	0	0	87.725	125.927	100.274	63.053	64.083	100.043	126.037	87.159	87.442	125.982	100.159	63.568		65	0	0	0	0	0	0	0	65	0	0	0	0	0	0	0
75	150	0	0	80.555	124.523	102.058	71.787	72.882	101.781	124.6	80.127	80.341	124.561	101.919	72.3345		75	0	0	0	0	0	0	0	75	0	0	0	0	0	0	0
85	0	0	0	88.634	115.946	128.578	79.006	79.369	128.452	116.207	87.533	88.0835	116.076	128.515	79.1875		85	0	0	0	0	0	0	0	85	0	0	0	0	0	0	0
85	30	0	0	94.93	122.043	122.803	71.309	71.727	122.681	122.287	93.904	94.417	122.165	122.742	71.518									4.38672e-06								3.44569e-07
85	60	0	0	98.232	127.934	116.674	66.55	67.137	116.531	128.142	97.332	97.782	128.038	116.603	66.8435		CU								CU
85	90	0	0	97.972	132.161	111.903	66.705	67.512	111.718	132.325	97.227	97.5995	132.243	111.811	67.1085		D1D4(A'D+DA')	0	30	60	90	120	150		D2D3(AD'+D'A)	0	30	60	90	120	150
85	120	0	0	94.194	133.785	110.004	71.704	72.684	109.769	133.907	93.606	93.9	133.846	109.887	72.194		-85	0	0	0	0	0	0	0	-85	0	0	0	0	0	0	0
85	150	0	0	87.555	132.466	111.633	79.493	80.55	111.355	132.555	87.096	87.3255	132.511	111.494	80.0215		-75	0	0	0	0	0	0	0	-75	0	0	0	0	0	0	0
																	-65	0	0	0	0	0	0	0	-65	0	0	0	0	0	0	0
																	-55	0	0	0	0	0	0	0	-55	0	0	0	0	3.44569e-07	0	3.44569e-07
																	-45	0	0	0	0	0	0	0	-45	0	0	0	2.19336e-06	7.26074e-05	0	7.48008e-05
																	-35	0	0	0	0	0	0	0	-35	0	0	0	0	0	0	0
																	-25	0	0	0	0	0	0	0	-25	0	0	0	0	0	0	0
																	-15	0	0	0	0	0	0	0	-15	0	0	0	0	0	0	0
																	-5	0	0	0	0	0	0	0	-5	0	0	0	0	0	0	0
																	5	0	0	0	0	0	0	0	5	0	0	0	0	0	0	0
																	15	0	0	0	0	0	0	0	15	0	0	0	0	0	0	0
																	25	0	0	0	0	0	0	0	25	0	0	0	0	0	0	0
																	35	0	0	0	0	0	0	0	35	0	0	0	0	0	0	0
																	45	0	0	0	0	0	0	0	45	0	0	0	0	0	0	0
																	55	0	0	0	0	0	0	0	55	0	0	0	0	0	0	0
																	65	0	0	0	0	0	0	0	65	0	0	0	0	0	0	0
																	75	0	0	0	0	0	0	0	75	0	0	0	0	0	0	0
																	85	0	0	0	0	0	0	0	85	0	0	0	0	0	0	0
																								0								7.51454e-05
																		4.38672e-06	3.44569e-07	0	7.51454e-05
																		D1D4(A'D+DA')	D2D3(AD'+D'A)
																		4.38672e-06	7.54899e-05

## Sheet: OnAxis13
mov	rot	CuF	CF	1-A'	1-A	1-D'	1-D	2-A'	2-A	2-D'	2-D	D1	D2	D3	D4		D1	0	30	60	90	120	150		D2	0	30	60	90	120	150		Cuf	0	30	60	90	120	150
-85	0	0	0	76.77	124.417	137.035	64.333	64.183	136.897	124.819	75.642	76.206	124.618	136.966	64.258		-85	76.206	68.356	60.1415	54.0695	52.706	56.7375		-85	124.618	121.394	120.785	122.987	127.294	132.416		-85	0	0	0	0	0	0
-85	30	0	0	68.924	121.204	139.914	72.57	72.535	139.747	121.585	67.788	68.356	121.394	139.831	72.5525		-75	69.877	61.2215	51.8895	44.711	43.0525	47.903		-75	115.084	111.585	110.921	113.316	117.977	123.484		-75	0	0	0	0	14	0
-85	60	0	0	60.629	120.622	140.466	79.398	79.592	140.25	120.947	59.654	60.1415	120.785	140.358	79.495		-65	64.4855	54.9865	44.362	35.7015	33.6015	39.627		-65	105.635	101.812	101.085	103.707	108.779	114.73		-65	0	0	0	9	33	29
-85	90	0	0	54.385	122.861	138.568	83.508	83.979	138.296	123.114	53.754	54.0695	122.988	138.432	83.7435		-55	60.282	49.99	37.9925	27.3875	24.589	32.339		-55	96.2985	92.0895	91.283	94.179	99.738	106.197		-55	40	10	3	46	94	58
-85	120	0	0	52.806	127.2	134.644	84.236	84.981	134.32	127.388	52.606	52.706	127.294	134.482	84.6085		-45	57.528	46.632	33.45	20.627	16.7395	26.8585		-45	87.109	82.432	81.5305	84.76	90.8965	97.94		-45	125	40	25	75	88	81
-85	150	0	0	56.687	132.342	129.622	81.471	82.447	129.263	132.49	56.788	56.7375	132.416	129.442	81.959		-35	56.436	45.2785	31.535	17.3475	12.481	24.432		-35	78.119	72.8665	71.8455	75.4905	82.321	90.038		-35	121	37	50	81	88	116
-75	0	0	0	70.481	114.882	128.412	56.711	56.508	128.292	115.285	69.273	69.877	115.084	128.352	56.6095		-25	57.102	46.106	32.712	19.408	15.2105	25.9325		-25	69.4055	63.436	62.2605	66.4335	74.104	82.592		-25	95	64	149	283	315	134
-75	30	0	0	61.843	111.394	131.481	65.908	65.841	131.329	111.776	60.6	61.2215	111.585	131.405	65.8745		-15	59.4665	49.004	36.6855	25.543	22.515	30.791		-15	61.088	54.2105	52.8295	57.689	66.3775	75.7365		-15	311	225	347	342	587	430
-75	60	0	0	52.44	110.76	132.068	73.359	73.543	131.864	111.081	51.339	51.8895	110.921	131.966	73.451		-5	63.3395	53.638	42.6795	33.5875	31.345	37.731		-5	53.351	45.3135	43.653	49.4225	59.3345	69.646		-5	528	451	427	363	593	435
-75	90	0	0	45.075	113.195	130.047	77.789	78.27	129.783	113.437	44.347	44.711	113.316	129.915	78.0295		5	68.4655	59.605	49.972	42.47	40.719	45.8175		5	46.4855	36.985	34.9305	41.919	53.246	64.538		5	356	293	178	168	291	278
-75	120	14	0	43.157	117.891	125.858	78.569	79.344	125.538	118.062	42.948	43.0525	117.977	125.698	78.9565		15	74.586	66.5455	58.076	51.7625	50.3355	54.5415		15	40.933	29.707	27.106	35.662	48.4735	60.6605		15	154	102	87	91	141	176
-75	150	0	0	47.827	123.42	120.47	75.598	76.623	120.112	123.549	47.979	47.903	123.484	120.291	76.1105		25	81.4785	74.189	66.6965	61.277	60.0765	63.643		25	37.284	24.4355	21.1975	31.406	45.434	58.2605		25	101	90	73	56	78	134
-65	0	0	0	65.128	105.433	120.004	49.936	49.667	119.903	105.837	63.843	64.4855	105.635	119.954	49.8015		35	88.9625	82.338	75.6575	70.926	69.891	72.9795		35	36.1205	22.6205	19.076	30.015	44.484	57.523		35	41	40	31	25	20	69
-65	30	0	0	55.664	101.622	123.282	60.177	60.072	123.147	102.003	54.309	54.9865	101.812	123.215	60.1245		45	96.9015	90.858	84.8505	80.66	79.7515	82.4715		45	37.6735	25.0255	21.8735	31.8665	45.7535	58.5105		45	19	10	2	0	12	39
-65	60	0	0	44.988	100.927	123.907	68.257	68.427	123.718	101.242	43.736	44.362	101.085	123.812	68.342		55	105.193	99.6535	94.208	90.4525	89.6435	92.071		55	41.6395	30.6735	28.161	36.4695	49.0715	61.1395		55	7	6	0	0	7	24
-65	90	9	0	36.136	103.593	121.752	72.997	73.483	121.498	103.821	35.267	35.7015	103.707	121.625	73.24		65	113.759	108.657	103.686	100.286	99.557	101.749		65	47.4175	38.1505	36.161	42.949	54.061	65.2125		65	2	10	0	0	0	2
-65	120	33	0	33.712	108.704	117.267	73.828	74.626	116.952	108.855	33.491	33.6015	108.779	117.109	74.227		75	122.543	117.822	113.254	110.149	109.486	111.482		75	54.434	46.5835	44.969	50.5885	60.3085	70.478		75	2	4	0	0	0	0
-65	150	29	0	39.516	114.677	111.464	70.658	71.727	111.108	114.783	39.738	39.627	114.73	111.286	71.1925		85	131.5	127.112	122.89	120.035	119.427	121.26		85	62.2705	55.5395	54.1925	58.939	67.4665	76.6925		85	0	0	0	0	0	0
-55	0	40	0	60.956	96.096	111.857	44.397	44.051	111.78	96.501	59.608	60.282	96.2985	111.819	44.224
-55	30	10	0	50.72	91.899	115.367	55.667	55.519	115.253	92.28	49.26	49.99	92.0895	115.31	55.593
-55	60	3	0	38.703	91.129	116.036	64.315	64.466	115.862	91.437	37.282	37.9925	91.283	115.949	64.3905		D3	0	30	60	90	120	150		D4	0	30	60	90	120	150		CU	0	30	60	90	120	150
-55	90	46	0	27.925	94.073	113.731	69.325	69.81	113.489	94.285	26.85	27.3875	94.179	113.61	69.5675		-85	136.966	139.831	140.358	138.432	134.482	129.442		-85	64.258	72.5525	79.495	83.7435	84.6085	81.959		-85	0	0	0	0	0	0
-55	120	94	0	24.709	99.674	108.916	70.2	71.012	108.608	99.802	24.469	24.589	99.738	108.762	70.606		-75	128.352	131.405	131.966	129.915	125.698	120.291		-75	56.6095	65.8745	73.451	78.0295	78.9565	76.1105		-75	0	0	0	0	0	0
-55	150	58	0	32.179	106.157	102.643	66.858	67.959	102.288	106.236	32.499	32.339	106.197	102.465	67.4085		-65	119.954	123.215	123.812	121.625	117.109	111.286		-65	49.8015	60.1245	68.342	73.24	74.227	71.1925		-65	0	0	0	0	0	0
-45	0	125	5	58.221	86.907	104.035	40.603	40.177	103.984	87.311	56.835	57.528	87.109	104.01	40.39		-55	111.819	115.31	115.949	113.61	108.762	102.465		-55	44.224	55.593	64.3905	69.5675	70.606	67.4085		-55	0	0	0	0	0	0
-45	30	40	16	47.398	82.242	107.8	52.69	52.498	107.709	82.622	45.866	46.632	82.432	107.755	52.594		-45	104.01	107.755	108.438	105.933	100.716	93.8815		-45	40.39	52.594	61.8205	67.1955	68.27	64.9575		-45	5	16	12	2	0	0
-45	60	25	12	34.234	81.381	108.515	61.757	61.884	108.361	81.68	32.666	33.45	81.5305	108.438	61.8205		-35	96.605	100.626	101.358	98.673	93.05	85.6055		-35	38.8185	51.3975	60.8055	66.2635	67.353	63.9925		-35	44	61	49	44	18	22
-45	90	75	2	21.303	84.664	106.046	66.959	67.432	105.819	84.856	19.951	20.627	84.76	105.933	67.1955		-25	89.706	94.022	94.8045	91.929	85.866	77.736		-25	39.78	52.1275	61.424	66.8315	67.912	64.5805		-25	44	74	65	120	31	29
-45	120	88	0	16.869	90.847	100.865	67.864	68.676	100.567	90.946	16.61	16.7395	90.8965	100.716	68.27		-15	83.437	88.061	88.896	85.8225	79.294	70.4095		-15	43.105	54.707	63.6275	68.862	69.9115	66.6805		-15	40	65	109	130	56	20
-45	150	81	0	26.637	97.916	94.057	64.401	65.514	93.706	97.964	27.08	26.8585	97.94	93.8815	64.9575		-5	77.9505	82.8815	83.768	80.499	73.499	63.813		-5	48.307	58.8935	67.261	72.2325	73.2335	70.156		-5	153	178	213	159	146	210
-35	0	121	44	57.129	77.918	96.615	39.065	38.572	96.595	78.32	55.743	56.436	78.119	96.605	38.8185		5	73.423	78.6375	79.572	76.123	68.6785	58.195		5	54.856	64.3735	72.1085	76.767	77.7095	74.816		5	415	398	528	428	420	427
-35	30	37	61	46.05	72.677	100.658	51.514	51.281	100.594	73.056	44.507	45.2785	72.8665	100.626	51.3975		15	70.039	75.4885	76.461	72.8645	65.0485	53.863		15	62.3275	70.849	77.943	82.272	83.1525	80.4555		15	310	590	623	376	411	316
-35	60	50	49	32.342	71.702	101.423	60.757	60.854	101.292	71.989	30.728	31.535	71.8455	101.358	60.8055		25	67.971	73.5735	74.571	70.879	62.8165	51.145		25	70.4295	78.071	84.5625	88.568	89.3865	86.8835		25	132	211	387	382	223	140
-35	90	81	44	18.107	75.408	98.778	66.038	66.489	98.568	75.573	16.588	17.3475	75.4905	98.673	66.2635		35	67.3395	72.9905	73.9965	70.2735	62.1325	50.3035		35	78.9675	85.8525	91.795	95.498	96.2575	93.9375		35	77	80	127	147	182	122
-35	120	88	18	12.593	82.289	93.193	66.956	67.75	92.907	82.353	12.369	12.481	82.321	93.05	67.353		45	68.185	73.7715	74.7665	71.0845	63.048	51.43		45	87.8155	94.0545	99.5085	102.934	103.639	101.488		45	32	62	101	140	125	88
-35	150	116	22	24.157	90.033	85.778	63.442	64.543	85.433	90.043	24.707	24.432	90.038	85.6055	63.9925		55	70.454	75.8735	76.8415	73.264	65.4955	54.4025		55	96.887	102.576	107.599	110.774	111.43	109.433		55	5	28	60	85	51	33
-25	0	95	44	57.773	69.206	89.698	40.044	39.516	89.714	69.605	56.431	57.102	69.4055	89.706	39.78		65	74.016	79.192	80.1195	76.695	69.3125	58.9425		65	106.126	111.344	115.987	118.94	119.55	117.691		65	0	13	16	44	27	0
-25	30	64	74	46.847	63.248	94.038	52.261	51.994	94.006	63.624	45.365	46.106	63.436	94.022	52.1275		75	78.6955	83.5825	84.462	81.22	74.2885	64.721		75	115.492	120.304	124.614	127.367	127.937	126.201		75	0	10	1	40	11	0
-25	60	149	65	33.466	62.125	94.857	61.391	61.457	94.752	62.396	31.958	32.712	62.2605	94.8045	61.424		85	84.306	88.885	89.7125	86.668	80.2085	71.438		85	124.955	129.416	133.433	136.006	136.541	134.916		85	0	0	0	24	5	0
-25	90	283	120	20.047	66.368	92.023	66.622	67.041	91.835	66.499	18.769	19.408	66.4335	91.929	66.8315
-25	120	315	31	15.251	74.094	86.001	67.532	68.292	85.731	74.114	15.17	15.2105	74.104	85.866	67.912
-25	150	134	29	25.643	82.609	77.904	64.05	65.111	77.568	82.575	26.222	25.9325	82.592	77.736	64.5805		Squared prababiliies
-15	0	311	40	60.098	60.892	83.408	43.371	42.839	83.466	61.284	58.835	59.4665	61.088	83.437	43.105		D1(A'D)	0	30	60	90	120	150		D2(AD')	0	30	60	90	120	150			0	30	60	90	120	150
-15	30	225	65	49.685	54.025	88.059	54.852	54.562	88.063	54.396	48.323	49.004	54.2105	88.061	54.707		-85	0	0	0	0	0	0		-85	0	0	0	0	0	0	0	-85	1	1	1	1	1	1
-15	60	347	109	37.337	52.705	88.933	63.611	63.644	88.859	52.954	36.034	36.6855	52.8295	88.896	63.6275		-75	0	0	0	0	0	0		-75	0	0	0	0	0	0	0	-75	1	1	1	1	0	1
-15	90	342	130	25.998	57.646	85.904	68.672	69.052	85.741	57.732	25.088	25.543	57.689	85.8225	68.862		-65	0	0	0	5.90131e-05	7.26074e-05	2.19336e-06		-65	0	0	0	0	0	0	0	-65	1	1	1	0	0	0
-15	120	587	56	22.508	66.394	79.419	69.556	70.267	79.169	66.361	22.522	22.515	66.3775	79.294	69.9115		-55	0	0	1.42204e-05	0.000472367	0.000862068	8.091e-05		-55	0	0	0	0	0	0	0	-55	0	0	0	0	0	0
-15	150	430	20	30.522	75.78	70.571	66.181	67.18	70.248	75.693	31.06	30.791	75.7365	70.4095	66.6805		-45	0	0	7.26074e-05	0.00437252	0.00331177	0.000557243		-45	0	0	0	0	0	0	0	-45	0	0	0	0	0	0
-5	0	528	153	63.92	53.161	77.898	48.564	48.05	78.003	53.541	62.759	63.3395	53.351	77.9505	48.307		-35	0	0	0.000165148	0.00326372	0.00142657	0.000862068		-35	0	0	0	0	0	0	0	-35	0	0	0	0	0	0
-5	30	451	178	54.246	45.133	82.859	59.044	58.743	82.904	45.494	53.03	53.638	45.3135	82.8815	58.8935		-25	0	0	8.091e-05	0.0149857	0.0030937	0.000752569		-25	0	0	0	0	0	0	0	-25	0	0	0	0	0	0
-5	60	427	213	43.221	43.545	83.787	67.259	67.263	83.749	43.761	42.138	42.6795	43.653	83.768	67.261		-15	0	0	2.20242e-05	0.000752569	0.00143285	0.000230949		-15	0	0	0	0	0	0	0	-15	0	0	0	0	0	0
-5	90	363	159	33.91	49.41	80.564	72.065	72.4	80.434	49.435	33.265	33.5875	49.4225	80.499	72.2325		-5	0	0	0	7.26074e-05	0.000165148	1.42204e-05		-5	0	0	0	0	0	0	0	-5	0	0	0	0	0	0
-5	120	593	146	31.315	59.385	73.611	72.907	73.56	73.387	59.284	31.375	31.345	59.3345	73.499	73.2335		5	0	0	0	0	3.44569e-07	0		5	0	2.20242e-05	4.79972e-05	0	0	0	0	5	0	0	0	0	0	0
-5	150	435	210	37.491	69.72	63.965	69.695	70.617	63.661	69.572	37.971	37.731	69.646	63.813	70.156		15	0	0	0	0	0	0		15	3.44569e-07	0.00028754	0.000472367	5.90131e-05	0	0	0	15	0	0	0	0	0	0
5	0	356	415	68.991	46.308	73.344	55.1	54.612	73.502	46.663	67.94	68.4655	46.4855	73.423	54.856		25	0	0	0	0	0	0		25	1.42204e-05	0.000862068	0.00242015	0.000165148	0	0	0	25	0	0	0	0	0	0
5	30	293	398	60.139	36.814	78.592	64.526	64.221	78.683	37.156	59.071	59.605	36.985	78.6375	64.3735		35	0	0	0	0	0	0		35	2.20242e-05	0.00143285	0.0149857	0.000230949	0	0	0	35	0	0	0	0	0	0
5	60	178	528	50.419	34.849	79.57	72.12	72.097	79.574	35.012	49.525	49.972	34.9305	79.572	72.1085		45	0	0	0	0	0	0		45	1.42204e-05	0.000752569	0.00242015	0.000165148	0	0	0	45	0	0	0	1	0	0
5	90	168	428	42.707	41.949	76.17	76.622	76.912	76.076	41.889	42.233	42.47	41.919	76.123	76.767		55	0	0	0	0	0	0		55	0	0.000230949	0.000403447	2.20242e-05	0	0	0	55	0	0	1	1	0	0
5	120	291	420	40.677	53.337	68.774	77.414	78.005	68.583	53.155	40.761	40.719	53.246	68.6785	77.7095		65	0	0	0	0	0	0		65	0	4.27249e-06	2.20242e-05	0	0	0	0	65	0	0	1	1	1	0
5	150	278	427	45.603	64.647	58.332	74.396	75.236	58.058	64.429	46.032	45.8175	64.538	58.195	74.816		75	0	0	0	0	0	0		75	0	0	0	0	0	0	0	75	0	0	1	1	1	1
15	0	154	310	75.058	40.777	69.932	62.557	62.098	70.146	41.089	74.114	74.586	40.933	70.039	62.3275		85	0	0	0	0	0	0		85	0	0	0	0	0	0	0	85	1	1	1	1	1	1
15	30	102	590	67.012	29.557	75.419	71.001	70.697	75.558	29.857	66.079	66.5455	29.707	75.4885	70.849
15	60	87	623	58.447	27.07	76.437	77.966	77.92	76.485	27.142	57.705	58.076	27.106	76.461	77.943
15	90	91	376	51.942	35.749	72.89	82.148	82.396	72.839	35.575	51.583	51.7625	35.662	72.8645	82.272		D3(D'A)								D4(A'D)									0	30	60	90	120	150
15	120	141	411	50.286	48.612	65.123	82.888	83.417	64.974	48.335	50.385	50.3355	48.4735	65.0485	83.1525		-85	0	0	0	0	0	0		-85	0	0	0	0	0	0	0	-85	1	1	1	1	1	1
15	150	176	316	54.347	60.807	53.98	80.077	80.834	53.746	60.514	54.736	54.5415	60.6605	53.863	80.4555		-75	0	0	0	0	0	0		-75	0	0	0	0	0	0	0	-75	1	1	1	1	1	1
25	0	101	132	81.901	37.163	67.836	70.646	70.213	68.106	37.405	81.056	81.4785	37.284	67.971	70.4295		-65	0	0	0	0	0	0		-65	0	0	0	0	0	0	0	-65	1	1	1	1	1	1
25	30	90	211	74.597	24.33	73.479	78.221	77.921	73.668	24.541	73.781	74.189	24.4355	73.5735	78.071		-55	0	0	0	0	0	0		-55	0	0	0	0	0	0	0	-55	1	1	1	1	1	1
25	60	73	387	67.008	21.24	74.524	84.595	84.53	74.618	21.155	66.385	66.6965	21.1975	74.571	84.5625		-45	0	0	0	0	0	0		-45	3.44569e-07	0	0	0	0	0	0	-45	0	0	0	0	1	1
25	90	56	382	61.416	31.565	70.882	88.464	88.672	70.876	31.247	61.138	61.277	31.406	70.879	88.568		-35	0	0	0	0	0	0		-35	4.27249e-06	0	0	0	0	0	0	-35	0	0	0	0	0	0
25	120	78	223	60.022	45.623	62.867	89.151	89.622	62.766	45.245	60.131	60.0765	45.434	62.8165	89.3865		-25	0	0	0	0	0	0		-25	2.19336e-06	0	0	0	0	0	0	-25	0	0	0	0	0	0
25	150	134	140	63.464	58.445	51.235	86.544	87.223	51.055	58.076	63.822	63.643	58.2605	51.145	86.8835		-15	0	0	0	0	0	0		-15	0	0	0	0	0	0	0	-15	0	0	0	0	0	0
35	0	41	77	89.341	36.047	67.178	79.173	78.762	67.501	36.194	88.584	88.9625	36.1205	67.3395	78.9675		-5	0	0	0	0	0	0		-5	0	0	0	0	0	0	0	-5	0	0	0	0	0	0
35	30	40	80	82.696	22.589	72.872	86	85.705	73.109	22.652	81.98	82.338	22.6205	72.9905	85.8525		5	0	0	0	0	0	0		5	0	0	0	0	0	0	0	5	0	0	0	0	0	0
35	60	31	127	75.922	19.221	73.926	91.835	91.755	74.067	18.931	75.393	75.6575	19.076	73.9965	91.795		15	0	0	0	0	0	0		15	0	0	0	0	0	0	0	15	0	0	0	0	0	0
35	90	25	147	71.035	30.243	70.252	95.411	95.585	70.295	29.787	70.817	70.926	30.015	70.2735	95.498		25	0	0	0	0	0	0		25	0	0	0	0	0	0	0	25	0	0	0	0	0	0
35	120	20	182	69.833	44.719	62.156	96.049	96.466	62.109	44.249	69.949	69.891	44.484	62.1325	96.2575		35	0	0	0	0	0	0		35	0	0	0	0	0	0	0	35	0	0	0	0	0	0
35	150	69	122	72.813	57.742	50.361	93.634	94.241	50.246	57.304	73.146	72.9795	57.523	50.3035	93.9375		45	0	0	0	0	0	0		45	0	0	0	0	0	0	0	45	0	0	0	0	0	0
45	0	19	32	97.241	37.653	68	88.011	87.62	68.37	37.694	96.562	96.9015	37.6735	68.185	87.8155		55	0	0	0	0	0	0		55	0	0	0	0	0	0	0	55	0	0	0	0	0	0
45	30	10	62	91.174	25.072	73.631	94.199	93.91	73.912	24.979	90.542	90.858	25.0255	73.7715	94.0545		65	0	0	0	0	0	0		65	0	0	0	0	0	0	0	65	1	0	0	0	0	1
45	60	2	101	85.077	22.085	74.674	99.555	99.462	74.859	21.662	84.624	84.8505	21.8735	74.7665	99.5085		75	0	0	0	0	0	0		75	0	0	0	0	0	0	0	75	1	0	0	0	0	1
45	90	0	140	80.746	32.14	71.039	102.863	103.006	71.13	31.593	80.574	80.66	31.8665	71.0845	102.934		85	0	0	0	0	0	0		85	0	0	0	0	0	0	0	85	1	1	1	0	0	1
45	120	12	125	79.691	46.023	63.044	103.455	103.824	63.052	45.484	79.812	79.7515	45.7535	63.048	103.639
45	150	39	88	82.315	58.758	51.454	101.216	101.76	51.406	58.263	82.628	82.4715	58.5105	51.43	101.488		CuF								CuF
55	0	7	5	105.498	41.666	70.251	97.074	96.7	70.657	41.613	104.888	105.193	41.6395	70.454	96.887		D1D4(A1D+DA')	0	30	60	90	120	150		D2D3(AD'+D'A)	0	30	60	90	120	150
55	30	6	28	99.934	30.772	75.715	102.718	102.434	76.032	30.575	99.373	99.6535	30.6735	75.8735	102.576		-85	0	0	0	0	0	0	0	-85	0	0	0	0	0	0	0
55	60	0	60	94.404	28.392	76.73	107.651	107.547	76.953	27.93	94.012	94.208	28.161	76.8415	107.599		-75	0	0	0	0	0	0	0	-75	0	0	0	0	0	0	0
55	90	0	85	90.521	36.76	73.197	110.717	110.832	73.331	36.179	90.384	90.4525	36.4695	73.264	110.774		-65	0	0	0	0	0	0	0	-65	0	0	0	0	0	0	0
55	120	7	51	89.581	49.361	65.466	111.267	111.593	65.525	48.782	89.706	89.6435	49.0715	65.4955	111.43		-55	0	0	0	0	0	0	0	-55	0	0	0	0	0	0	0
55	150	24	33	91.922	61.407	54.394	109.189	109.676	54.411	60.872	92.22	92.071	61.1395	54.4025	109.433		-45	0	0	0	0	0	0	0	-45	0	0	0	0	0	0	0
65	0	2	0	114.034	47.48	73.8	106.305	105.946	74.232	47.355	113.484	113.759	47.4175	74.016	106.126		-35	0	0	0	0	0	0	0	-35	0	0	0	0	0	0	0
65	30	10	13	108.907	38.279	79.019	111.483	111.204	79.365	38.022	108.407	108.657	38.1505	79.192	111.344		-25	0	0	0	0	0	0	0	-25	0	0	0	0	0	0	0
65	60	0	16	103.857	36.393	79.991	116.044	115.931	80.248	35.929	103.515	103.686	36.161	80.1195	115.987		-15	0	0	0	0	0	0	0	-15	0	0	0	0	0	0	0
65	90	0	44	100.34	43.239	76.609	118.894	118.985	76.781	42.659	100.232	100.286	42.949	76.695	118.94		-5	0	0	0	0	0	0	0	-5	0	0	0	0	0	0	0
65	120	0	27	99.493	54.358	69.26	119.406	119.695	69.365	53.764	99.621	99.557	54.061	69.3125	119.55		5	0	0	0	0	0	0	0	5	0	0	0	0	0	0	0
65	150	2	0	101.606	65.492	58.906	117.472	117.909	58.979	64.933	101.891	101.749	65.2125	58.9425	117.691		15	0	0	0	0	0	0	0	15	0	0	0	0	0	0	0
75	0	2	0	122.792	54.523	78.471	115.665	115.318	78.92	54.345	122.293	122.543	54.434	78.6955	115.492		25	0	0	0	0	0	0	0	25	0	0	0	0	0	0	0
75	30	4	10	118.046	46.729	83.398	120.441	120.167	83.767	46.438	117.598	117.822	46.5835	83.5825	120.304		35	0	0	0	0	0	0	0	35	0	0	0	0	0	0	0
75	60	0	1	113.403	45.197	84.32	124.674	124.554	84.604	44.741	113.104	113.254	44.969	84.462	124.614		45	0	0	0	0	0	0	0	45	0	0	0	0.000165148	0	0	0.000165148
75	90	0	40	110.191	50.872	81.118	127.331	127.402	81.322	50.305	110.107	110.149	50.5885	81.22	127.367		55	0	0	0	0	0	0	0	55	0	0	0.000403447	2.20242e-05	0	0	0.000425472
75	120	0	11	109.42	60.606	74.217	127.81	128.064	74.36	60.011	109.551	109.486	60.3085	74.2885	127.937		65	0	0	0	0	0	0	0	65	0	0	2.20242e-05	0	0	0	2.20242e-05
75	150	0	0	111.345	70.763	64.661	126.005	126.397	64.781	70.193	111.619	111.482	70.478	64.721	126.201		75	0	0	0	0	0	0	0	75	0	0	0	0	0	0	0
85	0	0	0	131.727	62.378	84.076	125.123	124.787	84.536	62.163	131.274	131.5	62.2705	84.306	124.955		85	0	0	0	0	0	0	0	85	0	0	0	0	0	0	0
85	30	0	0	127.314	55.695	88.692	129.551	129.282	89.078	55.384	126.911	127.112	55.5395	88.885	129.416									0								0.000612644
85	60	0	0	123.021	54.416	89.56	133.496	133.369	89.865	53.969	122.759	122.89	54.1925	89.7125	133.433		CU								CU
85	90	0	24	120.067	59.214	86.553	135.98	136.032	86.783	58.664	120.003	120.035	58.939	86.668	136.006		D1D4(A'D+DA')	0	30	60	90	120	150		D2D3(AD'+D'A)	0	30	60	90	120	150
85	120	0	5	119.36	67.76	80.121	136.429	136.653	80.296	67.173	119.493	119.427	67.4665	80.2085	136.541		-85	0	0	0	0	0	0	0	-85	0	0	0	0	0	0	0
85	150	0	0	121.127	76.979	71.36	134.739	135.092	71.516	76.406	121.392	121.26	76.6925	71.438	134.916		-75	0	0	0	0	0	0	0	-75	0	0	0	0	0	0	0
																	-65	0	0	0	5.90131e-05	7.26074e-05	2.19336e-06	0.000133814	-65	0	0	0	0	0	0	0
																	-55	0	0	1.42204e-05	0.000472367	0.000862068	8.091e-05	0.00142957	-55	0	0	0	0	0	0	0
																	-45	0	0	0	0	0.00331177	0.000557243	0.00386902	-45	0	0	0	0	0	0	0
																	-35	0	0	0	0	0	0	0	-35	0	0	0	0	0	0	0
																	-25	0	0	0	0	0	0	0	-25	0	0	0	0	0	0	0
																	-15	0	0	0	0	0	0	0	-15	0	0	0	0	0	0	0
																	-5	0	0	0	0	0	0	0	-5	0	0	0	0	0	0	0
																	5	0	0	0	0	0	0	0	5	0	0	0	0	0	0	0
																	15	0	0	0	0	0	0	0	15	0	0	0	0	0	0	0
																	25	0	0	0	0	0	0	0	25	0	0	0	0	0	0	0
																	35	0	0	0	0	0	0	0	35	0	0	0	0	0	0	0
																	45	0	0	0	0	0	0	0	45	0	0	0	0	0	0	0
																	55	0	0	0	0	0	0	0	55	0	0	0	0	0	0	0
																	65	0	0	0	0	0	0	0	65	0	0	0	0	0	0	0
																	75	0	0	0	0	0	0	0	75	0	0	0	0	0	0	0
																	85	0	0	0	0	0	0	0	85	0	0	0	0	0	0	0
																								0.0054324								0
																		0	0.000612644	0.0054324	0
																		D1D4(A'D+DA')	D2D3(AD'+D'A)
																		0.0054324	0.000612644

## Sheet: OnAxis14
mov	rot	CuF	CF	1-A'	1-A	1-D'	1-D	2-A'	2-A	2-D'	2-D	D1	D2	D3	D4		D1	0	30	60	90	120	150		D2	0	30	60	90	120	150		Cuf	0	30	60	90	120	150
-85	0	0	0	66.805	130.449	143.261	50.4	49.739	143.095	130.939	65.465	66.135	130.694	143.178	50.0695		-85	66.135	59.59	51.9485	45.2225	42.016	43.981		-85	130.694	128.951	129.442	132.013	135.885	139.963		-85	0	0	0	0	0	0
-85	30	0	0	60.292	128.72	144.848	57.957	57.453	144.651	129.182	58.888	59.59	128.951	144.75	57.705		-75	60.2955	53.035	44.275	36.15	32.05	34.585		-75	120.886	119	119.531	122.31	126.481	130.851		-75	0	0	0	0	0	0
-85	60	0	0	52.561	129.245	144.438	64.749	64.594	144.184	129.639	51.336	51.9485	129.442	144.311	64.6715		-65	55.654	47.6905	37.7085	27.722	22.1145	25.65		-65	111.112	109.057	109.637	112.661	117.174	121.879		-65	0	0	2	0	4	21
-85	90	0	0	45.598	131.859	142.126	69.405	69.679	141.801	132.167	44.847	45.2225	132.013	141.964	69.542		-55	52.527	44.001	32.917	20.736	12.282	17.8775		-55	101.383	99.1265	99.7635	103.078	107.993	113.079		-55	6	3	6	24	27	35
-85	120	0	0	42.046	135.77	138.457	71.173	71.877	138.065	136	41.986	42.016	135.885	138.261	71.525		-45	51.195	42.401	30.744	17.071	3.4805	13.4635		-45	91.7115	89.2105	89.9185	93.5815	98.9695	104.496		-45	50	32	21	37	91	75
-85	150	0	0	43.729	139.872	134.352	69.796	70.868	133.913	140.053	44.233	43.981	139.963	134.132	70.332		-35	51.795	43.124	31.7345	18.8	8.629	15.5975		-35	82.119	79.316	80.1115	84.2025	90.1525	96.188		-35	69	48	31	34	62	67
-75	0	0	0	61.037	120.642	134.357	42.446	41.668	134.213	121.131	59.554	60.2955	120.886	134.285	42.057		-25	54.265	46.0615	35.625	24.8135	18.341	22.4795		-25	72.6365	69.4515	70.359	74.9835	81.6085	88.23		-25	106	40	138	290	291	82
-75	30	0	0	53.831	118.77	136.048	51.19	50.626	135.871	119.23	52.239	53.035	119	135.959	50.908		-15	58.366	50.8295	41.608	32.83	28.2535	31.1005		-15	63.3135	59.633	60.687	65.993	73.4335	80.7285		-15	289	211	282	345	629	436
-75	60	0	0	45.002	119.338	135.611	58.769	58.606	135.374	119.725	43.548	44.275	119.531	135.493	58.6875		-5	63.785	56.9705	48.921	41.7105	38.2115	40.3625		-5	54.232	49.886	51.1415	57.3375	65.7645	73.8215		-5	529	434	406	362	538	404
-75	90	0	0	36.63	122.164	133.145	63.863	64.167	132.833	122.457	35.67	36.15	122.31	132.989	64.015		5	70.217	64.091	57.0545	51.0065	48.1865	49.9095		5	45.537	40.2635	41.809	49.195	58.8005	67.6915		5	320	240	189	212	234	288
-75	120	0	0	32.101	126.376	129.223	65.781	66.547	128.837	126.585	31.999	32.05	126.481	129.03	66.164		15	77.4105	71.8995	65.705	60.5275	58.1705	59.606		15	37.499	30.8815	32.871	41.8645	52.8205	62.5675		15	126	161	156	176	166	203
-75	150	0	0	34.275	130.773	124.814	64.288	65.456	124.377	130.929	34.895	34.585	130.851	124.595	64.872		25	85.1725	80.1965	74.6935	70.1815	68.1595	69.388		25	30.638	22.05	24.7595	35.849	48.1925	58.7125		25	126	119	77	68	159	165
-65	0	0	0	56.464	110.868	125.618	35.54	34.619	125.5	111.357	54.844	55.654	111.112	125.559	35.0795		35	93.3605	88.845	83.9105	79.921	78.1505	79.225		35	25.9085	14.79	18.588	31.9005	45.332	56.3885		35	70	49	29	62	90	62
-65	30	0	0	48.583	108.828	127.425	45.628	45.003	127.271	109.286	46.798	47.6905	109.057	127.348	45.3155		45	101.873	97.7515	93.289	89.717	88.144	89.0975		45	24.572	12.2985	16.672	30.8235	44.581	55.7865		45	22	3	0	42	31	13
-65	60	2	0	38.572	109.448	126.959	53.993	53.822	126.74	109.826	36.845	37.7085	109.637	126.85	53.9075		55	110.635	106.851	102.785	99.554	98.139	98.9965		55	27.1345	16.845	20.259	32.903	46.043	56.962		55	10	0	0	12	3	12
-65	90	0	0	28.361	112.523	124.321	59.498	59.83	124.022	112.799	27.083	27.722	112.661	124.172	59.664		65	119.59	116.1	112.368	109.421	108.135	108.913		65	32.693	24.824	27.2575	37.618	49.5225	59.809		65	2	0	0	0	0	18
-65	120	4	0	22.205	117.082	120.111	61.551	62.376	119.733	117.267	22.024	22.1145	117.174	119.922	61.9635		75	128.7	125.463	122.019	119.309	118.131	118.845		75	40.0165	33.8935	35.714	44.1315	54.635	64.107		75	0	0	0	0	0	0
-65	150	21	0	25.246	121.815	115.354	59.953	61.211	114.92	121.943	26.054	25.65	121.879	115.137	60.582		85	137.933	134.918	131.721	129.215	128.128	128.786		85	48.31	43.374	44.8115	51.77	60.9715	69.586		85	0	0	0	0	0	0
-55	0	6	0	53.392	101.139	117.081	30.407	29.338	116.992	101.627	51.662	52.527	101.383	117.037	29.8725
-55	30	3	0	44.977	98.899	119.018	41.754	41.079	118.891	99.354	43.025	44.001	99.1265	118.954	41.4165
-55	60	6	0	33.918	99.58	118.518	50.762	50.587	118.322	99.947	31.916	32.917	99.7635	118.42	50.6745		D3	0	30	60	90	120	150		D4	0	30	60	90	120	150		CU	0	30	60	90	120	150
-55	90	24	0	21.608	102.95	115.688	56.581	56.938	115.406	103.205	19.864	20.736	103.078	115.547	56.7595		-85	143.178	144.75	144.311	141.964	138.261	134.132		-85	50.0695	57.705	64.6715	69.542	71.525	70.332		-85	0	0	0	0	0	0
-55	120	27	0	12.475	107.915	111.151	58.737	59.607	110.783	108.07	12.089	12.282	107.993	110.967	59.172		-75	134.285	135.959	135.493	132.989	129.03	124.595		-75	42.057	50.908	58.6875	64.015	66.164	64.872		-75	0	0	0	0	0	0
-55	150	35	0	17.319	113.032	105.994	57.06	58.387	105.563	113.127	18.436	17.8775	113.079	105.779	57.7235		-65	125.559	127.348	126.85	124.172	119.922	115.137		-65	35.0795	45.3155	53.9075	59.664	61.9635	60.582		-65	0	0	0	0	0	0
-45	0	50	0	52.09	91.468	108.793	28.036	26.888	108.739	91.955	50.3	51.195	91.7115	108.766	27.462		-55	117.037	118.954	118.42	115.547	110.967	105.779		-55	29.8725	41.4165	50.6745	56.7595	59.172	57.7235		-55	0	0	0	0	0	0
-45	30	32	1	43.423	88.985	110.875	40.06	39.367	110.779	89.436	41.379	42.401	89.2105	110.827	39.7135		-45	108.766	110.827	110.253	107.162	102.207	96.5485		-45	27.462	39.7135	49.2925	55.529	57.9925	56.514		-45	0	1	0	0	1	0
-45	60	21	0	31.827	89.742	110.338	49.378	49.207	110.168	90.095	29.661	30.744	89.9185	110.253	49.2925		-35	100.81	103.03	102.412	99.0765	93.695	87.488		-35	28.566	40.485	49.916	56.0835	58.5235	57.0585		-35	8	13	24	3	0	0
-45	90	37	0	18.152	93.467	107.293	55.343	55.715	107.03	93.696	15.99	17.071	93.5815	107.162	55.529		-25	93.2475	95.6435	94.978	91.3715	85.5065	78.6555		-25	32.8325	43.599	52.4735	58.3705	60.7195	59.3085		-25	25	22	44	30	31	13
-45	120	91	1	4.269	98.909	102.385	57.545	58.44	102.029	99.03	2.692	3.4805	98.9695	102.207	57.9925		-15	86.1835	88.77	88.0535	84.15	77.7425	70.137		-15	39.2415	48.608	56.704	62.2015	64.41	63.0825		-15	9	50	56	68	56	19
-45	150	75	0	12.749	104.468	96.761	55.833	57.195	96.336	104.525	14.178	13.4635	104.496	96.5485	56.514		-5	79.751	82.539	81.7675	77.5485	70.5435	62.062		-5	46.923	54.997	62.267	67.312	69.3585	68.1275		-5	159	174	178	122	134	206
-35	0	69	8	52.687	81.877	100.817	29.111	28.021	100.803	82.361	50.903	51.795	82.119	100.81	28.566		5	74.113	77.105	76.2785	71.7375	64.101	54.6285		5	55.35	62.342	68.84	73.435	75.3155	74.184		5	448	428	479	389	401	349
-35	30	48	13	44.137	79.093	103.06	40.82	40.15	103	79.539	42.111	43.124	79.316	103.03	40.485		15	69.4635	72.648	71.77	66.924	58.664	48.133		15	64.23	70.3445	76.163	80.34	82.0625	81.0255		15	316	515	627	391	380	299
-35	60	31	24	32.796	79.943	102.482	49.997	49.835	102.343	80.28	30.673	31.7345	80.1115	102.412	49.916		25	66.013	69.356	68.436	63.335	54.534	43.0035		25	73.399	78.805	84.04	87.843	89.4215	88.4705		25	171	209	367	380	210	206
-35	90	34	3	19.801	84.104	99.196	55.896	56.271	98.957	84.301	17.799	18.8	84.2025	99.0765	56.0835		35	63.9545	67.4	66.453	61.187	52.024	39.7725		35	82.7605	87.59	92.3285	95.803	97.252	96.3785		35	127	90	222	184	200	131
-35	120	62	0	8.99	90.113	93.865	58.077	58.97	93.525	90.192	8.268	8.629	90.1525	93.695	58.5235		45	63.425	66.8975	65.943	60.633	51.371	38.9145		45	92.2555	96.612	100.927	104.116	105.451	104.645		45	69	101	157	159	146	72
-35	150	67	0	15.005	96.182	87.697	56.381	57.736	87.279	96.194	16.19	15.5975	96.188	87.488	57.0585		55	64.461	67.8805	66.94	61.716	52.6455	40.582		55	101.847	105.81	109.764	112.703	113.938	113.193		55	27	50	97	83	29	26
-25	0	106	25	55.123	72.396	93.231	33.301	32.364	93.264	72.877	53.407	54.265	72.6365	93.2475	32.8325		65	66.9905	70.287	69.3795	64.3535	55.7135	44.4905		65	111.511	115.142	118.786	121.506	122.653	121.961		65	26	9	41	29	2	0
-25	30	40	22	47.018	69.231	95.652	43.906	43.292	95.635	69.672	45.105	46.0615	69.4515	95.6435	43.599		75	70.854	73.9785	73.1165	68.366	60.304	50.119		75	121.23	124.578	127.953	130.482	131.55	130.906		75	10	2	30	23	0	0
-25	60	138	44	36.581	70.202	95.03	52.546	52.401	94.926	70.516	34.669	35.625	70.359	94.978	52.4735		85	75.847	78.774	77.965	73.528	66.099	56.96		85	130.99	134.094	137.236	139.597	140.596	139.993		85	0	5	32	11	0	0
-25	90	290	30	25.587	74.905	91.477	58.187	58.554	91.266	75.062	24.04	24.8135	74.9835	91.3715	58.3705
-25	120	291	31	18.531	81.594	85.667	60.286	61.153	85.346	81.623	18.151	18.341	81.6085	85.5065	60.7195
-25	150	82	13	22.085	88.251	78.86	58.653	59.964	78.451	88.209	22.874	22.4795	88.23	78.6555	59.3085		Squared prababiliies
-15	0	289	9	59.17	63.075	86.14	39.628	38.855	86.227	63.552	57.562	58.366	63.3135	86.1835	39.2415		D1(A'D)	0	30	60	90	120	150		D2(AD')	0	30	60	90	120	150			0	30	60	90	120	150
-15	30	211	50	51.704	59.417	88.754	48.879	48.337	88.786	59.849	49.955	50.8295	59.633	88.77	48.608		-85	0	0	0	0	0	0		-85	0	0	0	0	0	0	0	-85	1	1	1	1	1	1
-15	60	282	56	42.435	60.545	88.084	56.768	56.64	88.023	60.829	40.781	41.608	60.687	88.0535	56.704		-75	0	0	0	2.20242e-05	8.091e-05	4.79972e-05		-75	0	0	0	0	0	0	0	-75	1	1	1	1	1	1
-15	90	345	68	33.426	65.941	84.238	62.026	62.377	84.062	66.045	32.234	32.83	65.993	84.15	62.2015		-65	0	0	1.42204e-05	0.000472367	0.00143285	0.000752569		-65	0	0	0	0	0	0	0	-65	1	1	0	1	0	0
-15	120	629	56	28.39	73.451	77.89	63.998	64.822	77.595	73.416	28.117	28.2535	73.4335	77.7425	64.41		-55	0	0	8.091e-05	0.00437252	0.00142657	0.00326372		-55	0	0	0	0	0	0	0	-55	0	0	0	0	0	0
-15	150	436	19	30.827	80.781	70.334	62.463	63.702	69.94	80.676	31.374	31.1005	80.7285	70.137	63.0825		-45	0	0	0.000230949	0.00326372	0	0.00199041		-45	0	0	0	0	0	0	0	-45	0	0	0	0	0	0
-5	0	529	159	64.527	53.998	79.676	47.242	46.604	79.826	54.466	63.043	63.785	54.232	79.751	46.923		-35	0	0	0.000165148	0.00439463	7.54813e-05	0.0030937		-35	0	0	0	0	0	0	0	-35	0	0	0	0	0	0
-5	30	434	174	57.757	49.676	82.495	55.233	54.761	82.583	50.096	56.184	56.9705	49.886	82.539	54.997		-25	0	0	5.90131e-05	0.000862068	0.00439463	0.00143285		-25	0	0	0	0	0	0	0	-25	0	0	0	0	0	0
-5	60	406	178	49.632	51.02	81.773	62.322	62.212	81.762	51.263	48.21	48.921	51.1415	81.7675	62.267		-15	0	0	0	8.091e-05	0.000403447	0.000165148		-15	0	0	0	0	0	0	0	-15	0	0	0	0	0	0
-5	90	362	122	42.189	57.319	77.615	67.147	67.477	77.482	57.356	41.232	41.7105	57.3375	77.5485	67.312		-5	0	0	0	0	4.27249e-06	3.44569e-07		-5	0	0	0	0	0	0	0	-5	0	0	0	0	0	0
-5	120	538	134	38.322	65.82	70.674	68.973	69.744	70.413	65.709	38.101	38.2115	65.7645	70.5435	69.3585		5	0	0	0	0	0	0		5	0	3.44569e-07	0	0	0	0	0	5	0	0	0	0	0	0
-5	150	404	206	40.161	73.912	62.249	67.551	68.704	61.875	73.731	40.564	40.3625	73.8215	62.062	68.1275		15	0	0	0	0	0	0		15	1.42204e-05	0.000230949	8.091e-05	0	0	0	0	15	0	0	0	0	0	0
5	0	320	448	70.896	45.312	74.002	55.617	55.083	74.224	45.762	69.538	70.217	45.537	74.113	55.35		25	0	0	0	0	0	0		25	0.000230949	0.00143285	0.000862068	5.90131e-05	0	0	0	25	0	0	0	0	0	0
5	30	240	428	64.796	40.063	77.029	62.547	62.137	77.181	40.464	63.386	64.091	40.2635	77.105	62.342		35	0	0	0	0	0	0		35	0.000752569	0.00239278	0.00439463	0.000165148	0	0	0	35	0	0	0	0	0	0
5	60	189	479	57.671	41.718	76.255	68.887	68.793	76.302	41.9	56.438	57.0545	41.809	76.2785	68.84		45	0	0	0	0	0	0		45	0.000862068	0.00142657	0.00331177	0.000230949	0	0	0	45	0	0	1	0	0	0
5	90	212	389	51.405	49.223	71.778	73.281	73.589	71.697	49.167	50.608	51.0065	49.195	71.7375	73.435		55	0	0	0	0	0	0		55	0.000472367	0.00331177	0.00437252	8.091e-05	0	0	0	55	0	1	1	0	0	0
5	120	234	401	48.282	58.904	64.21	74.958	75.673	63.992	58.697	48.091	48.1865	58.8005	64.101	75.3155		65	0	0	0	0	0	0		65	8.091e-05	0.000862068	0.000472367	1.42204e-05	0	0	0	65	0	1	1	1	1	0
5	150	288	349	49.754	67.826	54.8	73.652	74.716	54.457	67.557	50.065	49.9095	67.6915	54.6285	74.184		75	0	0	0	0	0	0		75	3.44569e-07	7.26074e-05	5.90131e-05	0	0	0	0	75	1	1	1	1	1	1
15	0	126	316	78.031	37.29	69.313	64.457	64.003	69.614	37.708	76.79	77.4105	37.499	69.4635	64.23		85	0	0	0	0	0	0		85	0	0	0	0	0	0	0	85	1	1	1	1	1	1
15	30	161	515	72.533	30.698	72.536	70.523	70.166	72.76	31.065	71.266	71.8995	30.8815	72.648	70.3445
15	60	156	627	66.246	32.828	71.714	76.203	76.123	71.826	32.914	65.164	65.705	32.871	71.77	76.163
15	90	176	391	60.869	41.955	66.934	80.197	80.483	66.914	41.774	60.186	60.5275	41.8645	66.924	80.34		D3(D'A)								D4(A'D)									0	30	60	90	120	150
15	120	166	380	58.256	52.981	58.745	81.732	82.393	58.583	52.66	58.085	58.1705	52.8205	58.664	82.0625		-85	0	0	0	0	0	0		-85	0	0	0	0	0	0	0	-85	1	1	1	1	1	1
15	150	203	299	59.482	62.751	48.281	80.536	81.515	47.985	62.384	59.73	59.606	62.5675	48.133	81.0255		-75	0	0	0	0	0	0		-75	0	0	0	0	0	0	0	-75	1	1	1	1	1	1
25	0	126	171	85.741	30.461	65.821	73.595	73.203	66.205	30.815	84.604	85.1725	30.638	66.013	73.399		-65	0	0	0	0	0	0		-65	5.90131e-05	0	0	0	0	0	0	-65	1	1	1	1	1	1
25	30	119	209	80.769	21.903	69.207	78.962	78.648	69.505	22.197	79.624	80.1965	22.05	69.356	78.805		-55	0	0	0	0	0	0		-55	0.00028754	0	0	0	0	0	0	-55	1	1	1	1	1	1
25	60	77	367	75.174	24.8	68.344	84.074	84.006	68.528	24.719	74.213	74.6935	24.7595	68.436	84.04		-45	0	0	0	0	0	0		-45	0.000472367	2.19336e-06	0	0	0	0	0	-45	1	0	1	1	0	1
25	90	68	380	70.481	36.022	63.31	87.71	87.976	63.36	35.676	69.882	70.1815	35.849	63.335	87.843		-35	0	0	0	0	0	0		-35	0.000403447	3.44569e-07	0	0	0	0	0	-35	0	0	0	0	1	1
25	120	159	210	68.238	48.419	54.58	89.116	89.727	54.488	47.966	68.081	68.1595	48.1925	54.534	89.4215		-25	0	0	0	0	0	0		-25	8.091e-05	0	0	0	0	0	0	-25	0	0	0	0	0	0
25	150	165	206	69.287	58.949	43.117	88.02	88.921	42.89	58.476	69.489	69.388	58.7125	43.0035	88.4705		-15	0	0	0	0	0	0		-15	2.19336e-06	0	0	0	0	0	0	-15	0	0	0	0	0	0
35	0	70	127	93.883	25.792	63.721	82.932	82.589	64.188	26.025	92.838	93.3605	25.9085	63.9545	82.7605		-5	0	0	0	0	0	0		-5	0	0	0	0	0	0	0	-5	0	0	0	0	0	0
35	30	49	90	89.366	14.734	67.213	87.729	87.451	67.587	14.846	88.324	88.845	14.79	67.4	87.59		5	0	0	0	0	0	0		5	0	0	0	0	0	0	0	5	0	0	0	0	0	0
35	60	29	222	84.343	18.772	66.325	92.357	92.3	66.581	18.404	83.478	83.9105	18.588	66.453	92.3285		15	0	0	0	0	0	0		15	0	0	0	0	0	0	0	15	0	0	0	0	0	0
35	90	62	184	80.189	32.17	61.125	95.679	95.927	61.249	31.631	79.653	79.921	31.9005	61.187	95.803		25	0	0	0	0	0	0		25	0	0	0	0	0	0	0	25	0	0	0	0	0	0
35	120	90	200	78.224	45.626	52.029	96.969	97.535	52.019	45.038	78.077	78.1505	45.332	52.024	97.252		35	0	0	0	0	0	2.19336e-06		35	0	0	0	0	0	0	0	35	0	0	0	0	0	0
35	150	62	131	79.141	56.678	39.839	95.963	96.794	39.706	56.099	79.309	79.225	56.3885	39.7725	96.3785		45	0	0	0	0	0	4.27249e-06		45	0	0	0	0	0	0	0	45	0	0	0	0	0	0
45	0	22	69	102.355	24.547	63.154	92.407	92.104	63.696	24.597	101.39	101.873	24.572	63.425	92.2555		55	0	0	0	0	0	3.44569e-07		55	0	0	0	0	0	0	0	55	0	0	0	0	0	0
45	30	3	101	98.229	12.427	66.676	96.736	96.488	67.119	12.17	97.274	97.7515	12.2985	66.8975	96.612		65	0	0	0	0	0	0		65	0	0	0	0	0	0	0	65	0	0	0	0	0	1
45	60	0	157	93.682	17.022	65.78	100.952	100.903	66.106	16.322	92.896	93.289	16.672	65.943	100.928		75	0	0	0	0	0	0		75	0	0	0	0	0	0	0	75	0	0	0	0	1	1
45	90	42	159	89.96	31.181	60.533	104	104.232	60.733	30.466	89.474	89.717	30.8235	60.633	104.116		85	0	0	0	0	0	0		85	0	0	0	0	0	0	0	85	1	0	0	0	1	1
45	120	31	146	88.213	44.934	51.333	105.188	105.714	51.409	44.228	88.075	88.144	44.581	51.371	105.451
45	150	13	72	89.027	56.122	38.925	104.261	105.03	38.904	55.451	89.168	89.0975	55.7865	38.9145	104.645		CuF								CuF
55	0	10	27	111.082	27.201	64.16	101.983	101.712	64.762	27.068	110.187	110.635	27.1345	64.461	101.847		D1D4(A1D+DA')	0	30	60	90	120	150		D2D3(AD'+D'A)	0	30	60	90	120	150
55	30	0	50	107.291	17.082	67.629	105.922	105.698	68.132	16.608	106.411	106.851	16.845	67.8805	105.81		-85	0	0	0	0	0	0	0	-85	0	0	0	0	0	0	0
55	60	0	97	103.145	20.666	66.746	109.785	109.744	67.134	19.852	102.425	102.785	20.259	66.94	109.764		-75	0	0	0	2.20242e-05	8.091e-05	4.79972e-05	0.000150931	-75	0	0	0	0	0	0	0
55	90	12	83	99.777	33.311	61.582	112.594	112.812	61.85	32.495	99.331	99.554	32.903	61.716	112.703		-65	5.90131e-05	0	0	0.000472367	0	0	0.00053138	-65	0	0	0	0	0	0	0
55	120	3	29	98.205	46.437	52.566	113.693	114.182	52.725	45.649	98.073	98.139	46.043	52.6455	113.938		-55	0	0	0	0	0	0	0	-55	0	0	0	0	0	0	0
55	150	12	26	98.937	57.333	40.537	112.836	113.55	40.627	56.591	99.056	98.9965	56.962	40.582	113.193		-45	0	0	0	0	0	0	0	-45	0	0	0	0	0	0	0
65	0	2	26	120.008	32.822	66.667	111.633	111.389	67.314	32.564	119.173	119.59	32.693	66.9905	111.511		-35	0	0	0	0	0	0	0	-35	0	0	0	0	0	0	0
65	30	0	9	116.508	25.082	70.012	115.242	115.041	70.562	24.566	115.691	116.1	24.824	70.287	115.142		-25	0	0	0	0	0	0	0	-25	0	0	0	0	0	0	0
65	60	0	41	112.701	27.648	69.16	118.803	118.769	69.599	26.867	112.035	112.368	27.2575	69.3795	118.786		-15	0	0	0	0	0	0	0	-15	0	0	0	0	0	0	0
65	90	0	29	109.627	38.039	64.19	121.404	121.609	64.517	37.197	109.215	109.421	37.618	64.3535	121.506		-5	0	0	0	0	0	0	0	-5	0	0	0	0	0	0	0
65	120	0	2	108.198	49.938	55.598	122.423	122.882	55.829	49.107	108.071	108.135	49.5225	55.7135	122.653		5	0	0	0	0	0	0	0	5	0	0	0	0	0	0	0
65	150	18	0	108.862	60.203	44.399	121.628	122.294	44.582	59.415	108.964	108.913	59.809	44.4905	121.961		15	0	0	0	0	0	0	0	15	0	0	0	0	0	0	0
75	0	0	10	129.091	40.182	70.517	121.34	121.119	71.191	39.851	128.309	128.7	40.0165	70.854	121.23		25	0	0	0	0	0	0	0	25	0	0	0	0	0	0	0
75	30	0	2	125.844	34.154	73.687	124.669	124.486	74.27	33.633	125.082	125.463	33.8935	73.9785	124.578		35	0	0	0	0	0	0	0	35	0	0	0	0	0	0	0
75	60	0	30	122.328	36.08	72.878	127.967	127.938	73.355	35.348	121.709	122.019	35.714	73.1165	127.953		45	0	0	0	0	0	0	0	45	0	0	0.00331177	0	0	0	0.00331177
75	90	0	23	119.501	44.545	68.179	130.385	130.58	68.553	43.718	119.117	119.309	44.1315	68.366	130.483		55	0	0	0	0	0	0	0	55	0	0.00331177	0.00437252	0	0	0	0.00768429
75	120	0	0	118.192	55.055	60.16	131.335	131.765	60.448	54.215	118.07	118.131	54.635	60.304	131.55		65	0	0	0	0	0	0	0	65	0	0.000862068	0.000472367	1.42204e-05	0	0	0.00134866
75	150	0	0	118.801	64.512	49.993	130.594	131.218	50.245	63.702	118.888	118.845	64.107	50.119	130.906		75	0	0	0	0	0	0	0	75	3.44569e-07	7.26074e-05	5.90131e-05	0	0	0	0.000131965
85	0	0	0	138.3	48.497	75.503	131.091	130.89	76.191	48.123	137.566	137.933	48.31	75.847	130.99		85	0	0	0	0	0	0	0	85	0	0	0	0	0	0	0
85	30	0	5	135.275	43.633	78.472	134.178	134.011	79.076	43.115	134.561	134.918	43.374	78.774	134.094									0.000682311								0.0124767
85	60	0	32	132.01	45.157	77.712	137.248	137.224	78.218	44.466	131.431	131.721	44.8115	77.965	137.236		CU								CU
85	90	0	11	129.395	52.169	73.324	139.505	139.69	73.732	51.371	129.035	129.215	51.77	73.528	139.597		D1D4(A'D+DA')	0	30	60	90	120	150		D2D3(AD'+D'A)	0	30	60	90	120	150
85	120	0	0	128.187	61.388	65.934	140.394	140.799	66.264	60.555	128.069	128.128	60.9715	66.099	140.596		-85	0	0	0	0	0	0	0	-85	0	0	0	0	0	0	0
85	150	0	0	128.749	69.994	56.81	139.7	140.287	57.11	69.178	128.823	128.786	69.586	56.96	139.993		-75	0	0	0	2.20242e-05	8.091e-05	4.79972e-05	0.000150931	-75	0	0	0	0	0	0	0
																	-65	5.90131e-05	0	1.42204e-05	0.000472367	0.00143285	0.000752569	0.00273102	-65	0	0	0	0	0	0	0
																	-55	0.00028754	0	8.091e-05	0.00437252	0.00142657	0.00326372	0.00943126	-55	0	0	0	0	0	0	0
																	-45	0.000472367	0	0.000230949	0.00326372	0	0.00199041	0.00595745	-45	0	0	0	0	0	0	0
																	-35	0	0	0	0	7.54813e-05	0.0030937	0.00316918	-35	0	0	0	0	0	0	0
																	-25	0	0	0	0	0	0	0	-25	0	0	0	0	0	0	0
																	-15	0	0	0	0	0	0	0	-15	0	0	0	0	0	0	0
																	-5	0	0	0	0	0	0	0	-5	0	0	0	0	0	0	0
																	5	0	0	0	0	0	0	0	5	0	0	0	0	0	0	0
																	15	0	0	0	0	0	0	0	15	0	0	0	0	0	0	0
																	25	0	0	0	0	0	0	0	25	0	0	0	0	0	0	0
																	35	0	0	0	0	0	0	0	35	0	0	0	0	0	0	0
																	45	0	0	0	0	0	0	0	45	0	0	0	0	0	0	0
																	55	0	0	0	0	0	0	0	55	0	0	0	0	0	0	0
																	65	0	0	0	0	0	0	0	65	0	0	0	0	0	0	0
																	75	0	0	0	0	0	0	0	75	0	0	0	0	0	0	0
																	85	0	0	0	0	0	0	0	85	0	0	0	0	0	0	0
																								0.0214398								0
																		0.000682311	0.0124767	0.0214398	0
																		D1D4(A'D+DA')	D2D3(AD'+D'A)
																		0.0221221	0.0124767

## Sheet: OnAxis15
mov	rot	CuF	CF	1-A'	1-A	1-D'	1-D	2-A'	2-A	2-D'	2-D	D1	D2	D3	D4		D1	0	30	60	90	120	150		D2	0	30	60	90	120	150		Cuf	0	30	60	90	120	150
-85	0	0	0	60.855	133.777	146.941	39.69	38.808	146.805	134.287	59.089	59.972	134.032	146.873	39.249		-85	59.972	56.1035	50.434	44.1175	38.934	36.9755		-85	134.032	133.839	135.493	138.498	141.993	145.041		-85	0	0	0	0	0	0
-85	30	0	0	57.045	133.599	147.13	44.996	44.211	146.967	134.079	55.162	56.1035	133.839	147.048	44.6035		-75	54.487	50.197	43.7685	36.3115	29.803	27.195		-75	124.071	123.862	125.648	128.882	132.631	135.889		-75	0	4	8	1	0	0
-85	60	0	0	51.293	135.291	145.639	51.092	50.765	145.413	135.696	49.575	50.434	135.493	145.526	50.9285		-65	50.4085	45.737	38.5715	29.843	21.4595	17.6595		-65	114.116	113.889	115.829	119.33	123.369	126.865		-65	0	3	43	17	1	0
-85	90	0	0	44.727	138.344	142.823	56.354	56.629	142.515	138.652	43.508	44.1175	138.498	142.669	56.4915		-55	48.097	43.175	35.4945	25.7425	15.2535	9.16		-55	104.17	103.922	106.044	109.857	114.232	117.999		-55	0	11	36	45	49	20
-85	120	0	0	39.14	141.884	139.387	59.743	60.622	138.995	142.102	38.728	38.934	141.993	139.191	60.1825		-45	47.8085	42.8535	35.1025	25.1985	14.316	7.4945		-45	94.236	93.962	96.3035	100.487	105.251	109.328		-45	10	24	54	32	68	47
-85	150	0	0	36.752	144.961	136.239	60.706	62.098	135.786	145.12	37.199	36.9755	145.041	136.012	61.402		-35	49.5795	44.821	37.48	28.418	19.4305	15.1355		-35	84.317	84.0105	86.622	91.25	96.4725	100.904		-35	32	25	51	68	36	48
-75	0	0	0	55.469	123.816	137.898	30.773	29.651	137.788	124.325	53.505	54.487	124.071	137.843	30.212		-25	53.204	48.801	42.1595	34.3555	27.3875	24.5265		-25	74.4205	74.0725	77.021	82.192	87.9535	92.794		-25	34	41	122	295	339	87
-75	30	4	0	51.261	123.625	138.099	37.366	36.438	137.96	124.1	49.133	50.197	123.862	138.029	36.902		-15	58.3375	54.352	48.478	41.868	36.367	34.263		-15	64.555	64.154	67.5375	73.3795	79.78	85.086		-15	283	185	292	324	578	418
-75	60	8	0	44.771	125.451	136.509	44.52	44.162	136.304	125.845	42.766	43.7685	125.648	136.406	44.341		-5	64.6205	61.0475	55.881	50.254	45.771	44.118		-5	54.7385	54.2655	58.226	64.9115	72.068	77.9015		-5	486	390	370	403	515	432
-75	90	1	0	37.068	128.737	133.501	50.472	50.794	133.209	129.027	35.555	36.3115	128.882	133.355	50.633		5	71.752	68.552	63.994	59.1435	55.384	54.026		5	45.003	44.4265	49.1855	56.9425	64.983	71.397		5	289	318	234	214	245	315
-75	120	0	0	30.091	132.534	129.818	54.229	55.21	129.436	132.728	29.515	29.803	132.631	129.627	54.7195		15	79.5035	76.628	72.5795	68.3405	65.114	63.962		15	35.4155	34.68	40.598	49.7135	58.7515	65.776		15	176	156	180	174	215	211
-75	150	0	0	26.912	135.823	126.432	55.289	56.827	125.983	135.954	27.478	27.195	135.889	126.208	56.058		25	87.7115	85.114	81.4875	77.736	74.9145	73.916		25	26.139	25.133	32.8205	43.5935	53.672	61.282		25	124	144	81	148	153	141
-65	0	0	0	51.481	113.863	128.995	22.773	21.269	128.916	114.369	49.336	50.4085	114.116	128.956	22.021		35	96.2585	93.898	90.624	87.266	84.762	83.8805		35	17.67	16.1455	26.5735	39.106	50.096	58.176		35	39	34	45	67	60	56
-65	30	3	0	46.917	113.654	129.211	31.111	30.015	129.101	114.125	44.557	45.737	113.889	129.156	30.563		45	105.063	102.904	99.926	96.8905	94.6415	93.853		45	11.8845	9.4645	23.131	36.8545	48.3585	56.686		45	4	0	0	0	0	16
-65	60	43	0	39.723	115.638	127.509	39.417	39.031	127.329	116.02	37.42	38.5715	115.829	127.419	39.224		55	114.064	112.079	109.35	106.584	104.543	103.831		55	13.0445	10.8815	23.7475	37.244	48.6565	56.941		55	0	0	0	0	0	3
-65	90	17	0	30.782	119.196	124.284	46.033	46.402	124.01	119.464	28.904	29.843	119.33	124.147	46.2175		65	123.219	121.384	118.87	116.329	114.463	113.812		65	19.978	18.639	28.1585	40.2005	50.955	58.917		65	0	0	0	0	0	0
-65	120	1	0	21.886	123.286	120.319	50.124	51.199	119.948	123.452	21.033	21.4595	123.369	120.133	50.6615		75	132.497	130.792	128.462	126.115	124.395	123.797		75	28.7765	27.8645	34.955	45.2225	55.0035	62.4515		75	0	0	0	0	0	0
-65	150	0	0	17.255	126.816	116.658	51.269	52.938	116.214	126.914	18.064	17.6595	126.865	116.436	52.1035		85	141.873	140.282	138.112	135.931	134.338	133.783		85	38.1715	37.489	43.022	51.711	60.4515	67.299		85	0	0	0	0	0	0
-55	0	0	1	49.233	103.918	120.265	17.036	15.017	120.222	104.422	46.961	48.097	104.17	120.243	16.0265
-55	30	11	0	44.438	103.69	120.496	27.194	25.963	120.42	104.155	41.912	43.175	103.922	120.458	26.5785
-55	60	36	0	36.762	105.861	118.67	36.405	36.008	118.519	106.227	34.227	35.4945	106.044	118.595	36.2065		D3	0	30	60	90	120	150		D4	0	30	60	90	120	150		CU	0	30	60	90	120	150
-55	90	45	0	26.853	109.735	115.198	43.482	43.89	114.945	109.979	24.632	25.7425	109.857	115.071	43.686		-85	146.873	147.048	145.526	142.669	139.191	136.012		-85	39.249	44.6035	50.9285	56.4915	60.1825	61.402		-85	0	0	0	0	0	0
-55	120	49	0	15.89	114.166	110.909	47.792	48.933	110.551	114.298	14.617	15.2535	114.232	110.73	48.3625		-75	137.843	138.029	136.406	133.355	129.627	126.207		-75	30.212	36.902	44.341	50.633	54.7195	56.058		-75	0	0	0	0	0	0
-55	150	20	0	8.441	117.969	106.925	48.991	50.751	106.488	118.029	9.879	9.16	117.999	106.707	49.871		-65	128.956	129.156	127.419	124.147	120.133	116.436		-65	22.021	30.563	39.224	46.2175	50.6615	52.1035		-65	0	0	0	0	0	0
-45	0	10	3	48.963	93.986	111.749	16.182	14.095	111.747	94.486	46.654	47.8085	94.236	111.748	15.1385		-55	120.243	120.458	118.595	115.071	110.73	106.707		-55	16.0265	26.5785	36.2065	43.686	48.3625	49.871		-55	1	0	0	0	0	0
-45	30	24	8	44.139	93.733	111.997	26.667	25.44	111.959	94.191	41.568	42.8535	93.962	111.978	26.0535		-45	111.748	111.978	109.971	106.162	101.44	97.0325		-45	15.1385	26.0535	35.8235	43.3685	48.076	49.5935		-45	3	8	0	0	2	22
-45	60	54	0	36.4	96.129	110.03	36.013	35.634	109.912	96.478	33.805	35.1025	96.3035	109.971	35.8235		-35	103.52	103.769	101.601	97.465	92.299	87.4315		-35	20.0515	29.1765	38.154	45.3125	49.837	51.302		-35	19	17	2	0	8	13
-45	90	32	0	26.355	100.38	106.276	43.154	43.583	106.049	100.593	24.042	25.1985	100.487	106.162	43.3685		-25	95.632	95.9015	93.5505	89.0415	83.355	77.931		-25	27.834	34.9825	42.756	49.2505	53.443	54.8125		-25	59	34	12	7	22	17
-45	120	68	2	15.033	105.205	101.611	47.494	48.658	101.269	105.298	13.599	14.316	105.251	101.44	48.076		-15	88.173	88.465	85.91	80.978	74.6795	68.573		-15	36.705	42.382	48.995	54.754	58.5545	59.807		-15	50	55	34	32	35	37
-45	150	47	22	6.69	109.32	97.248	48.701	50.486	96.817	109.337	8.299	7.4945	109.328	97.0325	49.5935		-5	81.2615	81.5785	78.8005	73.392	66.3775	59.424		-5	46.0405	50.682	56.3285	61.4035	64.8155	65.9495		-5	220	210	175	108	130	205
-35	0	32	19	50.704	84.069	103.498	20.82	19.283	103.543	84.565	48.455	49.5795	84.317	103.52	20.0515		5	75.0495	75.3925	72.3775	66.448	58.609	50.5985		5	55.6075	59.507	64.384	68.868	71.9265	72.951		5	421	429	505	398	386	288
-35	30	25	17	46.062	83.786	103.766	29.711	28.642	103.773	84.235	43.58	44.821	84.0105	103.769	29.1765		15	69.7235	70.0925	66.8395	60.3685	51.6135	42.2985		15	65.3035	68.655	72.9225	76.9105	79.661	80.5875		15	315	502	630	374	338	256
-35	60	51	2	38.71	86.459	101.64	38.322	37.986	101.561	86.785	36.25	37.48	86.622	101.601	38.154		25	65.5005	65.893	62.4215	55.4375	45.749	34.902		25	75.0795	78.0125	81.793	85.3675	87.854	88.695		25	149	207	411	375	220	141
-35	90	68	0	29.463	91.162	97.563	45.099	45.526	97.367	91.338	27.373	28.418	91.25	97.465	45.3125		35	62.604	63.015	59.3755	51.9835	41.4965	29.1055		35	84.908	87.5115	90.898	94.1275	96.388	97.1555		35	194	146	217	147	233	131
-35	120	36	8	19.987	96.449	92.46	49.268	50.406	92.138	96.496	18.874	19.4305	96.4725	92.299	49.837		45	61.2225	61.6425	57.917	50.311	39.3815	26.002		45	94.7725	97.112	100.174	103.113	105.181	105.885		45	97	123	169	149	126	80
-35	150	48	13	14.774	100.922	87.642	50.432	52.172	87.221	100.887	15.497	15.1355	100.904	87.4315	51.302		55	61.4585	61.877	58.1665	50.598	39.747	26.553		55	104.662	106.785	109.578	112.271	114.173	114.822		55	50	51	68	56	34	50
-25	0	34	59	54.262	74.175	95.581	28.374	27.294	95.683	74.666	52.146	53.204	74.4205	95.632	27.834		65	63.294	63.7	60.1025	52.812	42.53	30.5615		65	114.571	116.514	119.078	121.561	123.32	123.921		65	2	6	42	2	0	0
-25	30	41	34	49.952	73.854	95.872	35.417	34.548	95.931	74.291	47.65	48.801	74.0725	95.9015	34.9825		75	66.596	66.9825	63.5705	56.728	47.305	36.9185		75	124.495	126.285	128.655	130.956	132.591	133.15		75	0	9	18	18	0	0
-25	60	122	12	43.266	76.872	93.567	42.897	42.615	93.534	77.17	41.053	42.1595	77.021	93.5505	42.756		85	71.162	71.524	68.3385	62.0245	53.5415	44.6315		85	134.429	136.089	138.291	140.435	141.96	142.482		85	0	1	5	0	0	0
-25	90	295	7	35.236	82.126	89.121	49.046	49.455	88.962	82.258	33.475	34.3555	82.192	89.0415	49.2505
-25	120	339	22	27.803	87.958	83.503	52.905	53.981	83.207	87.949	26.972	27.3875	87.9535	83.355	53.443
-25	150	87	17	24.326	92.841	78.135	53.991	55.634	77.727	92.747	24.727	24.5265	92.794	77.931	54.8125		Squared prababiliies
-15	0	283	50	59.312	64.313	88.09	37.104	36.306	88.256	64.797	57.363	58.3375	64.555	88.173	36.705		D1(A'D)	0	30	60	90	120	150		D2(AD')	0	30	60	90	120	150			0	30	60	90	120	150
-15	30	185	55	55.396	63.943	88.405	42.732	42.032	88.525	64.365	53.308	54.352	64.154	88.465	42.382		-85	0	0	0	0	4.27249e-06	2.20242e-05		-85	0	0	0	0	0	0	0	-85	1	1	1	1	1	1
-15	60	292	34	49.452	67.407	85.899	49.11	48.88	85.921	67.668	47.504	48.478	67.5375	85.91	48.995		-75	0	0	0	2.20242e-05	0.00028754	0.000472367		-75	0	0	0	0	0	0	0	-75	1	0	0	0	1	1
-15	90	324	32	42.604	73.342	81.035	54.563	54.945	80.921	73.417	41.132	41.868	73.3795	80.978	54.754		-65	0	0	4.27249e-06	0.00028754	0.00242015	0.00326372		-65	0	0	0	0	0	0	0	-65	1	0	0	0	0	1
-15	120	578	35	36.695	79.818	74.812	58.057	59.052	74.547	79.742	36.039	36.367	79.78	74.6795	58.5545		-55	0	0	5.90131e-05	0.000752569	0.0030937	0.000420455		-55	0	0	0	0	0	0	0	-55	1	0	0	0	0	0
-15	150	418	37	34.136	85.169	68.769	59.048	60.566	68.377	85.003	34.39	34.263	85.086	68.573	59.807		-45	0	0	5.90131e-05	0.000752569	0.00239278	0.00012301		-45	0	0	0	0	0	0	0	-45	0	0	0	0	0	0
-5	0	486	220	65.509	54.502	81.141	46.35	45.731	81.382	54.975	63.732	64.6205	54.7385	81.2615	46.0405		-35	0	0	1.42204e-05	0.000403447	0.0149857	0.0030937		-35	0	0	0	0	0	0	0	-35	0	0	0	0	0	0
-5	30	390	210	61.986	54.065	81.483	50.967	50.397	81.674	54.466	60.109	61.0475	54.2655	81.5785	50.682		-25	0	0	0	4.79972e-05	0.000472367	0.000862068		-25	0	0	0	0	0	0	0	-25	0	0	0	0	0	0
-5	60	370	175	56.736	58.12	78.757	56.422	56.235	78.844	58.332	55.026	55.881	58.226	78.8005	56.3285		-15	0	0	0	0	2.20242e-05	4.79972e-05		-15	0	0	0	0	0	0	0	-15	0	0	0	0	0	0
-5	90	403	108	50.878	64.91	73.421	61.227	61.58	73.363	64.913	49.63	50.254	64.9115	73.392	61.4035		-5	0	0	0	0	0	0		-5	0	0	0	0	0	0	0	-5	0	0	0	0	0	0
-5	120	515	130	46.044	72.147	66.489	64.36	65.271	66.266	71.989	45.498	45.771	72.068	66.3775	64.8155		5	0	0	0	0	0	0		5	0	0	0	0	0	0	0	5	0	0	0	0	0	0
-5	150	432	205	44.032	78.026	59.608	65.255	66.644	59.24	77.777	44.204	44.118	77.9015	59.424	65.9495		15	0	0	0	0	0	0		15	5.90131e-05	4.79972e-05	3.44569e-07	0	0	0	0	15	0	0	0	0	0	0
5	0	289	421	72.56	44.774	74.886	55.857	55.358	75.213	45.232	70.944	71.752	45.003	75.0495	55.6075		25	0	0	0	0	0	0		25	0.000557243	0.000752569	8.091e-05	0	0	0	0	25	0	0	0	0	0	0
5	30	318	429	69.396	44.241	75.256	59.743	59.271	75.529	44.612	67.708	68.552	44.4265	75.3925	59.507		35	0	0	0	0	0	0		35	0.00326372	0.00331177	0.000557243	2.19336e-06	0	0	0	35	0	0	0	0	0	0
5	60	234	505	64.749	49.114	72.296	64.46	64.308	72.459	49.257	63.239	63.994	49.1855	72.3775	64.384		45	0	0	0	0	0	0		45	0.00118646	0.000420455	0.00106831	2.20242e-05	0	0	0	45	0	1	1	1	1	0
5	90	214	398	59.683	56.987	66.443	68.705	69.031	66.453	56.898	58.604	59.1435	56.9425	66.448	68.868		55	0	0	0	0	0	0		55	0.00199041	0.00071476	0.00106831	1.42204e-05	0	0	0	55	1	1	1	1	1	0
5	120	245	386	55.62	65.112	58.693	71.511	72.342	58.525	64.854	55.148	55.384	64.983	58.609	71.9265		65	0	0	0	0	0	0		65	0.0149857	0.00439463	0.000403447	3.44569e-07	0	0	0	65	1	1	1	1	1	1
5	150	315	288	53.966	71.57	50.766	72.318	73.584	50.431	71.224	54.086	54.026	71.397	50.5985	72.951		75	0	0	0	0	0	0		75	0.000403447	0.000472367	4.79972e-05	0	0	0	0	75	1	1	1	1	1	1
15	0	176	315	80.24	35.199	69.512	65.51	65.097	69.935	35.632	78.767	79.5035	35.4155	69.7235	65.3035		85	0	0	0	0	0	0		85	4.27249e-06	1.42204e-05	0	0	0	0	0	85	1	1	1	1	1	1
15	30	156	502	77.39	34.519	69.911	68.854	68.456	70.274	34.841	75.866	76.628	34.68	70.0925	68.655
15	60	180	630	73.253	40.577	66.714	72.984	72.861	66.965	40.619	71.906	72.5795	40.598	66.8395	72.9225
15	90	174	374	68.816	49.818	60.322	76.76	77.061	60.415	49.609	67.865	68.3405	49.7135	60.3685	76.9105		D3(D'A)								D4(A'D)									0	30	60	90	120	150
15	120	215	338	65.323	58.939	51.661	79.281	80.041	51.566	58.564	64.905	65.114	58.7515	51.6135	79.661		-85	0	0	0	0	0	0		-85	2.19336e-06	0	0	0	0	0	0	-85	1	1	1	1	1	1
15	150	211	256	63.92	66.004	42.44	80.01	81.165	42.157	65.548	64.004	63.962	65.776	42.2985	80.5875		-75	0	0	0	0	0	0		-75	0.000230949	2.20242e-05	0	0	0	0	0	-75	1	1	1	1	1	1
25	0	124	149	88.385	25.948	65.237	75.254	74.905	65.764	26.33	87.038	87.7115	26.139	65.5005	75.0795		-65	0	0	0	0	0	0		-65	0.00143285	0.000230949	2.19336e-06	0	0	0	0	-65	1	1	1	1	1	1
25	30	144	207	85.807	25.017	65.662	78.183	77.842	66.124	25.249	84.421	85.114	25.133	65.893	78.0125		-55	0	0	0	0	0	0		-55	0.00331177	0.000557243	2.20242e-05	0	0	0	0	-55	0	1	1	1	1	1
25	60	81	411	82.094	32.875	62.248	81.843	81.743	62.595	32.766	80.881	81.4875	32.8205	62.4215	81.793		-45	0	0	0	0	0	0		-45	0.0030937	0.000557243	5.90131e-05	0	0	0	0	-45	0	0	1	1	0	0
25	90	148	375	78.161	43.774	55.342	85.227	85.508	55.533	43.413	77.311	77.736	43.5935	55.4375	85.3675		-35	0	0	0	0	0	0		-35	0.00437252	0.00028754	4.27249e-06	0	0	0	0	-35	0	0	0	1	0	0
25	120	153	220	75.104	53.927	45.748	87.505	88.203	45.75	53.417	74.725	74.9145	53.672	45.749	87.854		-25	0	0	0	0	0	0		-25	0.000472367	4.79972e-05	0	0	0	0	0	-25	0	0	0	0	0	0
25	150	141	141	73.887	61.57	35.003	88.166	89.224	34.801	60.994	73.945	73.916	61.282	34.902	88.695		-15	0	0	0	0	0	0		-15	2.20242e-05	0	0	0	0	0	0	-15	0	0	0	0	0	0
35	0	39	194	96.878	17.537	62.289	85.058	84.758	62.919	17.803	95.639	96.2585	17.67	62.604	84.908		-5	0	0	0	0	0	0		-5	0	0	0	0	0	0	0	-5	0	0	0	0	0	0
35	30	34	146	94.532	16.129	62.734	87.659	87.364	63.296	16.162	93.264	93.898	16.1455	63.015	87.5115		5	0	0	0	0	0	0		5	0	0	0	0	0	0	0	5	0	0	0	0	0	0
35	60	45	217	91.176	26.741	59.151	90.939	90.857	59.6	26.406	90.072	90.624	26.5735	59.3755	90.898		15	0	0	0	0	0	0		15	0	0	0	0	0	0	0	15	0	0	0	0	0	0
35	90	67	147	87.651	39.375	51.834	93.996	94.259	52.133	38.837	86.881	87.266	39.106	51.9835	94.1275		25	0	0	0	0	0	4.79972e-05		25	0	0	0	0	0	0	0	25	0	0	0	0	0	0
35	120	60	233	84.936	50.422	41.436	96.066	96.71	41.557	49.77	84.588	84.762	50.096	41.4965	96.388		35	0	0	0	0	0	0.00028754		35	0	0	0	0	0	0	0	35	0	0	0	0	0	0
35	150	56	131	83.862	58.525	29.141	96.668	97.643	29.07	57.827	83.899	83.8805	58.176	29.1055	97.1555		45	0	0	0	0	2.19336e-06	0.000557243		45	0	0	0	0	0	0	0	45	0	0	0	0	0	0
45	0	4	97	105.636	11.91	60.86	94.903	94.642	61.585	11.859	104.49	105.063	11.8845	61.2225	94.7725		55	0	0	0	0	2.19336e-06	0.000557243		55	0	0	0	0	0	0	0	55	0	0	0	0	0	0
45	30	0	123	103.488	9.717	61.315	97.241	96.983	61.97	9.212	102.32	102.904	9.4645	61.6425	97.112		65	0	0	0	0	0	0.000230949		65	0	0	0	0	0	0	0	65	0	0	0	0	1	1
45	60	0	169	100.432	23.438	57.644	100.208	100.141	58.19	22.824	99.42	99.926	23.131	57.917	100.174		75	0	0	0	0	0	2.20242e-05		75	0	0	0	0	0	0	0	75	1	0	0	0	1	1
45	90	0	149	97.243	37.212	50.107	102.99	103.237	50.515	36.497	96.538	96.8905	36.8545	50.311	103.113		85	0	0	0	0	0	0		85	0	0	0	0	0	0	0	85	1	0	0	1	1	1
45	120	0	126	94.803	48.751	39.255	104.882	105.48	39.508	47.966	94.48	94.6415	48.3585	39.3815	105.181
45	150	16	80	93.842	57.091	25.946	105.434	106.335	26.058	56.281	93.864	93.853	56.686	26.002	105.885		CuF								CuF
55	0	0	50	114.597	13.271	61.057	104.776	104.548	61.86	12.818	113.532	114.064	13.0445	61.4585	104.662		D1D4(A1D+DA')	0	30	60	90	120	150		D2D3(AD'+D'A)	0	30	60	90	120	150
55	30	0	51	112.62	11.345	61.511	106.899	106.671	62.243	10.418	111.538	112.079	10.8815	61.877	106.785		-85	2.19336e-06	0	0	0	4.27249e-06	2.20242e-05	2.84901e-05	-85	0	0	0	0	0	0	0
55	60	0	68	109.818	24.158	57.852	109.605	109.551	58.481	23.337	108.883	109.35	23.7475	58.1665	109.578		-75	0.000230949	0	0	0	0.00028754	0.000472367	0.000990855	-75	0	0	0	0	0	0	0
55	90	0	56	106.91	37.669	50.346	112.154	112.388	50.85	36.819	106.258	106.584	37.244	50.598	112.271		-65	0.00143285	0	0	0	0	0.00326372	0.00469657	-65	0	0	0	0	0	0	0
55	120	0	34	104.695	49.101	39.559	113.895	114.452	39.935	48.212	104.392	104.543	48.6565	39.747	114.173		-55	0.00331177	0	0	0	0	0	0.00331177	-55	0	0	0	0	0	0	0
55	150	3	50	103.826	57.391	26.405	114.403	115.241	26.701	56.491	103.835	103.831	56.941	26.553	114.822		-45	0	0	0	0	0	0	0	-45	0	0	0	0	0	0	0
65	0	0	2	123.717	20.259	62.865	114.672	114.47	63.723	19.697	122.722	123.219	19.978	63.294	114.571		-35	0	0	0	0	0	0	0	-35	0	0	0	0	0	0	0
65	30	0	6	121.888	19.052	63.305	116.615	116.413	64.095	18.226	120.88	121.384	18.639	63.7	116.514		-25	0	0	0	0	0	0	0	-25	0	0	0	0	0	0	0
65	60	0	42	119.304	28.599	59.757	119.1	119.057	60.448	27.718	118.435	118.87	28.1585	60.1025	119.078		-15	0	0	0	0	0	0	0	-15	0	0	0	0	0	0	0
65	90	0	2	116.633	40.66	52.524	121.45	121.673	53.1	39.741	116.026	116.329	40.2005	52.812	121.561		-5	0	0	0	0	0	0	0	-5	0	0	0	0	0	0	0
65	120	0	0	114.606	51.432	42.296	123.059	123.581	42.764	50.478	114.32	114.463	50.955	42.53	123.32		5	0	0	0	0	0	0	0	5	0	0	0	0	0	0	0
65	150	0	0	113.813	59.397	30.352	123.53	124.312	30.771	58.437	113.811	113.812	58.917	30.5615	123.921		15	0	0	0	0	0	0	0	15	0	0	0	0	0	0	0
75	0	0	0	132.964	29.064	66.151	124.585	124.405	67.041	28.489	132.03	132.497	28.7765	66.596	124.495		25	0	0	0	0	0	0	0	25	0	0	0	0	0	0	0
75	30	0	9	131.264	28.236	66.57	126.375	126.195	67.395	27.493	130.32	130.792	27.8645	66.9825	126.285		35	0	0	0	0	0	0	0	35	0	0	0	0	0	0	0
75	60	0	18	128.868	35.386	63.205	128.672	128.638	63.936	34.524	128.055	128.462	34.955	63.5705	128.655		45	0	0	0	0	0	0	0	45	0	0.000420455	0.00106831	2.20242e-05	2.19336e-06	0	0.00151298
75	90	0	18	126.399	45.69	56.416	130.85	131.062	57.04	44.755	125.831	126.115	45.2225	56.728	130.956		55	0	0	0	0	0	0	0	55	0.00199041	0.00071476	0.00106831	1.42204e-05	2.19336e-06	0	0.00378989
75	120	0	0	124.531	55.493	47.042	132.345	132.836	47.568	54.514	124.259	124.395	55.0035	47.305	132.591		65	0	0	0	0	0	0	0	65	0.0149857	0.00439463	0.000403447	3.44569e-07	0	0.000230949	0.020015
75	150	0	0	123.802	62.947	36.678	132.783	133.517	37.159	61.956	123.791	123.797	62.4515	36.9185	133.15		75	0	0	0	0	0	0	0	75	0.000403447	0.000472367	4.79972e-05	0	0	2.20242e-05	0.000945836
85	0	0	0	142.313	38.458	70.711	134.51	134.349	71.613	37.885	141.433	141.873	38.1715	71.162	134.429		85	0	0	0	0	0	0	0	85	4.27249e-06	1.42204e-05	0	0	0	0	1.84929e-05
85	30	0	1	140.726	37.836	71.103	136.17	136.008	71.945	37.142	139.838	140.282	37.489	71.524	136.089									0.00902769								0.0262822
85	60	0	5	138.494	43.434	67.962	138.304	138.278	68.715	42.61	137.729	138.112	43.022	68.3385	138.291		CU								CU
85	90	0	0	136.199	52.171	61.699	140.333	140.537	62.35	51.251	135.664	135.931	51.711	62.0245	140.435		D1D4(A'D+DA')	0	30	60	90	120	150		D2D3(AD'+D'A)	0	30	60	90	120	150
85	120	0	0	134.468	60.941	53.263	141.728	142.192	53.82	59.962	134.207	134.337	60.4515	53.5415	141.96		-85	2.19336e-06	0	0	0	4.27249e-06	2.20242e-05	2.84901e-05	-85	0	0	0	0	0	0	0
85	150	0	0	133.792	67.798	44.377	142.137	142.828	44.886	66.8	133.774	133.783	67.299	44.6315	142.483		-75	0.000230949	2.20242e-05	0	2.20242e-05	0.00028754	0.000472367	0.0010349	-75	0	0	0	0	0	0	0
																	-65	0.00143285	0.000230949	6.46585e-06	0.00028754	0.00242015	0.00326372	0.00764167	-65	0	0	0	0	0	0	0
																	-55	0	0.000557243	8.10374e-05	0.000752569	0.0030937	0.000420455	0.004905	-55	0	0	0	0	0	0	0
																	-45	0	0	0.000118026	0.000752569	0	0	0.000870596	-45	0	0	0	0	0	0	0
																	-35	0	0	0	0.000403447	0	0	0.000403447	-35	0	0	0	0	0	0	0
																	-25	0	0	0	0	0	0	0	-25	0	0	0	0	0	0	0
																	-15	0	0	0	0	0	0	0	-15	0	0	0	0	0	0	0
																	-5	0	0	0	0	0	0	0	-5	0	0	0	0	0	0	0
																	5	0	0	0	0	0	0	0	5	0	0	0	0	0	0	0
																	15	0	0	0	0	0	0	0	15	0	0	0	0	0	0	0
																	25	0	0	0	0	0	0	0	25	0	0	0	0	0	0	0
																	35	0	0	0	0	0	0	0	35	0	0	0	0	0	0	0
																	45	0	0	0	0	0	0	0	45	0	0	0	0	0	0	0
																	55	0	0	0	0	0	0	0	55	0	0	0	0	0	0	0
																	65	0	0	0	0	0	0	0	65	0	0	0	0	0	0.000230949	0.000230949
																	75	0	0	0	0	0	0	0	75	0.000403447	0	0	0	0	2.20242e-05	0.000425472
																	85	0	0	0	0	0	0	0	85	4.27249e-06	0	0	0	0	0	4.27249e-06
																								0.0148841								0.000660693
																		0.00902769	0.0262822	0.0148841	0.000660693
																		D1D4(A'D+DA')	D2D3(AD'+D'A)
																		0.0239118	0.0269429

## Sheet: OnAxis16
mov	rot	CuF	CF	1-A'	1-A	1-D'	1-D	2-A'	2-A	2-D'	2-D	D1	D2	D3	D4		D1	0	30	60	90	120	150		D2	0	30	60	90	120	150		Cuf	0	30	60	90	120	150
-85	0	0	0	143.321	36.382	70.926	134.906	134.765	71.899	35.829	142.516	142.918	36.1055	71.4125	134.835		-85	142.918	142.03	140.308	138.193	136.248	135.012		-85	36.1055	37.8815	45.1635	54.368	62.7525	68.7205		-85	0	0	0	0	0	0
-85	30	0	0	142.359	38.19	70.015	135.764	135.779	70.958	37.573	141.701	142.03	37.8815	70.4865	135.772		-75	133.547	132.595	130.749	128.477	126.383	125.048		-75	26.4	28.781	37.8565	48.469	57.7165	64.1555		-75	0	0	0	0	9	0
-85	60	0	0	140.519	45.527	65.619	137.42	137.68	66.495	44.8	140.097	140.308	45.1635	66.057	137.55		-65	124.272	123.249	121.262	118.809	116.541	115.091		-65	17.038	20.535	32.039	44.075	54.0795	60.904		-65	0	15	8	0	2	12
-85	90	0	0	138.27	54.79	58.324	139.413	139.935	59.106	53.946	138.116	138.193	54.368	58.715	139.674		-55	115.12	114.015	111.863	109.2	106.728	105.143		-55	9.1435	14.665	28.6335	41.6655	52.134	59.183		-55	14	50	73	62	69	53
-85	120	0	0	136.212	63.222	49.312	141.205	141.938	49.995	62.283	136.285	136.248	62.7525	49.6535	141.572		-45	106.12	104.921	102.578	99.667	96.953	95.2065		-45	8.781	14.4395	28.5185	41.586	52.071	59.128		-45	118	108	152	156	130	118
-85	150	0	0	134.914	69.219	40.693	142.332	143.171	41.303	68.222	135.109	135.012	68.7205	40.998	142.751		-35	97.317	96.0075	93.442	90.2365	87.2285	85.2835		-35	16.447	20.048	31.729	43.8495	53.8955	60.741		-35	237	139	166	196	240	223
-75	0	0	0	133.979	26.699	66.546	124.934	124.783	67.515	26.101	133.114	133.547	26.4	67.0305	124.858		-25	88.767	87.3295	84.5005	80.942	77.575	75.381		-25	25.7655	28.201	37.4175	48.127	57.4295	63.8975		-25	173	126	156	353	394	216
-75	30	0	0	132.95	29.114	65.574	125.86	125.878	66.512	28.448	132.24	132.595	28.781	66.043	125.869		-15	80.551	78.9645	75.8245	71.838	68.0215	65.5085		-15	35.4575	37.2645	44.648	53.9405	62.3825	68.383		-15	301	266	307	382	596	492
-75	60	0	0	130.977	38.235	60.859	127.645	127.926	61.729	37.478	130.521	130.749	37.8565	61.294	127.785		-5	72.7835	71.0235	67.5155	63.0055	58.6175	55.681		-5	45.283	46.712	52.7905	60.852	68.447	73.957		-5	415	302	391	364	481	411
-75	90	0	0	128.562	48.899	52.911	129.787	130.35	53.688	48.039	128.392	128.477	48.469	53.2995	130.069		5	65.6225	63.665	59.7275	54.5775	49.447	45.9285		5	55.172	56.3505	61.483	68.53	75.355	80.393		5	190	177	109	91	170	222
-75	120	9	0	126.346	58.191	42.774	131.711	132.498	43.455	57.242	126.421	126.383	57.7165	43.1145	132.105		15	59.2885	57.1155	52.6905	46.773	40.67	36.3095		15	65.095	66.0965	70.5235	76.7445	82.896	87.501		15	84	44	15	12	92	104
-75	150	0	0	124.946	64.657	32.462	132.918	133.818	33.087	63.654	125.151	125.048	64.1555	32.7745	133.368		25	54.0735	51.682	46.7465	39.959	32.6055	26.9695		25	75.0375	75.9085	79.7935	85.341	90.9125	95.1305		25	78	39	38	15	49	121
-65	0	0	0	124.74	17.378	63.453	114.967	114.804	64.398	16.698	123.805	124.273	17.038	63.9255	114.886		35	50.3265	47.748	42.3575	34.7235	25.9255	18.3375		35	84.9945	85.764	89.2205	94.215	99.29	103.166		35	103	62	24	23	59	100
-65	30	15	0	123.633	20.9	62.433	115.972	115.993	63.346	20.17	122.866	123.249	20.535	62.8895	115.982		45	48.391	45.703	40.039	31.8545	21.936	12.0395		45	94.96	95.6495	98.761	103.295	107.944	111.519		45	70	55	12	12	36	40
-65	60	8	0	121.51	32.421	57.46	117.907	118.213	58.303	31.657	121.013	121.262	32.039	57.8815	118.06		55	48.484	45.8015	40.1515	31.996	22.141	12.4125		55	104.932	105.556	108.383	112.531	116.812	120.124		55	34	27	22	1	1	14
-65	90	0	0	118.903	44.5	48.964	120.223	120.832	49.711	43.65	118.714	118.809	44.075	49.3375	120.528		65	50.5955	48.031	42.676	35.1115	26.443	19.064		65	114.909	115.48	118.07	121.888	125.851	128.931		65	1	0	0	0	0	0
-65	120	2	0	116.503	54.547	37.783	122.297	123.146	38.434	53.612	116.579	116.541	54.0795	38.1085	122.721		75	54.4895	52.117	47.2265	40.52	33.291	27.796		75	124.89	125.415	127.803	131.339	135.026	137.901		75	0	0	0	0	0	0
-65	150	12	0	114.982	61.398	25.528	123.596	124.565	26.145	60.41	115.201	115.091	60.904	25.8365	124.081		85	59.8195	57.6655	53.287	47.444	41.4405	37.171		85	134.873	135.36	137.576	140.866	144.31	147.004		85	0	0	0	0	0	0
-55	0	14	0	115.627	9.549	61.84	105.006	104.83	62.737	8.738	114.613	115.12	9.1435	62.2885	104.918
-55	30	50	0	114.432	15.034	60.793	106.105	106.131	61.657	14.296	113.598	114.015	14.665	61.225	106.118
-55	60	73	0	112.135	28.988	55.674	108.217	108.552	56.463	28.279	111.591	111.863	28.6335	56.0685	108.385		D3	0	30	60	90	120	150		D4	0	30	60	90	120	150		CU	0	30	60	90	120	150
-55	90	62	0	109.305	42.065	46.855	110.736	111.399	47.54	41.266	109.094	109.2	41.6655	47.1975	111.067		-85	71.4125	70.4865	66.057	58.715	49.6535	40.998		-85	134.835	135.772	137.55	139.674	141.572	142.751		-85	0	0	0	0	0	0
-55	120	69	0	106.689	52.579	35.006	112.984	113.904	35.581	51.689	106.767	106.728	52.134	35.2935	113.444		-75	67.0305	66.043	61.294	53.2995	43.1145	32.7745		-75	124.858	125.869	127.785	130.069	132.105	133.368		-75	0	0	0	0	0	0
-55	150	53	0	105.026	59.656	21.204	114.389	115.437	21.735	58.71	105.261	105.143	59.183	21.4695	114.913		-65	63.9255	62.8895	57.8815	49.3375	38.1085	25.8365		-65	114.886	115.983	118.06	120.528	122.721	124.081		-65	0	0	0	0	0	0
-45	0	118	0	106.673	8.965	61.823	95.053	94.86	62.648	8.597	105.568	106.12	8.781	62.2355	94.9565		-55	62.2885	61.225	56.0685	47.1975	35.2935	21.4695		-55	104.918	106.118	108.385	111.067	113.444	114.913		-55	0	0	0	0	0	0
-45	30	108	2	105.377	14.669	60.775	96.266	96.296	61.566	14.21	104.465	104.921	14.4395	61.1705	96.281		-45	62.2355	61.1705	56.0095	47.127	35.2	21.3155		-45	94.9565	96.281	98.7735	101.71	104.3	105.897		-45	0	2	0	6	3	4
-45	60	152	0	102.878	28.801	55.655	98.588	98.959	56.364	28.236	102.279	102.578	28.5185	56.0095	98.7735		-35	63.7705	62.7315	57.71	49.1365	37.8475	25.4505		-35	85.0045	86.482	89.248	92.4875	95.3285	97.0725		-35	68	59	38	42	31	40
-45	90	156	6	99.785	41.936	46.832	101.347	102.073	47.422	41.236	99.549	99.667	41.586	47.127	101.71		-25	66.784	65.7925	61.0235	52.9885	42.7295	32.266		-25	75.066	76.734	79.839	83.4445	86.582	88.4985		-25	145	149	125	97	134	141
-45	120	130	3	96.913	52.476	34.976	103.799	104.801	35.424	51.666	96.993	96.953	52.071	35.2	104.3		-15	71.088	70.1575	65.706	58.3195	49.185	40.4285		-15	65.145	67.061	70.5925	74.6455	78.137	80.255		-15	151	277	229	225	163	143
-45	150	118	4	95.08	59.566	21.154	105.327	106.466	21.477	58.69	95.333	95.2065	59.128	21.3155	105.897		-5	76.4645	75.601	71.489	64.7655	56.6795	49.273		-5	55.2535	57.5	61.5815	66.1885	70.1025	72.4555		-5	275	279	256	226	174	223
-35	0	237	68	97.922	16.418	63.403	85.111	84.898	64.138	16.476	96.712	97.317	16.447	63.7705	85.0045		5	82.7055	81.907	78.1285	72.027	64.853	58.491		5	45.4085	48.117	52.927	58.2225	62.636	65.2585		5	470	405	510	372	423	376
-35	30	139	59	96.509	20.109	62.382	86.464	86.5	63.081	19.987	95.506	96.0075	20.048	62.7315	86.482		15	89.63	88.894	85.4245	79.883	73.4795	67.9305		15	35.6505	39.042	44.8365	50.978	55.965	58.8855		15	259	435	599	341	289	190
-35	60	166	38	93.773	31.917	57.405	89.042	89.454	58.015	31.541	93.111	93.442	31.729	57.71	89.248		25	97.0925	96.4135	93.224	88.174	82.4175	77.5105		25	26.076	30.55	37.673	44.8065	50.4075	53.6315		25	34	84	316	286	105	38
-35	90	196	42	90.37	44.134	48.9	92.087	92.888	49.373	43.565	90.103	90.2365	43.8495	49.1365	92.4875		35	104.978	104.35	101.411	96.7885	91.575	87.1855		35	16.996	23.288	32.0655	40.2055	46.3655	49.851		35	37	63	82	84	57	18
-35	120	240	31	87.187	54.248	37.699	94.779	95.878	37.996	53.543	87.27	87.2285	53.8955	37.8475	95.3285		45	113.198	112.615	109.898	105.647	100.893	96.926		45	9.871	18.745	28.9335	37.7545	44.257	47.896		45	12	56	58	100	90	20
-35	150	223	40	85.145	61.133	25.404	96.45	97.695	25.497	60.349	85.422	85.2835	60.741	25.4505	97.0725		55	121.684	121.144	118.62	114.694	110.33	106.715		55	10.322	18.9845	29.089	37.874	44.359	47.9905		55	18	35	130	77	95	37
-25	0	173	145	89.434	25.666	66.467	75.185	74.947	67.101	25.865	88.1	88.767	25.7655	66.784	75.066		65	130.386	129.881	127.531	123.888	119.859	116.539		65	17.7765	23.8635	32.485	40.5415	46.657	50.1225		65	2	35	54	90	83	16
-25	30	126	149	87.884	28.17	65.494	76.713	76.755	66.091	28.232	86.775	87.3295	28.201	65.7925	76.734		75	139.262	138.789	136.593	133.197	129.458	126.391		75	26.929	31.281	38.2675	45.308	50.854	54.051		75	0	0	10	53	74	17
-25	60	156	125	84.87	37.521	60.772	79.607	80.071	61.275	37.314	84.131	84.5005	37.4175	61.0235	79.839		85	148.281	147.837	145.777	142.6	139.114	136.265		85	36.527	39.844	45.536	51.5945	56.5275	59.42		85	0	0	0	0	13	17
-25	90	353	97	81.094	48.343	52.812	83	83.889	53.165	47.911	80.79	80.942	48.127	52.9885	83.4445
-25	120	394	134	77.532	57.724	42.651	85.976	87.188	42.808	57.135	77.618	77.575	57.4295	42.7295	86.582
-25	150	216	141	75.228	64.237	32.3	87.815	89.182	32.232	63.558	75.534	75.381	63.8975	32.266	88.4985		Squared prababiliies
-15	0	301	151	81.289	35.326	70.822	65.281	65.009	71.354	35.589	79.813	80.551	35.4575	71.088	65.145		D1(A'D)	0	30	60	90	120	150		D2(AD')	0	30	60	90	120	150			0	30	60	90	120	150
-15	30	266	277	79.581	37.185	69.91	67.035	67.087	70.405	37.344	78.348	78.9645	37.2645	70.1575	67.061		-85	0	0	0	0	0	0		-85	2.20242e-05	1.42204e-05	0	0	0	0	0	-85	1	1	1	1	1	1
-15	60	307	229	76.24	44.688	65.507	70.329	70.856	65.905	44.608	75.409	75.8245	44.648	65.706	70.5925		-75	0	0	0	0	0	0		-75	0.000557243	0.000403447	1.42204e-05	0	0	0	0	-75	1	1	1	1	0	1
-15	90	382	225	72.013	54.094	58.198	74.147	75.144	58.441	53.787	71.663	71.838	53.9405	58.3195	74.6455		-65	0	0	0	0	0	0		-65	0.00326372	0.00437252	8.091e-05	0	0	0	0	-65	1	0	0	1	0	0
-15	120	596	163	67.976	62.62	49.163	77.464	78.81	49.207	62.145	68.067	68.0215	62.3825	49.185	78.137		-55	0	0	0	0	0	0		-55	0.000420455	0.00239278	0.000403447	0	0	0	0	-55	0	0	0	0	0	0
-15	150	492	143	65.337	68.67	40.512	79.5	81.01	40.345	68.096	65.68	65.5085	68.383	40.4285	80.255		-45	0	0	0	0	0	0		-45	7.54813e-05	0.00239278	0.000403447	0	0	0	0	-45	0	0	0	0	0	0
-5	0	415	275	73.604	45.134	76.247	55.412	55.095	76.682	45.432	71.963	72.7835	45.283	76.4645	55.2535		-35	0	0	0	0	0	0		-35	0.00331177	0.00437252	0.000165148	0	0	0	0	-35	0	0	0	0	0	0
-5	30	302	279	71.713	46.604	75.401	57.468	57.532	75.801	46.82	70.334	71.0235	46.712	75.601	57.5		-25	0	0	0	0	0	0		-25	0.000752569	0.000403447	1.42204e-05	0	0	0	0	-25	0	0	0	0	0	0
-5	60	391	256	67.986	52.785	71.338	61.278	61.885	71.64	52.796	67.045	67.5155	52.7905	71.489	61.5815		-15	0	0	0	0	0	0		-15	5.90131e-05	1.42204e-05	0	0	0	0	0	-15	0	0	0	0	0	0
-5	90	364	226	63.209	60.954	64.691	65.625	66.752	64.84	60.75	62.802	63.0055	60.852	64.7655	66.1885		-5	0	0	0	0	0	0		-5	0	0	0	0	0	0	0	-5	0	0	0	0	0	0
-5	120	481	174	58.57	68.633	56.7	69.351	70.854	56.659	68.261	58.665	58.6175	68.447	56.6795	70.1025		5	0	0	0	0	0	0		5	0	0	0	0	0	0	0	5	0	0	0	0	0	0
-5	150	411	223	55.484	74.194	49.387	71.618	73.293	49.159	73.72	55.878	55.681	73.957	49.273	72.4555		15	0	0	0	0	3.44569e-07	2.20242e-05		15	0	0	0	0	0	0	0	15	0	0	0	0	0	0
5	0	190	470	66.537	55.012	82.532	45.599	45.218	82.879	55.332	64.708	65.6225	55.172	82.7055	45.4085		25	0	0	0	2.19336e-06	8.091e-05	0.000557243		25	0	0	0	0	0	0	0	25	0	0	0	0	0	0
5	30	177	405	64.438	56.224	81.75	48.077	48.157	82.064	56.477	62.892	63.665	56.3505	81.907	48.117		35	0	0	0	4.79972e-05	0.000752569	0.00439463		35	0	0	0	0	0	0	0	35	0	0	0	0	0	0
5	60	109	510	60.264	61.444	78.019	52.572	53.282	78.238	61.522	59.191	59.7275	61.483	78.1285	52.927		45	0	0	3.44569e-07	0.000165148	0.00242015	0.00142657		45	0	0	0	0	0	0	0	45	0	0	0	0	0	0
5	90	91	372	54.818	68.59	71.991	57.58	58.865	72.063	68.47	54.337	54.5775	68.53	72.027	58.2225		55	0	0	3.44569e-07	0.000165148	0.00143285	0.00142657		55	0	0	0	0	0	0	0	55	0	0	0	0	0	0
5	120	170	423	49.396	75.496	64.906	61.793	63.479	64.8	75.214	49.498	49.447	75.355	64.853	62.636		65	0	0	0	5.90131e-05	0.000557243	0.0149857		65	0	0	0	0	0	0	0	65	0	1	1	1	1	1
5	150	222	376	45.696	80.585	58.626	64.327	66.19	58.356	80.201	46.161	45.9285	80.393	58.491	65.2585		75	0	0	0	3.44569e-07	7.26074e-05	0.000472367		75	0	0	0	0	0	0	0	75	1	1	1	1	1	1
15	0	84	259	60.305	64.927	89.495	35.89	35.411	89.765	65.263	58.272	59.2885	65.095	89.63	35.6505		85	0	0	0	0	0	1.42204e-05		85	0	0	0	0	0	0	0	85	1	1	1	1	1	1
15	30	44	435	57.982	65.957	88.775	38.99	39.094	89.013	66.236	56.249	57.1155	66.0965	88.894	39.042
15	60	15	599	53.304	70.46	85.351	44.415	45.258	85.498	70.587	52.077	52.6905	70.5235	85.4245	44.8365
15	90	12	341	47.059	76.771	79.879	50.242	51.714	79.887	76.718	46.487	46.773	76.7445	79.883	50.978		D3(D'A)								D4(A'D)									0	30	60	90	120	150
15	120	92	289	40.615	82.999	73.557	55.02	56.91	73.402	82.793	40.725	40.67	82.896	73.4795	55.965		-85	0	0	0	0	0	3.44569e-07		-85	0	0	0	0	0	0	0	-85	1	1	1	1	1	1
15	150	104	190	36.023	87.654	68.08	57.851	59.92	67.781	87.348	36.596	36.3095	87.501	67.9305	58.8855		-75	0	0	0	0	0	8.091e-05		-75	0	0	0	0	0	0	0	-75	1	1	1	1	1	1
25	0	78	34	55.193	74.864	96.991	26.4	25.752	97.194	75.211	52.954	54.0735	75.0375	97.0925	26.076		-65	0	0	0	0	4.27249e-06	0.000752569		-65	0	0	0	0	0	0	0	-65	1	1	1	1	1	1
25	30	39	84	52.645	75.759	96.327	30.48	30.62	96.5	76.058	50.719	51.682	75.9085	96.4135	30.55		-55	0	0	0	0	5.90131e-05	0.00242015		-55	0	0	0	0	0	0	0	-55	1	1	1	1	1	1
25	60	38	316	47.444	79.711	93.181	37.169	38.177	93.267	79.876	46.049	46.7465	79.7935	93.224	37.673		-45	0	0	0	0	5.90131e-05	0.00242015		-45	0	0	0	0	0	0	0	-45	1	0	1	0	0	0
25	90	15	286	40.301	85.34	88.196	43.967	45.646	88.152	85.342	39.617	39.959	85.341	88.174	44.8065		-35	0	0	0	0	1.42204e-05	0.000752569		-35	0	0	0	0	0	0	0	-35	0	0	0	0	0	0
25	120	49	105	32.545	90.983	82.514	49.356	51.459	82.321	90.842	32.666	32.6055	90.9125	82.4175	50.4075		-25	0	0	0	0	0	8.091e-05		-25	0	0	0	0	0	0	0	-25	0	0	0	0	0	0
25	150	121	38	26.594	95.249	77.671	52.494	54.769	77.35	95.012	27.345	26.9695	95.1305	77.5105	53.6315		-15	0	0	0	0	0	3.44569e-07		-15	0	0	0	0	0	0	0	-15	0	0	0	0	0	0
35	0	103	37	51.535	84.817	104.906	17.487	16.505	105.05	85.172	49.118	50.3265	84.9945	104.978	16.996		-5	0	0	0	0	0	0		-5	0	0	0	0	0	0	0	-5	0	0	0	0	0	0
35	30	62	63	48.796	85.608	104.292	23.192	23.384	104.408	85.92	46.7	47.748	85.764	104.35	23.288		5	0	0	0	0	0	0		5	0	0	0	0	0	0	0	5	0	0	0	0	0	0
35	60	24	82	43.134	89.123	101.394	31.47	32.661	101.428	89.318	41.581	42.3575	89.2205	101.411	32.0655		15	0	0	0	0	0	0		15	5.90131e-05	2.19336e-06	0	0	0	0	0	15	0	0	0	0	0	0
35	90	23	84	35.125	94.192	96.832	39.268	41.143	96.745	94.238	34.322	34.7235	94.215	96.7885	40.2055		25	0	0	0	0	0	0		25	0.000557243	0.000230949	1.42204e-05	0	0	0	0	25	0	0	0	0	0	0
35	120	59	57	25.86	99.334	91.687	45.221	47.51	91.463	99.246	25.991	25.9255	99.29	91.575	46.3655		35	0	0	0	0	0	0		35	0.00331177	0.00106831	8.091e-05	3.44569e-07	0	0	0	35	0	0	0	0	0	0
35	150	100	18	17.8	103.255	87.354	48.625	51.077	87.017	103.077	18.875	18.3375	103.166	87.1855	49.851		45	0	0	0	0	0	0		45	0.000420455	0.00439463	0.000403447	1.42204e-05	0	0	0	45	0	0	0	0	0	0
45	0	70	12	49.654	94.779	113.151	10.706	9.036	113.245	95.141	47.128	48.391	94.96	113.198	9.871		55	0	0	0	0	0	0		55	0.00071476	0.00439463	0.00028754	1.42204e-05	0	0	0	55	0	0	0	0	0	0
45	30	55	56	46.804	95.487	112.582	18.62	18.87	112.649	95.812	44.602	45.703	95.6495	112.615	18.745		65	0	0	0	0	0	0		65	0.00326372	0.00106831	8.091e-05	3.44569e-07	0	0	0	65	0	0	0	0	0	0
45	60	12	58	40.867	98.652	109.903	28.27	29.597	109.893	98.87	39.211	40.039	98.761	109.898	28.9335		75	0	0	0	0	0	0		75	0.000557243	0.000165148	4.27249e-06	0	0	0	0	75	1	1	0	0	0	0
45	90	12	100	32.301	103.254	105.709	36.753	38.756	105.586	103.336	31.408	31.8545	103.295	105.648	37.7545		85	0	0	0	0	0	0		85	2.20242e-05	2.19336e-06	0	0	0	0	0	85	1	1	1	1	0	0
45	120	36	90	21.871	107.965	101.017	43.055	45.459	100.769	107.923	22.001	21.936	107.944	100.893	44.257
45	150	40	20	11.244	111.583	97.101	46.618	49.174	96.751	111.456	12.835	12.0395	111.519	96.926	47.896		CuF								CuF
55	0	34	18	49.75	104.748	121.659	11.111	9.533	121.709	105.116	47.218	48.484	104.932	121.684	10.322		D1D4(A1D+DA')	0	30	60	90	120	150		D2D3(AD'+D'A)	0	30	60	90	120	150
55	30	27	35	46.906	105.39	121.131	18.856	19.113	121.156	105.723	44.697	45.8015	105.556	121.144	18.9845		-85	0	0	0	0	0	0	0	-85	2.20242e-05	1.42204e-05	0	0	0	3.44569e-07	3.65893e-05
55	60	22	130	40.984	108.265	118.644	28.426	29.752	118.597	108.502	39.319	40.1515	108.383	118.62	29.089		-75	0	0	0	0	0	0	0	-75	0.000557243	0.000403447	1.42204e-05	0	0	8.091e-05	0.00105582
55	90	1	77	32.449	112.474	114.77	36.873	38.875	114.618	112.587	31.543	31.996	112.531	114.694	37.874		-65	0	0	0	0	0	0	0	-65	0.00326372	0	0	0	0	0	0.00326372
55	120	1	95	22.089	116.814	110.464	43.158	45.56	110.196	116.811	22.193	22.141	116.812	110.33	44.359		-55	0	0	0	0	0	0	0	-55	0	0	0	0	0	0	0
55	150	14	37	11.663	120.166	106.895	46.713	49.268	106.534	120.083	13.162	12.4125	120.124	106.715	47.9905		-45	0	0	0	0	0	0	0	-45	0	0	0	0	0	0	0
65	0	1	2	51.814	114.723	130.38	18.229	17.324	130.392	115.095	49.377	50.5955	114.909	130.386	17.7765		-35	0	0	0	0	0	0	0	-35	0	0	0	0	0	0	0
65	30	0	35	49.09	115.309	129.887	23.757	23.97	129.875	115.65	46.972	48.031	115.48	129.881	23.8635		-25	0	0	0	0	0	0	0	-25	0	0	0	0	0	0	0
65	60	0	54	43.466	117.943	127.571	31.888	33.082	127.492	118.196	41.886	42.676	118.07	127.531	32.485		-15	0	0	0	0	0	0	0	-15	0	0	0	0	0	0	0
65	90	0	90	35.532	121.818	123.976	39.604	41.479	123.799	121.957	34.691	35.1115	121.887	123.888	40.5415		-5	0	0	0	0	0	0	0	-5	0	0	0	0	0	0	0
65	120	0	83	26.41	125.836	120.001	45.513	47.801	119.717	125.866	26.476	26.443	125.851	119.859	46.657		5	0	0	0	0	0	0	0	5	0	0	0	0	0	0	0
65	150	0	16	18.59	128.954	116.723	48.897	51.348	116.355	128.909	19.538	19.064	128.931	116.539	50.1225		15	0	0	0	0	0	0	0	15	0	0	0	0	0	0	0
75	0	0	0	55.626	124.702	139.272	27.224	26.634	139.251	125.078	53.353	54.4895	124.89	139.262	26.929		25	0	0	0	0	0	0	0	25	0	0	0	0	0	0	0
75	30	0	0	53.098	125.241	138.811	31.197	31.365	138.767	125.589	51.136	52.117	125.415	138.789	31.281		35	0	0	0	0	0	0	0	35	0	0	0	0	0	0	0
75	60	0	10	47.946	127.67	136.647	37.758	38.777	136.539	127.937	46.507	47.2265	127.803	136.593	38.2675		45	0	0	0	0	0	0	0	45	0	0	0	0	0	0	0
75	90	0	53	40.891	131.259	133.297	44.467	46.149	133.097	131.419	40.149	40.52	131.339	133.197	45.308		55	0	0	0	0	0	0	0	55	0	0	0	0	0	0	0
75	120	0	74	33.273	134.996	129.607	49.802	51.906	129.309	135.055	33.309	33.291	135.026	129.458	50.854		65	0	0.00106831	8.091e-05	5.93577e-05	0.000557243	0.0149857	0.0167515	65	0	0	0	0	0	0	0
75	150	0	17	27.481	137.907	126.579	52.913	55.189	126.203	137.895	28.111	27.796	137.901	126.391	54.051		75	0.000557243	0.000165148	4.27249e-06	3.44569e-07	7.26074e-05	0.000472367	0.00127198	75	0	0	0	0	0	0	0
85	0	0	0	60.859	134.684	148.306	36.742	36.312	148.255	135.063	58.78	59.8195	134.873	148.281	36.527		85	2.20242e-05	2.19336e-06	0	0	0	1.42204e-05	3.84381e-05	85	0	0	0	0	0	0	0
85	30	0	0	58.557	135.184	147.873	39.775	39.913	147.801	135.536	56.774	57.6655	135.36	147.837	39.844									0.0180619								0.00435613
85	60	0	0	53.93	137.437	145.843	45.106	45.966	145.711	137.715	52.644	53.287	137.576	145.777	45.536		CU								CU
85	90	0	0	47.767	140.777	142.709	50.854	52.335	142.491	140.956	47.121	47.444	140.866	142.6	51.5945		D1D4(A'D+DA')	0	30	60	90	120	150		D2D3(AD'+D'A)	0	30	60	90	120	150
85	120	0	13	41.433	144.267	139.269	55.58	57.475	138.959	144.352	41.448	41.4405	144.31	139.114	56.5275		-85	0	0	0	0	0	0	0	-85	2.20242e-05	1.42204e-05	0	0	0	3.44569e-07	3.65893e-05
85	150	0	17	36.943	146.995	136.456	58.383	60.457	136.074	147.012	37.399	37.171	147.004	136.265	59.42		-75	0	0	0	0	0	0	0	-75	0.000557243	0.000403447	1.42204e-05	0	0	8.091e-05	0.00105582
																	-65	0	0	0	0	0	0	0	-65	0.00326372	0.00437252	8.091e-05	0	4.27249e-06	0.000752569	0.00847399
																	-55	0	0	0	0	0	0	0	-55	0.000420455	0.00239278	0.000403447	0	5.90131e-05	0.00242015	0.00569584
																	-45	0	0	0	0	0	0	0	-45	7.54813e-05	0	0.000403447	0	0	0	0.000478929
																	-35	0	0	0	0	0	0	0	-35	0	0	0	0	0	0	0
																	-25	0	0	0	0	0	0	0	-25	0	0	0	0	0	0	0
																	-15	0	0	0	0	0	0	0	-15	0	0	0	0	0	0	0
																	-5	0	0	0	0	0	0	0	-5	0	0	0	0	0	0	0
																	5	0	0	0	0	0	0	0	5	0	0	0	0	0	0	0
																	15	0	0	0	0	0	0	0	15	0	0	0	0	0	0	0
																	25	0	0	0	0	0	0	0	25	0	0	0	0	0	0	0
																	35	0	0	0	0	0	0	0	35	0	0	0	0	0	0	0
																	45	0	0	0	0	0	0	0	45	0	0	0	0	0	0	0
																	55	0	0	0	0	0	0	0	55	0	0	0	0	0	0	0
																	65	0	0	0	0	0	0	0	65	0	0	0	0	0	0	0
																	75	0.000557243	0.000165148	0	0	0	0	0.000722391	75	0	0	0	0	0	0	0
																	85	2.20242e-05	2.19336e-06	0	0	0	0	2.42176e-05	85	0	0	0	0	0	0	0
																								0.000746609								0.0157412
																		0.0180619	0.00435613	0.000746609	0.0157412
																		D1D4(A'D+DA')	D2D3(AD'+D'A)
																		0.0188085	0.0200973

## Sheet: OnAxis17
mov	rot	CuF	CF	1-A'	1-A	1-D'	1-D	2-A'	2-A	2-D'	2-D	D1	D2	D3	D4		D1	0	30	60	90	120	150		D2	0	30	60	90	120	150		Cuf	0	30	60	90	120	150
-85	0	6	1	66.066	132.629	146.806	43.212	43.121	147.036	132.699	65.019	65.5425	132.664	146.921	43.1665		-85	65.5425	68.1215	67.579	63.991	57.8855	50.338		-85	132.664	135.618	139.666	143.68	146.628	147.798		-85	6	43	93	107	62	5
-85	30	43	0	68.628	135.6	144.093	39.022	38.918	144.304	135.637	67.615	68.1215	135.618	144.198	38.97		-75	60.1875	62.986	62.3995	58.4945	51.744	43.1355		-75	122.791	125.978	130.325	134.618	137.76	139.005		-75	30	28	76	129	110	81
-85	60	93	0	68.019	139.679	140.199	39.837	39.97	140.363	139.653	67.139	67.579	139.666	140.281	39.9035		-65	56.118	59.1095	58.484	54.299	46.9495	37.2485		-65	112.941	116.397	121.089	125.698	129.057	130.385		-65	61	30	84	134	209	101
-85	90	107	1	64.323	143.731	136.118	45.197	45.674	136.216	143.63	63.659	63.991	143.68	136.167	45.4355		-55	53.628	56.751	56.0995	51.7215	43.9425	33.38		-55	103.12	106.894	111.985	116.953	120.556	121.977		-55	70	37	80	137	106	116
-85	120	62	17	58.081	146.712	132.973	52.611	53.379	133.002	146.544	57.69	57.8855	146.628	132.988	52.995		-45	52.941	56.102	55.443	51.0085	43.1015	32.264		-45	93.3365	97.49	103.047	108.425	112.302	113.827		-45	67	60	48	113	136	114
-85	150	5	1	50.39	147.904	131.695	59.735	60.686	131.676	147.693	50.286	50.338	147.798	131.685	60.2105		-35	54.125	57.221	56.5745	52.236	44.5475	34.172		-35	83.604	88.218	94.322	100.17	104.354	105.993		-35	40	31	26	96	83	69
-75	0	30	33	60.766	122.758	137.947	34.545	34.451	138.197	122.824	59.609	60.1875	122.791	138.072	34.498		-25	57.064	60.008	59.3925	55.276	48.076	38.659		-25	73.944	79.1225	85.876	92.2605	96.787	98.552		-25	52	31	96	271	331	107
-75	30	28	3	63.542	125.962	135.055	29.135	29.018	135.287	125.993	62.43	62.986	125.977	135.171	29.0765		-15	61.5075	64.248	63.6735	59.8515	53.2735	44.959		-15	64.3875	70.2735	77.799	84.794	89.698	91.5995		-15	237	182	325	330	576	400
-75	60	76	1	62.884	130.344	130.893	30.218	30.414	131.075	130.307	61.915	62.3995	130.325	130.984	30.316		-5	67.156	69.6755	69.1455	65.643	59.7065	52.422		-5	54.9885	61.777	70.219	77.898	83.209	85.255		-5	420	374	424	392	537	378
-75	90	129	5	58.866	134.676	126.512	36.999	37.597	126.624	134.56	58.123	58.4945	134.618	126.568	37.298		5	73.734	76.0355	75.5505	72.359	67.0195	60.6205		5	45.8445	53.7995	63.314	71.736	77.471	79.6645		5	308	211	166	193	258	300
-75	120	110	22	51.972	137.853	123.122	45.761	46.656	123.161	137.666	51.516	51.744	137.76	123.142	46.2085		15	81.016	83.116	82.6725	79.7655	74.956	69.2935		15	37.145	46.609	57.3295	66.5135	72.662	74.996		15	170	158	106	172	226	166
-75	150	81	45	43.207	139.122	121.741	53.799	54.865	121.727	138.888	43.064	43.1355	139.005	121.734	54.332		25	88.828	90.7475	90.3405	87.689	83.338	78.284		25	29.2875	40.6255	52.5805	62.4665	68.9765	71.4315		25	155	113	88	102	146	154
-65	0	61	102	56.747	112.911	129.253	26.824	26.725	129.527	112.971	55.489	56.118	112.941	129.39	26.7745		35	97.042	98.802	98.4285	96.001	92.0435	87.4935		35	23.146	36.447	49.4235	59.834	66.6015	69.1405		35	90	65	41	54	60	53
-65	30	30	68	59.71	116.386	126.162	19.365	19.22	126.417	116.409	58.509	59.1095	116.398	126.29	19.2925		45	105.565	107.185	106.841	104.608	100.988	96.8605		45	20.3405	34.7335	48.174	58.805	65.679	68.2525		45	14	20	18	7	0	1
-65	60	84	25	59.009	121.115	121.697	20.959	21.27	121.9	121.064	57.959	58.484	121.089	121.799	21.1145		55	114.327	115.825	115.506	113.445	110.115	106.342		55	22.175	35.8385	48.9765	59.465	66.27	68.822		55	0	0	0	0	0	0
-65	90	134	32	54.708	125.766	116.972	29.917	30.675	117.1	125.631	53.89	54.299	125.698	117.036	30.296		65	123.279	124.668	124.373	122.46	119.383	115.911		65	27.744	39.5275	51.737	61.7585	68.3355	70.8125		65	0	0	0	0	0	0
-65	120	209	59	47.211	129.162	113.297	40.252	41.281	113.346	128.952	46.688	46.9495	129.057	113.322	40.7665		75	132.38	133.675	133.399	131.618	128.76	125.548		75	35.324	45.171	56.167	65.514	71.748	74.111		75	0	0	0	0	0	0
-65	150	101	64	37.345	130.515	111.794	49.199	50.374	111.787	130.256	37.152	37.2485	130.385	111.791	49.7865		85	141.602	142.814	142.555	140.89	138.224	135.237		85	43.8835	52.1385	61.909	70.499	76.327	78.5525		85	0	0	0	0	0	0
-55	0	70	129	54.295	103.092	120.762	21.111	21.015	121.062	103.147	52.961	53.628	103.12	120.912	21.063
-55	30	37	96	57.385	106.887	117.448	10.058	9.84	117.729	106.901	56.117	56.751	106.894	117.588	9.949
-55	60	80	72	56.655	112.018	112.638	12.861	13.409	112.865	111.952	55.544	56.0995	111.985	112.751	13.135		D3	0	30	60	90	120	150		D4	0	30	60	90	120	150		CU	0	30	60	90	120	150
-55	90	137	29	52.16	117.031	107.516	24.924	25.852	107.663	116.875	51.283	51.7215	116.953	107.59	25.388		-85	146.921	144.198	140.281	136.167	132.988	131.685		-85	43.1665	38.97	39.9035	45.4355	52.995	60.2105		-85	1	0	0	1	17	1
-55	120	106	47	44.233	120.673	103.505	36.693	37.836	103.568	120.439	43.652	43.9425	120.556	103.536	37.2645		-75	138.072	135.171	130.984	126.568	123.142	121.734		-75	34.498	29.0765	30.316	37.298	46.2085	54.332		-75	33	3	1	5	22	45
-55	150	116	106	33.502	122.12	101.858	46.332	47.591	101.858	121.834	33.258	33.38	121.977	101.858	46.9615		-65	129.39	126.29	121.799	117.036	113.322	111.791		-65	26.7745	19.2925	21.1145	30.296	40.7665	49.7865		-65	102	68	25	32	59	64
-45	0	67	124	53.626	93.313	112.52	19.283	19.21	112.849	93.36	52.256	52.941	93.3365	112.684	19.2465		-55	120.912	117.588	112.751	107.59	103.536	101.858		-55	21.063	9.949	13.135	25.388	37.2645	46.9615		-55	129	96	72	29	47	106
-45	30	60	169	56.752	97.489	108.955	5.225	4.92	109.266	97.491	55.452	56.102	97.49	109.111	5.0725		-45	112.684	109.111	103.879	98.252	93.7965	91.941		-45	19.2465	5.0725	9.9605	23.9015	36.268	46.175		-45	124	169	124	61	36	39
-45	60	48	124	56.014	103.088	103.752	9.568	10.353	104.006	103.006	54.872	55.443	103.047	103.879	9.9605		-35	104.766	100.912	95.2305	89.059	84.118	82.043		-35	22.298	12.35	15.035	26.421	37.976	47.528		-35	96	124	94	107	59	61
-45	90	113	61	51.463	108.515	98.167	23.395	24.408	98.337	108.336	50.554	51.0085	108.425	98.252	23.9015		-25	97.2305	93.065	86.8725	80.0595	74.5235	72.174		-25	28.7045	21.893	23.513	32.0145	42.0595	50.85		-25	49	120	140	89	37	53
-45	120	136	36	43.409	112.433	93.757	35.672	36.864	93.836	112.171	42.794	43.1015	112.302	93.7965	36.268		-15	90.1765	85.6685	78.8975	71.3265	65.052	62.3465		-15	36.7525	31.7185	32.858	39.392	47.9145	55.7905		-15	44	96	91	71	3	16
-45	150	114	39	32.405	113.985	91.936	45.528	46.822	91.946	113.668	32.123	32.264	113.827	91.941	46.175		-5	83.725	78.8485	71.434	62.972	55.7655	52.584		-5	45.5795	41.6275	42.502	47.734	54.9785	61.9625		-5	161	201	209	82	107	186
-35	0	40	96	54.804	83.585	104.584	22.315	22.281	104.947	83.623	53.446	54.125	83.604	104.766	22.298		5	78.0245	72.7675	64.6595	55.1675	46.774	42.9315		5	54.811	51.5715	52.28	56.6155	62.8445	69.0375		5	401	356	511	367	369	299
-35	30	31	124	57.867	88.224	100.739	12.387	12.313	101.084	88.212	56.575	57.221	88.218	100.912	12.35		15	73.2515	67.625	58.8115	48.1815	38.286	33.4835		15	64.2735	61.5335	62.129	65.8185	71.2475	76.766		15	280	513	574	320	287	213
-35	60	26	94	57.143	94.374	95.087	14.754	15.316	95.374	94.27	56.006	56.5745	94.322	95.2305	15.035		25	69.5975	63.6485	54.1925	42.42	30.7215	24.477		25	73.877	71.506	72.019	75.2255	80.019	84.9695		25	122	203	399	332	127	123
-35	90	96	107	52.689	100.273	88.96	25.951	26.891	89.158	100.067	51.783	52.236	100.17	89.059	26.421		35	67.2445	61.0665	51.1355	38.438	24.935	16.6455		35	83.5735	81.4855	81.936	84.768	89.0495	93.523		35	177	245	222	152	151	123
-35	120	83	59	44.856	104.501	84.069	37.399	38.553	84.167	104.207	44.239	44.5475	104.354	84.118	37.976		45	66.331	60.0595	49.928	36.8165	22.355	12.451		45	93.3345	91.4695	91.871	94.406	98.2675	102.34		45	92	188	146	173	179	82
-35	150	69	61	34.32	106.169	82.032	46.893	48.163	82.054	105.816	34.024	34.172	105.993	82.043	47.528		55	66.9165	60.705	50.7035	37.861	24.0365	15.2665		55	103.142	101.457	101.819	104.112	107.626	111.356		55	26	67	76	90	95	31
-25	0	52	49	57.717	73.931	97.03	28.707	28.702	97.431	73.957	56.411	57.064	73.944	97.2305	28.7045		65	68.9625	62.9535	53.3745	41.37	29.254	22.608		65	112.981	111.446	111.775	113.868	117.09	120.528		65	0	0	0	8	26	4
-25	30	31	120	60.632	79.137	92.873	21.9	21.886	93.257	79.108	59.384	60.008	79.1225	93.065	21.893		75	72.345	66.642	57.6785	46.792	36.5215	31.451		75	122.848	121.438	121.74	123.664	126.637	129.822		75	0	0	0	0	0	0
-25	60	96	140	59.942	85.94	86.71	23.32	23.706	87.035	85.812	58.843	59.3925	85.876	86.8725	23.513		85	76.8885	71.5485	63.284	53.549	44.8535	40.831		85	132.734	131.43	131.709	133.49	136.249	139.214		85	0	0	0	0	0	0
-25	90	271	89	55.713	92.379	79.944	31.617	32.412	80.175	92.142	54.839	55.276	92.2605	80.0595	32.0145
-25	120	331	37	48.372	96.952	74.462	41.531	42.588	74.585	96.622	47.78	48.076	96.787	74.5235	42.0595
-25	150	107	53	38.802	98.748	72.155	50.25	51.45	72.193	98.356	38.516	38.659	98.552	72.174	50.85		Squared prababiliies
-15	0	237	44	62.121	64.382	89.956	36.746	36.759	90.397	64.393	60.894	61.5075	64.3875	90.1765	36.7525		D1(A'D)	0	30	60	90	120	150		D2(AD')	0	30	60	90	120	150			0	30	60	90	120	150
-15	30	182	96	64.838	70.298	85.455	31.713	31.724	85.882	70.249	63.658	64.248	70.2735	85.6685	31.7185		-85	0	0	0	0	0	0		-85	0	0	0	0	0	0	0	-85	0	0	0	0	0	0
-15	60	325	91	64.194	77.877	78.713	32.71	33.006	79.082	77.721	63.153	63.6735	77.799	78.8975	32.858		-75	0	0	0	0	0	0		-75	0	0	0	0	0	0	0	-75	0	0	0	0	0	0
-15	90	330	71	60.263	84.93	71.191	39.061	39.723	71.462	84.658	59.44	59.8515	84.794	71.3265	39.392		-65	0	0	0	0	0	1.42204e-05		-65	0	0	0	0	0	0	0	-65	0	0	0	0	0	0
-15	120	576	3	53.55	89.883	64.975	47.444	48.385	65.129	89.513	52.997	53.2735	89.698	65.052	47.9145		-55	0	0	0	0	0	7.26074e-05		-55	0	0	0	0	0	0	0	-55	0	0	0	0	0	0
-15	150	400	16	45.093	91.817	62.318	55.238	56.343	62.375	91.382	44.825	44.959	91.5995	62.3465	55.7905		-45	0	0	0	0	0	8.091e-05		-45	0	0	0	0	0	0	0	-45	0	0	0	0	0	0
-5	0	420	161	67.725	54.993	83.482	45.567	45.592	83.968	54.984	66.587	67.156	54.9885	83.725	45.5795		-35	0	0	0	0	0	4.79972e-05		-35	0	0	0	0	0	0	0	-35	0	0	0	0	0	0
-5	30	374	201	70.227	61.815	78.611	41.616	41.639	79.086	61.739	69.124	69.6755	61.777	78.8485	41.6275		-25	0	0	0	0	0	4.27249e-06		-25	0	0	0	0	0	0	0	-25	0	0	0	0	0	0
-5	60	424	209	69.632	70.315	71.224	42.381	42.623	71.644	70.123	68.659	69.1455	70.219	71.434	42.502		-15	0	0	0	0	0	0		-15	0	0	0	0	0	0	0	-15	0	0	0	0	0	0
-5	90	392	82	66.026	78.054	62.811	47.454	48.014	63.133	77.742	65.26	65.643	77.898	62.972	47.734		-5	0	0	0	0	0	0		-5	0	0	0	0	0	0	0	-5	0	0	0	0	0	0
-5	120	537	107	59.961	83.416	55.668	54.563	55.394	55.863	83.002	59.452	59.7065	83.209	55.7655	54.9785		5	0	0	0	0	0	0		5	0	0	0	0	0	0	0	5	0	0	0	0	0	0
-5	150	378	186	52.546	85.496	52.542	61.46	62.465	52.626	85.014	52.298	52.422	85.255	52.584	61.9625		15	0	0	0	0	0	0		15	1.42204e-05	0	0	0	0	0	0	15	0	0	0	0	0	0
5	0	308	401	74.259	45.863	77.758	54.795	54.827	78.291	45.826	73.209	73.734	45.8445	78.0245	54.811		25	0	0	0	0	0	0		25	0.00028754	3.44569e-07	0	0	0	0	0	25	0	0	0	0	0	0
5	30	211	356	76.547	53.855	72.504	51.556	51.587	73.031	53.744	75.524	76.0355	53.7995	72.7675	51.5715		35	0	0	0	0	0	0		35	0.00106831	2.20242e-05	0	0	0	0	0	35	0	0	0	0	0	0
5	60	166	511	76.002	63.43	64.421	52.175	52.385	64.898	63.198	75.099	75.5505	63.314	64.6595	52.28		45	0	0	0	0	0	0		45	0.00437252	4.79972e-05	0	0	0	0	0	45	0	0	0	0	1	0
5	90	193	367	72.713	71.914	54.976	56.374	56.857	55.359	71.558	72.005	72.359	71.736	55.1675	56.6155		55	0	0	0	0	0	0		55	0.00143285	5.90131e-05	0	0	0	0	0	55	1	1	1	1	1	1
5	120	258	369	67.254	77.701	46.648	62.476	63.213	46.9	77.241	66.785	67.0195	77.471	46.774	62.8445		65	0	0	0	0	0	0		65	0.000472367	2.19336e-06	0	0	0	0	0	65	1	1	1	1	1	1
5	150	300	299	60.736	79.93	42.87	68.582	69.493	42.993	79.399	60.505	60.6205	79.6645	42.9315	69.0375		75	0	0	0	0	0	0		75	5.90131e-05	0	0	0	0	0	0	75	1	1	1	1	1	1
15	0	170	280	81.5	37.185	72.962	64.255	64.292	73.541	37.105	80.532	81.016	37.145	73.2515	64.2735		85	0	0	0	0	0	0		85	0	0	0	0	0	0	0	85	1	1	1	1	1	1
15	30	158	513	83.59	46.686	67.335	61.516	61.551	67.915	46.532	82.642	83.116	46.609	67.625	61.5335
15	60	106	574	83.091	57.468	58.542	62.036	62.222	59.081	57.191	82.254	82.6725	57.3295	58.8115	62.129
15	90	172	320	80.093	66.715	47.953	65.606	66.031	48.41	66.312	79.438	79.7655	66.5135	48.1815	65.8185		D3(D'A)								D4(A'D)									0	30	60	90	120	150
15	120	226	287	75.172	72.916	38.121	70.918	71.577	38.451	72.408	74.74	74.956	72.662	38.286	71.2475		-85	0	0	0	0	0	0		-85	0	4.27249e-06	2.19336e-06	0	0	0	0	-85	0	1	1	0	0	0
15	150	166	213	69.402	75.286	33.391	76.352	77.18	33.576	74.706	69.185	69.2935	74.996	33.4835	76.766		-75	0	0	0	0	0	0		-75	4.79972e-05	0.00028754	0.000230949	1.42204e-05	0	0	0	-75	0	0	0	0	0	0
25	0	155	122	89.275	29.359	69.286	73.857	73.897	69.909	29.216	88.381	88.828	29.2875	69.5975	73.877		-65	0	0	0	0	0	0		-65	0.000557243	0.0149857	0.00242015	0.000230949	3.44569e-07	0	0	-65	0	0	0	0	0	0
25	30	113	203	91.187	40.729	63.334	71.486	71.526	63.963	40.522	90.308	90.7475	40.6255	63.6485	71.506		-55	0	0	0	0	0	0		-55	0.00242015	0.000420455	0.00199041	0.000752569	1.42204e-05	0	0	-55	0	0	0	0	0	0
25	60	88	399	90.729	52.743	53.892	71.934	72.104	54.493	52.418	89.952	90.3405	52.5805	54.1925	72.019		-45	0	0	0	0	0	0		-45	0.0149857	4.74804e-06	0.000420455	0.00106831	2.20242e-05	0	0	-45	0	0	0	0	0	0
25	90	102	332	87.992	62.691	42.15	75.036	75.415	42.69	62.242	87.386	87.689	62.4665	42.42	75.2255		-35	0	0	0	0	0	0		-35	0.00143285	0.00142657	0.0030937	0.000557243	1.42204e-05	0	0	-35	0	0	0	0	0	0
25	120	146	127	83.538	69.253	30.501	79.722	80.316	30.942	68.7	83.138	83.338	68.9765	30.7215	80.019		-25	0	0	0	0	0	0		-25	0.000403447	0.00242015	0.00106831	8.091e-05	0	0	0	-25	0	0	0	0	0	0
25	150	154	123	78.386	71.745	24.333	84.592	85.347	24.621	71.118	78.182	78.284	71.4315	24.477	84.9695		-15	0	0	0	0	0	0		-15	2.20242e-05	0.000165148	8.091e-05	2.19336e-06	0	0	0	-15	0	0	0	0	0	0
35	0	90	177	97.456	23.263	66.916	83.552	83.595	67.573	23.029	96.628	97.042	23.146	67.2445	83.5735		-5	0	0	0	0	0	0		-5	0	0	0	0	0	0	0	-5	0	0	0	0	0	0
35	30	65	245	99.211	36.579	60.731	81.464	81.507	61.402	36.315	98.393	98.802	36.447	61.0665	81.4855		5	0	0	0	0	0	0		5	0	0	0	0	0	0	0	5	0	0	0	0	0	0
35	60	41	222	98.79	49.609	50.808	81.858	82.014	51.463	49.238	98.067	98.4285	49.4235	51.1355	81.936		15	0	0	0	0	4.27249e-06	7.26074e-05		15	0	0	0	0	0	0	0	15	0	0	0	0	0	0
35	90	54	152	96.283	60.078	38.129	84.596	84.94	38.747	59.59	95.719	96.001	59.834	38.438	84.768		25	0	0	0	0	0.000230949	0.000862068		25	0	0	0	0	0	0	0	25	0	0	0	0	0	0
35	120	60	151	92.23	66.897	24.646	88.779	89.32	25.224	66.306	91.857	92.0435	66.6015	24.935	89.0495		35	0	0	0	4.27249e-06	0.000862068	0.00331177		35	0	0	0	0	0	0	0	35	0	0	0	0	0	0
35	150	53	123	87.59	69.473	16.407	93.177	93.869	16.884	68.808	87.397	87.4935	69.1405	16.6455	93.523		45	0	0	0	2.20242e-05	0.00143285	0.00142657		45	0	0	0	0	0	0	0	45	0	0	0	0	0	0
45	0	14	92	105.95	20.504	65.991	93.312	93.357	66.671	20.177	105.18	105.565	20.3405	66.331	93.3345		55	0	0	0	1.42204e-05	0.000862068	0.0030937		55	0	0	0	0	0	0	0	55	0	0	0	0	0	0
45	30	20	188	107.566	34.89	59.711	91.447	91.492	60.408	34.577	106.804	107.185	34.7335	60.0595	91.4695		65	0	0	0	0	0.00028754	0.00143285		65	0	0	0	0	0	0	0	65	1	1	1	0	0	0
45	60	18	146	107.179	48.377	49.584	91.798	91.944	50.272	47.971	106.504	106.841	48.174	49.928	91.871		75	0	0	0	0	2.20242e-05	0.000165148		75	0	0	0	0	0	0	0	75	1	1	1	1	1	1
45	90	7	173	104.872	59.064	36.482	94.248	94.564	37.151	58.546	104.345	104.608	58.805	36.8165	94.406		85	0	0	0	0	0	3.44569e-07		85	0	0	0	0	0	0	0	85	1	1	1	1	1	1
45	120	0	179	101.163	65.988	22.013	98.019	98.516	22.697	65.37	100.814	100.988	65.679	22.355	98.2675
45	150	1	82	96.953	68.598	12.097	102.02	102.659	12.805	67.907	96.768	96.8605	68.2525	12.451	102.34		CuF								CuF
55	0	0	26	114.687	22.352	66.573	103.118	103.165	67.26	21.998	113.967	114.327	22.175	66.9165	103.142		D1D4(A1D+DA')	0	30	60	90	120	150		D2D3(AD'+D'A)	0	30	60	90	120	150
55	30	0	67	116.182	36.007	60.353	101.433	101.48	61.057	35.67	115.468	115.825	35.8385	60.705	101.457		-85	0	0	0	0	0	0	0	-85	0	0	0	0	0	0	0
55	60	0	76	115.823	49.189	50.356	101.75	101.888	51.051	48.764	115.19	115.506	48.9765	50.7035	101.819		-75	0	0	0	0	0	0	0	-75	0	0	0	0	0	0	0
55	90	0	90	113.692	59.731	37.524	103.965	104.258	38.198	59.199	113.197	113.445	59.465	37.861	104.112		-65	0	0	0	0	0	0	0	-65	0	0	0	0	0	0	0
55	120	0	95	110.28	66.585	23.7	107.396	107.856	24.373	65.955	109.951	110.115	66.27	24.0365	107.626		-55	0	0	0	0	0	0	0	-55	0	0	0	0	0	0	0
55	150	0	31	106.431	69.174	14.949	111.06	111.652	15.584	68.47	106.253	106.342	68.822	15.2665	111.356		-45	0	0	0	0	0	0	0	-45	0	0	0	0	0	0	0
65	0	0	0	123.616	27.908	68.623	112.957	113.006	69.302	27.58	122.941	123.279	27.744	68.9625	112.981		-35	0	0	0	0	0	0	0	-35	0	0	0	0	0	0	0
65	30	0	0	125.004	39.696	62.607	111.422	111.47	63.3	39.359	124.333	124.668	39.5275	62.9535	111.446		-25	0	0	0	0	0	0	0	-25	0	0	0	0	0	0	0
65	60	0	0	124.671	51.95	53.036	111.71	111.841	53.713	51.524	124.075	124.373	51.737	53.3745	111.775		-15	0	0	0	0	0	0	0	-15	0	0	0	0	0	0	0
65	90	0	8	122.693	62.025	41.051	113.732	114.005	41.689	61.492	122.227	122.46	61.7585	41.37	113.868		-5	0	0	0	0	0	0	0	-5	0	0	0	0	0	0	0
65	120	0	26	119.539	68.65	28.963	116.876	117.304	29.545	68.021	119.227	119.383	68.3355	29.254	117.09		5	0	0	0	0	0	0	0	5	0	0	0	0	0	0	0
65	150	0	4	115.997	71.163	22.374	120.251	120.804	22.842	70.462	115.826	115.911	70.8125	22.608	120.528		15	0	0	0	0	0	0	0	15	0	0	0	0	0	0	0
75	0	0	0	132.698	35.47	72.015	122.823	122.873	72.675	35.178	132.061	132.38	35.324	72.345	122.848		25	0	0	0	0	0	0	0	25	0	0	0	0	0	0	0
75	30	0	0	133.991	45.332	66.308	121.413	121.462	66.976	45.01	133.358	133.675	45.171	66.642	121.438		35	0	0	0	0	0	0	0	35	0	0	0	0	0	0	0
75	60	0	0	133.681	56.374	57.358	121.677	121.803	57.999	55.96	133.118	133.399	56.167	57.6785	121.74		45	0	0	0	0	0	0	0	45	0	0	0	0	0.00143285	0	0.00143285
75	90	0	0	131.838	65.774	46.501	123.536	123.792	47.083	65.254	131.397	131.618	65.514	46.792	123.664		55	0	0	0	0	0	0	0	55	0.00143285	5.90131e-05	0	1.42204e-05	0.000862068	0.0030937	0.00546185
75	120	0	0	128.908	72.056	36.276	126.437	126.837	36.767	71.44	128.611	128.76	71.748	36.5215	126.637		65	0	0	0	0	0	0	0	65	0.000472367	2.19336e-06	0	0	0.00028754	0.00143285	0.00219495
75	150	0	0	125.631	74.454	31.269	129.563	130.081	31.633	73.768	125.465	125.548	74.111	31.451	129.822		75	0	0	0	0	0	0	0	75	5.90131e-05	0	0	0	2.20242e-05	0.000165148	0.000246186
85	0	0	0	141.903	44.015	76.573	132.709	132.76	77.204	43.752	141.301	141.602	43.8835	76.8885	132.734		85	0	0	0	0	0	0	0	85	0	0	0	0	0	3.44569e-07	3.44569e-07
85	30	0	0	143.113	52.29	71.232	131.405	131.455	71.865	51.987	142.514	142.814	52.1385	71.5485	131.43									0								0.00933618
85	60	0	0	142.822	62.107	62.985	131.649	131.77	63.583	61.711	142.289	142.555	61.909	63.284	131.709		CU								CU
85	90	0	0	141.1	70.75	53.286	133.369	133.611	53.812	70.248	140.68	140.89	70.499	53.549	133.49		D1D4(A'D+DA')	0	30	60	90	120	150		D2D3(AD'+D'A)	0	30	60	90	120	150
85	120	0	0	138.366	76.625	44.644	136.06	136.437	45.063	76.029	138.082	138.224	76.327	44.8535	136.249		-85	0	4.27249e-06	2.19336e-06	0	0	0	6.46585e-06	-85	0	0	0	0	0	0	0
85	150	0	0	135.317	78.884	40.68	138.97	139.458	40.982	78.221	135.156	135.237	78.5525	40.831	139.214		-75	0	0	0	0	0	0	0	-75	0	0	0	0	0	0	0
																	-65	0	0	0	0	0	0	0	-65	0	0	0	0	0	0	0
																	-55	0	0	0	0	0	0	0	-55	0	0	0	0	0	0	0
																	-45	0	0	0	0	0	0	0	-45	0	0	0	0	0	0	0
																	-35	0	0	0	0	0	0	0	-35	0	0	0	0	0	0	0
																	-25	0	0	0	0	0	0	0	-25	0	0	0	0	0	0	0
																	-15	0	0	0	0	0	0	0	-15	0	0	0	0	0	0	0
																	-5	0	0	0	0	0	0	0	-5	0	0	0	0	0	0	0
																	5	0	0	0	0	0	0	0	5	0	0	0	0	0	0	0
																	15	0	0	0	0	0	0	0	15	0	0	0	0	0	0	0
																	25	0	0	0	0	0	0	0	25	0	0	0	0	0	0	0
																	35	0	0	0	0	0	0	0	35	0	0	0	0	0	0	0
																	45	0	0	0	0	0	0	0	45	0	0	0	0	0	0	0
																	55	0	0	0	0	0	0	0	55	0	0	0	0	0	0	0
																	65	0	0	0	0	0	0	0	65	0.000472367	2.19336e-06	0	0	0	0	0.00047456
																	75	0	0	0	0	0	0	0	75	5.90131e-05	0	0	0	2.20242e-05	0.000165148	0.000246186
																	85	0	0	0	0	0	0	0	85	0	0	0	0	0	3.44569e-07	3.44569e-07
																								6.46585e-06								0.00072109
																		0	0.00933618	6.46585e-06	0.00072109
																		D1D4(A'D+DA')	D2D3(AD'+D'A)
																		6.46585e-06	0.0100573

## Sheet: OnAxis18
mov	rot	CuF	CF	1-A'	1-A	1-D'	1-D	2-A'	2-A	2-D'	2-D	D1	D2	D3	D4		D1	0	30	60	90	120	150		D2	0	30	60	90	120	150		Cuf	0	30	60	90	120	150
-85	0	0	0	137.891	56.914	86.067	127.316	128.194	86.175	56.977	137.379	137.635	56.9455	86.121	127.755		-85	137.635	133.792	129.56	126.086	124.397	125.018		-85	56.9455	51.3725	52.5015	59.6925	69.595	79.0815		-85	0	0	0	0	0	0
-85	30	0	0	134.099	51.301	89.487	131.397	132.151	89.628	51.444	133.486	133.792	51.3725	89.5575	131.774		-75	128.711	124.593	120.036	116.279	114.445	115.12		-75	49.132	42.5465	43.903	52.2905	63.36	73.655		-75	0	0	2	1	0	0
-85	60	0	0	129.928	52.425	88.823	135.627	136.25	88.977	52.578	129.191	129.56	52.5015	88.9	135.939		-65	119.957	115.528	110.597	106.507	104.502	105.242		-65	42.2495	34.3705	36.036	45.885	58.186	69.2545		-65	0	0	29	47	18	15
-85	90	0	0	126.512	59.647	84.168	138.907	139.424	84.313	59.738	125.66	126.086	59.6925	84.2405	139.166		-55	111.412	106.628	101.266	96.783	94.571	95.388		-55	36.8255	27.4305	29.4905	40.9455	54.3755	66.085		-55	35	23	87	98	96	66
-85	120	0	0	124.857	69.593	76.208	140.448	140.907	76.32	69.597	123.937	124.397	69.595	76.264	140.678		-45	103.129	97.942	92.075	87.12	84.657	85.5675		-45	33.574	22.8805	25.314	38.048	52.2285	64.33		-45	102	56	186	222	172	180
-85	150	0	0	125.478	79.12	66.348	139.895	140.356	66.403	79.043	124.559	125.018	79.0815	66.3755	140.125		-35	95.1765	89.5305	83.0715	77.543	74.765	75.795		-35	33.1405	22.2395	24.7365	37.666	51.951	64.105		-35	140	122	111	111	236	230
-75	0	0	0	128.945	49.129	81.091	117.656	118.517	81.241	49.135	128.477	128.711	49.132	81.166	118.087		-25	87.645	81.478	74.323	68.088	64.9065	66.09		-25	35.6285	25.801	27.982	39.8725	53.5725	65.426		-25	124	105	87	301	369	223
-75	30	0	0	124.881	42.499	84.712	122.06	122.786	84.895	42.594	124.305	124.593	42.5465	84.8035	122.423		-15	80.6515	73.9035	65.9315	58.8135	55.099	56.4885		-15	40.503	32.1995	33.9715	44.282	56.9305	68.203		-15	265	254	291	313	566	484
-75	60	2	0	120.392	43.849	84.01	126.602	127.187	84.208	43.957	119.681	120.036	43.903	84.109	126.894		-5	74.3485	66.9685	58.052	49.8205	45.3755	47.053		-5	47.0275	40.0985	41.535	50.319	61.7435	72.2685		-5	422	317	385	367	495	357
-75	90	1	0	116.697	52.27	79.072	130.111	130.582	79.263	52.311	115.861	116.279	52.2905	79.1675	130.346		5	68.925	60.8915	50.922	41.2935	35.805	37.9085		5	54.614	48.775	49.963	57.473	67.7	77.42		5	148	165	101	116	164	158
-75	120	0	0	114.901	63.384	70.54	131.754	132.164	70.702	63.336	113.989	114.445	63.36	70.621	131.959		15	64.604	55.9535	44.9005	33.589	26.553	29.328		15	62.8795	57.8805	58.8845	65.3775	74.5275	83.456		15	25	17	35	98	75	37
-75	150	0	0	115.575	73.719	59.751	131.165	131.576	59.862	73.591	114.666	115.12	73.655	59.8065	131.37		25	61.617	52.4765	40.485	27.409	18.115	21.9815		25	71.5885	67.24	68.1065	73.7925	82.0095	90.2		25	54	14	67	96	87	53
-65	0	0	0	120.165	42.285	77.097	108.058	108.898	77.293	42.214	119.748	119.957	42.2495	77.195	108.478		35	60.1635	50.7615	38.2365	23.9615	12.2915	17.4985		35	80.598	76.7615	77.5215	82.5615	89.9815	97.5045		35	74	26	74	112	97	81
-65	30	0	0	115.794	34.359	80.896	112.837	113.529	81.125	34.382	115.261	115.528	34.3705	81.0105	113.183		45	60.3535	50.9865	38.5345	24.434	13.181	18.139		45	89.817	86.3915	87.067	91.5835	98.3245	105.254		45	32	19	60	120	127	45
-65	60	29	0	110.937	36.016	80.162	117.736	118.275	80.406	36.056	110.258	110.597	36.036	80.284	118.006		55	62.1735	53.1285	41.3265	28.635	19.918	23.4935		55	99.188	96.097	96.705	100.79	106.953	113.355		55	46	37	54	99	108	77
-65	90	47	0	106.916	45.898	74.97	121.5	121.918	75.211	45.872	106.099	106.507	45.885	75.0905	121.709		65	65.4865	56.97	46.161	35.255	28.6325	31.224		65	108.671	105.857	106.41	110.135	115.802	121.739		65	59	60	72	108	117	105
-65	120	18	0	104.953	58.24	65.909	123.259	123.611	66.128	58.132	104.052	104.502	58.186	66.0185	123.435		75	70.082	62.198	52.4765	43.1965	37.9855	39.975		75	118.239	115.658	116.163	119.586	124.824	130.352		75	114	78	76	51	72	101
-65	150	15	0	105.691	69.346	54.207	122.628	122.983	54.383	69.163	104.792	105.242	69.2545	54.295	122.805		85	75.726	68.495	59.807	51.8555	47.6015	49.2035		85	127.873	125.49	125.957	129.12	133.986	139.149		85	70	80	81	62	65	53
-55	0	35	0	111.59	36.911	74.243	98.54	99.354	74.487	36.74	111.233	111.412	36.8255	74.365	98.947
-55	30	23	0	106.869	27.477	78.182	103.758	104.41	78.456	27.384	106.387	106.628	27.4305	78.319	104.084
-55	60	87	0	101.587	29.522	77.421	109.065	109.551	77.712	29.459	100.945	101.266	29.4905	77.5665	109.308		D3	0	30	60	90	120	150		D4	0	30	60	90	120	150		CU	0	30	60	90	120	150
-55	90	98	0	97.18	41	72.033	113.119	113.475	72.324	40.891	96.386	96.783	40.9455	72.1785	113.297		-85	86.121	89.5575	88.9	84.2405	76.264	66.3755		-85	127.755	131.774	135.939	139.166	140.678	140.125		-85	0	0	0	0	0	0
-55	120	96	0	95.015	54.464	62.547	115.006	115.292	62.825	54.287	94.127	94.571	54.3755	62.686	115.149		-75	81.166	84.8035	84.109	79.1675	70.621	59.8065		-75	118.087	122.423	126.894	130.346	131.959	131.37		-75	0	0	0	0	0	0
-55	150	66	0	95.83	66.206	50.065	114.33	114.618	50.315	65.964	94.946	95.388	66.085	50.19	114.474		-65	77.195	81.0105	80.284	75.0905	66.0185	54.295		-65	108.478	113.183	118.006	121.709	123.435	122.805		-65	0	0	0	0	0	0
-45	0	102	23	103.273	33.717	72.665	89.127	89.909	72.954	33.431	102.985	103.129	33.574	72.8095	89.518		-55	74.365	78.319	77.5665	72.1785	62.686	50.19		-55	98.947	104.084	109.308	113.297	115.149	114.474		-55	0	0	0	0	0	0
-45	30	56	14	98.152	23.008	76.685	94.865	95.467	77.003	22.753	97.732	97.942	22.8805	76.844	95.166		-45	72.8095	76.844	76.0765	70.575	60.833	47.8555		-45	89.518	95.166	100.853	105.163	107.156	106.429		-45	23	14	14	6	3	29
-45	60	186	14	92.372	25.416	75.909	100.642	101.064	76.244	25.212	91.778	92.075	25.314	76.0765	100.853		-35	72.6105	76.6555	75.8865	70.3695	60.595	47.5525		-35	80.228	86.4845	92.706	97.377	99.526	98.7435		-35	106	92	59	42	41	88
-45	90	222	6	87.503	38.15	70.405	105.021	105.305	70.745	37.946	86.737	87.12	38.048	70.575	105.163		-25	73.7795	77.763	77.0055	71.575	61.9905	49.3185		-25	71.131	78.119	84.9555	90.0295	92.3495	91.5055		-25	143	166	132	136	93	136
-45	120	172	3	85.093	52.352	60.666	107.051	107.26	61	52.105	84.221	84.657	52.2285	60.833	107.156		-15	76.253	80.114	79.3785	74.1225	64.915	52.9475		-15	62.3105	70.183	77.7205	83.2365	85.7405	84.831		-15	156	181	210	145	113	111
-45	150	180	29	86.001	64.48	47.694	106.324	106.535	48.017	64.18	85.134	85.5675	64.33	47.8555	106.429		-5	79.91	83.602	82.898	77.8795	69.174	58.0905		-5	53.905	62.8385	71.158	77.145	79.84	78.863		-5	208	274	282	175	167	224
-35	0	140	106	95.279	33.335	72.445	79.857	80.599	72.776	32.946	95.074	95.1765	33.1405	72.6105	80.228		5	84.5975	88.0935	87.425	82.682	74.5395	64.3865		5	46.1385	56.318	65.471	71.933	74.816	73.7725		5	432	374	493	365	403	368
-35	30	122	92	89.704	22.445	76.477	86.214	86.755	76.834	22.034	89.357	89.5305	22.2395	76.6555	86.4845		15	90.1545	93.4425	92.813	88.36	80.7915	71.531		15	39.393	50.939	60.9055	67.804	70.8545	69.752		15	243	387	563	354	324	185
-35	60	111	59	83.34	24.907	75.699	92.533	92.879	76.074	24.566	82.803	83.0715	24.7365	75.8865	92.706		25	96.431	99.512	98.921	94.755	87.7405	79.296		25	34.2765	47.0935	57.7275	64.964	68.1425	66.995		25	48	78	291	272	104	29
-35	90	111	42	77.907	37.813	70.178	97.278	97.476	70.561	37.519	77.179	77.543	37.666	70.3695	97.377		35	103.296	106.178	105.624	101.733	95.2335	87.5155		35	31.5885	45.1745	56.173	63.587	66.8305	65.6605		35	58	61	80	53	30	39
-35	120	236	41	75.19	52.107	60.403	99.466	99.586	60.787	51.795	74.34	74.765	51.951	60.595	99.526		45	110.639	113.335	112.816	109.183	103.153	96.073		45	31.9495	45.4275	56.377	63.767	67.002	65.8345		45	74	72	101	69	30	54
-35	150	230	88	76.217	64.281	47.359	98.683	98.804	47.746	63.929	75.373	75.795	64.105	47.5525	98.7435		55	118.374	120.897	120.41	117.013	111.407	104.886		55	35.266	47.819	58.321	65.4915	68.6455	67.507		55	78	131	106	60	15	35
-25	0	124	143	87.698	35.856	73.597	70.787	71.475	73.962	35.401	87.592	87.645	35.6285	73.7795	71.131		65	126.425	128.791	128.334	125.151	119.928	113.895		65	40.825	52.0535	61.841	68.6455	71.6605	70.57		65	66	86	127	70	31	71
-25	30	105	166	81.606	26.042	77.568	77.887	78.351	77.958	25.56	81.35	81.478	25.801	77.763	78.119		75	134.738	136.96	136.532	133.544	128.662	123.059		75	47.8505	57.7285	66.688	73.042	75.8825	74.854		75	100	159	81	44	44	39
-25	60	87	132	74.554	28.192	76.802	84.829	85.082	77.209	27.772	74.092	74.323	27.982	77.0055	84.9555		85	143.268	145.359	144.955	142.145	137.568	132.343		85	55.791	64.4635	72.5965	78.4735	81.1245	80.163		85	91	142	174	92	50	69
-25	90	301	136	68.428	40.052	71.366	89.981	90.078	71.784	39.693	67.748	68.088	39.8725	71.575	90.0295
-25	120	369	93	65.318	53.755	61.779	92.342	92.357	62.202	53.39	64.495	64.9065	53.5725	61.9905	92.3495
-25	150	223	136	66.497	65.624	49.102	91.498	91.513	49.535	65.228	65.683	66.09	65.426	49.3185	91.5055		Squared prababiliies
-15	0	265	156	80.646	40.744	76.057	62.002	62.619	76.449	40.262	80.657	80.6515	40.503	76.253	62.3105		D1(A'D)	0	30	60	90	120	150		D2(AD')	0	30	60	90	120	150			0	30	60	90	120	150
-15	30	254	181	73.976	32.444	79.906	70	70.366	80.322	31.955	73.831	73.9035	32.1995	80.114	70.183		-85	0	0	0	0	0	0		-85	0	0	0	0	0	0	0	-85	1	1	1	1	1	1
-15	60	291	210	66.115	34.193	79.162	77.65	77.791	79.595	33.75	65.748	65.9315	33.9715	79.3785	77.7205		-75	0	0	0	0	0	0		-75	0	0	0	0	0	0	0	-75	1	1	0	0	1	1
-15	90	313	145	59.121	44.481	73.901	83.247	83.226	74.344	44.083	58.506	58.8135	44.282	74.1225	83.2365		-65	0	0	0	0	0	0		-65	0	4.79972e-05	2.20242e-05	0	0	0	0	-65	1	1	0	0	0	0
-15	120	566	113	55.491	57.131	64.69	85.794	85.687	65.14	56.73	54.707	55.099	56.9305	64.915	85.7405		-55	0	0	0	0	0	0		-55	2.20242e-05	0.000472367	0.00028754	3.44569e-07	0	0	0	-55	0	0	0	0	0	0
-15	150	484	111	56.875	68.417	52.718	84.885	84.777	53.177	67.989	56.102	56.4885	68.203	52.9475	84.831		-45	0	0	0	0	0	0		-45	7.26074e-05	0.00143285	0.000752569	4.27249e-06	0	0	0	-45	0	0	0	0	0	0
-5	0	422	208	74.274	47.27	79.704	53.646	54.164	80.116	46.785	74.423	74.3485	47.0275	79.91	53.905		-35	0	0	0	0	0	0		-35	7.26074e-05	0.00143285	0.000862068	1.42204e-05	0	0	0	-35	0	0	0	0	0	0
-5	30	317	274	66.972	40.336	83.385	62.718	62.959	83.819	39.861	66.965	66.9685	40.0985	83.602	62.8385		-25	0	0	0	0	0	0		-25	5.90131e-05	0.000752569	0.000472367	2.19336e-06	0	0	0	-25	0	0	0	0	0	0
-5	60	385	282	58.173	41.756	82.673	71.155	71.161	83.123	41.314	57.931	58.052	41.535	82.898	71.158		-15	0	0	0	0	0	0		-15	3.44569e-07	8.091e-05	7.26074e-05	0	0	0	0	-15	0	0	0	0	0	0
-5	90	367	175	50.081	50.527	77.65	77.225	77.065	78.109	50.111	49.56	49.8205	50.319	77.8795	77.145		-5	0	0	0	0	0	0		-5	0	3.44569e-07	0	0	0	0	0	-5	0	0	0	0	0	0
-5	120	495	167	45.74	61.955	68.942	79.963	79.717	69.406	61.532	45.011	45.3755	61.7435	69.174	79.84		5	0	0	0	0	5.90131e-05	1.42204e-05		5	0	0	0	0	0	0	0	5	0	0	0	0	0	0
-5	150	357	224	47.408	72.493	57.856	78.988	78.738	58.325	72.044	46.698	47.053	72.2685	58.0905	78.863		15	0	0	0	7.26074e-05	0.000557243	0.00028754		15	0	0	0	0	0	0	0	15	0	0	0	0	0	0
5	0	148	432	68.771	54.853	84.386	45.95	46.327	84.809	54.375	69.079	68.925	54.614	84.5975	46.1385		25	0	0	3.44569e-07	0.000472367	0.00439463	0.00242015		25	0	0	0	0	0	0	0	25	0	0	0	0	0	0
5	30	165	374	60.812	49.004	87.871	56.277	56.359	88.316	48.546	60.971	60.8915	48.775	88.0935	56.318		35	0	0	4.27249e-06	0.00106831	0.00142657	0.00326372		35	0	0	0	0	0	0	0	35	0	0	0	0	0	0
5	60	101	493	50.96	50.18	87.195	65.548	65.394	87.655	49.746	50.884	50.922	49.963	87.425	65.471		45	0	0	4.27249e-06	0.000862068	0.00199041	0.00439463		45	0	0	0	0	0	0	0	45	0	0	0	0	0	0
5	90	116	365	41.484	57.684	82.448	72.092	71.774	82.916	57.262	41.103	41.2935	57.473	82.682	71.933		55	0	0	0	0.000403447	0.0149857	0.00106831		55	0	0	0	0	0	0	0	55	0	0	0	0	0	0
5	120	164	403	36.124	67.917	74.304	75.018	74.614	74.775	67.483	35.486	35.805	67.7	74.5395	74.816		65	0	0	0	5.90131e-05	0.000403447	0.000165148		65	0	0	0	0	0	0	0	65	0	0	0	0	0	0
5	150	158	368	38.215	77.651	64.152	73.977	73.568	64.621	77.189	37.602	37.9085	77.42	64.3865	73.7725		75	0	0	0	0	1.42204e-05	2.19336e-06		75	0	0	0	0	0	0	0	75	0	0	0	0	0	0
15	0	25	243	64.361	63.113	89.939	39.306	39.48	90.37	62.646	64.847	64.604	62.8795	90.1545	39.393		85	0	0	0	0	0	0		85	0	0	0	0	0	0	0	85	0	0	0	0	0	0
15	30	17	387	55.776	58.102	93.217	50.997	50.881	93.668	57.659	56.131	55.9535	57.8805	93.4425	50.939
15	60	35	563	44.83	59.096	92.58	61.075	60.736	93.046	58.673	44.971	44.9005	58.8845	92.813	60.9055
15	90	98	354	33.672	65.588	88.124	68.05	67.558	88.596	65.167	33.506	33.589	65.3775	88.36	67.804		D3(D'A)								D4(A'D)									0	30	60	90	120	150
15	120	75	324	26.792	74.747	80.556	71.142	70.567	81.027	74.308	26.314	26.553	74.5275	80.7915	70.8545		-85	0	0	0	0	0	0		-85	0	0	0	0	0	0	0	-85	1	1	1	1	1	1
15	150	37	185	29.551	83.69	71.299	70.044	69.46	71.763	83.222	29.105	29.328	83.456	71.531	69.752		-75	0	0	0	0	0	0		-75	0	0	0	0	0	0	0	-75	1	1	1	1	1	1
25	0	54	48	61.279	71.817	96.215	34.33	34.223	96.647	71.36	61.955	61.617	71.5885	96.431	34.2765		-65	0	0	0	0	0	0		-65	0	0	0	0	0	0	0	-65	1	1	1	1	1	1
25	30	14	78	52.19	67.455	99.285	47.268	46.919	99.739	67.025	52.763	52.4765	67.24	99.512	47.0935		-55	0	0	0	0	0	0		-55	0	0	0	0	0	0	0	-55	1	1	1	1	1	1
25	60	67	291	40.281	68.314	98.688	57.997	57.458	99.154	67.899	40.689	40.485	68.1065	98.921	57.7275		-45	0	0	0	0	0	0		-45	0	0	0	0	0	0	0	-45	0	0	0	0	0	0
25	90	96	272	27.325	74.001	94.519	65.302	64.626	94.991	73.584	27.493	27.409	73.7925	94.755	64.964		-35	0	0	0	0	0	0		-35	0	0	0	0	0	0	0	-35	0	0	0	0	0	0
25	120	87	104	18.184	82.229	87.507	68.519	67.766	87.974	81.79	18.046	18.115	82.0095	87.7405	68.1425		-25	0	0	0	0	0	0		-25	0	0	0	0	0	0	0	-25	0	0	0	0	0	0
25	150	53	29	22.047	90.435	79.068	67.378	66.612	79.524	89.965	21.916	21.9815	90.2	79.296	66.995		-15	0	0	0	0	0	0		-15	0	0	0	0	0	0	0	-15	0	0	0	0	0	0
35	0	74	58	59.733	80.821	103.08	31.813	31.364	103.512	80.375	60.594	60.1635	80.598	103.296	31.5885		-5	0	0	0	0	0	0		-5	0	0	0	0	0	0	0	-5	0	0	0	0	0	0
35	30	26	61	50.365	76.971	105.952	45.473	44.876	106.404	76.552	51.158	50.7615	76.7615	106.178	45.1745		5	0	0	0	0	0	0		5	0	0	0	0	0	0	0	5	0	0	0	0	0	0
35	60	74	80	37.887	77.725	105.392	56.544	55.802	105.857	77.318	38.586	38.2365	77.5215	105.624	56.173		15	0	0	0	0	0	0		15	2.19336e-06	0	0	0	0	0	0	15	0	0	0	0	0	0
35	90	112	53	23.653	82.768	101.499	64.015	63.159	101.967	82.355	24.27	23.9615	82.5615	101.733	63.587		25	0	0	0	0	0	0		25	4.79972e-05	0	0	0	0	0	0	25	0	0	0	0	0	0
35	120	97	30	11.979	90.2	95.003	67.293	66.368	95.464	89.763	12.604	12.2915	89.9815	95.2335	66.8305		35	0	0	0	0	0	0		35	0.000165148	0	0	0	0	0	0	35	0	0	0	0	0	0
35	150	81	39	17.29	97.739	87.292	66.131	65.19	87.739	97.27	17.707	17.4985	97.5045	87.5155	65.6605		45	0	0	0	0	0	0		45	0.000165148	0	0	0	0	0	0	45	0	0	0	0	0	0
45	0	32	74	59.84	90.036	110.424	32.337	31.562	110.855	89.598	60.867	60.3535	89.817	110.639	31.9495		55	0	0	0	0	0	0		55	5.90131e-05	0	0	0	0	0	0	55	0	0	0	0	0	0
45	30	19	72	50.492	86.597	113.11	45.84	45.015	113.56	86.186	51.481	50.9865	86.3915	113.335	45.4275		65	0	0	0	0	0	0		65	3.44569e-07	0	0	0	0	0	0	65	0	0	0	0	0	0
45	60	60	101	38.056	87.267	112.586	56.84	55.914	113.047	86.867	39.013	38.5345	87.067	112.816	56.377		75	0	0	0	0	0	0		75	0	0	0	0	0	0	0	75	0	0	0	0	0	0
45	90	120	69	23.923	91.788	108.951	64.276	63.258	109.414	91.379	24.945	24.434	91.5835	109.183	63.767		85	0	0	0	0	0	0		85	0	0	0	0	0	0	0	85	0	0	0	0	0	0
45	120	127	30	12.503	98.541	102.926	67.542	66.462	103.38	98.108	13.859	13.181	98.3245	103.153	67.002
45	150	45	54	17.657	105.486	95.854	66.384	65.285	96.292	105.021	18.621	18.139	105.254	96.073	65.8345		CuF								CuF
55	0	46	78	61.593	99.403	118.16	35.766	34.766	118.587	98.973	62.754	62.1735	99.188	118.374	35.266		D1D4(A1D+DA')	0	30	60	90	120	150		D2D3(AD'+D'A)	0	30	60	90	120	150
55	30	37	131	52.558	96.299	120.673	48.321	47.317	121.12	95.895	53.699	53.1285	96.097	120.897	47.819		-85	0	0	0	0	0	0	0	-85	0	0	0	0	0	0	0
55	60	54	106	40.757	96.902	120.182	58.859	57.783	120.639	96.508	41.896	41.3265	96.705	120.41	58.321		-75	0	0	0	0	0	0	0	-75	0	0	0	0	0	0	0
55	90	99	60	28.021	100.992	116.784	66.068	64.915	117.241	100.588	29.249	28.635	100.79	117.013	65.4915		-65	0	0	0	0	0	0	0	-65	0	4.79972e-05	0	0	0	0	4.79972e-05
55	120	108	15	19.214	107.167	111.184	69.249	68.042	111.631	106.738	20.622	19.918	106.953	111.407	68.6455		-55	0	0	0	0	0	0	0	-55	0	0	0	0	0	0	0
55	150	77	35	22.905	113.586	104.672	68.121	66.893	105.101	113.124	24.082	23.4935	113.355	104.886	67.507		-45	0	0	0	0	0	0	0	-45	0	0	0	0	0	0	0
65	0	59	66	64.858	108.882	126.214	41.386	40.264	126.637	108.46	66.115	65.4865	108.671	126.425	40.825		-35	0	0	0	0	0	0	0	-35	0	0	0	0	0	0	0
65	30	60	86	56.349	106.056	128.57	52.616	51.491	129.012	105.658	57.591	56.97	105.857	128.791	52.0535		-25	0	0	0	0	0	0	0	-25	0	0	0	0	0	0	0
65	60	72	127	45.541	106.604	128.109	62.433	61.249	128.56	106.215	46.781	46.161	106.41	128.334	61.841		-15	0	0	0	0	0	0	0	-15	0	0	0	0	0	0	0
65	90	108	70	34.612	110.335	124.926	69.272	68.019	125.377	109.935	35.898	35.255	110.135	125.151	68.6455		-5	0	0	0	0	0	0	0	-5	0	0	0	0	0	0	0
65	120	117	31	27.965	116.014	119.708	72.312	71.009	120.148	115.589	29.3	28.6325	115.802	119.928	71.6605		5	0	0	0	0	0	0	0	5	0	0	0	0	0	0	0
65	150	105	71	30.618	121.968	113.685	71.232	69.908	114.106	121.511	31.83	31.224	121.739	113.895	70.57		15	0	0	0	0	0	0	0	15	0	0	0	0	0	0	0
75	0	114	100	69.422	118.447	134.529	48.439	47.262	134.948	118.031	70.742	70.082	118.239	134.738	47.8505		25	0	0	0	0	0	0	0	25	0	0	0	0	0	0	0
75	30	78	159	61.547	115.854	136.742	58.327	57.13	137.179	115.462	62.849	62.198	115.658	136.96	57.7285		35	0	0	0	0	0	0	0	35	0	0	0	0	0	0	0
75	60	76	81	51.834	116.356	136.309	67.316	66.06	136.755	115.971	53.119	52.4765	116.163	136.532	66.688		45	0	0	0	0	0	0	0	45	0	0	0	0	0	0	0
75	90	51	44	42.554	119.784	133.322	73.703	72.381	133.767	119.388	43.839	43.1965	119.586	133.544	73.042		55	0	0	0	0	0	0	0	55	0	0	0	0	0	0	0
75	120	72	44	37.348	125.034	128.445	76.567	75.198	128.879	124.614	38.623	37.9855	124.824	128.662	75.8825		65	0	0	0	0	0	0	0	65	0	0	0	0	0	0	0
75	150	101	39	39.374	130.578	122.852	75.548	74.16	123.265	130.126	40.576	39.975	130.352	123.059	74.854		75	0	0	0	0	0	0	0	75	0	0	0	0	0	0	0
85	0	70	91	75.048	128.078	143.06	56.39	55.192	143.475	127.668	76.404	75.726	127.873	143.267	55.791		85	0	0	0	0	0	0	0	85	0	0	0	0	0	0	0
85	30	80	142	67.83	125.685	145.143	65.081	63.846	145.575	125.296	69.16	68.495	125.49	145.359	64.4635									0								4.79972e-05
85	60	81	174	59.158	126.148	144.735	73.246	71.947	145.175	125.766	60.456	59.807	125.957	144.955	72.5965		CU								CU
85	90	62	92	51.222	129.316	141.926	79.156	77.791	142.364	128.924	52.489	51.8555	129.12	142.145	78.4735		D1D4(A'D+DA')	0	30	60	90	120	150		D2D3(AD'+D'A)	0	30	60	90	120	150
85	120	65	50	46.986	134.194	137.355	81.83	80.419	137.781	133.777	48.217	47.6015	133.986	137.568	81.1245		-85	0	0	0	0	0	0	0	-85	0	0	0	0	0	0	0
85	150	53	69	48.612	139.373	132.139	80.877	79.449	132.546	138.926	49.795	49.2035	139.149	132.343	80.163		-75	0	0	0	0	0	0	0	-75	0	0	0	0	0	0	0
																	-65	0	0	0	0	0	0	0	-65	0	4.79972e-05	2.20242e-05	0	0	0	7.00214e-05
																	-55	0	0	0	0	0	0	0	-55	2.20242e-05	0.000472367	0.00028754	3.44569e-07	0	0	0.000782275
																	-45	0	0	0	0	0	0	0	-45	0	0	0	0	0	0	0
																	-35	0	0	0	0	0	0	0	-35	0	0	0	0	0	0	0
																	-25	0	0	0	0	0	0	0	-25	0	0	0	0	0	0	0
																	-15	0	0	0	0	0	0	0	-15	0	0	0	0	0	0	0
																	-5	0	0	0	0	0	0	0	-5	0	0	0	0	0	0	0
																	5	0	0	0	0	0	0	0	5	0	0	0	0	0	0	0
																	15	0	0	0	0	0	0	0	15	0	0	0	0	0	0	0
																	25	0	0	0	0	0	0	0	25	0	0	0	0	0	0	0
																	35	0	0	0	0	0	0	0	35	0	0	0	0	0	0	0
																	45	0	0	0	0	0	0	0	45	0	0	0	0	0	0	0
																	55	0	0	0	0	0	0	0	55	0	0	0	0	0	0	0
																	65	0	0	0	0	0	0	0	65	0	0	0	0	0	0	0
																	75	0	0	0	0	0	0	0	75	0	0	0	0	0	0	0
																	85	0	0	0	0	0	0	0	85	0	0	0	0	0	0	0
																								0								0.000852297
																		0	4.79972e-05	0	0.000852297
																		D1D4(A'D+DA')	D2D3(AD'+D'A)
																		0	0.000900294

## Sheet: OnAxis19
mov	rot	CuF	CF	1-A'	1-A	1-D'	1-D	2-A'	2-A	2-D'	2-D	D1	D2	D3	D4		D1	0	30	60	90	120	150		D2	0	30	60	90	120	150		Cuf	0	30	60	90	120	150
-85	0	0	0	131.877	71.76	97.607	119.493	121.064	97.5	71.867	131.033	131.455	71.8135	97.5535	120.278		-85	131.455	126.263	120.773	116.51	114.801	116.215		-85	71.8135	65.4765	65.0725	70.802	80.0885	89.7925		-85	0	0	0	0	0	0
-85	30	0	0	126.769	65.371	101.939	125.039	126.397	101.891	65.582	125.758	126.263	65.4765	101.915	125.718		-75	122.966	117.4	111.473	106.84	104.974	106.517		-75	64.0845	56.893	56.4265	62.9485	73.238	83.739		-75	0	0	0	4	5	0
-85	60	0	0	121.393	64.932	102.174	130.441	131.563	102.173	65.213	120.153	120.773	65.0725	102.174	131.002		-65	114.721	108.733	102.305	97.2365	95.1815	96.882		-65	57.0645	48.851	48.3075	55.7865	67.182	78.4975		-65	0	0	27	66	59	15
-85	90	0	0	117.246	70.661	98.276	134.346	135.268	98.303	70.943	115.774	116.51	70.802	98.2895	134.807		-55	106.774	100.314	93.3085	87.721	85.4375	87.3285		-55	51.049	41.6655	41.027	49.616	62.153	74.239		-55	56	4	47	130	95	125
-85	120	0	0	115.616	79.975	90.867	135.867	136.663	90.898	80.202	113.986	114.801	80.0885	90.8825	136.265		-45	99.2015	92.2115	84.5375	78.3275	75.761	77.887		-45	46.4285	35.8555	35.1115	44.848	58.4175	71.141		-45	112	51	121	146	228	131
-85	150	0	0	117.042	89.716	81.308	134.676	135.446	81.31	89.869	115.388	116.215	89.7925	81.309	135.061		-35	92.093	84.5175	76.071	69.104	66.181	68.604		-35	43.648	32.1745	31.3435	41.9635	56.2335	69.359		-35	169	63	85	95	178	155
-75	0	0	0	123.339	64.056	92.049	110.174	111.7	91.976	64.113	122.593	122.966	64.0845	92.0125	110.937		-25	85.5635	77.352	68.0215	60.1295	56.7455	59.554		-25	43.0665	31.381	30.529	41.3585	55.7835	68.9945		-25	106	68	98	266	336	199
-75	30	0	0	117.861	56.807	96.631	116.166	117.459	96.618	56.979	116.938	117.4	56.893	96.6245	116.812		-15	79.7575	70.876	60.5565	51.533	47.542	50.861		-15	44.7695	33.6805	32.8875	43.129	57.1085	70.0705		-15	253	241	291	287	542	488
-75	60	0	0	112.058	56.3	96.879	121.961	123.001	96.915	56.553	110.888	111.473	56.4265	96.897	122.481		-5	74.8415	65.295	53.9185	43.5415	38.7355	42.744		-5	48.517	38.522	37.831	47.008	60.0915	72.522		-5	411	292	374	388	497	353
-75	90	4	0	107.553	62.822	92.759	126.129	126.956	92.827	63.075	106.127	106.84	62.9485	92.793	126.543		5	71.0015	60.8555	48.448	36.551	30.6705	35.5985		5	53.884	45.095	44.506	52.5295	64.5025	76.217		5	153	190	123	107	146	147
-75	120	5	0	105.773	73.141	84.869	127.748	128.442	84.945	73.335	104.174	104.974	73.238	84.907	128.095		15	68.419	57.821	44.577	31.24	24.099	30.1235		15	60.441	52.7555	52.253	59.236	70.0725	80.9855		15	0	11	61	81	28	24
-75	150	0	0	107.329	83.681	74.545	126.481	127.146	74.596	83.797	105.706	106.517	83.739	74.5705	126.814		25	67.2385	56.4195	42.742	28.5595	20.5065	27.338		25	67.843	61.0965	60.6625	66.772	76.549	86.65		25	4	7	68	56	46	37
-65	0	0	0	115.036	57.068	87.286	100.985	102.457	87.252	57.061	114.405	114.721	57.0645	87.269	101.721		35	67.534	56.771	43.204	29.244	21.4455	28.0555		35	75.844	69.874	69.495	74.887	83.722	93.0475		35	6	2	30	40	35	17
-65	30	0	0	109.142	48.792	92.106	107.491	108.706	92.132	48.91	108.323	108.732	48.851	92.119	108.099		45	69.2875	58.8455	45.8955	33.0895	26.4505	32.0445		45	84.273	78.9425	78.608	83.413	91.427	100.037		45	0	9	30	10	8	14
-65	60	27	0	102.849	48.201	92.366	113.729	114.672	92.443	48.414	101.762	102.305	48.3075	92.4045	114.201		55	72.3925	62.471	50.4605	39.177	33.7585	38.298		55	93.0135	88.2135	87.9135	92.235	99.542	107.504		55	0	18	33	7	22	0
-65	90	66	0	97.92	55.68	88.035	118.187	118.904	88.148	55.893	96.553	97.2365	55.7865	88.0915	118.546		65	76.685	67.399	56.447	46.636	42.1875	45.8995		65	101.986	97.628	97.357	101.276	107.972	115.355		65	2	60	35	19	15	0
-65	120	59	0	95.962	67.106	79.679	119.914	120.49	79.806	67.258	94.401	95.1815	67.182	79.7425	120.202		75	81.9795	73.3665	63.453	54.9095	51.1855	54.2845		75	111.133	107.148	106.902	110.483	116.653	123.516		75	27	42	29	29	9	1
-65	150	15	0	97.675	78.461	68.578	118.563	119.108	68.687	78.534	96.089	96.882	78.4975	68.6325	118.835		85	88.0945	80.1415	71.1785	63.6805	60.4985	63.1415		85	120.418	116.749	116.522	119.817	125.528	131.931		85	38	42	23	30	24	9
-55	0	56	0	107.023	51.092	83.456	91.966	93.369	83.463	51.006	106.526	106.774	51.049	83.4595	92.6675
-55	30	4	1	100.662	41.644	88.484	99.065	100.187	88.552	41.687	99.966	100.314	41.6655	88.518	99.626
-55	60	47	0	93.801	40.951	88.755	105.801	106.631	88.877	41.103	92.816	93.3085	41.027	88.816	106.216		D3	0	30	60	90	120	150		D4	0	30	60	90	120	150		CU	0	30	60	90	120	150
-55	90	130	0	88.369	49.537	84.238	110.58	111.17	84.4	49.695	87.073	87.721	49.616	84.319	110.875		-85	97.5535	101.915	102.174	98.2895	90.8825	81.309		-85	120.278	125.718	131.002	134.807	136.265	135.061		-85	0	0	0	0	0	0
-55	120	95	0	86.194	62.103	75.463	112.423	112.864	75.645	62.203	84.681	85.4375	62.153	75.554	112.644		-75	92.0125	96.6245	96.897	92.793	84.907	74.5705		-75	110.937	116.812	122.481	126.543	128.095	126.814		-75	0	0	0	0	0	0
-55	150	125	0	88.098	74.228	63.63	110.981	111.387	63.806	74.25	86.559	87.3285	74.239	63.718	111.184		-65	87.269	92.119	92.4045	88.0915	79.7425	68.6325		-65	101.721	108.099	114.201	118.546	120.202	118.835		-65	0	0	0	0	0	0
-45	0	112	52	99.372	46.519	80.689	83.171	84.489	80.743	46.338	99.031	99.2015	46.4285	80.716	83.83		-55	83.4595	88.518	88.816	84.319	75.554	63.718		-55	92.6675	99.626	106.216	110.875	112.644	111.184		-55	0	1	0	0	0	0
-45	30	51	36	92.485	35.887	85.88	90.96	91.967	85.993	35.824	91.938	92.2115	35.8555	85.9365	91.4635		-45	80.716	85.9365	86.243	81.604	72.5125	60.0795		-45	83.83	91.4635	98.6005	103.602	105.493	103.933		-45	52	36	24	12	9	13
-45	60	121	24	84.967	35.08	86.159	98.253	98.948	86.327	35.143	84.108	84.5375	35.1115	86.243	98.6005		-35	79.1495	84.4665	84.7785	80.055	70.765	57.9585		-35	75.284	83.7	91.445	96.817	98.8375	97.1705		-35	106	88	107	41	31	46
-45	90	146	12	78.93	44.805	81.498	103.381	103.823	81.71	44.891	77.725	78.3275	44.848	81.604	103.602		-25	78.8305	84.1675	84.481	79.7405	70.408	57.5215		-25	67.14	76.458	84.866	90.629	92.784	91.0065		-25	109	147	226	110	49	102
-45	120	228	9	76.487	58.399	72.392	105.35	105.635	72.633	58.436	75.035	75.761	58.4175	72.5125	105.493		-15	79.774	85.052	85.3615	80.6725	71.462	58.8075		-15	59.5645	69.9	79.009	85.1685	87.458	85.57		-15	47	164	126	178	110	76
-45	150	131	13	78.626	71.157	59.956	103.81	104.056	60.203	71.125	77.148	77.887	71.141	60.0795	103.933		-5	81.9355	87.083	87.385	82.811	73.8675	61.7085		-5	52.803	64.235	74.0435	80.5835	83	81.008		-5	181	154	243	178	168	225
-35	0	169	106	92.172	43.79	79.099	74.681	75.887	79.2	43.506	92.014	92.093	43.648	79.1495	75.284		5	85.2235	90.1835	90.4755	86.0655	77.4985	66.0115		5	47.205	59.718	70.1605	77.031	79.555	77.4745		5	425	384	512	381	405	373
-35	30	63	88	84.702	32.272	84.387	83.267	84.133	84.546	32.077	84.333	84.5175	32.1745	84.4665	83.7		15	89.513	94.2475	94.527	90.3155	82.1925	71.464		15	43.225	56.624	67.5465	74.657	77.2585	75.115		15	249	402	550	332	308	182
-35	60	85	107	76.422	31.372	84.671	91.178	91.712	84.886	31.315	75.72	76.071	31.3435	84.7785	91.445		25	94.669	99.1575	99.423	95.428	87.7795	77.825		25	41.3325	55.193	66.351	73.5775	76.2155	74.0415		25	56	72	309	280	108	31
-35	90	95	41	69.648	41.966	79.924	96.682	96.952	80.186	41.961	68.56	69.104	41.9635	80.055	96.817		35	100.558	104.794	105.046	101.272	94.1	84.89		35	41.8125	55.5535	66.651	73.848	76.4765	74.31		35	46	39	58	0	16	34
-35	120	178	31	66.866	56.25	70.616	98.785	98.89	70.914	56.217	65.496	66.181	56.2335	70.765	98.8375		45	107.058	111.047	111.285	107.73	101.017	92.4985		45	44.5885	57.672	68.427	75.4545	78.0295	75.9065		45	46	58	45	7	2	36
-35	150	155	46	69.303	69.405	57.799	97.14	97.201	58.118	69.313	67.905	68.604	69.359	57.9585	97.1705		55	114.066	117.818	118.041	114.697	108.416	100.526		55	49.275	61.3675	71.5695	78.316	80.799	78.751		55	26	78	45	0	0	4
-25	0	106	109	85.536	43.257	78.757	66.61	67.67	78.904	42.876	85.591	85.5635	43.0665	78.8305	67.14		65	121.494	125.022	125.233	122.085	116.205	108.882		65	55.389	66.377	75.909	82.3	84.6665	82.7145		65	5	35	34	0	4	17
-25	30	68	147	77.429	31.545	84.066	76.112	76.804	84.269	31.217	77.275	77.352	31.381	84.1675	76.458		75	129.268	132.591	132.789	129.825	124.311	117.493		75	62.5135	72.4285	81.2535	87.254	89.49	87.645		75	5	36	1	0	18	19
-25	60	98	226	68.272	30.624	84.352	84.694	85.038	84.61	30.434	67.771	68.0215	30.529	84.481	84.866		85	137.331	140.463	140.651	137.855	132.675	126.311		85	70.342	79.2835	87.4195	93.0225	95.1235	93.39		85	27	37	0	6	22	19
-25	90	266	110	60.594	41.409	79.586	90.593	90.665	79.895	41.308	59.665	60.1295	41.3585	79.7405	90.629
-25	120	336	49	57.375	55.836	70.232	92.834	92.734	70.584	55.731	56.116	56.7455	55.7835	70.408	92.784
-25	150	199	102	60.197	69.07	57.329	91.082	90.931	57.714	68.919	58.911	59.554	68.9945	57.5215	91.0065		Squared prababiliies
-15	0	253	47	79.607	44.998	79.678	59.132	59.997	79.87	44.541	79.908	79.7575	44.7695	79.774	59.5645		D1(A'D)	0	30	60	90	120	150		D2(AD')	0	30	60	90	120	150			0	30	60	90	120	150
-15	30	241	164	70.824	33.893	84.93	69.662	70.138	85.174	33.468	70.928	70.876	33.6805	85.052	69.9		-85	0	0	0	0	0	0		-85	0	0	0	0	0	0	0	-85	1	1	1	1	1	1
-15	60	291	126	60.679	33.037	85.212	78.948	79.07	85.511	32.738	60.434	60.5565	32.8875	85.3615	79.009		-75	0	0	0	0	0	0		-75	0	0	0	0	0	0	0	-75	1	1	1	0	0	1
-15	90	287	178	51.888	43.224	80.497	85.246	85.091	80.848	43.034	51.178	51.533	43.129	80.6725	85.1685		-65	0	0	0	0	0	0		-65	0	0	0	0	0	0	0	-65	1	1	0	0	0	0
-15	120	542	110	48.09	57.195	71.263	87.623	87.293	71.661	57.022	46.994	47.542	57.1085	71.462	87.458		-55	0	0	0	0	0	0		-55	0	0	0	0	0	0	0	-55	0	0	0	0	0	0
-15	150	488	76	51.424	70.173	58.588	85.765	85.375	59.027	69.968	50.298	50.861	70.0705	58.8075	85.57		-45	0	0	0	0	0	0		-45	0	5.90131e-05	5.90131e-05	0	0	0	0	-45	0	0	0	0	0	0
-5	0	411	181	74.552	48.769	81.82	52.501	53.105	82.051	48.265	75.131	74.8415	48.517	81.9355	52.803		-35	0	0	0	0	0	0		-35	0	8.091e-05	0.000165148	0	0	0	0	-35	0	0	0	0	0	0
-5	30	292	154	65.091	38.76	86.943	64.129	64.341	87.223	38.284	65.499	65.295	38.522	87.083	64.235		-25	0	0	0	0	0	0		-25	0	0.000165148	0.000230949	0	0	0	0	-25	0	0	0	0	0	0
-5	60	374	243	53.877	38.014	87.218	74.111	73.976	87.552	37.648	53.96	53.9185	37.831	87.385	74.0435		-15	0	0	0	0	0	0		-15	0	7.26074e-05	8.091e-05	0	0	0	0	-15	0	0	0	0	0	0
-5	90	388	178	43.74	47.138	82.618	80.787	80.38	83.004	46.878	43.343	43.5415	47.008	82.811	80.5835		-5	0	0	0	0	4.27249e-06	0		-5	0	4.27249e-06	1.42204e-05	0	0	0	0	-5	0	0	0	0	0	0
-5	120	497	168	39.16	60.207	73.65	83.292	82.708	74.085	59.976	38.311	38.7355	60.0915	73.8675	83		5	0	0	0	2.20242e-05	0.000230949	5.90131e-05		5	0	0	0	0	0	0	0	5	0	0	0	0	0	0
-5	150	353	225	43.189	72.649	61.469	81.335	80.681	61.948	72.395	42.299	42.744	72.522	61.7085	81.008		15	0	0	0	0.000165148	0.000862068	0.000230949		15	0	0	0	0	0	0	0	15	1	0	0	0	0	0
5	0	153	425	70.561	54.148	85.091	47.075	47.335	85.356	53.62	71.442	71.0015	53.884	85.2235	47.205		25	0	0	0	0.000403447	0.00437252	0.000472367		25	0	0	0	0	0	0	0	25	0	0	0	0	0	0
5	30	190	384	60.478	45.343	90.028	59.768	59.668	90.339	44.847	61.233	60.8555	45.095	90.1835	59.718		35	0	0	0	0.00028754	0.00242015	0.000403447		35	0	0	0	0	0	0	0	35	0	0	0	0	0	0
5	60	123	512	48.203	44.707	90.294	70.372	69.949	90.657	44.305	48.693	48.448	44.506	90.4755	70.1605		45	0	0	0	7.26074e-05	0.000557243	8.091e-05		45	0	0	0	0	0	0	0	45	1	0	0	0	0	0
5	90	107	381	36.524	52.684	85.858	77.371	76.691	86.273	52.375	36.578	36.551	52.5295	86.0655	77.031		55	0	0	0	2.19336e-06	7.26074e-05	4.27249e-06		55	0	0	0	0	0	0	0	55	1	0	0	0	0	1
5	120	146	405	30.892	64.641	77.268	79.983	79.127	77.729	64.364	30.449	30.6705	64.5025	77.4985	79.555		65	0	0	0	0	0	0		65	0	0	0	0	0	0	0	65	0	0	0	0	0	1
5	150	147	373	35.862	76.364	65.76	77.943	77.006	66.263	76.07	35.335	35.5985	76.217	66.0115	77.4745		75	0	0	0	0	0	0		75	0	0	0	0	0	0	0	75	0	0	0	0	0	0
15	0	0	249	67.821	60.71	89.366	43.31	43.14	89.66	60.172	69.017	68.419	60.441	89.513	43.225		85	0	0	0	0	0	0		85	0	0	0	0	0	0	0	85	0	0	0	0	0	0
15	30	11	402	57.257	53.005	94.079	56.85	56.398	94.416	52.506	58.385	57.821	52.7555	94.2475	56.624
15	60	61	550	44.094	52.462	94.334	67.911	67.182	94.72	52.044	45.06	44.577	52.253	94.527	67.5465
15	90	81	332	30.9	59.407	90.098	75.139	74.175	90.533	59.065	31.58	31.24	59.236	90.3155	74.657		D3(D'A)								D4(A'D)									0	30	60	90	120	150
15	120	28	308	23.981	70.229	81.953	77.826	76.691	82.432	69.916	24.217	24.099	70.0725	82.1925	77.2585		-85	0	0	0	0	0	0		-85	0	0	0	0	0	0	0	-85	1	1	1	1	1	1
15	150	24	182	30.115	81.149	71.206	75.729	74.501	71.722	80.822	30.132	30.1235	80.9855	71.464	75.115		-75	0	0	0	0	0	0		-75	0	0	0	0	0	0	0	-75	1	1	1	1	1	1
25	0	4	56	66.487	68.112	94.511	41.659	41.006	94.827	67.574	67.99	67.2385	67.843	94.669	41.3325		-65	0	0	0	0	0	0		-65	0	0	0	0	0	0	0	-65	1	1	1	1	1	1
25	30	7	72	55.671	61.345	98.979	55.603	54.783	99.336	60.848	57.168	56.4195	61.0965	99.1575	55.193		-55	0	0	0	0	0	0		-55	0	0	0	0	0	0	0	-55	1	0	1	1	1	1
25	60	68	309	42.013	60.876	99.221	66.87	65.832	99.625	60.449	43.471	42.742	60.6625	99.423	66.351		-45	0	0	0	0	0	0		-45	0	0	0	0	0	0	0	-45	0	0	0	0	0	0
25	90	56	280	27.85	66.954	95.203	74.2	72.955	95.653	66.59	29.269	28.5595	66.772	95.428	73.5775		-35	0	0	0	0	0	0		-35	0	0	0	0	0	0	0	-35	0	0	0	0	0	0
25	120	46	108	19.898	76.718	87.534	76.92	75.511	88.025	76.38	21.115	20.5065	76.549	87.7795	76.2155		-25	0	0	0	0	0	0		-25	0	0	0	0	0	0	0	-25	0	0	0	0	0	0
25	150	37	31	26.976	86.826	77.565	74.797	73.286	78.085	86.474	27.7	27.338	86.65	77.825	74.0415		-15	0	0	0	0	0	0		-15	0	0	0	0	0	0	0	-15	0	0	0	0	0	0
35	0	6	46	66.643	76.111	100.39	42.37	41.255	100.725	75.577	68.425	67.534	75.844	100.558	41.8125		-5	0	0	0	0	0	0		-5	0	0	0	0	0	0	0	-5	0	0	0	0	0	0
35	30	2	39	55.857	70.12	104.608	56.137	54.97	104.98	69.628	57.685	56.771	69.874	104.794	55.5535		5	0	0	0	0	0	0		5	0	0	0	0	0	0	0	5	0	0	0	0	0	0
35	60	30	58	42.26	69.71	104.837	67.315	65.987	105.254	69.28	44.148	43.204	69.495	105.046	66.651		15	0	0	0	0	0	0		15	0	0	0	0	0	0	0	15	0	0	0	0	0	0
35	90	40	0	28.222	75.076	101.042	74.601	73.095	101.502	74.698	30.266	29.244	74.887	101.272	73.848		25	0	0	0	0	0	0		25	0	0	0	0	0	0	0	25	0	0	0	0	0	0
35	120	35	16	20.414	83.901	93.851	77.307	75.646	94.349	83.543	22.477	21.4455	83.722	94.1	76.4765		35	0	0	0	0	0	0		35	0	0	0	0	0	0	0	35	0	0	0	1	0	0
35	150	17	34	27.359	93.233	84.63	75.195	73.425	85.15	92.862	28.752	28.0555	93.0475	84.89	74.31		45	0	0	0	0	0	0		45	0	0	0	0	0	0	0	45	0	0	0	0	0	0
45	0	0	46	68.28	84.537	106.884	45.331	43.846	107.232	84.009	70.295	69.2875	84.273	107.058	44.5885		55	0	0	0	0	0	0		55	0	0	0	0	0	0	0	55	0	0	0	1	1	0
45	30	9	58	57.8	79.186	110.854	58.404	56.94	111.239	78.699	59.891	58.8455	78.9425	111.047	57.672		65	0	0	0	0	0	0		65	0	0	0	0	0	0	0	65	0	0	0	1	0	0
45	60	30	45	44.797	78.824	111.071	69.217	67.637	111.498	78.392	46.994	45.8955	78.608	111.285	68.427		75	0	0	0	0	0	0		75	0	0	0	0	0	0	0	75	0	0	0	1	0	0
45	90	10	7	31.895	83.607	107.496	76.322	74.587	107.963	83.219	34.284	33.0895	83.413	107.73	75.4545		85	0	0	0	0	0	0		85	0	0	0	0	0	0	0	85	0	0	1	0	0	0
45	120	8	2	25.25	91.613	100.767	78.969	77.09	101.267	91.241	27.651	26.4505	91.427	101.017	78.0295
45	150	14	36	31.134	100.229	92.24	76.902	74.911	92.757	99.845	32.955	32.0445	100.037	92.4985	75.9065		CuF								CuF
55	0	0	26	71.295	93.275	113.886	50.146	48.404	114.246	92.752	73.49	72.3925	93.0135	114.066	49.275		D1D4(A1D+DA')	0	30	60	90	120	150		D2D3(AD'+D'A)	0	30	60	90	120	150
55	30	18	78	61.332	88.454	117.621	62.216	60.519	118.015	87.973	63.61	62.471	88.2135	117.818	61.3675		-85	0	0	0	0	0	0	0	-85	0	0	0	0	0	0	0
55	60	33	45	49.27	88.129	117.825	72.462	70.677	118.258	87.698	51.651	50.4605	87.9135	118.041	71.5695		-75	0	0	0	0	0	0	0	-75	0	0	0	0	0	0	0
55	90	7	0	37.922	92.432	114.461	79.277	77.355	114.932	92.038	40.432	39.177	92.235	114.697	78.316		-65	0	0	0	0	0	0	0	-65	0	0	0	0	0	0	0
55	120	22	0	32.532	99.733	108.166	81.828	79.77	108.665	99.351	34.985	33.7585	99.542	108.416	80.799		-55	0	0	0	0	0	0	0	-55	0	0	0	0	0	0	0
55	150	0	4	37.284	107.701	100.27	79.835	77.667	100.782	107.306	39.312	38.298	107.504	100.526	78.751		-45	0	0	0	0	0	0	0	-45	0	0	0	0	0	0	0
65	0	2	5	75.523	102.244	121.31	56.341	54.437	121.677	101.728	77.847	76.685	101.986	121.494	55.389		-35	0	0	0	0	0	0	0	-35	0	0	0	0	0	0	0
65	30	60	35	66.2	97.866	124.822	67.309	65.445	125.223	97.39	68.598	67.399	97.628	125.023	66.377		-25	0	0	0	0	0	0	0	-25	0	0	0	0	0	0	0
65	60	35	34	55.212	97.573	125.014	76.88	74.938	125.452	97.141	57.682	56.447	97.357	125.233	75.909		-15	0	0	0	0	0	0	0	-15	0	0	0	0	0	0	0
65	90	19	0	45.375	101.476	121.849	83.334	81.266	122.322	101.077	47.897	46.636	101.276	122.085	82.3		-5	0	0	0	0	0	0	0	-5	0	0	0	0	0	0	0
65	120	15	4	40.978	108.167	115.956	85.764	83.569	116.454	107.778	43.397	42.1875	107.972	116.205	84.6665		5	0	0	0	0	0	0	0	5	0	0	0	0	0	0	0
65	150	0	17	44.844	115.556	108.628	83.865	81.564	109.135	115.153	46.955	45.8995	115.355	108.882	82.7145		15	0	0	0	0	0	0	0	15	0	0	0	0	0	0	0
75	0	27	5	80.775	111.388	129.081	63.514	61.513	129.455	110.879	83.184	81.9795	111.133	129.268	62.5135		25	0	0	0	0	0	0	0	25	0	0	0	0	0	0	0
75	30	42	36	72.134	107.384	132.388	73.418	71.439	132.793	106.913	74.599	73.3665	107.148	132.591	72.4285		35	0	0	0	0	0	0	0	35	0	0	0	0	0	0	0
75	60	29	1	62.203	107.117	132.569	82.281	80.226	133.009	106.687	64.703	63.453	106.902	132.789	81.2535		45	0	0	0	0	0	0	0	45	0	0	0	0	0	0	0
75	90	29	0	53.663	110.684	129.589	88.341	86.167	130.061	110.282	56.156	54.9095	110.483	129.825	87.254		55	0	0	0	0	0	4.27249e-06	4.27249e-06	55	0	0	0	0	0	0	0
75	120	9	18	50	116.85	124.064	90.638	88.342	124.558	116.455	52.371	51.1855	116.653	124.311	89.49		65	0	0	0	0	0	0	0	65	0	0	0	0	0	0	0
75	150	1	19	53.214	123.721	117.243	88.843	86.447	117.744	123.311	55.355	54.2845	123.516	117.493	87.645		75	0	0	0	0	0	0	0	75	0	0	0	0	0	0	0
85	0	38	27	86.864	120.669	137.142	71.371	69.313	137.52	120.166	89.325	88.0945	120.417	137.331	70.342		85	0	0	0	0	0	0	0	85	0	0	0	0	0	0	0
85	30	42	37	78.893	116.982	140.258	80.311	78.256	140.667	116.516	81.39	80.1415	116.749	140.463	79.2835									4.27249e-06								0
85	60	23	0	69.928	116.737	140.43	88.487	86.352	140.872	116.308	72.429	71.1785	116.523	140.651	87.4195		CU								CU
85	90	30	6	62.454	120.019	137.619	94.148	91.897	138.091	119.615	64.907	63.6805	119.817	137.855	93.0225		D1D4(A'D+DA')	0	30	60	90	120	150		D2D3(AD'+D'A)	0	30	60	90	120	150
85	120	24	22	59.336	125.728	132.43	96.307	93.94	132.921	125.329	61.661	60.4985	125.528	132.675	95.1235		-85	0	0	0	0	0	0	0	-85	0	0	0	0	0	0	0
85	150	9	19	62.069	132.138	126.063	94.619	92.161	126.558	131.724	64.214	63.1415	131.931	126.311	93.39		-75	0	0	0	0	0	0	0	-75	0	0	0	0	0	0	0
																	-65	0	0	0	0	0	0	0	-65	0	0	0	0	0	0	0
																	-55	0	0	0	0	0	0	0	-55	0	0	0	0	0	0	0
																	-45	0	0	0	0	0	0	0	-45	0	0	0	0	0	0	0
																	-35	0	0	0	0	0	0	0	-35	0	0	0	0	0	0	0
																	-25	0	0	0	0	0	0	0	-25	0	0	0	0	0	0	0
																	-15	0	0	0	0	0	0	0	-15	0	0	0	0	0	0	0
																	-5	0	0	0	0	0	0	0	-5	0	0	0	0	0	0	0
																	5	0	0	0	0	0	0	0	5	0	0	0	0	0	0	0
																	15	0	0	0	0	0	0	0	15	0	0	0	0	0	0	0
																	25	0	0	0	0	0	0	0	25	0	0	0	0	0	0	0
																	35	0	0	0	0.00028754	0	0	0.00028754	35	0	0	0	0	0	0	0
																	45	0	0	0	0	0	0	0	45	0	0	0	0	0	0	0
																	55	0	0	0	2.19336e-06	7.26074e-05	0	7.48008e-05	55	0	0	0	0	0	0	0
																	65	0	0	0	0	0	0	0	65	0	0	0	0	0	0	0
																	75	0	0	0	0	0	0	0	75	0	0	0	0	0	0	0
																	85	0	0	0	0	0	0	0	85	0	0	0	0	0	0	0
																								0.000362341								0
																		4.27249e-06	0	0.000362341	0
																		D1D4(A'D+DA')	D2D3(AD'+D'A)
																		0.000366613	0

[truncated: 17 more sheets: OnAxis20, OnAxis21, Onaxis22, Onaxis23, OnAxis24, ONaxis25, OnAxis26, OnAxis27, OnAxis28, Onaxis29, Onaxis30, Onaxis31, OnAxis32, OnAxis33, OnAxis34, OnAxis35, Sheet36]
