# Supplementary material for: Molecular Models of STAT5A Tetramers Complexed to DNA Predict Relative Genome-Wide Frequencies of the Spacing between the Two Dimer Binding Motifs of the Tetramer Binding Sites
Source: PLoS One. 2016 Aug 18;11(8):e0160339. doi: 10.1371/journal.pone.0160339 (PMC4990345; doi:10.1371/journal.pone.0160339)
Supplement: S2 Tables — This is a Microsoft Excel file, which contains 26 Excel sheets, one sheet for each CTCD in the range of 10 and 36. Each sheet gives two tables. Table A occupies columns A to K. It gives data on the tetramer model with the 10.5 bps/turn DNA and the N-terminal domain dimer (NDD) positioned off the tetramer 2-fold axis. Each line gives a particular position and orientation of the NDD and the distance and probability of connection of the NDD to the two core monomers D and D’. The position is given in cylindrical coordinate system, of which the z-axis coincides with the line connecting the N-terminal ends of D and D’ and the origin of the coordinate system is at the halfway point of the two N-termini. Column A: Radial r-coordinate (in Å) of the center of the NDD. Column B: Azimuthal angle (in degrees) of the center of the NDD. (Ignore the column heading ‘theta’–this is the ϕ angle in the main text.) Column C: Axial z-coordinate (in Å) of the center of the NDD. Column D: Rotation angle (in degrees) of the NDD around its own axis. (Ignore the column heading ‘phi’–this is the θ angle in the main text.) Column E: Distance (in Å) from the N-terminal CA of the core monomer D to the nearest of the two C-terminal CAs of the NDD. Column F: Distance (in Å) from the N-terminal CA of the core monomer D’ to the other C-terminal CA of the NDD. Column G: Number of clashes. An entry of -1 indicates that at least one of the distances in columns E and F is outside of the range of 4–40 Å. Columns H and I: Probabilities given in Table B corresponding to the distances dist1 and dist2, respectively. Column J: Column G converted to 1 when there is no clash or 0 otherwise. Column K: Product of columns H, I and J. These are the p(z, r, ϕ, θ) values described in the main text. The last row in column K gives the sum of all entries of column K. This is the probability (sum of p(z, r, ϕ, θ)) that an off-axis NDD will connect a pair of non-symmetry related monomers. Table B occupies columns O to Q. T [file pone.0160339.s005.xlsx]

## Sheet: OffAxis10
r	theta	t	phi	dist1	dist1	clashes	prob dist1	prob dist2	clashes 0 or 1	H*I*J	#clashes<10	H*I*L		Bin	Score 8
0	0	-50	0	59.5987	40.4008	-1		0.000586658	0	0				0	0	0
0	0	-50	60	59.5987	40.4008	-1		0.000586658	0	0				1	0	0
0	0	-50	120	59.5987	40.4008	-1		0.000586658	0	0				2	0	0
0	0	-50	180	59.5987	40.4008	-1		0.000586658	0	0				3	0	0
0	0	-50	240	59.5987	40.4008	-1		0.000586658	0	0				4	0	0
0	0	-50	300	59.5987	40.4008	-1		0.000586658	0	0				5	78	0.00217901
0	0	-40	0	49.5987	30.4008	-1		0.0151972	0	0				6	286	0.00798972
0	0	-40	60	49.5987	30.4008	-1		0.0151972	0	0				7	397	0.0110906
0	0	-40	120	49.5987	30.4008	-1		0.0151972	0	0				8	311	0.00868812
0	0	-40	180	49.5987	30.4008	-1		0.0151972	0	0				9	734	0.0205051
0	0	-40	240	49.5987	30.4008	-1		0.0151972	0	0				10	957	0.0267348
0	0	-40	300	49.5987	30.4008	-1		0.0151972	0	0				11	1233	0.0344452
0	0	-30	0	39.5987	20.4008	45	0.00148061	0.0661247	0	0				12	1352	0.0377696
0	0	-30	60	39.5987	20.4008	18	0.00148061	0.0661247	0	0				13	1597	0.0446139
0	0	-30	120	39.5987	20.4008	49	0.00148061	0.0661247	0	0				14	1751	0.0489161
0	0	-30	180	39.5987	20.4008	92	0.00148061	0.0661247	0	0				15	1991	0.0556207
0	0	-30	240	39.5987	20.4008	138	0.00148061	0.0661247	0	0				16	2060	0.0575483
0	0	-30	300	39.5987	20.4008	55	0.00148061	0.0661247	0	0				17	2045	0.0571293
0	0	-20	0	29.5987	10.4008	31	0.0169572	0.0267348	0	0				18	2373	0.0662923
0	0	-20	60	29.5987	10.4008	6	0.0169572	0.0267348	0	0				19	4382	0.122416
0	0	-20	120	29.5987	10.4008	100	0.0169572	0.0267348	0	0				20	2367	0.0661247
0	0	-20	180	29.5987	10.4008	81	0.0169572	0.0267348	0	0				21	1761	0.0491954
0	0	-20	240	29.5987	10.4008	133	0.0169572	0.0267348	0	0				22	1355	0.0378534
0	0	-20	300	29.5987	10.4008	59	0.0169572	0.0267348	0	0				23	1170	0.0326852
0	0	-10	0	19.5987	0.400774	-1	0.122416		0	0				24	1051	0.0293608
0	0	-10	60	19.5987	0.400774	-1	0.122416		0	0				25	982	0.0274332
0	0	-10	120	19.5987	0.400774	-1	0.122416		0	0				26	845	0.023606
0	0	-10	180	19.5987	0.400774	-1	0.122416		0	0				27	778	0.0217343
0	0	-10	240	19.5987	0.400774	-1	0.122416		0	0				28	719	0.020086
0	0	-10	300	19.5987	0.400774	-1	0.122416		0	0				29	607	0.0169572
0	0	0	0	9.5987	9.59923	37	0.0205051	0.0205051	0	0				30	544	0.0151972
0	0	0	60	9.5987	9.59923	19	0.0205051	0.0205051	0	0				31	460	0.0128506
0	0	0	120	9.5987	9.59923	65	0.0205051	0.0205051	0	0				32	322	0.00899542
0	0	0	180	9.5987	9.59923	147	0.0205051	0.0205051	0	0				33	305	0.00852051
0	0	0	240	9.5987	9.59923	161	0.0205051	0.0205051	0	0				34	248	0.00692815
0	0	0	300	9.5987	9.59923	88	0.0205051	0.0205051	0	0				35	275	0.00768242
0	0	10	0	0.401305	19.5992	-1		0.122416	0	0				36	168	0.00469326
0	0	10	60	0.401305	19.5992	-1		0.122416	0	0				37	135	0.00377137
0	0	10	120	0.401305	19.5992	-1		0.122416	0	0				38	74	0.00206727
0	0	10	180	0.401305	19.5992	-1		0.122416	0	0				39	53	0.00148061
0	0	10	240	0.401305	19.5992	-1		0.122416	0	0				40	21	0.000586658
0	0	10	300	0.401305	19.5992	-1		0.122416	0	0				41	3	8.38082e-05
0	0	20	0	10.4013	29.5992	3	0.0267348	0.0169572	0	0				42	2
0	0	20	60	10.4013	29.5992	18	0.0267348	0.0169572	0	0				43	1
0	0	20	120	10.4013	29.5992	76	0.0267348	0.0169572	0	0				44	1
0	0	20	180	10.4013	29.5992	82	0.0267348	0.0169572	0	0				45	0
0	0	20	240	10.4013	29.5992	116	0.0267348	0.0169572	0	0				46	0
0	0	20	300	10.4013	29.5992	16	0.0267348	0.0169572	0	0				47	1
0	0	30	0	20.4013	39.5992	6	0.0661247	0.00148061	0	0				48	0
0	0	30	60	20.4013	39.5992	16	0.0661247	0.00148061	0	0				49	1
0	0	30	120	20.4013	39.5992	41	0.0661247	0.00148061	0	0				50	0
0	0	30	180	20.4013	39.5992	26	0.0661247	0.00148061	0	0
0	0	30	240	20.4013	39.5992	30	0.0661247	0.00148061	0	0
0	0	30	300	20.4013	39.5992	3	0.0661247	0.00148061	0	0
0	0	40	0	30.4013	49.5992	-1	0.0151972		0	0
0	0	40	60	30.4013	49.5992	-1	0.0151972		0	0
0	0	40	120	30.4013	49.5992	-1	0.0151972		0	0
0	0	40	180	30.4013	49.5992	-1	0.0151972		0	0
0	0	40	240	30.4013	49.5992	-1	0.0151972		0	0
0	0	40	300	30.4013	49.5992	-1	0.0151972		0	0
0	0	50	0	40.4013	59.5992	-1	0.000586658		0	0
0	0	50	60	40.4013	59.5992	-1	0.000586658		0	0
0	0	50	120	40.4013	59.5992	-1	0.000586658		0	0
0	0	50	180	40.4013	59.5992	-1	0.000586658		0	0
0	0	50	240	40.4013	59.5992	-1	0.000586658		0	0
0	0	50	300	40.4013	59.5992	-1	0.000586658		0	0
10	0	-50	0	60.4233	41.6114	-1		8.38082e-05	0	0
10	0	-50	60	60.4233	41.6114	-1		8.38082e-05	0	0
10	0	-50	120	60.4233	41.6114	-1		8.38082e-05	0	0
10	0	-50	180	60.4233	41.6114	-1		8.38082e-05	0	0
10	0	-50	240	60.4233	41.6114	-1		8.38082e-05	0	0
10	0	-50	300	60.4233	41.6114	-1		8.38082e-05	0	0
10	0	-40	0	50.5883	31.9948	-1		0.0128506	0	0
10	0	-40	60	50.5883	31.9948	-1		0.0128506	0	0
10	0	-40	120	50.5883	31.9948	-1		0.0128506	0	0
10	0	-40	180	50.5883	31.9948	-1		0.0128506	0	0
10	0	-40	240	50.5883	31.9948	-1		0.0128506	0	0
10	0	-40	300	50.5883	31.9948	-1		0.0128506	0	0
10	0	-30	0	40.8335	22.7118	-1	0.000586658	0.0378534	0	0
10	0	-30	60	40.8335	22.7118	-1	0.000586658	0.0378534	0	0
10	0	-30	120	40.8335	22.7118	-1	0.000586658	0.0378534	0	0
10	0	-30	180	40.8335	22.7118	-1	0.000586658	0.0378534	0	0
10	0	-30	240	40.8335	22.7118	-1	0.000586658	0.0378534	0	0
10	0	-30	300	40.8335	22.7118	-1	0.000586658	0.0378534	0	0
10	0	-20	0	31.2342	14.4218	75	0.0128506	0.0489161	0	0
10	0	-20	60	31.2342	14.4218	26	0.0128506	0.0489161	0	0
10	0	-20	120	31.2342	14.4218	61	0.0128506	0.0489161	0	0
10	0	-20	180	31.2342	14.4218	124	0.0128506	0.0489161	0	0
10	0	-20	240	31.2342	14.4218	127	0.0128506	0.0489161	0	0
10	0	-20	300	31.2342	14.4218	109	0.0128506	0.0489161	0	0
10	0	-10	0	21.9949	10.0074	101	0.0491954	0.0267348	0	0
10	0	-10	60	21.9949	10.0074	54	0.0491954	0.0267348	0	0
10	0	-10	120	21.9949	10.0074	86	0.0491954	0.0267348	0	0
10	0	-10	180	21.9949	10.0074	169	0.0491954	0.0267348	0	0
10	0	-10	240	21.9949	10.0074	138	0.0491954	0.0267348	0	0
10	0	-10	300	21.9949	10.0074	155	0.0491954	0.0267348	0	0
10	0	0	0	13.8556	13.8675	102	0.0446139	0.0446139	0	0
10	0	0	60	13.8556	13.8675	47	0.0446139	0.0446139	0	0
10	0	0	120	13.8556	13.8675	77	0.0446139	0.0446139	0	0
10	0	0	180	13.8556	13.8675	197	0.0446139	0.0446139	0	0
10	0	0	240	13.8556	13.8675	152	0.0446139	0.0446139	0	0
10	0	0	300	13.8556	13.8675	142	0.0446139	0.0446139	0	0
10	0	10	0	10.009	22.0106	56	0.0267348	0.0378534	0	0
10	0	10	60	10.009	22.0106	61	0.0267348	0.0378534	0	0
10	0	10	120	10.009	22.0106	96	0.0267348	0.0378534	0	0
10	0	10	180	10.009	22.0106	172	0.0267348	0.0378534	0	0
10	0	10	240	10.009	22.0106	146	0.0267348	0.0378534	0	0
10	0	10	300	10.009	22.0106	80	0.0267348	0.0378534	0	0
10	0	20	0	14.4354	31.251	30	0.0489161	0.0128506	0	0
10	0	20	60	14.4354	31.251	55	0.0489161	0.0128506	0	0
10	0	20	120	14.4354	31.251	87	0.0489161	0.0128506	0	0
10	0	20	180	14.4354	31.251	138	0.0489161	0.0128506	0	0
10	0	20	240	14.4354	31.251	113	0.0489161	0.0128506	0	0
10	0	20	300	14.4354	31.251	63	0.0489161	0.0128506	0	0
10	0	30	0	22.7285	40.8508	-1	0.0378534	0.000586658	0	0
10	0	30	60	22.7285	40.8508	-1	0.0378534	0.000586658	0	0
10	0	30	120	22.7285	40.8508	-1	0.0378534	0.000586658	0	0
10	0	30	180	22.7285	40.8508	-1	0.0378534	0.000586658	0	0
10	0	30	240	22.7285	40.8508	-1	0.0378534	0.000586658	0	0
10	0	30	300	22.7285	40.8508	-1	0.0378534	0.000586658	0	0
10	0	40	0	32.0123	50.6058	-1	0.00899542		0	0
10	0	40	60	32.0123	50.6058	-1	0.00899542		0	0
10	0	40	120	32.0123	50.6058	-1	0.00899542		0	0
10	0	40	180	32.0123	50.6058	-1	0.00899542		0	0
10	0	40	240	32.0123	50.6058	-1	0.00899542		0	0
10	0	40	300	32.0123	50.6058	-1	0.00899542		0	0
10	0	50	0	41.6291	60.4409	-1	8.38082e-05		0	0
10	0	50	60	41.6291	60.4409	-1	8.38082e-05		0	0
10	0	50	120	41.6291	60.4409	-1	8.38082e-05		0	0
10	0	50	180	41.6291	60.4409	-1	8.38082e-05		0	0
10	0	50	240	41.6291	60.4409	-1	8.38082e-05		0	0
10	0	50	300	41.6291	60.4409	-1	8.38082e-05		0	0
10	60	-50	0	60.423	41.6112	-1		8.38082e-05	0	0
10	60	-50	60	60.423	41.6112	-1		8.38082e-05	0	0
10	60	-50	120	60.423	41.6112	-1		8.38082e-05	0	0
10	60	-50	180	60.423	41.6112	-1		8.38082e-05	0	0
10	60	-50	240	60.423	41.6112	-1		8.38082e-05	0	0
10	60	-50	300	60.423	41.6112	-1		8.38082e-05	0	0
10	60	-40	0	50.5879	31.9946	-1		0.0128506	0	0
10	60	-40	60	50.5879	31.9946	-1		0.0128506	0	0
10	60	-40	120	50.5879	31.9946	-1		0.0128506	0	0
10	60	-40	180	50.5879	31.9946	-1		0.0128506	0	0
10	60	-40	240	50.5879	31.9946	-1		0.0128506	0	0
10	60	-40	300	50.5879	31.9946	-1		0.0128506	0	0
10	60	-30	0	40.8331	22.7116	-1	0.000586658	0.0378534	0	0
10	60	-30	60	40.8331	22.7116	-1	0.000586658	0.0378534	0	0
10	60	-30	120	40.8331	22.7116	-1	0.000586658	0.0378534	0	0
10	60	-30	180	40.8331	22.7116	-1	0.000586658	0.0378534	0	0
10	60	-30	240	40.8331	22.7116	-1	0.000586658	0.0378534	0	0
10	60	-30	300	40.8331	22.7116	-1	0.000586658	0.0378534	0	0
10	60	-20	0	31.2337	14.4214	51	0.0128506	0.0489161	0	0
10	60	-20	60	31.2337	14.4214	102	0.0128506	0.0489161	0	0
10	60	-20	120	31.2337	14.4214	154	0.0128506	0.0489161	0	0
10	60	-20	180	31.2337	14.4214	182	0.0128506	0.0489161	0	0
10	60	-20	240	31.2337	14.4214	167	0.0128506	0.0489161	0	0
10	60	-20	300	31.2337	14.4214	96	0.0128506	0.0489161	0	0
10	60	-10	0	21.9942	10.0068	38	0.0491954	0.0267348	0	0
10	60	-10	60	21.9942	10.0068	92	0.0491954	0.0267348	0	0
10	60	-10	120	21.9942	10.0068	163	0.0491954	0.0267348	0	0
10	60	-10	180	21.9942	10.0068	182	0.0491954	0.0267348	0	0
10	60	-10	240	21.9942	10.0068	189	0.0491954	0.0267348	0	0
10	60	-10	300	21.9942	10.0068	118	0.0491954	0.0267348	0	0
10	60	0	0	13.8544	13.8671	47	0.0446139	0.0446139	0	0
10	60	0	60	13.8544	13.8671	116	0.0446139	0.0446139	0	0
10	60	0	120	13.8544	13.8671	181	0.0446139	0.0446139	0	0
10	60	0	180	13.8544	13.8671	190	0.0446139	0.0446139	0	0
10	60	0	240	13.8544	13.8671	165	0.0446139	0.0446139	0	0
10	60	0	300	13.8544	13.8671	93	0.0446139	0.0446139	0	0
10	60	10	0	10.0073	22.0103	59	0.0267348	0.0378534	0	0
10	60	10	60	10.0073	22.0103	103	0.0267348	0.0378534	0	0
10	60	10	120	10.0073	22.0103	194	0.0267348	0.0378534	0	0
10	60	10	180	10.0073	22.0103	137	0.0267348	0.0378534	0	0
10	60	10	240	10.0073	22.0103	145	0.0267348	0.0378534	0	0
10	60	10	300	10.0073	22.0103	83	0.0267348	0.0378534	0	0
10	60	20	0	14.4343	31.2508	56	0.0489161	0.0128506	0	0
10	60	20	60	14.4343	31.2508	103	0.0489161	0.0128506	0	0
10	60	20	120	14.4343	31.2508	144	0.0489161	0.0128506	0	0
10	60	20	180	14.4343	31.2508	120	0.0489161	0.0128506	0	0
10	60	20	240	14.4343	31.2508	54	0.0489161	0.0128506	0	0
10	60	20	300	14.4343	31.2508	57	0.0489161	0.0128506	0	0
10	60	30	0	22.7277	40.8506	-1	0.0378534	0.000586658	0	0
10	60	30	60	22.7277	40.8506	-1	0.0378534	0.000586658	0	0
10	60	30	120	22.7277	40.8506	-1	0.0378534	0.000586658	0	0
10	60	30	180	22.7277	40.8506	-1	0.0378534	0.000586658	0	0
10	60	30	240	22.7277	40.8506	-1	0.0378534	0.000586658	0	0
10	60	30	300	22.7277	40.8506	-1	0.0378534	0.000586658	0	0
10	60	40	0	32.0117	50.6057	-1	0.00899542		0	0
10	60	40	60	32.0117	50.6057	-1	0.00899542		0	0
10	60	40	120	32.0117	50.6057	-1	0.00899542		0	0
10	60	40	180	32.0117	50.6057	-1	0.00899542		0	0
10	60	40	240	32.0117	50.6057	-1	0.00899542		0	0
10	60	40	300	32.0117	50.6057	-1	0.00899542		0	0
10	60	50	0	41.6287	60.4408	-1	8.38082e-05		0	0
10	60	50	60	41.6287	60.4408	-1	8.38082e-05		0	0
10	60	50	120	41.6287	60.4408	-1	8.38082e-05		0	0
10	60	50	180	41.6287	60.4408	-1	8.38082e-05		0	0
10	60	50	240	41.6287	60.4408	-1	8.38082e-05		0	0
10	60	50	300	41.6287	60.4408	-1	8.38082e-05		0	0
10	120	-50	0	60.4229	41.6113	-1		8.38082e-05	0	0
10	120	-50	60	60.4229	41.6113	-1		8.38082e-05	0	0
10	120	-50	120	60.4229	41.6113	-1		8.38082e-05	0	0
10	120	-50	180	60.4229	41.6113	-1		8.38082e-05	0	0
10	120	-50	240	60.4229	41.6113	-1		8.38082e-05	0	0
10	120	-50	300	60.4229	41.6113	-1		8.38082e-05	0	0
10	120	-40	0	50.5878	31.9947	-1		0.0128506	0	0
10	120	-40	60	50.5878	31.9947	-1		0.0128506	0	0
10	120	-40	120	50.5878	31.9947	-1		0.0128506	0	0
10	120	-40	180	50.5878	31.9947	-1		0.0128506	0	0
10	120	-40	240	50.5878	31.9947	-1		0.0128506	0	0
10	120	-40	300	50.5878	31.9947	-1		0.0128506	0	0
10	120	-30	0	40.8329	22.7117	-1	0.000586658	0.0378534	0	0
10	120	-30	60	40.8329	22.7117	-1	0.000586658	0.0378534	0	0
10	120	-30	120	40.8329	22.7117	-1	0.000586658	0.0378534	0	0
10	120	-30	180	40.8329	22.7117	-1	0.000586658	0.0378534	0	0
10	120	-30	240	40.8329	22.7117	-1	0.000586658	0.0378534	0	0
10	120	-30	300	40.8329	22.7117	-1	0.000586658	0.0378534	0	0
10	120	-20	0	31.2335	14.4216	66	0.0128506	0.0489161	0	0
10	120	-20	60	31.2335	14.4216	114	0.0128506	0.0489161	0	0
10	120	-20	120	31.2335	14.4216	167	0.0128506	0.0489161	0	0
10	120	-20	180	31.2335	14.4216	131	0.0128506	0.0489161	0	0
10	120	-20	240	31.2335	14.4216	67	0.0128506	0.0489161	0	0
10	120	-20	300	31.2335	14.4216	11	0.0128506	0.0489161	0	0
10	120	-10	0	21.9939	10.0071	82	0.0491954	0.0267348	0	0
10	120	-10	60	21.9939	10.0071	104	0.0491954	0.0267348	0	0
10	120	-10	120	21.9939	10.0071	177	0.0491954	0.0267348	0	0
10	120	-10	180	21.9939	10.0071	100	0.0491954	0.0267348	0	0
10	120	-10	240	21.9939	10.0071	66	0.0491954	0.0267348	0	0
10	120	-10	300	21.9939	10.0071	15	0.0491954	0.0267348	0	0
10	120	0	0	13.854	13.8673	63	0.0446139	0.0446139	0	0
10	120	0	60	13.854	13.8673	147	0.0446139	0.0446139	0	0
10	120	0	120	13.854	13.8673	168	0.0446139	0.0446139	0	0
10	120	0	180	13.854	13.8673	101	0.0446139	0.0446139	0	0
10	120	0	240	13.854	13.8673	51	0.0446139	0.0446139	0	0
10	120	0	300	13.854	13.8673	8	0.0446139	0.0446139	0	0
10	120	10	0	10.0067	22.0105	62	0.0267348	0.0378534	0	0
10	120	10	60	10.0067	22.0105	140	0.0267348	0.0378534	0	0
10	120	10	120	10.0067	22.0105	152	0.0267348	0.0378534	0	0
10	120	10	180	10.0067	22.0105	84	0.0267348	0.0378534	0	0
10	120	10	240	10.0067	22.0105	38	0.0267348	0.0378534	0	0
10	120	10	300	10.0067	22.0105	17	0.0267348	0.0378534	0	0
10	120	20	0	14.4338	31.2509	76	0.0489161	0.0128506	0	0
10	120	20	60	14.4338	31.2509	112	0.0489161	0.0128506	0	0
10	120	20	120	14.4338	31.2509	104	0.0489161	0.0128506	0	0
10	120	20	180	14.4338	31.2509	31	0.0489161	0.0128506	0	0
10	120	20	240	14.4338	31.2509	10	0.0489161	0.0128506	0	0
10	120	20	300	14.4338	31.2509	16	0.0489161	0.0128506	0	0
10	120	30	0	22.7275	40.8507	-1	0.0378534	0.000586658	0	0
10	120	30	60	22.7275	40.8507	-1	0.0378534	0.000586658	0	0
10	120	30	120	22.7275	40.8507	-1	0.0378534	0.000586658	0	0
10	120	30	180	22.7275	40.8507	-1	0.0378534	0.000586658	0	0
10	120	30	240	22.7275	40.8507	-1	0.0378534	0.000586658	0	0
10	120	30	300	22.7275	40.8507	-1	0.0378534	0.000586658	0	0
10	120	40	0	32.0115	50.6057	-1	0.00899542		0	0
10	120	40	60	32.0115	50.6057	-1	0.00899542		0	0
10	120	40	120	32.0115	50.6057	-1	0.00899542		0	0
10	120	40	180	32.0115	50.6057	-1	0.00899542		0	0
10	120	40	240	32.0115	50.6057	-1	0.00899542		0	0
10	120	40	300	32.0115	50.6057	-1	0.00899542		0	0
10	120	50	0	41.6286	60.4409	-1	8.38082e-05		0	0
10	120	50	60	41.6286	60.4409	-1	8.38082e-05		0	0
10	120	50	120	41.6286	60.4409	-1	8.38082e-05		0	0
10	120	50	180	41.6286	60.4409	-1	8.38082e-05		0	0
10	120	50	240	41.6286	60.4409	-1	8.38082e-05		0	0
10	120	50	300	41.6286	60.4409	-1	8.38082e-05		0	0
10	180	-50	0	60.4231	41.6115	-1		8.38082e-05	0	0
10	180	-50	60	60.4231	41.6115	-1		8.38082e-05	0	0
10	180	-50	120	60.4231	41.6115	-1		8.38082e-05	0	0
10	180	-50	180	60.4231	41.6115	-1		8.38082e-05	0	0
10	180	-50	240	60.4231	41.6115	-1		8.38082e-05	0	0
10	180	-50	300	60.4231	41.6115	-1		8.38082e-05	0	0
10	180	-40	0	50.588	31.995	-1		0.0128506	0	0
10	180	-40	60	50.588	31.995	-1		0.0128506	0	0
10	180	-40	120	50.588	31.995	-1		0.0128506	0	0
10	180	-40	180	50.588	31.995	-1		0.0128506	0	0
10	180	-40	240	50.588	31.995	-1		0.0128506	0	0
10	180	-40	300	50.588	31.995	-1		0.0128506	0	0
10	180	-30	0	40.8332	22.7121	-1	0.000586658	0.0378534	0	0
10	180	-30	60	40.8332	22.7121	-1	0.000586658	0.0378534	0	0
10	180	-30	120	40.8332	22.7121	-1	0.000586658	0.0378534	0	0
10	180	-30	180	40.8332	22.7121	-1	0.000586658	0.0378534	0	0
10	180	-30	240	40.8332	22.7121	-1	0.000586658	0.0378534	0	0
10	180	-30	300	40.8332	22.7121	-1	0.000586658	0.0378534	0	0
10	180	-20	0	31.2338	14.4222	53	0.0128506	0.0489161	0	0
10	180	-20	60	31.2338	14.4222	86	0.0128506	0.0489161	0	0
10	180	-20	120	31.2338	14.4222	45	0.0128506	0.0489161	0	0
10	180	-20	180	31.2338	14.4222	13	0.0128506	0.0489161	0	0
10	180	-20	240	31.2338	14.4222	1	0.0128506	0.0489161	0	0
10	180	-20	300	31.2338	14.4222	37	0.0128506	0.0489161	0	0
10	180	-10	0	21.9944	10.008	38	0.0491954	0.0267348	0	0
10	180	-10	60	21.9944	10.008	82	0.0491954	0.0267348	0	0
10	180	-10	120	21.9944	10.008	52	0.0491954	0.0267348	0	0
10	180	-10	180	21.9944	10.008	13	0.0491954	0.0267348	0	0
10	180	-10	240	21.9944	10.008	2	0.0491954	0.0267348	0	0
10	180	-10	300	21.9944	10.008	23	0.0491954	0.0267348	0	0
10	180	0	0	13.8548	13.8679	43	0.0446139	0.0446139	0	0
10	180	0	60	13.8548	13.8679	96	0.0446139	0.0446139	0	0
10	180	0	120	13.8548	13.8679	69	0.0446139	0.0446139	0	0
10	180	0	180	13.8548	13.8679	13	0.0446139	0.0446139	0	0
10	180	0	240	13.8548	13.8679	1	0.0446139	0.0446139	0	0
10	180	0	300	13.8548	13.8679	24	0.0446139	0.0446139	0	0
10	180	10	0	10.0078	22.0109	71	0.0267348	0.0378534	0	0
10	180	10	60	10.0078	22.0109	115	0.0267348	0.0378534	0	0
10	180	10	120	10.0078	22.0109	27	0.0267348	0.0378534	0	0
10	180	10	180	10.0078	22.0109	0	0.0267348	0.0378534	1	0.001012
10	180	10	240	10.0078	22.0109	3	0.0267348	0.0378534	0	0
10	180	10	300	10.0078	22.0109	49	0.0267348	0.0378534	0	0
10	180	20	0	14.4346	31.2512	46	0.0489161	0.0128506	0	0
10	180	20	60	14.4346	31.2512	50	0.0489161	0.0128506	0	0
10	180	20	120	14.4346	31.2512	12	0.0489161	0.0128506	0	0
10	180	20	180	14.4346	31.2512	1	0.0489161	0.0128506	0	0
10	180	20	240	14.4346	31.2512	1	0.0489161	0.0128506	0	0
10	180	20	300	14.4346	31.2512	53	0.0489161	0.0128506	0	0
10	180	30	0	22.7279	40.8509	-1	0.0378534	0.000586658	0	0
10	180	30	60	22.7279	40.8509	-1	0.0378534	0.000586658	0	0
10	180	30	120	22.7279	40.8509	-1	0.0378534	0.000586658	0	0
10	180	30	180	22.7279	40.8509	-1	0.0378534	0.000586658	0	0
10	180	30	240	22.7279	40.8509	-1	0.0378534	0.000586658	0	0
10	180	30	300	22.7279	40.8509	-1	0.0378534	0.000586658	0	0
10	180	40	0	32.0119	50.6059	-1	0.00899542		0	0
10	180	40	60	32.0119	50.6059	-1	0.00899542		0	0
10	180	40	120	32.0119	50.6059	-1	0.00899542		0	0
10	180	40	180	32.0119	50.6059	-1	0.00899542		0	0
10	180	40	240	32.0119	50.6059	-1	0.00899542		0	0
10	180	40	300	32.0119	50.6059	-1	0.00899542		0	0
10	180	50	0	41.6289	60.441	-1	8.38082e-05		0	0
10	180	50	60	41.6289	60.441	-1	8.38082e-05		0	0
10	180	50	120	41.6289	60.441	-1	8.38082e-05		0	0
10	180	50	180	41.6289	60.441	-1	8.38082e-05		0	0
10	180	50	240	41.6289	60.441	-1	8.38082e-05		0	0
10	180	50	300	41.6289	60.441	-1	8.38082e-05		0	0
10	240	-50	0	60.4233	41.6117	-1		8.38082e-05	0	0
10	240	-50	60	60.4233	41.6117	-1		8.38082e-05	0	0
10	240	-50	120	60.4233	41.6117	-1		8.38082e-05	0	0
10	240	-50	180	60.4233	41.6117	-1		8.38082e-05	0	0
10	240	-50	240	60.4233	41.6117	-1		8.38082e-05	0	0
10	240	-50	300	60.4233	41.6117	-1		8.38082e-05	0	0
10	240	-40	0	50.5884	31.9952	-1		0.0128506	0	0
10	240	-40	60	50.5884	31.9952	-1		0.0128506	0	0
10	240	-40	120	50.5884	31.9952	-1		0.0128506	0	0
10	240	-40	180	50.5884	31.9952	-1		0.0128506	0	0
10	240	-40	240	50.5884	31.9952	-1		0.0128506	0	0
10	240	-40	300	50.5884	31.9952	-1		0.0128506	0	0
10	240	-30	0	40.8336	22.7124	-1	0.000586658	0.0378534	0	0
10	240	-30	60	40.8336	22.7124	-1	0.000586658	0.0378534	0	0
10	240	-30	120	40.8336	22.7124	-1	0.000586658	0.0378534	0	0
10	240	-30	180	40.8336	22.7124	-1	0.000586658	0.0378534	0	0
10	240	-30	240	40.8336	22.7124	-1	0.000586658	0.0378534	0	0
10	240	-30	300	40.8336	22.7124	-1	0.000586658	0.0378534	0	0
10	240	-20	0	31.2344	14.4226	54	0.0128506	0.0489161	0	0
10	240	-20	60	31.2344	14.4226	27	0.0128506	0.0489161	0	0
10	240	-20	120	31.2344	14.4226	2	0.0128506	0.0489161	0	0
10	240	-20	180	31.2344	14.4226	0	0.0128506	0.0489161	1	0.000628601
10	240	-20	240	31.2344	14.4226	47	0.0128506	0.0489161	0	0
10	240	-20	300	31.2344	14.4226	44	0.0128506	0.0489161	0	0
10	240	-10	0	21.9951	10.0086	40	0.0491954	0.0267348	0	0
10	240	-10	60	21.9951	10.0086	57	0.0491954	0.0267348	0	0
10	240	-10	120	21.9951	10.0086	4	0.0491954	0.0267348	0	0
10	240	-10	180	21.9951	10.0086	0	0.0491954	0.0267348	1	0.00131523
10	240	-10	240	21.9951	10.0086	31	0.0491954	0.0267348	0	0
10	240	-10	300	21.9951	10.0086	46	0.0491954	0.0267348	0	0
10	240	0	0	13.856	13.8684	84	0.0446139	0.0446139	0	0
10	240	0	60	13.856	13.8684	58	0.0446139	0.0446139	0	0
10	240	0	120	13.856	13.8684	1	0.0446139	0.0446139	0	0
10	240	0	180	13.856	13.8684	0	0.0446139	0.0446139	1	0.0019904
10	240	0	240	13.856	13.8684	10	0.0446139	0.0446139	0	0
10	240	0	300	13.856	13.8684	65	0.0446139	0.0446139	0	0
10	240	10	0	10.0095	22.0112	99	0.0267348	0.0378534	0	0
10	240	10	60	10.0095	22.0112	33	0.0267348	0.0378534	0	0
10	240	10	120	10.0095	22.0112	0	0.0267348	0.0378534	1	0.001012
10	240	10	180	10.0095	22.0112	1	0.0267348	0.0378534	0	0
10	240	10	240	10.0095	22.0112	48	0.0267348	0.0378534	0	0
10	240	10	300	10.0095	22.0112	62	0.0267348	0.0378534	0	0
10	240	20	0	14.4357	31.2514	43	0.0489161	0.0128506	0	0
10	240	20	60	14.4357	31.2514	5	0.0489161	0.0128506	0	0
10	240	20	120	14.4357	31.2514	0	0.0489161	0.0128506	1	0.000628601
10	240	20	180	14.4357	31.2514	0	0.0489161	0.0128506	1	0.000628601
10	240	20	240	14.4357	31.2514	57	0.0489161	0.0128506	0	0
10	240	20	300	14.4357	31.2514	51	0.0489161	0.0128506	0	0
10	240	30	0	22.7287	40.8511	-1	0.0378534	0.000586658	0	0
10	240	30	60	22.7287	40.8511	-1	0.0378534	0.000586658	0	0
10	240	30	120	22.7287	40.8511	-1	0.0378534	0.000586658	0	0
10	240	30	180	22.7287	40.8511	-1	0.0378534	0.000586658	0	0
10	240	30	240	22.7287	40.8511	-1	0.0378534	0.000586658	0	0
10	240	30	300	22.7287	40.8511	-1	0.0378534	0.000586658	0	0
10	240	40	0	32.0124	50.606	-1	0.00899542		0	0
10	240	40	60	32.0124	50.606	-1	0.00899542		0	0
10	240	40	120	32.0124	50.606	-1	0.00899542		0	0
10	240	40	180	32.0124	50.606	-1	0.00899542		0	0
10	240	40	240	32.0124	50.606	-1	0.00899542		0	0
10	240	40	300	32.0124	50.606	-1	0.00899542		0	0
10	240	50	0	41.6293	60.4411	-1	8.38082e-05		0	0
10	240	50	60	41.6293	60.4411	-1	8.38082e-05		0	0
10	240	50	120	41.6293	60.4411	-1	8.38082e-05		0	0
10	240	50	180	41.6293	60.4411	-1	8.38082e-05		0	0
10	240	50	240	41.6293	60.4411	-1	8.38082e-05		0	0
10	240	50	300	41.6293	60.4411	-1	8.38082e-05		0	0
10	300	-50	0	60.4234	41.6116	-1		8.38082e-05	0	0
10	300	-50	60	60.4234	41.6116	-1		8.38082e-05	0	0
10	300	-50	120	60.4234	41.6116	-1		8.38082e-05	0	0
10	300	-50	180	60.4234	41.6116	-1		8.38082e-05	0	0
10	300	-50	240	60.4234	41.6116	-1		8.38082e-05	0	0
10	300	-50	300	60.4234	41.6116	-1		8.38082e-05	0	0
10	300	-40	0	50.5885	31.9951	-1		0.0128506	0	0
10	300	-40	60	50.5885	31.9951	-1		0.0128506	0	0
10	300	-40	120	50.5885	31.9951	-1		0.0128506	0	0
10	300	-40	180	50.5885	31.9951	-1		0.0128506	0	0
10	300	-40	240	50.5885	31.9951	-1		0.0128506	0	0
10	300	-40	300	50.5885	31.9951	-1		0.0128506	0	0
10	300	-30	0	40.8338	22.7122	-1	0.000586658	0.0378534	0	0
10	300	-30	60	40.8338	22.7122	-1	0.000586658	0.0378534	0	0
10	300	-30	120	40.8338	22.7122	-1	0.000586658	0.0378534	0	0
10	300	-30	180	40.8338	22.7122	-1	0.000586658	0.0378534	0	0
10	300	-30	240	40.8338	22.7122	-1	0.000586658	0.0378534	0	0
10	300	-30	300	40.8338	22.7122	-1	0.000586658	0.0378534	0	0
10	300	-20	0	31.2346	14.4224	55	0.0128506	0.0489161	0	0
10	300	-20	60	31.2346	14.4224	3	0.0128506	0.0489161	0	0
10	300	-20	120	31.2346	14.4224	0	0.0128506	0.0489161	1	0.000628601
10	300	-20	180	31.2346	14.4224	48	0.0128506	0.0489161	0	0
10	300	-20	240	31.2346	14.4224	77	0.0128506	0.0489161	0	0
10	300	-20	300	31.2346	14.4224	82	0.0128506	0.0489161	0	0
10	300	-10	0	21.9954	10.0083	79	0.0491954	0.0267348	0	0
10	300	-10	60	21.9954	10.0083	33	0.0491954	0.0267348	0	0
10	300	-10	120	21.9954	10.0083	7	0.0491954	0.0267348	0	0
10	300	-10	180	21.9954	10.0083	39	0.0491954	0.0267348	0	0
10	300	-10	240	21.9954	10.0083	110	0.0491954	0.0267348	0	0
10	300	-10	300	21.9954	10.0083	93	0.0491954	0.0267348	0	0
10	300	0	0	13.8564	13.8682	74	0.0446139	0.0446139	0	0
10	300	0	60	13.8564	13.8682	22	0.0446139	0.0446139	0	0
10	300	0	120	13.8564	13.8682	14	0.0446139	0.0446139	0	0
10	300	0	180	13.8564	13.8682	73	0.0446139	0.0446139	0	0
10	300	0	240	13.8564	13.8682	127	0.0446139	0.0446139	0	0
10	300	0	300	13.8564	13.8682	140	0.0446139	0.0446139	0	0
10	300	10	0	10.0101	22.011	53	0.0267348	0.0378534	0	0
10	300	10	60	10.0101	22.011	6	0.0267348	0.0378534	0	0
10	300	10	120	10.0101	22.011	13	0.0267348	0.0378534	0	0
10	300	10	180	10.0101	22.011	90	0.0267348	0.0378534	0	0
10	300	10	240	10.0101	22.011	152	0.0267348	0.0378534	0	0
10	300	10	300	10.0101	22.011	131	0.0267348	0.0378534	0	0
10	300	20	0	14.4362	31.2513	24	0.0489161	0.0128506	0	0
10	300	20	60	14.4362	31.2513	7	0.0489161	0.0128506	0	0
10	300	20	120	14.4362	31.2513	14	0.0489161	0.0128506	0	0
10	300	20	180	14.4362	31.2513	59	0.0489161	0.0128506	0	0
10	300	20	240	14.4362	31.2513	91	0.0489161	0.0128506	0	0
10	300	20	300	14.4362	31.2513	75	0.0489161	0.0128506	0	0
10	300	30	0	22.7289	40.851	-1	0.0378534	0.000586658	0	0
10	300	30	60	22.7289	40.851	-1	0.0378534	0.000586658	0	0
10	300	30	120	22.7289	40.851	-1	0.0378534	0.000586658	0	0
10	300	30	180	22.7289	40.851	-1	0.0378534	0.000586658	0	0
10	300	30	240	22.7289	40.851	-1	0.0378534	0.000586658	0	0
10	300	30	300	22.7289	40.851	-1	0.0378534	0.000586658	0	0
10	300	40	0	32.0126	50.606	-1	0.00899542		0	0
10	300	40	60	32.0126	50.606	-1	0.00899542		0	0
10	300	40	120	32.0126	50.606	-1	0.00899542		0	0
10	300	40	180	32.0126	50.606	-1	0.00899542		0	0
10	300	40	240	32.0126	50.606	-1	0.00899542		0	0
10	300	40	300	32.0126	50.606	-1	0.00899542		0	0
10	300	50	0	41.6294	60.4411	-1	8.38082e-05		0	0
10	300	50	60	41.6294	60.4411	-1	8.38082e-05		0	0
10	300	50	120	41.6294	60.4411	-1	8.38082e-05		0	0
10	300	50	180	41.6294	60.4411	-1	8.38082e-05		0	0
10	300	50	240	41.6294	60.4411	-1	8.38082e-05		0	0
10	300	50	300	41.6294	60.4411	-1	8.38082e-05		0	0
20	0	-50	0	62.8485	45.0643	-1			0	0
20	0	-50	60	62.8485	45.0643	-1			0	0
20	0	-50	120	62.8485	45.0643	-1			0	0
20	0	-50	180	62.8485	45.0643	-1			0	0
20	0	-50	240	62.8485	45.0643	-1			0	0
20	0	-50	300	62.8485	45.0643	-1			0	0
20	0	-40	0	53.4632	36.3748	-1		0.00469326	0	0
20	0	-40	60	53.4632	36.3748	-1		0.00469326	0	0
20	0	-40	120	53.4632	36.3748	-1		0.00469326	0	0
20	0	-40	180	53.4632	36.3748	-1		0.00469326	0	0
20	0	-40	240	53.4632	36.3748	-1		0.00469326	0	0
20	0	-40	300	53.4632	36.3748	-1		0.00469326	0	0
20	0	-30	0	44.3474	28.5563	-1		0.020086	0	0
20	0	-30	60	44.3474	28.5563	-1		0.020086	0	0
20	0	-30	120	44.3474	28.5563	-1		0.020086	0	0
20	0	-30	180	44.3474	28.5563	-1		0.020086	0	0
20	0	-30	240	44.3474	28.5563	-1		0.020086	0	0
20	0	-30	300	44.3474	28.5563	-1		0.020086	0	0
20	0	-20	0	35.7081	22.5344	91	0.00768242	0.0378534	0	0
20	0	-20	60	35.7081	22.5344	76	0.00768242	0.0378534	0	0
20	0	-20	120	35.7081	22.5344	86	0.00768242	0.0378534	0	0
20	0	-20	180	35.7081	22.5344	129	0.00768242	0.0378534	0	0
20	0	-20	240	35.7081	22.5344	144	0.00768242	0.0378534	0	0
20	0	-20	300	35.7081	22.5344	104	0.00768242	0.0378534	0	0
20	0	-10	0	27.9901	20.0034	149	0.0217343	0.0661247	0	0
20	0	-10	60	27.9901	20.0034	102	0.0217343	0.0661247	0	0
20	0	-10	120	27.9901	20.0034	109	0.0217343	0.0661247	0	0
20	0	-10	180	27.9901	20.0034	135	0.0217343	0.0661247	0	0
20	0	-10	240	27.9901	20.0034	146	0.0217343	0.0661247	0	0
20	0	-10	300	27.9901	20.0034	139	0.0217343	0.0661247	0	0
20	0	0	0	22.1771	22.1917	142	0.0378534	0.0378534	0	0
20	0	0	60	22.1771	22.1917	111	0.0378534	0.0378534	0	0
20	0	0	120	22.1771	22.1917	109	0.0378534	0.0378534	0	0
20	0	0	180	22.1771	22.1917	130	0.0378534	0.0378534	0	0
20	0	0	240	22.1771	22.1917	154	0.0378534	0.0378534	0	0
20	0	0	300	22.1771	22.1917	153	0.0378534	0.0378534	0	0
20	0	10	0	20.005	28.0144	95	0.0661247	0.020086	0	0
20	0	10	60	20.005	28.0144	91	0.0661247	0.020086	0	0
20	0	10	120	20.005	28.0144	72	0.0661247	0.020086	0	0
20	0	10	180	20.005	28.0144	116	0.0661247	0.020086	0	0
20	0	10	240	20.005	28.0144	155	0.0661247	0.020086	0	0
20	0	10	300	20.005	28.0144	125	0.0661247	0.020086	0	0
20	0	20	0	22.5516	35.7371	60	0.0378534	0.00768242	0	0
20	0	20	60	22.5516	35.7371	132	0.0378534	0.00768242	0	0
20	0	20	120	22.5516	35.7371	68	0.0378534	0.00768242	0	0
20	0	20	180	22.5516	35.7371	94	0.0378534	0.00768242	0	0
20	0	20	240	22.5516	35.7371	100	0.0378534	0.00768242	0	0
20	0	20	300	22.5516	35.7371	96	0.0378534	0.00768242	0	0
20	0	30	0	28.5824	44.3788	-1	0.020086		0	0
20	0	30	60	28.5824	44.3788	-1	0.020086		0	0
20	0	30	120	28.5824	44.3788	-1	0.020086		0	0
20	0	30	180	28.5824	44.3788	-1	0.020086		0	0
20	0	30	240	28.5824	44.3788	-1	0.020086		0	0
20	0	30	300	28.5824	44.3788	-1	0.020086		0	0
20	0	40	0	36.4051	53.4959	-1	0.00469326		0	0
20	0	40	60	36.4051	53.4959	-1	0.00469326		0	0
20	0	40	120	36.4051	53.4959	-1	0.00469326		0	0
20	0	40	180	36.4051	53.4959	-1	0.00469326		0	0
20	0	40	240	36.4051	53.4959	-1	0.00469326		0	0
20	0	40	300	36.4051	53.4959	-1	0.00469326		0	0
20	0	50	0	45.0966	62.882	-1			0	0
20	0	50	60	45.0966	62.882	-1			0	0
20	0	50	120	45.0966	62.882	-1			0	0
20	0	50	180	45.0966	62.882	-1			0	0
20	0	50	240	45.0966	62.882	-1			0	0
20	0	50	300	45.0966	62.882	-1			0	0
20	30	-50	0	62.8483	45.0641	-1			0	0
20	30	-50	60	62.8483	45.0641	-1			0	0
20	30	-50	120	62.8483	45.0641	-1			0	0
20	30	-50	180	62.8483	45.0641	-1			0	0
20	30	-50	240	62.8483	45.0641	-1			0	0
20	30	-50	300	62.8483	45.0641	-1			0	0
20	30	-40	0	53.4629	36.3746	-1		0.00469326	0	0
20	30	-40	60	53.4629	36.3746	-1		0.00469326	0	0
20	30	-40	120	53.4629	36.3746	-1		0.00469326	0	0
20	30	-40	180	53.4629	36.3746	-1		0.00469326	0	0
20	30	-40	240	53.4629	36.3746	-1		0.00469326	0	0
20	30	-40	300	53.4629	36.3746	-1		0.00469326	0	0
20	30	-30	0	44.347	28.556	-1		0.020086	0	0
20	30	-30	60	44.347	28.556	-1		0.020086	0	0
20	30	-30	120	44.347	28.556	-1		0.020086	0	0
20	30	-30	180	44.347	28.556	-1		0.020086	0	0
20	30	-30	240	44.347	28.556	-1		0.020086	0	0
20	30	-30	300	44.347	28.556	-1		0.020086	0	0
20	30	-20	0	35.7076	22.534	113	0.00768242	0.0378534	0	0
20	30	-20	60	35.7076	22.534	126	0.00768242	0.0378534	0	0
20	30	-20	120	35.7076	22.534	125	0.00768242	0.0378534	0	0
20	30	-20	180	35.7076	22.534	125	0.00768242	0.0378534	0	0
20	30	-20	240	35.7076	22.534	164	0.00768242	0.0378534	0	0
20	30	-20	300	35.7076	22.534	217	0.00768242	0.0378534	0	0
20	30	-10	0	27.9895	20.003	154	0.0217343	0.0661247	0	0
20	30	-10	60	27.9895	20.003	131	0.0217343	0.0661247	0	0
20	30	-10	120	27.9895	20.003	144	0.0217343	0.0661247	0	0
20	30	-10	180	27.9895	20.003	151	0.0217343	0.0661247	0	0
20	30	-10	240	27.9895	20.003	155	0.0217343	0.0661247	0	0
20	30	-10	300	27.9895	20.003	239	0.0217343	0.0661247	0	0
20	30	0	0	22.1763	22.1913	133	0.0378534	0.0378534	0	0
20	30	0	60	22.1763	22.1913	136	0.0378534	0.0378534	0	0
20	30	0	120	22.1763	22.1913	192	0.0378534	0.0378534	0	0
20	30	0	180	22.1763	22.1913	183	0.0378534	0.0378534	0	0
20	30	0	240	22.1763	22.1913	167	0.0378534	0.0378534	0	0
20	30	0	300	22.1763	22.1913	208	0.0378534	0.0378534	0	0
20	30	10	0	20.0041	28.0141	120	0.0661247	0.020086	0	0
20	30	10	60	20.0041	28.0141	124	0.0661247	0.020086	0	0
20	30	10	120	20.0041	28.0141	164	0.0661247	0.020086	0	0
20	30	10	180	20.0041	28.0141	193	0.0661247	0.020086	0	0
20	30	10	240	20.0041	28.0141	180	0.0661247	0.020086	0	0
20	30	10	300	20.0041	28.0141	137	0.0661247	0.020086	0	0
20	30	20	0	22.5509	35.7369	89	0.0378534	0.00768242	0	0
20	30	20	60	22.5509	35.7369	99	0.0378534	0.00768242	0	0
20	30	20	120	22.5509	35.7369	96	0.0378534	0.00768242	0	0
20	30	20	180	22.5509	35.7369	175	0.0378534	0.00768242	0	0
20	30	20	240	22.5509	35.7369	126	0.0378534	0.00768242	0	0
20	30	20	300	22.5509	35.7369	88	0.0378534	0.00768242	0	0
20	30	30	0	28.5818	44.3786	-1	0.020086		0	0
20	30	30	60	28.5818	44.3786	-1	0.020086		0	0
20	30	30	120	28.5818	44.3786	-1	0.020086		0	0
20	30	30	180	28.5818	44.3786	-1	0.020086		0	0
20	30	30	240	28.5818	44.3786	-1	0.020086		0	0
20	30	30	300	28.5818	44.3786	-1	0.020086		0	0
20	30	40	0	36.4046	53.4957	-1	0.00469326		0	0
20	30	40	60	36.4046	53.4957	-1	0.00469326		0	0
20	30	40	120	36.4046	53.4957	-1	0.00469326		0	0
20	30	40	180	36.4046	53.4957	-1	0.00469326		0	0
20	30	40	240	36.4046	53.4957	-1	0.00469326		0	0
20	30	40	300	36.4046	53.4957	-1	0.00469326		0	0
20	30	50	0	45.0963	62.8819	-1			0	0
20	30	50	60	45.0963	62.8819	-1			0	0
20	30	50	120	45.0963	62.8819	-1			0	0
20	30	50	180	45.0963	62.8819	-1			0	0
20	30	50	240	45.0963	62.8819	-1			0	0
20	30	50	300	45.0963	62.8819	-1			0	0
20	60	-50	0	62.848	45.0641	-1			0	0
20	60	-50	60	62.848	45.0641	-1			0	0
20	60	-50	120	62.848	45.0641	-1			0	0
20	60	-50	180	62.848	45.0641	-1			0	0
20	60	-50	240	62.848	45.0641	-1			0	0
20	60	-50	300	62.848	45.0641	-1			0	0
20	60	-40	0	53.4626	36.3745	-1		0.00469326	0	0
20	60	-40	60	53.4626	36.3745	-1		0.00469326	0	0
20	60	-40	120	53.4626	36.3745	-1		0.00469326	0	0
20	60	-40	180	53.4626	36.3745	-1		0.00469326	0	0
20	60	-40	240	53.4626	36.3745	-1		0.00469326	0	0
20	60	-40	300	53.4626	36.3745	-1		0.00469326	0	0
20	60	-30	0	44.3467	28.5559	-1		0.020086	0	0
20	60	-30	60	44.3467	28.5559	-1		0.020086	0	0
20	60	-30	120	44.3467	28.5559	-1		0.020086	0	0
20	60	-30	180	44.3467	28.5559	-1		0.020086	0	0
20	60	-30	240	44.3467	28.5559	-1		0.020086	0	0
20	60	-30	300	44.3467	28.5559	-1		0.020086	0	0
20	60	-20	0	35.7072	22.5339	146	0.00768242	0.0378534	0	0
20	60	-20	60	35.7072	22.5339	139	0.00768242	0.0378534	0	0
20	60	-20	120	35.7072	22.5339	115	0.00768242	0.0378534	0	0
20	60	-20	180	35.7072	22.5339	290	0.00768242	0.0378534	0	0
20	60	-20	240	35.7072	22.5339	218	0.00768242	0.0378534	0	0
20	60	-20	300	35.7072	22.5339	153	0.00768242	0.0378534	0	0
20	60	-10	0	27.9889	20.0027	143	0.0217343	0.0661247	0	0
20	60	-10	60	27.9889	20.0027	144	0.0217343	0.0661247	0	0
20	60	-10	120	27.9889	20.0027	158	0.0217343	0.0661247	0	0
20	60	-10	180	27.9889	20.0027	272	0.0217343	0.0661247	0	0
20	60	-10	240	27.9889	20.0027	291	0.0217343	0.0661247	0	0
20	60	-10	300	27.9889	20.0027	133	0.0217343	0.0661247	0	0
20	60	0	0	22.1756	22.1911	124	0.0378534	0.0378534	0	0
20	60	0	60	22.1756	22.1911	125	0.0378534	0.0378534	0	0
20	60	0	120	22.1756	22.1911	170	0.0378534	0.0378534	0	0
20	60	0	180	22.1756	22.1911	201	0.0378534	0.0378534	0	0
20	60	0	240	22.1756	22.1911	395	0.0378534	0.0378534	0	0
20	60	0	300	22.1756	22.1911	131	0.0378534	0.0378534	0	0
20	60	10	0	20.0033	28.0139	111	0.0661247	0.020086	0	0
20	60	10	60	20.0033	28.0139	146	0.0661247	0.020086	0	0
20	60	10	120	20.0033	28.0139	172	0.0661247	0.020086	0	0
20	60	10	180	20.0033	28.0139	158	0.0661247	0.020086	0	0
20	60	10	240	20.0033	28.0139	310	0.0661247	0.020086	0	0
20	60	10	300	20.0033	28.0139	130	0.0661247	0.020086	0	0
20	60	20	0	22.5502	35.7368	125	0.0378534	0.00768242	0	0
20	60	20	60	22.5502	35.7368	112	0.0378534	0.00768242	0	0
20	60	20	120	22.5502	35.7368	154	0.0378534	0.00768242	0	0
20	60	20	180	22.5502	35.7368	124	0.0378534	0.00768242	0	0
20	60	20	240	22.5502	35.7368	180	0.0378534	0.00768242	0	0
20	60	20	300	22.5502	35.7368	90	0.0378534	0.00768242	0	0
20	60	30	0	28.5812	44.3785	-1	0.020086		0	0
20	60	30	60	28.5812	44.3785	-1	0.020086		0	0
20	60	30	120	28.5812	44.3785	-1	0.020086		0	0
20	60	30	180	28.5812	44.3785	-1	0.020086		0	0
20	60	30	240	28.5812	44.3785	-1	0.020086		0	0
20	60	30	300	28.5812	44.3785	-1	0.020086		0	0
20	60	40	0	36.4042	53.4957	-1	0.00469326		0	0
20	60	40	60	36.4042	53.4957	-1	0.00469326		0	0
20	60	40	120	36.4042	53.4957	-1	0.00469326		0	0
20	60	40	180	36.4042	53.4957	-1	0.00469326		0	0
20	60	40	240	36.4042	53.4957	-1	0.00469326		0	0
20	60	40	300	36.4042	53.4957	-1	0.00469326		0	0
20	60	50	0	45.0959	62.8818	-1			0	0
20	60	50	60	45.0959	62.8818	-1			0	0
20	60	50	120	45.0959	62.8818	-1			0	0
20	60	50	180	45.0959	62.8818	-1			0	0
20	60	50	240	45.0959	62.8818	-1			0	0
20	60	50	300	45.0959	62.8818	-1			0	0
20	90	-50	0	62.8478	45.0641	-1			0	0
20	90	-50	60	62.8478	45.0641	-1			0	0
20	90	-50	120	62.8478	45.0641	-1			0	0
20	90	-50	180	62.8478	45.0641	-1			0	0
20	90	-50	240	62.8478	45.0641	-1			0	0
20	90	-50	300	62.8478	45.0641	-1			0	0
20	90	-40	0	53.4624	36.3745	-1		0.00469326	0	0
20	90	-40	60	53.4624	36.3745	-1		0.00469326	0	0
20	90	-40	120	53.4624	36.3745	-1		0.00469326	0	0
20	90	-40	180	53.4624	36.3745	-1		0.00469326	0	0
20	90	-40	240	53.4624	36.3745	-1		0.00469326	0	0
20	90	-40	300	53.4624	36.3745	-1		0.00469326	0	0
20	90	-30	0	44.3464	28.5559	-1		0.020086	0	0
20	90	-30	60	44.3464	28.5559	-1		0.020086	0	0
20	90	-30	120	44.3464	28.5559	-1		0.020086	0	0
20	90	-30	180	44.3464	28.5559	-1		0.020086	0	0
20	90	-30	240	44.3464	28.5559	-1		0.020086	0	0
20	90	-30	300	44.3464	28.5559	-1		0.020086	0	0
20	90	-20	0	35.7069	22.5339	122	0.00768242	0.0378534	0	0
20	90	-20	60	35.7069	22.5339	154	0.00768242	0.0378534	0	0
20	90	-20	120	35.7069	22.5339	357	0.00768242	0.0378534	0	0
20	90	-20	180	35.7069	22.5339	247	0.00768242	0.0378534	0	0
20	90	-20	240	35.7069	22.5339	176	0.00768242	0.0378534	0	0
20	90	-20	300	35.7069	22.5339	144	0.00768242	0.0378534	0	0
20	90	-10	0	27.9885	20.0028	133	0.0217343	0.0661247	0	0
20	90	-10	60	27.9885	20.0028	131	0.0217343	0.0661247	0	0
20	90	-10	120	27.9885	20.0028	439	0.0217343	0.0661247	0	0
20	90	-10	180	27.9885	20.0028	249	0.0217343	0.0661247	0	0
20	90	-10	240	27.9885	20.0028	150	0.0217343	0.0661247	0	0
20	90	-10	300	27.9885	20.0028	166	0.0217343	0.0661247	0	0
20	90	0	0	22.1751	22.1911	104	0.0378534	0.0378534	0	0
20	90	0	60	22.1751	22.1911	131	0.0378534	0.0378534	0	0
20	90	0	120	22.1751	22.1911	286	0.0378534	0.0378534	0	0
20	90	0	180	22.1751	22.1911	306	0.0378534	0.0378534	0	0
20	90	0	240	22.1751	22.1911	126	0.0378534	0.0378534	0	0
20	90	0	300	22.1751	22.1911	102	0.0378534	0.0378534	0	0
20	90	10	0	20.0028	28.014	89	0.0661247	0.020086	0	0
20	90	10	60	20.0028	28.014	164	0.0661247	0.020086	0	0
20	90	10	120	20.0028	28.014	228	0.0661247	0.020086	0	0
20	90	10	180	20.0028	28.014	338	0.0661247	0.020086	0	0
20	90	10	240	20.0028	28.014	118	0.0661247	0.020086	0	0
20	90	10	300	20.0028	28.014	79	0.0661247	0.020086	0	0
20	90	20	0	22.5497	35.7368	110	0.0378534	0.00768242	0	0
20	90	20	60	22.5497	35.7368	81	0.0378534	0.00768242	0	0
20	90	20	120	22.5497	35.7368	152	0.0378534	0.00768242	0	0
20	90	20	180	22.5497	35.7368	224	0.0378534	0.00768242	0	0
20	90	20	240	22.5497	35.7368	90	0.0378534	0.00768242	0	0
20	90	20	300	22.5497	35.7368	68	0.0378534	0.00768242	0	0
20	90	30	0	28.5809	44.3785	-1	0.020086		0	0
20	90	30	60	28.5809	44.3785	-1	0.020086		0	0
20	90	30	120	28.5809	44.3785	-1	0.020086		0	0
20	90	30	180	28.5809	44.3785	-1	0.020086		0	0
20	90	30	240	28.5809	44.3785	-1	0.020086		0	0
20	90	30	300	28.5809	44.3785	-1	0.020086		0	0
20	90	40	0	36.4039	53.4957	-1	0.00469326		0	0
20	90	40	60	36.4039	53.4957	-1	0.00469326		0	0
20	90	40	120	36.4039	53.4957	-1	0.00469326		0	0
20	90	40	180	36.4039	53.4957	-1	0.00469326		0	0
20	90	40	240	36.4039	53.4957	-1	0.00469326		0	0
20	90	40	300	36.4039	53.4957	-1	0.00469326		0	0
20	90	50	0	45.0957	62.8818	-1			0	0
20	90	50	60	45.0957	62.8818	-1			0	0
20	90	50	120	45.0957	62.8818	-1			0	0
20	90	50	180	45.0957	62.8818	-1			0	0
20	90	50	240	45.0957	62.8818	-1			0	0
20	90	50	300	45.0957	62.8818	-1			0	0
20	120	-50	0	62.8478	45.0642	-1			0	0
20	120	-50	60	62.8478	45.0642	-1			0	0
20	120	-50	120	62.8478	45.0642	-1			0	0
20	120	-50	180	62.8478	45.0642	-1			0	0
20	120	-50	240	62.8478	45.0642	-1			0	0
20	120	-50	300	62.8478	45.0642	-1			0	0
20	120	-40	0	53.4624	36.3747	-1		0.00469326	0	0
20	120	-40	60	53.4624	36.3747	-1		0.00469326	0	0
20	120	-40	120	53.4624	36.3747	-1		0.00469326	0	0
20	120	-40	180	53.4624	36.3747	-1		0.00469326	0	0
20	120	-40	240	53.4624	36.3747	-1		0.00469326	0	0
20	120	-40	300	53.4624	36.3747	-1		0.00469326	0	0
20	120	-30	0	44.3464	28.5561	-1		0.020086	0	0
20	120	-30	60	44.3464	28.5561	-1		0.020086	0	0
20	120	-30	120	44.3464	28.5561	-1		0.020086	0	0
20	120	-30	180	44.3464	28.5561	-1		0.020086	0	0
20	120	-30	240	44.3464	28.5561	-1		0.020086	0	0
20	120	-30	300	44.3464	28.5561	-1		0.020086	0	0
20	120	-20	0	35.7068	22.5341	103	0.00768242	0.0378534	0	0
20	120	-20	60	35.7068	22.5341	113	0.00768242	0.0378534	0	0
20	120	-20	120	35.7068	22.5341	207	0.00768242	0.0378534	0	0
20	120	-20	180	35.7068	22.5341	204	0.00768242	0.0378534	0	0
20	120	-20	240	35.7068	22.5341	135	0.00768242	0.0378534	0	0
20	120	-20	300	35.7068	22.5341	49	0.00768242	0.0378534	0	0
20	120	-10	0	27.9885	20.0031	96	0.0217343	0.0661247	0	0
20	120	-10	60	27.9885	20.0031	172	0.0217343	0.0661247	0	0
20	120	-10	120	27.9885	20.0031	190	0.0217343	0.0661247	0	0
20	120	-10	180	27.9885	20.0031	150	0.0217343	0.0661247	0	0
20	120	-10	240	27.9885	20.0031	104	0.0217343	0.0661247	0	0
20	120	-10	300	27.9885	20.0031	32	0.0217343	0.0661247	0	0
20	120	0	0	22.175	22.1914	85	0.0378534	0.0378534	0	0
20	120	0	60	22.175	22.1914	202	0.0378534	0.0378534	0	0
20	120	0	120	22.175	22.1914	188	0.0378534	0.0378534	0	0
20	120	0	180	22.175	22.1914	126	0.0378534	0.0378534	0	0
20	120	0	240	22.175	22.1914	86	0.0378534	0.0378534	0	0
20	120	0	300	22.175	22.1914	12	0.0378534	0.0378534	0	0
20	120	10	0	20.0027	28.0142	86	0.0661247	0.020086	0	0
20	120	10	60	20.0027	28.0142	190	0.0661247	0.020086	0	0
20	120	10	120	20.0027	28.0142	177	0.0661247	0.020086	0	0
20	120	10	180	20.0027	28.0142	88	0.0661247	0.020086	0	0
20	120	10	240	20.0027	28.0142	87	0.0661247	0.020086	0	0
20	120	10	300	20.0027	28.0142	19	0.0661247	0.020086	0	0
20	120	20	0	22.5496	35.7369	65	0.0378534	0.00768242	0	0
20	120	20	60	22.5496	35.7369	116	0.0378534	0.00768242	0	0
20	120	20	120	22.5496	35.7369	119	0.0378534	0.00768242	0	0
20	120	20	180	22.5496	35.7369	70	0.0378534	0.00768242	0	0
20	120	20	240	22.5496	35.7369	38	0.0378534	0.00768242	0	0
20	120	20	300	22.5496	35.7369	21	0.0378534	0.00768242	0	0
20	120	30	0	28.5808	44.3786	-1	0.020086		0	0
20	120	30	60	28.5808	44.3786	-1	0.020086		0	0
20	120	30	120	28.5808	44.3786	-1	0.020086		0	0
20	120	30	180	28.5808	44.3786	-1	0.020086		0	0
20	120	30	240	28.5808	44.3786	-1	0.020086		0	0
20	120	30	300	28.5808	44.3786	-1	0.020086		0	0
20	120	40	0	36.4038	53.4958	-1	0.00469326		0	0
20	120	40	60	36.4038	53.4958	-1	0.00469326		0	0
20	120	40	120	36.4038	53.4958	-1	0.00469326		0	0
20	120	40	180	36.4038	53.4958	-1	0.00469326		0	0
20	120	40	240	36.4038	53.4958	-1	0.00469326		0	0
20	120	40	300	36.4038	53.4958	-1	0.00469326		0	0
20	120	50	0	45.0956	62.8819	-1			0	0
20	120	50	60	45.0956	62.8819	-1			0	0
20	120	50	120	45.0956	62.8819	-1			0	0
20	120	50	180	45.0956	62.8819	-1			0	0
20	120	50	240	45.0956	62.8819	-1			0	0
20	120	50	300	45.0956	62.8819	-1			0	0
20	150	-50	0	62.8479	45.0644	-1			0	0
20	150	-50	60	62.8479	45.0644	-1			0	0
20	150	-50	120	62.8479	45.0644	-1			0	0
20	150	-50	180	62.8479	45.0644	-1			0	0
20	150	-50	240	62.8479	45.0644	-1			0	0
20	150	-50	300	62.8479	45.0644	-1			0	0
20	150	-40	0	53.4625	36.3749	-1		0.00469326	0	0
20	150	-40	60	53.4625	36.3749	-1		0.00469326	0	0
20	150	-40	120	53.4625	36.3749	-1		0.00469326	0	0
20	150	-40	180	53.4625	36.3749	-1		0.00469326	0	0
20	150	-40	240	53.4625	36.3749	-1		0.00469326	0	0
20	150	-40	300	53.4625	36.3749	-1		0.00469326	0	0
20	150	-30	0	44.3465	28.5564	-1		0.020086	0	0
20	150	-30	60	44.3465	28.5564	-1		0.020086	0	0
20	150	-30	120	44.3465	28.5564	-1		0.020086	0	0
20	150	-30	180	44.3465	28.5564	-1		0.020086	0	0
20	150	-30	240	44.3465	28.5564	-1		0.020086	0	0
20	150	-30	300	44.3465	28.5564	-1		0.020086	0	0
20	150	-20	0	35.707	22.5345	65	0.00768242	0.0378534	0	0
20	150	-20	60	35.707	22.5345	106	0.00768242	0.0378534	0	0
20	150	-20	120	35.707	22.5345	106	0.00768242	0.0378534	0	0
20	150	-20	180	35.707	22.5345	103	0.00768242	0.0378534	0	0
20	150	-20	240	35.707	22.5345	12	0.00768242	0.0378534	0	0
20	150	-20	300	35.707	22.5345	20	0.00768242	0.0378534	0	0
20	150	-10	0	27.9887	20.0035	60	0.0217343	0.0661247	0	0
20	150	-10	60	27.9887	20.0035	121	0.0217343	0.0661247	0	0
20	150	-10	120	27.9887	20.0035	132	0.0217343	0.0661247	0	0
20	150	-10	180	27.9887	20.0035	82	0.0217343	0.0661247	0	0
20	150	-10	240	27.9887	20.0035	6	0.0217343	0.0661247	0	0
20	150	-10	300	27.9887	20.0035	9	0.0217343	0.0661247	0	0
20	150	0	0	22.1753	22.1918	52	0.0378534	0.0378534	0	0
20	150	0	60	22.1753	22.1918	137	0.0378534	0.0378534	0	0
20	150	0	120	22.1753	22.1918	111	0.0378534	0.0378534	0	0
20	150	0	180	22.1753	22.1918	63	0.0378534	0.0378534	0	0
20	150	0	240	22.1753	22.1918	1	0.0378534	0.0378534	0	0
20	150	0	300	22.1753	22.1918	0	0.0378534	0.0378534	1	0.00143288
20	150	10	0	20.0031	28.0145	51	0.0661247	0.020086	0	0
20	150	10	60	20.0031	28.0145	106	0.0661247	0.020086	0	0
20	150	10	120	20.0031	28.0145	53	0.0661247	0.020086	0	0
20	150	10	180	20.0031	28.0145	67	0.0661247	0.020086	0	0
20	150	10	240	20.0031	28.0145	7	0.0661247	0.020086	0	0
20	150	10	300	20.0031	28.0145	2	0.0661247	0.020086	0	0
20	150	20	0	22.5499	35.7372	49	0.0378534	0.00768242	0	0
20	150	20	60	22.5499	35.7372	86	0.0378534	0.00768242	0	0
20	150	20	120	22.5499	35.7372	24	0.0378534	0.00768242	0	0
20	150	20	180	22.5499	35.7372	24	0.0378534	0.00768242	0	0
20	150	20	240	22.5499	35.7372	0	0.0378534	0.00768242	1	0.000290806
20	150	20	300	22.5499	35.7372	20	0.0378534	0.00768242	0	0
20	150	30	0	28.581	44.3788	-1	0.020086		0	0
20	150	30	60	28.581	44.3788	-1	0.020086		0	0
20	150	30	120	28.581	44.3788	-1	0.020086		0	0
20	150	30	180	28.581	44.3788	-1	0.020086		0	0
20	150	30	240	28.581	44.3788	-1	0.020086		0	0
20	150	30	300	28.581	44.3788	-1	0.020086		0	0
20	150	40	0	36.404	53.4959	-1	0.00469326		0	0
20	150	40	60	36.404	53.4959	-1	0.00469326		0	0
20	150	40	120	36.404	53.4959	-1	0.00469326		0	0
20	150	40	180	36.404	53.4959	-1	0.00469326		0	0
20	150	40	240	36.404	53.4959	-1	0.00469326		0	0
20	150	40	300	36.404	53.4959	-1	0.00469326		0	0
20	150	50	0	45.0958	62.882	-1			0	0
20	150	50	60	45.0958	62.882	-1			0	0
20	150	50	120	45.0958	62.882	-1			0	0
20	150	50	180	45.0958	62.882	-1			0	0
20	150	50	240	45.0958	62.882	-1			0	0
20	150	50	300	45.0958	62.882	-1			0	0
20	180	-50	0	62.8481	45.0646	-1			0	0
20	180	-50	60	62.8481	45.0646	-1			0	0
20	180	-50	120	62.8481	45.0646	-1			0	0
20	180	-50	180	62.8481	45.0646	-1			0	0
20	180	-50	240	62.8481	45.0646	-1			0	0
20	180	-50	300	62.8481	45.0646	-1			0	0
20	180	-40	0	53.4628	36.3752	-1		0.00469326	0	0
20	180	-40	60	53.4628	36.3752	-1		0.00469326	0	0
20	180	-40	120	53.4628	36.3752	-1		0.00469326	0	0
20	180	-40	180	53.4628	36.3752	-1		0.00469326	0	0
20	180	-40	240	53.4628	36.3752	-1		0.00469326	0	0
20	180	-40	300	53.4628	36.3752	-1		0.00469326	0	0
20	180	-30	0	44.3469	28.5568	-1		0.020086	0	0
20	180	-30	60	44.3469	28.5568	-1		0.020086	0	0
20	180	-30	120	44.3469	28.5568	-1		0.020086	0	0
20	180	-30	180	44.3469	28.5568	-1		0.020086	0	0
20	180	-30	240	44.3469	28.5568	-1		0.020086	0	0
20	180	-30	300	44.3469	28.5568	-1		0.020086	0	0
20	180	-20	0	35.7074	22.5349	61	0.00768242	0.0378534	0	0
20	180	-20	60	35.7074	22.5349	60	0.00768242	0.0378534	0	0
20	180	-20	120	35.7074	22.5349	40	0.00768242	0.0378534	0	0
20	180	-20	180	35.7074	22.5349	1	0.00768242	0.0378534	0	0
20	180	-20	240	35.7074	22.5349	0	0.00768242	0.0378534	1	0.000290806
20	180	-20	300	35.7074	22.5349	28	0.00768242	0.0378534	0	0
20	180	-10	0	27.9892	20.004	11	0.0217343	0.0661247	0	0
20	180	-10	60	27.9892	20.004	44	0.0217343	0.0661247	0	0
20	180	-10	120	27.9892	20.004	55	0.0217343	0.0661247	0	0
20	180	-10	180	27.9892	20.004	1	0.0217343	0.0661247	0	0
20	180	-10	240	27.9892	20.004	2	0.0217343	0.0661247	0	0
20	180	-10	300	27.9892	20.004	16	0.0217343	0.0661247	0	0
20	180	0	0	22.176	22.1922	38	0.0378534	0.0378534	0	0
20	180	0	60	22.176	22.1922	77	0.0378534	0.0378534	0	0
20	180	0	120	22.176	22.1922	56	0.0378534	0.0378534	0	0
20	180	0	180	22.176	22.1922	0	0.0378534	0.0378534	1	0.00143288
20	180	0	240	22.176	22.1922	0	0.0378534	0.0378534	1	0.00143288
20	180	0	300	22.176	22.1922	1	0.0378534	0.0378534	0	0
20	180	10	0	20.0038	28.0148	53	0.0661247	0.020086	0	0
20	180	10	60	20.0038	28.0148	33	0.0661247	0.020086	0	0
20	180	10	120	20.0038	28.0148	42	0.0661247	0.020086	0	0
20	180	10	180	20.0038	28.0148	0	0.0661247	0.020086	1	0.00132818
20	180	10	240	20.0038	28.0148	0	0.0661247	0.020086	1	0.00132818
20	180	10	300	20.0038	28.0148	9	0.0661247	0.020086	0	0
20	180	20	0	22.5505	35.7374	29	0.0378534	0.00768242	0	0
20	180	20	60	22.5505	35.7374	10	0.0378534	0.00768242	0	0
20	180	20	120	22.5505	35.7374	2	0.0378534	0.00768242	0	0
20	180	20	180	22.5505	35.7374	0	0.0378534	0.00768242	1	0.000290806
20	180	20	240	22.5505	35.7374	0	0.0378534	0.00768242	1	0.000290806
20	180	20	300	22.5505	35.7374	24	0.0378534	0.00768242	0	0
20	180	30	0	28.5815	44.379	-1	0.020086		0	0
20	180	30	60	28.5815	44.379	-1	0.020086		0	0
20	180	30	120	28.5815	44.379	-1	0.020086		0	0
20	180	30	180	28.5815	44.379	-1	0.020086		0	0
20	180	30	240	28.5815	44.379	-1	0.020086		0	0
20	180	30	300	28.5815	44.379	-1	0.020086		0	0
20	180	40	0	36.4044	53.4961	-1	0.00469326		0	0
20	180	40	60	36.4044	53.4961	-1	0.00469326		0	0
20	180	40	120	36.4044	53.4961	-1	0.00469326		0	0
20	180	40	180	36.4044	53.4961	-1	0.00469326		0	0
20	180	40	240	36.4044	53.4961	-1	0.00469326		0	0
20	180	40	300	36.4044	53.4961	-1	0.00469326		0	0
20	180	50	0	45.0961	62.8822	-1			0	0
20	180	50	60	45.0961	62.8822	-1			0	0
20	180	50	120	45.0961	62.8822	-1			0	0
20	180	50	180	45.0961	62.8822	-1			0	0
20	180	50	240	45.0961	62.8822	-1			0	0
20	180	50	300	45.0961	62.8822	-1			0	0
20	210	-50	0	62.8484	45.0648	-1			0	0
20	210	-50	60	62.8484	45.0648	-1			0	0
20	210	-50	120	62.8484	45.0648	-1			0	0
20	210	-50	180	62.8484	45.0648	-1			0	0
20	210	-50	240	62.8484	45.0648	-1			0	0
20	210	-50	300	62.8484	45.0648	-1			0	0
20	210	-40	0	53.4631	36.3754	-1		0.00469326	0	0
20	210	-40	60	53.4631	36.3754	-1		0.00469326	0	0
20	210	-40	120	53.4631	36.3754	-1		0.00469326	0	0
20	210	-40	180	53.4631	36.3754	-1		0.00469326	0	0
20	210	-40	240	53.4631	36.3754	-1		0.00469326	0	0
20	210	-40	300	53.4631	36.3754	-1		0.00469326	0	0
20	210	-30	0	44.3472	28.557	-1		0.020086	0	0
20	210	-30	60	44.3472	28.557	-1		0.020086	0	0
20	210	-30	120	44.3472	28.557	-1		0.020086	0	0
20	210	-30	180	44.3472	28.557	-1		0.020086	0	0
20	210	-30	240	44.3472	28.557	-1		0.020086	0	0
20	210	-30	300	44.3472	28.557	-1		0.020086	0	0
20	210	-20	0	35.7079	22.5353	18	0.00768242	0.0378534	0	0
20	210	-20	60	35.7079	22.5353	13	0.00768242	0.0378534	0	0
20	210	-20	120	35.7079	22.5353	6	0.00768242	0.0378534	0	0
20	210	-20	180	35.7079	22.5353	0	0.00768242	0.0378534	1	0.000290806
20	210	-20	240	35.7079	22.5353	0	0.00768242	0.0378534	1	0.000290806
20	210	-20	300	35.7079	22.5353	28	0.00768242	0.0378534	0	0
20	210	-10	0	27.9898	20.0044	18	0.0217343	0.0661247	0	0
20	210	-10	60	27.9898	20.0044	10	0.0217343	0.0661247	0	0
20	210	-10	120	27.9898	20.0044	10	0.0217343	0.0661247	0	0
20	210	-10	180	27.9898	20.0044	0	0.0217343	0.0661247	1	0.00143717
20	210	-10	240	27.9898	20.0044	0	0.0217343	0.0661247	1	0.00143717
20	210	-10	300	27.9898	20.0044	22	0.0217343	0.0661247	0	0
20	210	0	0	22.1768	22.1926	12	0.0378534	0.0378534	0	0
20	210	0	60	22.1768	22.1926	19	0.0378534	0.0378534	0	0
20	210	0	120	22.1768	22.1926	8	0.0378534	0.0378534	0	0
20	210	0	180	22.1768	22.1926	0	0.0378534	0.0378534	1	0.00143288
20	210	0	240	22.1768	22.1926	0	0.0378534	0.0378534	1	0.00143288
20	210	0	300	22.1768	22.1926	0	0.0378534	0.0378534	1	0.00143288
20	210	10	0	20.0046	28.0151	24	0.0661247	0.020086	0	0
20	210	10	60	20.0046	28.0151	8	0.0661247	0.020086	0	0
20	210	10	120	20.0046	28.0151	1	0.0661247	0.020086	0	0
20	210	10	180	20.0046	28.0151	0	0.0661247	0.020086	1	0.00132818
20	210	10	240	20.0046	28.0151	0	0.0661247	0.020086	1	0.00132818
20	210	10	300	20.0046	28.0151	26	0.0661247	0.020086	0	0
20	210	20	0	22.5513	35.7377	15	0.0378534	0.00768242	0	0
20	210	20	60	22.5513	35.7377	9	0.0378534	0.00768242	0	0
20	210	20	120	22.5513	35.7377	0	0.0378534	0.00768242	1	0.000290806
20	210	20	180	22.5513	35.7377	0	0.0378534	0.00768242	1	0.000290806
20	210	20	240	22.5513	35.7377	0	0.0378534	0.00768242	1	0.000290806
20	210	20	300	22.5513	35.7377	28	0.0378534	0.00768242	0	0
20	210	30	0	28.5821	44.3792	-1	0.020086		0	0
20	210	30	60	28.5821	44.3792	-1	0.020086		0	0
20	210	30	120	28.5821	44.3792	-1	0.020086		0	0
20	210	30	180	28.5821	44.3792	-1	0.020086		0	0
20	210	30	240	28.5821	44.3792	-1	0.020086		0	0
20	210	30	300	28.5821	44.3792	-1	0.020086		0	0
20	210	40	0	36.4049	53.4963	-1	0.00469326		0	0
20	210	40	60	36.4049	53.4963	-1	0.00469326		0	0
20	210	40	120	36.4049	53.4963	-1	0.00469326		0	0
20	210	40	180	36.4049	53.4963	-1	0.00469326		0	0
20	210	40	240	36.4049	53.4963	-1	0.00469326		0	0
20	210	40	300	36.4049	53.4963	-1	0.00469326		0	0
20	210	50	0	45.0965	62.8823	-1			0	0
20	210	50	60	45.0965	62.8823	-1			0	0
20	210	50	120	45.0965	62.8823	-1			0	0
20	210	50	180	45.0965	62.8823	-1			0	0
20	210	50	240	45.0965	62.8823	-1			0	0
20	210	50	300	45.0965	62.8823	-1			0	0
20	240	-50	0	62.8487	45.0649	-1			0	0
20	240	-50	60	62.8487	45.0649	-1			0	0
20	240	-50	120	62.8487	45.0649	-1			0	0
20	240	-50	180	62.8487	45.0649	-1			0	0
20	240	-50	240	62.8487	45.0649	-1			0	0
20	240	-50	300	62.8487	45.0649	-1			0	0
20	240	-40	0	53.4634	36.3755	-1		0.00469326	0	0
20	240	-40	60	53.4634	36.3755	-1		0.00469326	0	0
20	240	-40	120	53.4634	36.3755	-1		0.00469326	0	0
20	240	-40	180	53.4634	36.3755	-1		0.00469326	0	0
20	240	-40	240	53.4634	36.3755	-1		0.00469326	0	0
20	240	-40	300	53.4634	36.3755	-1		0.00469326	0	0
20	240	-30	0	44.3476	28.5572	-1		0.020086	0	0
20	240	-30	60	44.3476	28.5572	-1		0.020086	0	0
20	240	-30	120	44.3476	28.5572	-1		0.020086	0	0
20	240	-30	180	44.3476	28.5572	-1		0.020086	0	0
20	240	-30	240	44.3476	28.5572	-1		0.020086	0	0
20	240	-30	300	44.3476	28.5572	-1		0.020086	0	0
20	240	-20	0	35.7084	22.5355	24	0.00768242	0.0378534	0	0
20	240	-20	60	35.7084	22.5355	8	0.00768242	0.0378534	0	0
20	240	-20	120	35.7084	22.5355	0	0.00768242	0.0378534	1	0.000290806
20	240	-20	180	35.7084	22.5355	0	0.00768242	0.0378534	1	0.000290806
20	240	-20	240	35.7084	22.5355	0	0.00768242	0.0378534	1	0.000290806
20	240	-20	300	35.7084	22.5355	32	0.00768242	0.0378534	0	0
20	240	-10	0	27.9904	20.0046	17	0.0217343	0.0661247	0	0
20	240	-10	60	27.9904	20.0046	12	0.0217343	0.0661247	0	0
20	240	-10	120	27.9904	20.0046	1	0.0217343	0.0661247	0	0
20	240	-10	180	27.9904	20.0046	0	0.0217343	0.0661247	1	0.00143717
20	240	-10	240	27.9904	20.0046	0	0.0217343	0.0661247	1	0.00143717
20	240	-10	300	27.9904	20.0046	22	0.0217343	0.0661247	0	0
20	240	0	0	22.1775	22.1928	43	0.0378534	0.0378534	0	0
20	240	0	60	22.1775	22.1928	15	0.0378534	0.0378534	0	0
20	240	0	120	22.1775	22.1928	0	0.0378534	0.0378534	1	0.00143288
20	240	0	180	22.1775	22.1928	0	0.0378534	0.0378534	1	0.00143288
20	240	0	240	22.1775	22.1928	0	0.0378534	0.0378534	1	0.00143288
20	240	0	300	22.1775	22.1928	12	0.0378534	0.0378534	0	0
20	240	10	0	20.0054	28.0152	34	0.0661247	0.020086	0	0
20	240	10	60	20.0054	28.0152	5	0.0661247	0.020086	0	0
20	240	10	120	20.0054	28.0152	0	0.0661247	0.020086	1	0.00132818
20	240	10	180	20.0054	28.0152	0	0.0661247	0.020086	1	0.00132818
20	240	10	240	20.0054	28.0152	11	0.0661247	0.020086	0	0
20	240	10	300	20.0054	28.0152	23	0.0661247	0.020086	0	0
20	240	20	0	22.552	35.7378	13	0.0378534	0.00768242	0	0
20	240	20	60	22.552	35.7378	12	0.0378534	0.00768242	0	0
20	240	20	120	22.552	35.7378	0	0.0378534	0.00768242	1	0.000290806
20	240	20	180	22.552	35.7378	0	0.0378534	0.00768242	1	0.000290806
20	240	20	240	22.552	35.7378	17	0.0378534	0.00768242	0	0
20	240	20	300	22.552	35.7378	26	0.0378534	0.00768242	0	0
20	240	30	0	28.5827	44.3793	-1	0.020086		0	0
20	240	30	60	28.5827	44.3793	-1	0.020086		0	0
20	240	30	120	28.5827	44.3793	-1	0.020086		0	0
20	240	30	180	28.5827	44.3793	-1	0.020086		0	0
20	240	30	240	28.5827	44.3793	-1	0.020086		0	0
20	240	30	300	28.5827	44.3793	-1	0.020086		0	0
20	240	40	0	36.4053	53.4964	-1	0.00469326		0	0
20	240	40	60	36.4053	53.4964	-1	0.00469326		0	0
20	240	40	120	36.4053	53.4964	-1	0.00469326		0	0
20	240	40	180	36.4053	53.4964	-1	0.00469326		0	0
20	240	40	240	36.4053	53.4964	-1	0.00469326		0	0
20	240	40	300	36.4053	53.4964	-1	0.00469326		0	0
20	240	50	0	45.0968	62.8824	-1			0	0
20	240	50	60	45.0968	62.8824	-1			0	0
20	240	50	120	45.0968	62.8824	-1			0	0
20	240	50	180	45.0968	62.8824	-1			0	0
20	240	50	240	45.0968	62.8824	-1			0	0
20	240	50	300	45.0968	62.8824	-1			0	0
20	270	-50	0	62.8488	45.0648	-1			0	0
20	270	-50	60	62.8488	45.0648	-1			0	0
20	270	-50	120	62.8488	45.0648	-1			0	0
20	270	-50	180	62.8488	45.0648	-1			0	0
20	270	-50	240	62.8488	45.0648	-1			0	0
20	270	-50	300	62.8488	45.0648	-1			0	0
20	270	-40	0	53.4636	36.3755	-1		0.00469326	0	0
20	270	-40	60	53.4636	36.3755	-1		0.00469326	0	0
20	270	-40	120	53.4636	36.3755	-1		0.00469326	0	0
20	270	-40	180	53.4636	36.3755	-1		0.00469326	0	0
20	270	-40	240	53.4636	36.3755	-1		0.00469326	0	0
20	270	-40	300	53.4636	36.3755	-1		0.00469326	0	0
20	270	-30	0	44.3478	28.5572	-1		0.020086	0	0
20	270	-30	60	44.3478	28.5572	-1		0.020086	0	0
20	270	-30	120	44.3478	28.5572	-1		0.020086	0	0
20	270	-30	180	44.3478	28.5572	-1		0.020086	0	0
20	270	-30	240	44.3478	28.5572	-1		0.020086	0	0
20	270	-30	300	44.3478	28.5572	-1		0.020086	0	0
20	270	-20	0	35.7087	22.5354	32	0.00768242	0.0378534	0	0
20	270	-20	60	35.7087	22.5354	11	0.00768242	0.0378534	0	0
20	270	-20	120	35.7087	22.5354	0	0.00768242	0.0378534	1	0.000290806
20	270	-20	180	35.7087	22.5354	0	0.00768242	0.0378534	1	0.000290806
20	270	-20	240	35.7087	22.5354	48	0.00768242	0.0378534	0	0
20	270	-20	300	35.7087	22.5354	40	0.00768242	0.0378534	0	0
20	270	-10	0	27.9908	20.0045	28	0.0217343	0.0661247	0	0
20	270	-10	60	27.9908	20.0045	6	0.0217343	0.0661247	0	0
20	270	-10	120	27.9908	20.0045	0	0.0217343	0.0661247	1	0.00143717
20	270	-10	180	27.9908	20.0045	0	0.0217343	0.0661247	1	0.00143717
20	270	-10	240	27.9908	20.0045	25	0.0217343	0.0661247	0	0
20	270	-10	300	27.9908	20.0045	23	0.0217343	0.0661247	0	0
20	270	0	0	22.178	22.1927	72	0.0378534	0.0378534	0	0
20	270	0	60	22.178	22.1927	11	0.0378534	0.0378534	0	0
20	270	0	120	22.178	22.1927	0	0.0378534	0.0378534	1	0.00143288
20	270	0	180	22.178	22.1927	0	0.0378534	0.0378534	1	0.00143288
20	270	0	240	22.178	22.1927	25	0.0378534	0.0378534	0	0
20	270	0	300	22.178	22.1927	61	0.0378534	0.0378534	0	0
20	270	10	0	20.006	28.0152	68	0.0661247	0.020086	0	0
20	270	10	60	20.006	28.0152	6	0.0661247	0.020086	0	0
20	270	10	120	20.006	28.0152	0	0.0661247	0.020086	1	0.00132818
20	270	10	180	20.006	28.0152	0	0.0661247	0.020086	1	0.00132818
20	270	10	240	20.006	28.0152	44	0.0661247	0.020086	0	0
20	270	10	300	20.006	28.0152	81	0.0661247	0.020086	0	0
20	270	20	0	22.5525	35.7378	23	0.0378534	0.00768242	0	0
20	270	20	60	22.5525	35.7378	16	0.0378534	0.00768242	0	0
20	270	20	120	22.5525	35.7378	0	0.0378534	0.00768242	1	0.000290806
20	270	20	180	22.5525	35.7378	0	0.0378534	0.00768242	1	0.000290806
20	270	20	240	22.5525	35.7378	40	0.0378534	0.00768242	0	0
20	270	20	300	22.5525	35.7378	48	0.0378534	0.00768242	0	0
20	270	30	0	28.5831	44.3793	-1	0.020086		0	0
20	270	30	60	28.5831	44.3793	-1	0.020086		0	0
20	270	30	120	28.5831	44.3793	-1	0.020086		0	0
20	270	30	180	28.5831	44.3793	-1	0.020086		0	0
20	270	30	240	28.5831	44.3793	-1	0.020086		0	0
20	270	30	300	28.5831	44.3793	-1	0.020086		0	0
20	270	40	0	36.4056	53.4963	-1	0.00469326		0	0
20	270	40	60	36.4056	53.4963	-1	0.00469326		0	0
20	270	40	120	36.4056	53.4963	-1	0.00469326		0	0
20	270	40	180	36.4056	53.4963	-1	0.00469326		0	0
20	270	40	240	36.4056	53.4963	-1	0.00469326		0	0
20	270	40	300	36.4056	53.4963	-1	0.00469326		0	0
20	270	50	0	45.0971	62.8824	-1			0	0
20	270	50	60	45.0971	62.8824	-1			0	0
20	270	50	120	45.0971	62.8824	-1			0	0
20	270	50	180	45.0971	62.8824	-1			0	0
20	270	50	240	45.0971	62.8824	-1			0	0
20	270	50	300	45.0971	62.8824	-1			0	0
20	300	-50	0	62.8489	45.0647	-1			0	0
20	300	-50	60	62.8489	45.0647	-1			0	0
20	300	-50	120	62.8489	45.0647	-1			0	0
20	300	-50	180	62.8489	45.0647	-1			0	0
20	300	-50	240	62.8489	45.0647	-1			0	0
20	300	-50	300	62.8489	45.0647	-1			0	0
20	300	-40	0	53.4636	36.3753	-1		0.00469326	0	0
20	300	-40	60	53.4636	36.3753	-1		0.00469326	0	0
20	300	-40	120	53.4636	36.3753	-1		0.00469326	0	0
20	300	-40	180	53.4636	36.3753	-1		0.00469326	0	0
20	300	-40	240	53.4636	36.3753	-1		0.00469326	0	0
20	300	-40	300	53.4636	36.3753	-1		0.00469326	0	0
20	300	-30	0	44.3479	28.557	-1		0.020086	0	0
20	300	-30	60	44.3479	28.557	-1		0.020086	0	0
20	300	-30	120	44.3479	28.557	-1		0.020086	0	0
20	300	-30	180	44.3479	28.557	-1		0.020086	0	0
20	300	-30	240	44.3479	28.557	-1		0.020086	0	0
20	300	-30	300	44.3479	28.557	-1		0.020086	0	0
20	300	-20	0	35.7087	22.5352	66	0.00768242	0.0378534	0	0
20	300	-20	60	35.7087	22.5352	8	0.00768242	0.0378534	0	0
20	300	-20	120	35.7087	22.5352	0	0.00768242	0.0378534	1	0.000290806
20	300	-20	180	35.7087	22.5352	42	0.00768242	0.0378534	0	0
20	300	-20	240	35.7087	22.5352	76	0.00768242	0.0378534	0	0
20	300	-20	300	35.7087	22.5352	80	0.00768242	0.0378534	0	0
20	300	-10	0	27.9909	20.0043	67	0.0217343	0.0661247	0	0
20	300	-10	60	27.9909	20.0043	16	0.0217343	0.0661247	0	0
20	300	-10	120	27.9909	20.0043	0	0.0217343	0.0661247	1	0.00143717
20	300	-10	180	27.9909	20.0043	24	0.0217343	0.0661247	0	0
20	300	-10	240	27.9909	20.0043	76	0.0217343	0.0661247	0	0
20	300	-10	300	27.9909	20.0043	52	0.0217343	0.0661247	0	0
20	300	0	0	22.178	22.1925	92	0.0378534	0.0378534	0	0
20	300	0	60	22.178	22.1925	20	0.0378534	0.0378534	0	0
20	300	0	120	22.178	22.1925	6	0.0378534	0.0378534	0	0
20	300	0	180	22.178	22.1925	39	0.0378534	0.0378534	0	0
20	300	0	240	22.178	22.1925	81	0.0378534	0.0378534	0	0
20	300	0	300	22.178	22.1925	118	0.0378534	0.0378534	0	0
20	300	10	0	20.0061	28.015	70	0.0661247	0.020086	0	0
20	300	10	60	20.0061	28.015	17	0.0661247	0.020086	0	0
20	300	10	120	20.0061	28.015	2	0.0661247	0.020086	0	0
20	300	10	180	20.0061	28.015	87	0.0661247	0.020086	0	0
20	300	10	240	20.0061	28.015	135	0.0661247	0.020086	0	0
20	300	10	300	20.0061	28.015	106	0.0661247	0.020086	0	0
20	300	20	0	22.5526	35.7376	40	0.0378534	0.00768242	0	0
20	300	20	60	22.5526	35.7376	20	0.0378534	0.00768242	0	0
20	300	20	120	22.5526	35.7376	7	0.0378534	0.00768242	0	0
20	300	20	180	22.5526	35.7376	63	0.0378534	0.00768242	0	0
20	300	20	240	22.5526	35.7376	82	0.0378534	0.00768242	0	0
20	300	20	300	22.5526	35.7376	79	0.0378534	0.00768242	0	0
20	300	30	0	28.5831	44.3792	-1	0.020086		0	0
20	300	30	60	28.5831	44.3792	-1	0.020086		0	0
20	300	30	120	28.5831	44.3792	-1	0.020086		0	0
20	300	30	180	28.5831	44.3792	-1	0.020086		0	0
20	300	30	240	28.5831	44.3792	-1	0.020086		0	0
20	300	30	300	28.5831	44.3792	-1	0.020086		0	0
20	300	40	0	36.4057	53.4962	-1	0.00469326		0	0
20	300	40	60	36.4057	53.4962	-1	0.00469326		0	0
20	300	40	120	36.4057	53.4962	-1	0.00469326		0	0
20	300	40	180	36.4057	53.4962	-1	0.00469326		0	0
20	300	40	240	36.4057	53.4962	-1	0.00469326		0	0
20	300	40	300	36.4057	53.4962	-1	0.00469326		0	0
20	300	50	0	45.0971	62.8823	-1			0	0
20	300	50	60	45.0971	62.8823	-1			0	0
20	300	50	120	45.0971	62.8823	-1			0	0
20	300	50	180	45.0971	62.8823	-1			0	0
20	300	50	240	45.0971	62.8823	-1			0	0
20	300	50	300	45.0971	62.8823	-1			0	0
20	330	-50	0	62.8488	45.0645	-1			0	0
20	330	-50	60	62.8488	45.0645	-1			0	0
20	330	-50	120	62.8488	45.0645	-1			0	0
20	330	-50	180	62.8488	45.0645	-1			0	0
20	330	-50	240	62.8488	45.0645	-1			0	0
20	330	-50	300	62.8488	45.0645	-1			0	0
20	330	-40	0	53.4635	36.3751	-1		0.00469326	0	0
20	330	-40	60	53.4635	36.3751	-1		0.00469326	0	0
20	330	-40	120	53.4635	36.3751	-1		0.00469326	0	0
20	330	-40	180	53.4635	36.3751	-1		0.00469326	0	0
20	330	-40	240	53.4635	36.3751	-1		0.00469326	0	0
20	330	-40	300	53.4635	36.3751	-1		0.00469326	0	0
20	330	-30	0	44.3477	28.5567	-1		0.020086	0	0
20	330	-30	60	44.3477	28.5567	-1		0.020086	0	0
20	330	-30	120	44.3477	28.5567	-1		0.020086	0	0
20	330	-30	180	44.3477	28.5567	-1		0.020086	0	0
20	330	-30	240	44.3477	28.5567	-1		0.020086	0	0
20	330	-30	300	44.3477	28.5567	-1		0.020086	0	0
20	330	-20	0	35.7085	22.5348	68	0.00768242	0.0378534	0	0
20	330	-20	60	35.7085	22.5348	35	0.00768242	0.0378534	0	0
20	330	-20	120	35.7085	22.5348	37	0.00768242	0.0378534	0	0
20	330	-20	180	35.7085	22.5348	61	0.00768242	0.0378534	0	0
20	330	-20	240	35.7085	22.5348	115	0.00768242	0.0378534	0	0
20	330	-20	300	35.7085	22.5348	91	0.00768242	0.0378534	0	0
20	330	-10	0	27.9906	20.0038	109	0.0217343	0.0661247	0	0
20	330	-10	60	27.9906	20.0038	61	0.0217343	0.0661247	0	0
20	330	-10	120	27.9906	20.0038	72	0.0217343	0.0661247	0	0
20	330	-10	180	27.9906	20.0038	77	0.0217343	0.0661247	0	0
20	330	-10	240	27.9906	20.0038	154	0.0217343	0.0661247	0	0
20	330	-10	300	27.9906	20.0038	82	0.0217343	0.0661247	0	0
20	330	0	0	22.1777	22.1921	151	0.0378534	0.0378534	0	0
20	330	0	60	22.1777	22.1921	68	0.0378534	0.0378534	0	0
20	330	0	120	22.1777	22.1921	81	0.0378534	0.0378534	0	0
20	330	0	180	22.1777	22.1921	77	0.0378534	0.0378534	0	0
20	330	0	240	22.1777	22.1921	152	0.0378534	0.0378534	0	0
20	330	0	300	22.1777	22.1921	129	0.0378534	0.0378534	0	0
20	330	10	0	20.0057	28.0147	116	0.0661247	0.020086	0	0
20	330	10	60	20.0057	28.0147	48	0.0661247	0.020086	0	0
20	330	10	120	20.0057	28.0147	95	0.0661247	0.020086	0	0
20	330	10	180	20.0057	28.0147	96	0.0661247	0.020086	0	0
20	330	10	240	20.0057	28.0147	136	0.0661247	0.020086	0	0
20	330	10	300	20.0057	28.0147	116	0.0661247	0.020086	0	0
20	330	20	0	22.5523	35.7374	38	0.0378534	0.00768242	0	0
20	330	20	60	22.5523	35.7374	41	0.0378534	0.00768242	0	0
20	330	20	120	22.5523	35.7374	79	0.0378534	0.00768242	0	0
20	330	20	180	22.5523	35.7374	58	0.0378534	0.00768242	0	0
20	330	20	240	22.5523	35.7374	146	0.0378534	0.00768242	0	0
20	330	20	300	22.5523	35.7374	78	0.0378534	0.00768242	0	0
20	330	30	0	28.5829	44.379	-1	0.020086		0	0
20	330	30	60	28.5829	44.379	-1	0.020086		0	0
20	330	30	120	28.5829	44.379	-1	0.020086		0	0
20	330	30	180	28.5829	44.379	-1	0.020086		0	0
20	330	30	240	28.5829	44.379	-1	0.020086		0	0
20	330	30	300	28.5829	44.379	-1	0.020086		0	0
20	330	40	0	36.4055	53.4961	-1	0.00469326		0	0
20	330	40	60	36.4055	53.4961	-1	0.00469326		0	0
20	330	40	120	36.4055	53.4961	-1	0.00469326		0	0
20	330	40	180	36.4055	53.4961	-1	0.00469326		0	0
20	330	40	240	36.4055	53.4961	-1	0.00469326		0	0
20	330	40	300	36.4055	53.4961	-1	0.00469326		0	0
20	330	50	0	45.097	62.8822	-1			0	0
20	330	50	60	45.097	62.8822	-1			0	0
20	330	50	120	45.097	62.8822	-1			0	0
20	330	50	180	45.097	62.8822	-1			0	0
20	330	50	240	45.097	62.8822	-1			0	0
20	330	50	300	45.097	62.8822	-1			0	0
30	0	-40	0	57.9436	42.6918	-1			0	0
30	0	-40	60	57.9436	42.6918	-1			0	0
30	0	-40	120	57.9436	42.6918	-1			0	0
30	0	-40	180	57.9436	42.6918	-1			0	0
30	0	-40	240	57.9436	42.6918	-1			0	0
30	0	-40	300	57.9436	42.6918	-1			0	0
30	0	-30	0	49.6589	36.2643	-1		0.00469326	0	0
30	0	-30	60	49.6589	36.2643	-1		0.00469326	0	0
30	0	-30	120	49.6589	36.2643	-1		0.00469326	0	0
30	0	-30	180	49.6589	36.2643	-1		0.00469326	0	0
30	0	-30	240	49.6589	36.2643	-1		0.00469326	0	0
30	0	-30	300	49.6589	36.2643	-1		0.00469326	0	0
30	0	-20	0	42.1256	31.7429	-1		0.0128506	0	0
30	0	-20	60	42.1256	31.7429	-1		0.0128506	0	0
30	0	-20	120	42.1256	31.7429	-1		0.0128506	0	0
30	0	-20	180	42.1256	31.7429	-1		0.0128506	0	0
30	0	-20	240	42.1256	31.7429	-1		0.0128506	0	0
30	0	-20	300	42.1256	31.7429	-1		0.0128506	0	0
30	0	-10	0	35.8206	30.002	166	0.00768242	0.0151972	0	0
30	0	-10	60	35.8206	30.002	113	0.00768242	0.0151972	0	0
30	0	-10	120	35.8206	30.002	73	0.00768242	0.0151972	0	0
30	0	-10	180	35.8206	30.002	52	0.00768242	0.0151972	0	0
30	0	-10	240	35.8206	30.002	99	0.00768242	0.0151972	0	0
30	0	-10	300	35.8206	30.002	114	0.00768242	0.0151972	0	0
30	0	0	0	31.4907	31.5061	136	0.0128506	0.0128506	0	0
30	0	0	60	31.4907	31.5061	124	0.0128506	0.0128506	0	0
30	0	0	120	31.4907	31.5061	79	0.0128506	0.0128506	0	0
30	0	0	180	31.4907	31.5061	55	0.0128506	0.0128506	0	0
30	0	0	240	31.4907	31.5061	119	0.0128506	0.0128506	0	0
30	0	0	300	31.4907	31.5061	113	0.0128506	0.0128506	0	0
30	0	10	0	30.0037	35.8489	137	0.0151972	0.00768242	0	0
30	0	10	60	30.0037	35.8489	141	0.0151972	0.00768242	0	0
30	0	10	120	30.0037	35.8489	70	0.0151972	0.00768242	0	0
30	0	10	180	30.0037	35.8489	31	0.0151972	0.00768242	0	0
30	0	10	240	30.0037	35.8489	108	0.0151972	0.00768242	0	0
30	0	10	300	30.0037	35.8489	116	0.0151972	0.00768242	0	0
30	0	20	0	31.7612	42.1622	-1	0.0128506		0	0
30	0	20	60	31.7612	42.1622	-1	0.0128506		0	0
30	0	20	120	31.7612	42.1622	-1	0.0128506		0	0
30	0	20	180	31.7612	42.1622	-1	0.0128506		0	0
30	0	20	240	31.7612	42.1622	-1	0.0128506		0	0
30	0	20	300	31.7612	42.1622	-1	0.0128506		0	0
30	0	30	0	36.295	49.7007	-1	0.00469326		0	0
30	0	30	60	36.295	49.7007	-1	0.00469326		0	0
30	0	30	120	36.295	49.7007	-1	0.00469326		0	0
30	0	30	180	36.295	49.7007	-1	0.00469326		0	0
30	0	30	240	36.295	49.7007	-1	0.00469326		0	0
30	0	30	300	36.295	49.7007	-1	0.00469326		0	0
30	0	40	0	42.7303	57.9886	-1			0	0
30	0	40	60	42.7303	57.9886	-1			0	0
30	0	40	120	42.7303	57.9886	-1			0	0
30	0	40	180	42.7303	57.9886	-1			0	0
30	0	40	240	42.7303	57.9886	-1			0	0
30	0	40	300	42.7303	57.9886	-1			0	0
30	20	-40	0	57.9433	42.6916	-1			0	0
30	20	-40	60	57.9433	42.6916	-1			0	0
30	20	-40	120	57.9433	42.6916	-1			0	0
30	20	-40	180	57.9433	42.6916	-1			0	0
30	20	-40	240	57.9433	42.6916	-1			0	0
30	20	-40	300	57.9433	42.6916	-1			0	0
30	20	-30	0	49.6586	36.2641	-1		0.00469326	0	0
30	20	-30	60	49.6586	36.2641	-1		0.00469326	0	0
30	20	-30	120	49.6586	36.2641	-1		0.00469326	0	0
30	20	-30	180	49.6586	36.2641	-1		0.00469326	0	0
30	20	-30	240	49.6586	36.2641	-1		0.00469326	0	0
30	20	-30	300	49.6586	36.2641	-1		0.00469326	0	0
30	20	-20	0	42.1251	31.7426	-1		0.0128506	0	0
30	20	-20	60	42.1251	31.7426	-1		0.0128506	0	0
30	20	-20	120	42.1251	31.7426	-1		0.0128506	0	0
30	20	-20	180	42.1251	31.7426	-1		0.0128506	0	0
30	20	-20	240	42.1251	31.7426	-1		0.0128506	0	0
30	20	-20	300	42.1251	31.7426	-1		0.0128506	0	0
30	20	-10	0	35.8201	30.0017	177	0.00768242	0.0151972	0	0
30	20	-10	60	35.8201	30.0017	115	0.00768242	0.0151972	0	0
30	20	-10	120	35.8201	30.0017	68	0.00768242	0.0151972	0	0
30	20	-10	180	35.8201	30.0017	60	0.00768242	0.0151972	0	0
30	20	-10	240	35.8201	30.0017	145	0.00768242	0.0151972	0	0
30	20	-10	300	35.8201	30.0017	152	0.00768242	0.0151972	0	0
30	20	0	0	31.4902	31.5058	188	0.0128506	0.0128506	0	0
30	20	0	60	31.4902	31.5058	132	0.0128506	0.0128506	0	0
30	20	0	120	31.4902	31.5058	127	0.0128506	0.0128506	0	0
30	20	0	180	31.4902	31.5058	77	0.0128506	0.0128506	0	0
30	20	0	240	31.4902	31.5058	155	0.0128506	0.0128506	0	0
30	20	0	300	31.4902	31.5058	173	0.0128506	0.0128506	0	0
30	20	10	0	30.0031	35.8487	157	0.0151972	0.00768242	0	0
30	20	10	60	30.0031	35.8487	107	0.0151972	0.00768242	0	0
30	20	10	120	30.0031	35.8487	96	0.0151972	0.00768242	0	0
30	20	10	180	30.0031	35.8487	66	0.0151972	0.00768242	0	0
30	20	10	240	30.0031	35.8487	125	0.0151972	0.00768242	0	0
30	20	10	300	30.0031	35.8487	226	0.0151972	0.00768242	0	0
30	20	20	0	31.7606	42.162	-1	0.0128506		0	0
30	20	20	60	31.7606	42.162	-1	0.0128506		0	0
30	20	20	120	31.7606	42.162	-1	0.0128506		0	0
30	20	20	180	31.7606	42.162	-1	0.0128506		0	0
30	20	20	240	31.7606	42.162	-1	0.0128506		0	0
30	20	20	300	31.7606	42.162	-1	0.0128506		0	0
30	20	30	0	36.2945	49.7006	-1	0.00469326		0	0
30	20	30	60	36.2945	49.7006	-1	0.00469326		0	0
30	20	30	120	36.2945	49.7006	-1	0.00469326		0	0
30	20	30	180	36.2945	49.7006	-1	0.00469326		0	0
30	20	30	240	36.2945	49.7006	-1	0.00469326		0	0
30	20	30	300	36.2945	49.7006	-1	0.00469326		0	0
30	20	40	0	42.7299	57.9884	-1			0	0
30	20	40	60	42.7299	57.9884	-1			0	0
30	20	40	120	42.7299	57.9884	-1			0	0
30	20	40	180	42.7299	57.9884	-1			0	0
30	20	40	240	42.7299	57.9884	-1			0	0
30	20	40	300	42.7299	57.9884	-1			0	0
30	40	-40	0	57.943	42.6914	-1			0	0
30	40	-40	60	57.943	42.6914	-1			0	0
30	40	-40	120	57.943	42.6914	-1			0	0
30	40	-40	180	57.943	42.6914	-1			0	0
30	40	-40	240	57.943	42.6914	-1			0	0
30	40	-40	300	57.943	42.6914	-1			0	0
30	40	-30	0	49.6582	36.2639	-1		0.00469326	0	0
30	40	-30	60	49.6582	36.2639	-1		0.00469326	0	0
30	40	-30	120	49.6582	36.2639	-1		0.00469326	0	0
30	40	-30	180	49.6582	36.2639	-1		0.00469326	0	0
30	40	-30	240	49.6582	36.2639	-1		0.00469326	0	0
30	40	-30	300	49.6582	36.2639	-1		0.00469326	0	0
30	40	-20	0	42.1247	31.7424	-1		0.0128506	0	0
30	40	-20	60	42.1247	31.7424	-1		0.0128506	0	0
30	40	-20	120	42.1247	31.7424	-1		0.0128506	0	0
30	40	-20	180	42.1247	31.7424	-1		0.0128506	0	0
30	40	-20	240	42.1247	31.7424	-1		0.0128506	0	0
30	40	-20	300	42.1247	31.7424	-1		0.0128506	0	0
30	40	-10	0	35.8196	30.0015	177	0.00768242	0.0151972	0	0
30	40	-10	60	35.8196	30.0015	100	0.00768242	0.0151972	0	0
30	40	-10	120	35.8196	30.0015	89	0.00768242	0.0151972	0	0
30	40	-10	180	35.8196	30.0015	111	0.00768242	0.0151972	0	0
30	40	-10	240	35.8196	30.0015	132	0.00768242	0.0151972	0	0
30	40	-10	300	35.8196	30.0015	274	0.00768242	0.0151972	0	0
30	40	0	0	31.4896	31.5056	174	0.0128506	0.0128506	0	0
30	40	0	60	31.4896	31.5056	149	0.0128506	0.0128506	0	0
30	40	0	120	31.4896	31.5056	149	0.0128506	0.0128506	0	0
30	40	0	180	31.4896	31.5056	133	0.0128506	0.0128506	0	0
30	40	0	240	31.4896	31.5056	164	0.0128506	0.0128506	0	0
30	40	0	300	31.4896	31.5056	288	0.0128506	0.0128506	0	0
30	40	10	0	30.0025	35.8485	158	0.0151972	0.00768242	0	0
30	40	10	60	30.0025	35.8485	154	0.0151972	0.00768242	0	0
30	40	10	120	30.0025	35.8485	111	0.0151972	0.00768242	0	0
30	40	10	180	30.0025	35.8485	246	0.0151972	0.00768242	0	0
30	40	10	240	30.0025	35.8485	152	0.0151972	0.00768242	0	0
30	40	10	300	30.0025	35.8485	257	0.0151972	0.00768242	0	0
30	40	20	0	31.7601	42.1619	-1	0.0128506		0	0
30	40	20	60	31.7601	42.1619	-1	0.0128506		0	0
30	40	20	120	31.7601	42.1619	-1	0.0128506		0	0
30	40	20	180	31.7601	42.1619	-1	0.0128506		0	0
30	40	20	240	31.7601	42.1619	-1	0.0128506		0	0
30	40	20	300	31.7601	42.1619	-1	0.0128506		0	0
30	40	30	0	36.294	49.7004	-1	0.00469326		0	0
30	40	30	60	36.294	49.7004	-1	0.00469326		0	0
30	40	30	120	36.294	49.7004	-1	0.00469326		0	0
30	40	30	180	36.294	49.7004	-1	0.00469326		0	0
30	40	30	240	36.294	49.7004	-1	0.00469326		0	0
30	40	30	300	36.294	49.7004	-1	0.00469326		0	0
30	40	40	0	42.7295	57.9883	-1			0	0
30	40	40	60	42.7295	57.9883	-1			0	0
30	40	40	120	42.7295	57.9883	-1			0	0
30	40	40	180	42.7295	57.9883	-1			0	0
30	40	40	240	42.7295	57.9883	-1			0	0
30	40	40	300	42.7295	57.9883	-1			0	0
30	60	-40	0	57.9427	42.6914	-1			0	0
30	60	-40	60	57.9427	42.6914	-1			0	0
30	60	-40	120	57.9427	42.6914	-1			0	0
30	60	-40	180	57.9427	42.6914	-1			0	0
30	60	-40	240	57.9427	42.6914	-1			0	0
30	60	-40	300	57.9427	42.6914	-1			0	0
30	60	-30	0	49.6579	36.2638	-1		0.00469326	0	0
30	60	-30	60	49.6579	36.2638	-1		0.00469326	0	0
30	60	-30	120	49.6579	36.2638	-1		0.00469326	0	0
30	60	-30	180	49.6579	36.2638	-1		0.00469326	0	0
30	60	-30	240	49.6579	36.2638	-1		0.00469326	0	0
30	60	-30	300	49.6579	36.2638	-1		0.00469326	0	0
30	60	-20	0	42.1244	31.7423	-1		0.0128506	0	0
30	60	-20	60	42.1244	31.7423	-1		0.0128506	0	0
30	60	-20	120	42.1244	31.7423	-1		0.0128506	0	0
30	60	-20	180	42.1244	31.7423	-1		0.0128506	0	0
30	60	-20	240	42.1244	31.7423	-1		0.0128506	0	0
30	60	-20	300	42.1244	31.7423	-1		0.0128506	0	0
30	60	-10	0	35.8192	30.0014	187	0.00768242	0.0151972	0	0
30	60	-10	60	35.8192	30.0014	124	0.00768242	0.0151972	0	0
30	60	-10	120	35.8192	30.0014	162	0.00768242	0.0151972	0	0
30	60	-10	180	35.8192	30.0014	455	0.00768242	0.0151972	0	0
30	60	-10	240	35.8192	30.0014	371	0.00768242	0.0151972	0	0
30	60	-10	300	35.8192	30.0014	208	0.00768242	0.0151972	0	0
30	60	0	0	31.4891	31.5055	131	0.0128506	0.0128506	0	0
30	60	0	60	31.4891	31.5055	151	0.0128506	0.0128506	0	0
30	60	0	120	31.4891	31.5055	177	0.0128506	0.0128506	0	0
30	60	0	180	31.4891	31.5055	378	0.0128506	0.0128506	0	0
30	60	0	240	31.4891	31.5055	378	0.0128506	0.0128506	0	0
30	60	0	300	31.4891	31.5055	219	0.0128506	0.0128506	0	0
30	60	10	0	30.002	35.8484	173	0.0151972	0.00768242	0	0
30	60	10	60	30.002	35.8484	114	0.0151972	0.00768242	0	0
30	60	10	120	30.002	35.8484	218	0.0151972	0.00768242	0	0
30	60	10	180	30.002	35.8484	307	0.0151972	0.00768242	0	0
30	60	10	240	30.002	35.8484	372	0.0151972	0.00768242	0	0
30	60	10	300	30.002	35.8484	154	0.0151972	0.00768242	0	0
30	60	20	0	31.7596	42.1618	-1	0.0128506		0	0
30	60	20	60	31.7596	42.1618	-1	0.0128506		0	0
30	60	20	120	31.7596	42.1618	-1	0.0128506		0	0
30	60	20	180	31.7596	42.1618	-1	0.0128506		0	0
30	60	20	240	31.7596	42.1618	-1	0.0128506		0	0
30	60	20	300	31.7596	42.1618	-1	0.0128506		0	0
30	60	30	0	36.2936	49.7004	-1	0.00469326		0	0
30	60	30	60	36.2936	49.7004	-1	0.00469326		0	0
30	60	30	120	36.2936	49.7004	-1	0.00469326		0	0
30	60	30	180	36.2936	49.7004	-1	0.00469326		0	0
30	60	30	240	36.2936	49.7004	-1	0.00469326		0	0
30	60	30	300	36.2936	49.7004	-1	0.00469326		0	0
30	60	40	0	42.7291	57.9883	-1			0	0
30	60	40	60	42.7291	57.9883	-1			0	0
30	60	40	120	42.7291	57.9883	-1			0	0
30	60	40	180	42.7291	57.9883	-1			0	0
30	60	40	240	42.7291	57.9883	-1			0	0
30	60	40	300	42.7291	57.9883	-1			0	0
30	80	-40	0	57.9425	42.6914	-1			0	0
30	80	-40	60	57.9425	42.6914	-1			0	0
30	80	-40	120	57.9425	42.6914	-1			0	0
30	80	-40	180	57.9425	42.6914	-1			0	0
30	80	-40	240	57.9425	42.6914	-1			0	0
30	80	-40	300	57.9425	42.6914	-1			0	0
30	80	-30	0	49.6577	36.2638	-1		0.00469326	0	0
30	80	-30	60	49.6577	36.2638	-1		0.00469326	0	0
30	80	-30	120	49.6577	36.2638	-1		0.00469326	0	0
30	80	-30	180	49.6577	36.2638	-1		0.00469326	0	0
30	80	-30	240	49.6577	36.2638	-1		0.00469326	0	0
30	80	-30	300	49.6577	36.2638	-1		0.00469326	0	0
30	80	-20	0	42.1241	31.7423	-1		0.0128506	0	0
30	80	-20	60	42.1241	31.7423	-1		0.0128506	0	0
30	80	-20	120	42.1241	31.7423	-1		0.0128506	0	0
30	80	-20	180	42.1241	31.7423	-1		0.0128506	0	0
30	80	-20	240	42.1241	31.7423	-1		0.0128506	0	0
30	80	-20	300	42.1241	31.7423	-1		0.0128506	0	0
30	80	-10	0	35.8189	30.0014	216	0.00768242	0.0151972	0	0
30	80	-10	60	35.8189	30.0014	173	0.00768242	0.0151972	0	0
30	80	-10	120	35.8189	30.0014	350	0.00768242	0.0151972	0	0
30	80	-10	180	35.8189	30.0014	295	0.00768242	0.0151972	0	0
30	80	-10	240	35.8189	30.0014	326	0.00768242	0.0151972	0	0
30	80	-10	300	35.8189	30.0014	164	0.00768242	0.0151972	0	0
30	80	0	0	31.4888	31.5055	154	0.0128506	0.0128506	0	0
30	80	0	60	31.4888	31.5055	145	0.0128506	0.0128506	0	0
30	80	0	120	31.4888	31.5055	457	0.0128506	0.0128506	0	0
30	80	0	180	31.4888	31.5055	342	0.0128506	0.0128506	0	0
30	80	0	240	31.4888	31.5055	305	0.0128506	0.0128506	0	0
30	80	0	300	31.4888	31.5055	200	0.0128506	0.0128506	0	0
30	80	10	0	30.0016	35.8484	134	0.0151972	0.00768242	0	0
30	80	10	60	30.0016	35.8484	176	0.0151972	0.00768242	0	0
30	80	10	120	30.0016	35.8484	327	0.0151972	0.00768242	0	0
30	80	10	180	30.0016	35.8484	427	0.0151972	0.00768242	0	0
30	80	10	240	30.0016	35.8484	195	0.0151972	0.00768242	0	0
30	80	10	300	30.0016	35.8484	178	0.0151972	0.00768242	0	0
30	80	20	0	31.7592	42.1618	-1	0.0128506		0	0
30	80	20	60	31.7592	42.1618	-1	0.0128506		0	0
30	80	20	120	31.7592	42.1618	-1	0.0128506		0	0
30	80	20	180	31.7592	42.1618	-1	0.0128506		0	0
30	80	20	240	31.7592	42.1618	-1	0.0128506		0	0
30	80	20	300	31.7592	42.1618	-1	0.0128506		0	0
30	80	30	0	36.2932	49.7004	-1	0.00469326		0	0
30	80	30	60	36.2932	49.7004	-1	0.00469326		0	0
30	80	30	120	36.2932	49.7004	-1	0.00469326		0	0
30	80	30	180	36.2932	49.7004	-1	0.00469326		0	0
30	80	30	240	36.2932	49.7004	-1	0.00469326		0	0
30	80	30	300	36.2932	49.7004	-1	0.00469326		0	0
30	80	40	0	42.7288	57.9883	-1			0	0
30	80	40	60	42.7288	57.9883	-1			0	0
30	80	40	120	42.7288	57.9883	-1			0	0
30	80	40	180	42.7288	57.9883	-1			0	0
30	80	40	240	42.7288	57.9883	-1			0	0
30	80	40	300	42.7288	57.9883	-1			0	0
30	100	-40	0	57.9424	42.6914	-1			0	0
30	100	-40	60	57.9424	42.6914	-1			0	0
30	100	-40	120	57.9424	42.6914	-1			0	0
30	100	-40	180	57.9424	42.6914	-1			0	0
30	100	-40	240	57.9424	42.6914	-1			0	0
30	100	-40	300	57.9424	42.6914	-1			0	0
30	100	-30	0	49.6576	36.2639	-1		0.00469326	0	0
30	100	-30	60	49.6576	36.2639	-1		0.00469326	0	0
30	100	-30	120	49.6576	36.2639	-1		0.00469326	0	0
30	100	-30	180	49.6576	36.2639	-1		0.00469326	0	0
30	100	-30	240	49.6576	36.2639	-1		0.00469326	0	0
30	100	-30	300	49.6576	36.2639	-1		0.00469326	0	0
30	100	-20	0	42.1239	31.7424	-1		0.0128506	0	0
30	100	-20	60	42.1239	31.7424	-1		0.0128506	0	0
30	100	-20	120	42.1239	31.7424	-1		0.0128506	0	0
30	100	-20	180	42.1239	31.7424	-1		0.0128506	0	0
30	100	-20	240	42.1239	31.7424	-1		0.0128506	0	0
30	100	-20	300	42.1239	31.7424	-1		0.0128506	0	0
30	100	-10	0	35.8187	30.0015	167	0.00768242	0.0151972	0	0
30	100	-10	60	35.8187	30.0015	260	0.00768242	0.0151972	0	0
30	100	-10	120	35.8187	30.0015	227	0.00768242	0.0151972	0	0
30	100	-10	180	35.8187	30.0015	353	0.00768242	0.0151972	0	0
30	100	-10	240	35.8187	30.0015	198	0.00768242	0.0151972	0	0
30	100	-10	300	35.8187	30.0015	150	0.00768242	0.0151972	0	0
30	100	0	0	31.4886	31.5056	154	0.0128506	0.0128506	0	0
30	100	0	60	31.4886	31.5056	266	0.0128506	0.0128506	0	0
30	100	0	120	31.4886	31.5056	201	0.0128506	0.0128506	0	0
30	100	0	180	31.4886	31.5056	269	0.0128506	0.0128506	0	0
30	100	0	240	31.4886	31.5056	241	0.0128506	0.0128506	0	0
30	100	0	300	31.4886	31.5056	136	0.0128506	0.0128506	0	0
30	100	10	0	30.0014	35.8485	149	0.0151972	0.00768242	0	0
30	100	10	60	30.0014	35.8485	349	0.0151972	0.00768242	0	0
30	100	10	120	30.0014	35.8485	142	0.0151972	0.00768242	0	0
30	100	10	180	30.0014	35.8485	264	0.0151972	0.00768242	0	0
30	100	10	240	30.0014	35.8485	201	0.0151972	0.00768242	0	0
30	100	10	300	30.0014	35.8485	128	0.0151972	0.00768242	0	0
30	100	20	0	31.759	42.1619	-1	0.0128506		0	0
30	100	20	60	31.759	42.1619	-1	0.0128506		0	0
30	100	20	120	31.759	42.1619	-1	0.0128506		0	0
30	100	20	180	31.759	42.1619	-1	0.0128506		0	0
30	100	20	240	31.759	42.1619	-1	0.0128506		0	0
30	100	20	300	31.759	42.1619	-1	0.0128506		0	0
30	100	30	0	36.2931	49.7004	-1	0.00469326		0	0
30	100	30	60	36.2931	49.7004	-1	0.00469326		0	0
30	100	30	120	36.2931	49.7004	-1	0.00469326		0	0
30	100	30	180	36.2931	49.7004	-1	0.00469326		0	0
30	100	30	240	36.2931	49.7004	-1	0.00469326		0	0
30	100	30	300	36.2931	49.7004	-1	0.00469326		0	0
30	100	40	0	42.7287	57.9883	-1			0	0
30	100	40	60	42.7287	57.9883	-1			0	0
30	100	40	120	42.7287	57.9883	-1			0	0
30	100	40	180	42.7287	57.9883	-1			0	0
30	100	40	240	42.7287	57.9883	-1			0	0
30	100	40	300	42.7287	57.9883	-1			0	0
30	120	-40	0	57.9424	42.6916	-1			0	0
30	120	-40	60	57.9424	42.6916	-1			0	0
30	120	-40	120	57.9424	42.6916	-1			0	0
30	120	-40	180	57.9424	42.6916	-1			0	0
30	120	-40	240	57.9424	42.6916	-1			0	0
30	120	-40	300	57.9424	42.6916	-1			0	0
30	120	-30	0	49.6576	36.2641	-1		0.00469326	0	0
30	120	-30	60	49.6576	36.2641	-1		0.00469326	0	0
30	120	-30	120	49.6576	36.2641	-1		0.00469326	0	0
30	120	-30	180	49.6576	36.2641	-1		0.00469326	0	0
30	120	-30	240	49.6576	36.2641	-1		0.00469326	0	0
30	120	-30	300	49.6576	36.2641	-1		0.00469326	0	0
30	120	-20	0	42.1239	31.7426	-1		0.0128506	0	0
30	120	-20	60	42.1239	31.7426	-1		0.0128506	0	0
30	120	-20	120	42.1239	31.7426	-1		0.0128506	0	0
30	120	-20	180	42.1239	31.7426	-1		0.0128506	0	0
30	120	-20	240	42.1239	31.7426	-1		0.0128506	0	0
30	120	-20	300	42.1239	31.7426	-1		0.0128506	0	0
30	120	-10	0	35.8187	30.0017	132	0.00768242	0.0151972	0	0
30	120	-10	60	35.8187	30.0017	322	0.00768242	0.0151972	0	0
30	120	-10	120	35.8187	30.0017	253	0.00768242	0.0151972	0	0
30	120	-10	180	35.8187	30.0017	195	0.00768242	0.0151972	0	0
30	120	-10	240	35.8187	30.0017	120	0.00768242	0.0151972	0	0
30	120	-10	300	35.8187	30.0017	81	0.00768242	0.0151972	0	0
30	120	0	0	31.4886	31.5058	118	0.0128506	0.0128506	0	0
30	120	0	60	31.4886	31.5058	207	0.0128506	0.0128506	0	0
30	120	0	120	31.4886	31.5058	210	0.0128506	0.0128506	0	0
30	120	0	180	31.4886	31.5058	165	0.0128506	0.0128506	0	0
30	120	0	240	31.4886	31.5058	106	0.0128506	0.0128506	0	0
30	120	0	300	31.4886	31.5058	65	0.0128506	0.0128506	0	0
30	120	10	0	30.0014	35.8486	109	0.0151972	0.00768242	0	0
30	120	10	60	30.0014	35.8486	148	0.0151972	0.00768242	0	0
30	120	10	120	30.0014	35.8486	218	0.0151972	0.00768242	0	0
30	120	10	180	30.0014	35.8486	159	0.0151972	0.00768242	0	0
30	120	10	240	30.0014	35.8486	91	0.0151972	0.00768242	0	0
30	120	10	300	30.0014	35.8486	54	0.0151972	0.00768242	0	0
30	120	20	0	31.759	42.162	-1	0.0128506		0	0
30	120	20	60	31.759	42.162	-1	0.0128506		0	0
30	120	20	120	31.759	42.162	-1	0.0128506		0	0
30	120	20	180	31.759	42.162	-1	0.0128506		0	0
30	120	20	240	31.759	42.162	-1	0.0128506		0	0
30	120	20	300	31.759	42.162	-1	0.0128506		0	0
30	120	30	0	36.2931	49.7006	-1	0.00469326		0	0
30	120	30	60	36.2931	49.7006	-1	0.00469326		0	0
30	120	30	120	36.2931	49.7006	-1	0.00469326		0	0
30	120	30	180	36.2931	49.7006	-1	0.00469326		0	0
30	120	30	240	36.2931	49.7006	-1	0.00469326		0	0
30	120	30	300	36.2931	49.7006	-1	0.00469326		0	0
30	120	40	0	42.7287	57.9884	-1			0	0
30	120	40	60	42.7287	57.9884	-1			0	0
30	120	40	120	42.7287	57.9884	-1			0	0
30	120	40	180	42.7287	57.9884	-1			0	0
30	120	40	240	42.7287	57.9884	-1			0	0
30	120	40	300	42.7287	57.9884	-1			0	0
30	140	-40	0	57.9425	42.6918	-1			0	0
30	140	-40	60	57.9425	42.6918	-1			0	0
30	140	-40	120	57.9425	42.6918	-1			0	0
30	140	-40	180	57.9425	42.6918	-1			0	0
30	140	-40	240	57.9425	42.6918	-1			0	0
30	140	-40	300	57.9425	42.6918	-1			0	0
30	140	-30	0	49.6577	36.2643	-1		0.00469326	0	0
30	140	-30	60	49.6577	36.2643	-1		0.00469326	0	0
30	140	-30	120	49.6577	36.2643	-1		0.00469326	0	0
30	140	-30	180	49.6577	36.2643	-1		0.00469326	0	0
30	140	-30	240	49.6577	36.2643	-1		0.00469326	0	0
30	140	-30	300	49.6577	36.2643	-1		0.00469326	0	0
30	140	-20	0	42.1241	31.7429	-1		0.0128506	0	0
30	140	-20	60	42.1241	31.7429	-1		0.0128506	0	0
30	140	-20	120	42.1241	31.7429	-1		0.0128506	0	0
30	140	-20	180	42.1241	31.7429	-1		0.0128506	0	0
30	140	-20	240	42.1241	31.7429	-1		0.0128506	0	0
30	140	-20	300	42.1241	31.7429	-1		0.0128506	0	0
30	140	-10	0	35.8188	30.002	104	0.00768242	0.0151972	0	0
30	140	-10	60	35.8188	30.002	163	0.00768242	0.0151972	0	0
30	140	-10	120	35.8188	30.002	196	0.00768242	0.0151972	0	0
30	140	-10	180	35.8188	30.002	99	0.00768242	0.0151972	0	0
30	140	-10	240	35.8188	30.002	42	0.00768242	0.0151972	0	0
30	140	-10	300	35.8188	30.002	30	0.00768242	0.0151972	0	0
30	140	0	0	31.4887	31.506	65	0.0128506	0.0128506	0	0
30	140	0	60	31.4887	31.506	122	0.0128506	0.0128506	0	0
30	140	0	120	31.4887	31.506	147	0.0128506	0.0128506	0	0
30	140	0	180	31.4887	31.506	127	0.0128506	0.0128506	0	0
30	140	0	240	31.4887	31.506	14	0.0128506	0.0128506	0	0
30	140	0	300	31.4887	31.506	7	0.0128506	0.0128506	0	0
30	140	10	0	30.0015	35.8489	85	0.0151972	0.00768242	0	0
30	140	10	60	30.0015	35.8489	116	0.0151972	0.00768242	0	0
30	140	10	120	30.0015	35.8489	131	0.0151972	0.00768242	0	0
30	140	10	180	30.0015	35.8489	92	0.0151972	0.00768242	0	0
30	140	10	240	30.0015	35.8489	6	0.0151972	0.00768242	0	0
30	140	10	300	30.0015	35.8489	10	0.0151972	0.00768242	0	0
30	140	20	0	31.7592	42.1622	-1	0.0128506		0	0
30	140	20	60	31.7592	42.1622	-1	0.0128506		0	0
30	140	20	120	31.7592	42.1622	-1	0.0128506		0	0
30	140	20	180	31.7592	42.1622	-1	0.0128506		0	0
30	140	20	240	31.7592	42.1622	-1	0.0128506		0	0
30	140	20	300	31.7592	42.1622	-1	0.0128506		0	0
30	140	30	0	36.2932	49.7007	-1	0.00469326		0	0
30	140	30	60	36.2932	49.7007	-1	0.00469326		0	0
30	140	30	120	36.2932	49.7007	-1	0.00469326		0	0
30	140	30	180	36.2932	49.7007	-1	0.00469326		0	0
30	140	30	240	36.2932	49.7007	-1	0.00469326		0	0
30	140	30	300	36.2932	49.7007	-1	0.00469326		0	0
30	140	40	0	42.7288	57.9886	-1			0	0
30	140	40	60	42.7288	57.9886	-1			0	0
30	140	40	120	42.7288	57.9886	-1			0	0
30	140	40	180	42.7288	57.9886	-1			0	0
30	140	40	240	42.7288	57.9886	-1			0	0
30	140	40	300	42.7288	57.9886	-1			0	0
30	160	-40	0	57.9427	42.692	-1			0	0
30	160	-40	60	57.9427	42.692	-1			0	0
30	160	-40	120	57.9427	42.692	-1			0	0
30	160	-40	180	57.9427	42.692	-1			0	0
30	160	-40	240	57.9427	42.692	-1			0	0
30	160	-40	300	57.9427	42.692	-1			0	0
30	160	-30	0	49.6579	36.2645	-1		0.00469326	0	0
30	160	-30	60	49.6579	36.2645	-1		0.00469326	0	0
30	160	-30	120	49.6579	36.2645	-1		0.00469326	0	0
30	160	-30	180	49.6579	36.2645	-1		0.00469326	0	0
30	160	-30	240	49.6579	36.2645	-1		0.00469326	0	0
30	160	-30	300	49.6579	36.2645	-1		0.00469326	0	0
30	160	-20	0	42.1243	31.7432	-1		0.0128506	0	0
30	160	-20	60	42.1243	31.7432	-1		0.0128506	0	0
30	160	-20	120	42.1243	31.7432	-1		0.0128506	0	0
30	160	-20	180	42.1243	31.7432	-1		0.0128506	0	0
30	160	-20	240	42.1243	31.7432	-1		0.0128506	0	0
30	160	-20	300	42.1243	31.7432	-1		0.0128506	0	0
30	160	-10	0	35.8191	30.0023	39	0.00768242	0.0151972	0	0
30	160	-10	60	35.8191	30.0023	97	0.00768242	0.0151972	0	0
30	160	-10	120	35.8191	30.0023	86	0.00768242	0.0151972	0	0
30	160	-10	180	35.8191	30.0023	29	0.00768242	0.0151972	0	0
30	160	-10	240	35.8191	30.0023	0	0.00768242	0.0151972	1	0.000116752
30	160	-10	300	35.8191	30.0023	3	0.00768242	0.0151972	0	0
30	160	0	0	31.4891	31.5063	38	0.0128506	0.0128506	0	0
30	160	0	60	31.4891	31.5063	64	0.0128506	0.0128506	0	0
30	160	0	120	31.4891	31.5063	67	0.0128506	0.0128506	0	0
30	160	0	180	31.4891	31.5063	4	0.0128506	0.0128506	0	0
30	160	0	240	31.4891	31.5063	0	0.0128506	0.0128506	1	0.000165138
30	160	0	300	31.4891	31.5063	1	0.0128506	0.0128506	0	0
30	160	10	0	30.0019	35.8491	49	0.0151972	0.00768242	0	0
30	160	10	60	30.0019	35.8491	44	0.0151972	0.00768242	0	0
30	160	10	120	30.0019	35.8491	52	0.0151972	0.00768242	0	0
30	160	10	180	30.0019	35.8491	4	0.0151972	0.00768242	0	0
30	160	10	240	30.0019	35.8491	0	0.0151972	0.00768242	1	0.000116752
30	160	10	300	30.0019	35.8491	2	0.0151972	0.00768242	0	0
30	160	20	0	31.7595	42.1624	-1	0.0128506		0	0
30	160	20	60	31.7595	42.1624	-1	0.0128506		0	0
30	160	20	120	31.7595	42.1624	-1	0.0128506		0	0
30	160	20	180	31.7595	42.1624	-1	0.0128506		0	0
30	160	20	240	31.7595	42.1624	-1	0.0128506		0	0
30	160	20	300	31.7595	42.1624	-1	0.0128506		0	0
30	160	30	0	36.2935	49.7009	-1	0.00469326		0	0
30	160	30	60	36.2935	49.7009	-1	0.00469326		0	0
30	160	30	120	36.2935	49.7009	-1	0.00469326		0	0
30	160	30	180	36.2935	49.7009	-1	0.00469326		0	0
30	160	30	240	36.2935	49.7009	-1	0.00469326		0	0
30	160	30	300	36.2935	49.7009	-1	0.00469326		0	0
30	160	40	0	42.729	57.9887	-1			0	0
30	160	40	60	42.729	57.9887	-1			0	0
30	160	40	120	42.729	57.9887	-1			0	0
30	160	40	180	42.729	57.9887	-1			0	0
30	160	40	240	42.729	57.9887	-1			0	0
30	160	40	300	42.729	57.9887	-1			0	0
30	180	-40	0	57.9429	42.6922	-1			0	0
30	180	-40	60	57.9429	42.6922	-1			0	0
30	180	-40	120	57.9429	42.6922	-1			0	0
30	180	-40	180	57.9429	42.6922	-1			0	0
30	180	-40	240	57.9429	42.6922	-1			0	0
30	180	-40	300	57.9429	42.6922	-1			0	0
30	180	-30	0	49.6582	36.2648	-1		0.00469326	0	0
30	180	-30	60	49.6582	36.2648	-1		0.00469326	0	0
30	180	-30	120	49.6582	36.2648	-1		0.00469326	0	0
30	180	-30	180	49.6582	36.2648	-1		0.00469326	0	0
30	180	-30	240	49.6582	36.2648	-1		0.00469326	0	0
30	180	-30	300	49.6582	36.2648	-1		0.00469326	0	0
30	180	-20	0	42.1247	31.7435	-1		0.0128506	0	0
30	180	-20	60	42.1247	31.7435	-1		0.0128506	0	0
30	180	-20	120	42.1247	31.7435	-1		0.0128506	0	0
30	180	-20	180	42.1247	31.7435	-1		0.0128506	0	0
30	180	-20	240	42.1247	31.7435	-1		0.0128506	0	0
30	180	-20	300	42.1247	31.7435	-1		0.0128506	0	0
30	180	-10	0	35.8196	30.0026	32	0.00768242	0.0151972	0	0
30	180	-10	60	35.8196	30.0026	23	0.00768242	0.0151972	0	0
30	180	-10	120	35.8196	30.0026	23	0.00768242	0.0151972	0	0
30	180	-10	180	35.8196	30.0026	0	0.00768242	0.0151972	1	0.000116752
30	180	-10	240	35.8196	30.0026	1	0.00768242	0.0151972	0	0
30	180	-10	300	35.8196	30.0026	9	0.00768242	0.0151972	0	0
30	180	0	0	31.4896	31.5066	35	0.0128506	0.0128506	0	0
30	180	0	60	31.4896	31.5066	21	0.0128506	0.0128506	0	0
30	180	0	120	31.4896	31.5066	35	0.0128506	0.0128506	0	0
30	180	0	180	31.4896	31.5066	0	0.0128506	0.0128506	1	0.000165138
30	180	0	240	31.4896	31.5066	0	0.0128506	0.0128506	1	0.000165138
30	180	0	300	31.4896	31.5066	2	0.0128506	0.0128506	0	0
30	180	10	0	30.0024	35.8494	28	0.0151972	0.00768242	0	0
30	180	10	60	30.0024	35.8494	3	0.0151972	0.00768242	0	0
30	180	10	120	30.0024	35.8494	11	0.0151972	0.00768242	0	0
30	180	10	180	30.0024	35.8494	0	0.0151972	0.00768242	1	0.000116752
30	180	10	240	30.0024	35.8494	0	0.0151972	0.00768242	1	0.000116752
30	180	10	300	30.0024	35.8494	0	0.0151972	0.00768242	1	0.000116752
30	180	20	0	31.76	42.1627	-1	0.0128506		0	0
30	180	20	60	31.76	42.1627	-1	0.0128506		0	0
30	180	20	120	31.76	42.1627	-1	0.0128506		0	0
30	180	20	180	31.76	42.1627	-1	0.0128506		0	0
30	180	20	240	31.76	42.1627	-1	0.0128506		0	0
30	180	20	300	31.76	42.1627	-1	0.0128506		0	0
30	180	30	0	36.2939	49.7011	-1	0.00469326		0	0
30	180	30	60	36.2939	49.7011	-1	0.00469326		0	0
30	180	30	120	36.2939	49.7011	-1	0.00469326		0	0
30	180	30	180	36.2939	49.7011	-1	0.00469326		0	0
30	180	30	240	36.2939	49.7011	-1	0.00469326		0	0
30	180	30	300	36.2939	49.7011	-1	0.00469326		0	0
30	180	40	0	42.7294	57.9889	-1			0	0
30	180	40	60	42.7294	57.9889	-1			0	0
30	180	40	120	42.7294	57.9889	-1			0	0
30	180	40	180	42.7294	57.9889	-1			0	0
30	180	40	240	42.7294	57.9889	-1			0	0
30	180	40	300	42.7294	57.9889	-1			0	0
30	200	-40	0	57.9432	42.6924	-1			0	0
30	200	-40	60	57.9432	42.6924	-1			0	0
30	200	-40	120	57.9432	42.6924	-1			0	0
30	200	-40	180	57.9432	42.6924	-1			0	0
30	200	-40	240	57.9432	42.6924	-1			0	0
30	200	-40	300	57.9432	42.6924	-1			0	0
30	200	-30	0	49.6585	36.265	-1		0.00469326	0	0
30	200	-30	60	49.6585	36.265	-1		0.00469326	0	0
30	200	-30	120	49.6585	36.265	-1		0.00469326	0	0
30	200	-30	180	49.6585	36.265	-1		0.00469326	0	0
30	200	-30	240	49.6585	36.265	-1		0.00469326	0	0
30	200	-30	300	49.6585	36.265	-1		0.00469326	0	0
30	200	-20	0	42.1251	31.7437	-1		0.0128506	0	0
30	200	-20	60	42.1251	31.7437	-1		0.0128506	0	0
30	200	-20	120	42.1251	31.7437	-1		0.0128506	0	0
30	200	-20	180	42.1251	31.7437	-1		0.0128506	0	0
30	200	-20	240	42.1251	31.7437	-1		0.0128506	0	0
30	200	-20	300	42.1251	31.7437	-1		0.0128506	0	0
30	200	-10	0	35.82	30.0029	9	0.00768242	0.0151972	0	0
30	200	-10	60	35.82	30.0029	5	0.00768242	0.0151972	0	0
30	200	-10	120	35.82	30.0029	2	0.00768242	0.0151972	0	0
30	200	-10	180	35.82	30.0029	0	0.00768242	0.0151972	1	0.000116752
30	200	-10	240	35.82	30.0029	0	0.00768242	0.0151972	1	0.000116752
30	200	-10	300	35.82	30.0029	13	0.00768242	0.0151972	0	0
30	200	0	0	31.4901	31.5069	6	0.0128506	0.0128506	0	0
30	200	0	60	31.4901	31.5069	5	0.0128506	0.0128506	0	0
30	200	0	120	31.4901	31.5069	1	0.0128506	0.0128506	0	0
30	200	0	180	31.4901	31.5069	0	0.0128506	0.0128506	1	0.000165138
30	200	0	240	31.4901	31.5069	0	0.0128506	0.0128506	1	0.000165138
30	200	0	300	31.4901	31.5069	1	0.0128506	0.0128506	0	0
30	200	10	0	30.003	35.8496	13	0.0151972	0.00768242	0	0
30	200	10	60	30.003	35.8496	2	0.0151972	0.00768242	0	0
30	200	10	120	30.003	35.8496	0	0.0151972	0.00768242	1	0.000116752
30	200	10	180	30.003	35.8496	0	0.0151972	0.00768242	1	0.000116752
30	200	10	240	30.003	35.8496	0	0.0151972	0.00768242	1	0.000116752
30	200	10	300	30.003	35.8496	5	0.0151972	0.00768242	0	0
30	200	20	0	31.7605	42.1629	-1	0.0128506		0	0
30	200	20	60	31.7605	42.1629	-1	0.0128506		0	0
30	200	20	120	31.7605	42.1629	-1	0.0128506		0	0
30	200	20	180	31.7605	42.1629	-1	0.0128506		0	0
30	200	20	240	31.7605	42.1629	-1	0.0128506		0	0
30	200	20	300	31.7605	42.1629	-1	0.0128506		0	0
30	200	30	0	36.2944	49.7013	-1	0.00469326		0	0
30	200	30	60	36.2944	49.7013	-1	0.00469326		0	0
30	200	30	120	36.2944	49.7013	-1	0.00469326		0	0
30	200	30	180	36.2944	49.7013	-1	0.00469326		0	0
30	200	30	240	36.2944	49.7013	-1	0.00469326		0	0
30	200	30	300	36.2944	49.7013	-1	0.00469326		0	0
30	200	40	0	42.7298	57.989	-1			0	0
30	200	40	60	42.7298	57.989	-1			0	0
30	200	40	120	42.7298	57.989	-1			0	0
30	200	40	180	42.7298	57.989	-1			0	0
30	200	40	240	42.7298	57.989	-1			0	0
30	200	40	300	42.7298	57.989	-1			0	0
30	220	-40	0	57.9435	42.6926	-1			0	0
30	220	-40	60	57.9435	42.6926	-1			0	0
30	220	-40	120	57.9435	42.6926	-1			0	0
30	220	-40	180	57.9435	42.6926	-1			0	0
30	220	-40	240	57.9435	42.6926	-1			0	0
30	220	-40	300	57.9435	42.6926	-1			0	0
30	220	-30	0	49.6589	36.2652	-1		0.00469326	0	0
30	220	-30	60	49.6589	36.2652	-1		0.00469326	0	0
30	220	-30	120	49.6589	36.2652	-1		0.00469326	0	0
30	220	-30	180	49.6589	36.2652	-1		0.00469326	0	0
30	220	-30	240	49.6589	36.2652	-1		0.00469326	0	0
30	220	-30	300	49.6589	36.2652	-1		0.00469326	0	0
30	220	-20	0	42.1255	31.7439	-1		0.0128506	0	0
30	220	-20	60	42.1255	31.7439	-1		0.0128506	0	0
30	220	-20	120	42.1255	31.7439	-1		0.0128506	0	0
30	220	-20	180	42.1255	31.7439	-1		0.0128506	0	0
30	220	-20	240	42.1255	31.7439	-1		0.0128506	0	0
30	220	-20	300	42.1255	31.7439	-1		0.0128506	0	0
30	220	-10	0	35.8205	30.0031	3	0.00768242	0.0151972	0	0
30	220	-10	60	35.8205	30.0031	5	0.00768242	0.0151972	0	0
30	220	-10	120	35.8205	30.0031	0	0.00768242	0.0151972	1	0.000116752
30	220	-10	180	35.8205	30.0031	0	0.00768242	0.0151972	1	0.000116752
30	220	-10	240	35.8205	30.0031	0	0.00768242	0.0151972	1	0.000116752
30	220	-10	300	35.8205	30.0031	10	0.00768242	0.0151972	0	0
30	220	0	0	31.4907	31.5071	0	0.0128506	0.0128506	1	0.000165138
30	220	0	60	31.4907	31.5071	1	0.0128506	0.0128506	0	0
30	220	0	120	31.4907	31.5071	0	0.0128506	0.0128506	1	0.000165138
30	220	0	180	31.4907	31.5071	0	0.0128506	0.0128506	1	0.000165138
30	220	0	240	31.4907	31.5071	0	0.0128506	0.0128506	1	0.000165138
30	220	0	300	31.4907	31.5071	0	0.0128506	0.0128506	1	0.000165138
30	220	10	0	30.0036	35.8498	3	0.0151972	0.00768242	0	0
30	220	10	60	30.0036	35.8498	4	0.0151972	0.00768242	0	0
30	220	10	120	30.0036	35.8498	0	0.0151972	0.00768242	1	0.000116752
30	220	10	180	30.0036	35.8498	0	0.0151972	0.00768242	1	0.000116752
30	220	10	240	30.0036	35.8498	0	0.0151972	0.00768242	1	0.000116752
30	220	10	300	30.0036	35.8498	6	0.0151972	0.00768242	0	0
30	220	20	0	31.7611	42.163	-1	0.0128506		0	0
30	220	20	60	31.7611	42.163	-1	0.0128506		0	0
30	220	20	120	31.7611	42.163	-1	0.0128506		0	0
30	220	20	180	31.7611	42.163	-1	0.0128506		0	0
30	220	20	240	31.7611	42.163	-1	0.0128506		0	0
30	220	20	300	31.7611	42.163	-1	0.0128506		0	0
30	220	30	0	36.2949	49.7014	-1	0.00469326		0	0
30	220	30	60	36.2949	49.7014	-1	0.00469326		0	0
30	220	30	120	36.2949	49.7014	-1	0.00469326		0	0
30	220	30	180	36.2949	49.7014	-1	0.00469326		0	0
30	220	30	240	36.2949	49.7014	-1	0.00469326		0	0
30	220	30	300	36.2949	49.7014	-1	0.00469326		0	0
30	220	40	0	42.7302	57.9891	-1			0	0
30	220	40	60	42.7302	57.9891	-1			0	0
30	220	40	120	42.7302	57.9891	-1			0	0
30	220	40	180	42.7302	57.9891	-1			0	0
30	220	40	240	42.7302	57.9891	-1			0	0
30	220	40	300	42.7302	57.9891	-1			0	0
30	240	-40	0	57.9438	42.6926	-1			0	0
30	240	-40	60	57.9438	42.6926	-1			0	0
30	240	-40	120	57.9438	42.6926	-1			0	0
30	240	-40	180	57.9438	42.6926	-1			0	0
30	240	-40	240	57.9438	42.6926	-1			0	0
30	240	-40	300	57.9438	42.6926	-1			0	0
30	240	-30	0	49.6592	36.2653	-1		0.00469326	0	0
30	240	-30	60	49.6592	36.2653	-1		0.00469326	0	0
30	240	-30	120	49.6592	36.2653	-1		0.00469326	0	0
30	240	-30	180	49.6592	36.2653	-1		0.00469326	0	0
30	240	-30	240	49.6592	36.2653	-1		0.00469326	0	0
30	240	-30	300	49.6592	36.2653	-1		0.00469326	0	0
30	240	-20	0	42.1259	31.744	-1		0.0128506	0	0
30	240	-20	60	42.1259	31.744	-1		0.0128506	0	0
30	240	-20	120	42.1259	31.744	-1		0.0128506	0	0
30	240	-20	180	42.1259	31.744	-1		0.0128506	0	0
30	240	-20	240	42.1259	31.744	-1		0.0128506	0	0
30	240	-20	300	42.1259	31.744	-1		0.0128506	0	0
30	240	-10	0	35.821	30.0032	1	0.00768242	0.0151972	0	0
30	240	-10	60	35.821	30.0032	3	0.00768242	0.0151972	0	0
30	240	-10	120	35.821	30.0032	0	0.00768242	0.0151972	1	0.000116752
30	240	-10	180	35.821	30.0032	0	0.00768242	0.0151972	1	0.000116752
30	240	-10	240	35.821	30.0032	0	0.00768242	0.0151972	1	0.000116752
30	240	-10	300	35.821	30.0032	11	0.00768242	0.0151972	0	0
30	240	0	0	31.4912	31.5072	13	0.0128506	0.0128506	0	0
30	240	0	60	31.4912	31.5072	2	0.0128506	0.0128506	0	0
30	240	0	120	31.4912	31.5072	0	0.0128506	0.0128506	1	0.000165138
30	240	0	180	31.4912	31.5072	0	0.0128506	0.0128506	1	0.000165138
30	240	0	240	31.4912	31.5072	0	0.0128506	0.0128506	1	0.000165138
30	240	0	300	31.4912	31.5072	0	0.0128506	0.0128506	1	0.000165138
30	240	10	0	30.0041	35.8499	8	0.0151972	0.00768242	0	0
30	240	10	60	30.0041	35.8499	3	0.0151972	0.00768242	0	0
30	240	10	120	30.0041	35.8499	0	0.0151972	0.00768242	1	0.000116752
30	240	10	180	30.0041	35.8499	0	0.0151972	0.00768242	1	0.000116752
30	240	10	240	30.0041	35.8499	0	0.0151972	0.00768242	1	0.000116752
30	240	10	300	30.0041	35.8499	6	0.0151972	0.00768242	0	0
30	240	20	0	31.7616	42.1631	-1	0.0128506		0	0
30	240	20	60	31.7616	42.1631	-1	0.0128506		0	0
30	240	20	120	31.7616	42.1631	-1	0.0128506		0	0
30	240	20	180	31.7616	42.1631	-1	0.0128506		0	0
30	240	20	240	31.7616	42.1631	-1	0.0128506		0	0
30	240	20	300	31.7616	42.1631	-1	0.0128506		0	0
30	240	30	0	36.2953	49.7015	-1	0.00469326		0	0
30	240	30	60	36.2953	49.7015	-1	0.00469326		0	0
30	240	30	120	36.2953	49.7015	-1	0.00469326		0	0
30	240	30	180	36.2953	49.7015	-1	0.00469326		0	0
30	240	30	240	36.2953	49.7015	-1	0.00469326		0	0
30	240	30	300	36.2953	49.7015	-1	0.00469326		0	0
30	240	40	0	42.7306	57.9892	-1			0	0
30	240	40	60	42.7306	57.9892	-1			0	0
30	240	40	120	42.7306	57.9892	-1			0	0
30	240	40	180	42.7306	57.9892	-1			0	0
30	240	40	240	42.7306	57.9892	-1			0	0
30	240	40	300	42.7306	57.9892	-1			0	0
30	260	-40	0	57.944	42.6927	-1			0	0
30	260	-40	60	57.944	42.6927	-1			0	0
30	260	-40	120	57.944	42.6927	-1			0	0
30	260	-40	180	57.944	42.6927	-1			0	0
30	260	-40	240	57.944	42.6927	-1			0	0
30	260	-40	300	57.944	42.6927	-1			0	0
30	260	-30	0	49.6594	36.2653	-1		0.00469326	0	0
30	260	-30	60	49.6594	36.2653	-1		0.00469326	0	0
30	260	-30	120	49.6594	36.2653	-1		0.00469326	0	0
30	260	-30	180	49.6594	36.2653	-1		0.00469326	0	0
30	260	-30	240	49.6594	36.2653	-1		0.00469326	0	0
30	260	-30	300	49.6594	36.2653	-1		0.00469326	0	0
30	260	-20	0	42.1261	31.744	-1		0.0128506	0	0
30	260	-20	60	42.1261	31.744	-1		0.0128506	0	0
30	260	-20	120	42.1261	31.744	-1		0.0128506	0	0
30	260	-20	180	42.1261	31.744	-1		0.0128506	0	0
30	260	-20	240	42.1261	31.744	-1		0.0128506	0	0
30	260	-20	300	42.1261	31.744	-1		0.0128506	0	0
30	260	-10	0	35.8213	30.0032	11	0.00768242	0.0151972	0	0
30	260	-10	60	35.8213	30.0032	1	0.00768242	0.0151972	0	0
30	260	-10	120	35.8213	30.0032	0	0.00768242	0.0151972	1	0.000116752
30	260	-10	180	35.8213	30.0032	0	0.00768242	0.0151972	1	0.000116752
30	260	-10	240	35.8213	30.0032	0	0.00768242	0.0151972	1	0.000116752
30	260	-10	300	35.8213	30.0032	18	0.00768242	0.0151972	0	0
30	260	0	0	31.4915	31.5072	37	0.0128506	0.0128506	0	0
30	260	0	60	31.4915	31.5072	4	0.0128506	0.0128506	0	0
30	260	0	120	31.4915	31.5072	0	0.0128506	0.0128506	1	0.000165138
30	260	0	180	31.4915	31.5072	0	0.0128506	0.0128506	1	0.000165138
30	260	0	240	31.4915	31.5072	0	0.0128506	0.0128506	1	0.000165138
30	260	0	300	31.4915	31.5072	1	0.0128506	0.0128506	0	0
30	260	10	0	30.0045	35.8499	27	0.0151972	0.00768242	0	0
30	260	10	60	30.0045	35.8499	6	0.0151972	0.00768242	0	0
30	260	10	120	30.0045	35.8499	0	0.0151972	0.00768242	1	0.000116752
30	260	10	180	30.0045	35.8499	0	0.0151972	0.00768242	1	0.000116752
30	260	10	240	30.0045	35.8499	16	0.0151972	0.00768242	0	0
30	260	10	300	30.0045	35.8499	12	0.0151972	0.00768242	0	0
30	260	20	0	31.7619	42.1631	-1	0.0128506		0	0
30	260	20	60	31.7619	42.1631	-1	0.0128506		0	0
30	260	20	120	31.7619	42.1631	-1	0.0128506		0	0
30	260	20	180	31.7619	42.1631	-1	0.0128506		0	0
30	260	20	240	31.7619	42.1631	-1	0.0128506		0	0
30	260	20	300	31.7619	42.1631	-1	0.0128506		0	0
30	260	30	0	36.2956	49.7015	-1	0.00469326		0	0
[truncated: 660 more rows]

## Sheet: Offaxis11
r	theta	t	phi	dist1	dist1	clashes	prob dist1	prob dist2	clashes 0 or 1	H*I*J	#clashes<10	H*I*L		Bin	Score 8
0	0	-40	0	47.9081	32.0916	-1		0.00899542	0	0				0	0	0
0	0	-40	60	47.9081	32.0916	-1		0.00899542	0	0				1	0	0
0	0	-40	120	47.9081	32.0916	-1		0.00899542	0	0				2	0	0
0	0	-40	180	47.9081	32.0916	-1		0.00899542	0	0				3	0	0
0	0	-40	240	47.9081	32.0916	-1		0.00899542	0	0				4	0	0
0	0	-40	300	47.9081	32.0916	-1		0.00899542	0	0				5	78	0.00217901
0	0	-30	0	37.9081	22.0916	131	0.00377137	0.0378534	0	0				6	286	0.00798972
0	0	-30	60	37.9081	22.0916	64	0.00377137	0.0378534	0	0				7	397	0.0110906
0	0	-30	120	37.9081	22.0916	26	0.00377137	0.0378534	0	0				8	311	0.00868812
0	0	-30	180	37.9081	22.0916	13	0.00377137	0.0378534	0	0				9	734	0.0205051
0	0	-30	240	37.9081	22.0916	19	0.00377137	0.0378534	0	0				10	957	0.0267348
0	0	-30	300	37.9081	22.0916	83	0.00377137	0.0378534	0	0				11	1233	0.0344452
0	0	-20	0	27.9081	12.0916	119	0.0217343	0.0377696	0	0				12	1352	0.0377696
0	0	-20	60	27.9081	12.0916	60	0.0217343	0.0377696	0	0				13	1597	0.0446139
0	0	-20	120	27.9081	12.0916	47	0.0217343	0.0377696	0	0				14	1751	0.0489161
0	0	-20	180	27.9081	12.0916	17	0.0217343	0.0377696	0	0				15	1991	0.0556207
0	0	-20	240	27.9081	12.0916	43	0.0217343	0.0377696	0	0				16	2060	0.0575483
0	0	-20	300	27.9081	12.0916	108	0.0217343	0.0377696	0	0				17	2045	0.0571293
0	0	-10	0	17.9081	2.09159	-1	0.0571293	0	0	0				18	2373	0.0662923
0	0	-10	60	17.9081	2.09159	-1	0.0571293	0	0	0				19	4382	0.122416
0	0	-10	120	17.9081	2.09159	-1	0.0571293	0	0	0				20	2367	0.0661247
0	0	-10	180	17.9081	2.09159	-1	0.0571293	0	0	0				21	1761	0.0491954
0	0	-10	240	17.9081	2.09159	-1	0.0571293	0	0	0				22	1355	0.0378534
0	0	-10	300	17.9081	2.09159	-1	0.0571293	0	0	0				23	1170	0.0326852
0	0	0	0	7.9081	7.90841	118	0.0110906	0.0110906	0	0				24	1051	0.0293608
0	0	0	60	7.9081	7.90841	91	0.0110906	0.0110906	0	0				25	982	0.0274332
0	0	0	120	7.9081	7.90841	50	0.0110906	0.0110906	0	0				26	845	0.023606
0	0	0	180	7.9081	7.90841	32	0.0110906	0.0110906	0	0				27	778	0.0217343
0	0	0	240	7.9081	7.90841	77	0.0110906	0.0110906	0	0				28	719	0.020086
0	0	0	300	7.9081	7.90841	118	0.0110906	0.0110906	0	0				29	607	0.0169572
0	0	10	0	2.0919	17.9084	-1	0	0.0571293	0	0				30	544	0.0151972
0	0	10	60	2.0919	17.9084	-1	0	0.0571293	0	0				31	460	0.0128506
0	0	10	120	2.0919	17.9084	-1	0	0.0571293	0	0				32	322	0.00899542
0	0	10	180	2.0919	17.9084	-1	0	0.0571293	0	0				33	305	0.00852051
0	0	10	240	2.0919	17.9084	-1	0	0.0571293	0	0				34	248	0.00692815
0	0	10	300	2.0919	17.9084	-1	0	0.0571293	0	0				35	275	0.00768242
0	0	20	0	12.0919	27.9084	112	0.0377696	0.0217343	0	0				36	168	0.00469326
0	0	20	60	12.0919	27.9084	66	0.0377696	0.0217343	0	0				37	135	0.00377137
0	0	20	120	12.0919	27.9084	2	0.0377696	0.0217343	0	0				38	74	0.00206727
0	0	20	180	12.0919	27.9084	8	0.0377696	0.0217343	0	0				39	53	0.00148061
0	0	20	240	12.0919	27.9084	22	0.0377696	0.0217343	0	0				40	21	0.000586658
0	0	20	300	12.0919	27.9084	95	0.0377696	0.0217343	0	0				41	3	8.38082e-05
0	0	30	0	22.0919	37.9084	65	0.0378534	0.00377137	0	0
0	0	30	60	22.0919	37.9084	29	0.0378534	0.00377137	0	0
0	0	30	120	22.0919	37.9084	0	0.0378534	0.00377137	1	0.000142759
0	0	30	180	22.0919	37.9084	1	0.0378534	0.00377137	0	0
0	0	30	240	22.0919	37.9084	40	0.0378534	0.00377137	0	0
0	0	30	300	22.0919	37.9084	78	0.0378534	0.00377137	0	0
0	0	40	0	32.0919	47.9084	-1	0.00899542		0	0
0	0	40	60	32.0919	47.9084	-1	0.00899542		0	0
0	0	40	120	32.0919	47.9084	-1	0.00899542		0	0
0	0	40	180	32.0919	47.9084	-1	0.00899542		0	0
0	0	40	240	32.0919	47.9084	-1	0.00899542		0	0
0	0	40	300	32.0919	47.9084	-1	0.00899542		0	0
10	0	-40	0	48.9323	33.6051	-1		0.00852051	0	0
10	0	-40	60	48.9323	33.6051	-1		0.00852051	0	0
10	0	-40	120	48.9323	33.6051	-1		0.00852051	0	0
10	0	-40	180	48.9323	33.6051	-1		0.00852051	0	0
10	0	-40	240	48.9323	33.6051	-1		0.00852051	0	0
10	0	-40	300	48.9323	33.6051	-1		0.00852051	0	0
10	0	-30	0	39.1967	24.2414	48	0.00148061	0.0293608	0	0
10	0	-30	60	39.1967	24.2414	25	0.00148061	0.0293608	0	0
10	0	-30	120	39.1967	24.2414	2	0.00148061	0.0293608	0	0
10	0	-30	180	39.1967	24.2414	0	0.00148061	0.0293608	1	4.3472e-05
10	0	-30	240	39.1967	24.2414	11	0.00148061	0.0293608	0	0
10	0	-30	300	39.1967	24.2414	32	0.00148061	0.0293608	0	0
10	0	-20	0	29.6378	15.684	70	0.0169572	0.0556207	0	0
10	0	-20	60	29.6378	15.684	34	0.0169572	0.0556207	0	0
10	0	-20	120	29.6378	15.684	23	0.0169572	0.0556207	0	0
10	0	-20	180	29.6378	15.684	0	0.0169572	0.0556207	1	0.000943172
10	0	-20	240	29.6378	15.684	12	0.0169572	0.0556207	0	0
10	0	-20	300	29.6378	15.684	60	0.0169572	0.0556207	0	0
10	0	-10	0	20.5039	10.2142	63	0.0661247	0.0267348	0	0
10	0	-10	60	20.5039	10.2142	47	0.0661247	0.0267348	0	0
10	0	-10	120	20.5039	10.2142	18	0.0661247	0.0267348	0	0
10	0	-10	180	20.5039	10.2142	0	0.0661247	0.0267348	1	0.00176783
10	0	-10	240	20.5039	10.2142	35	0.0661247	0.0267348	0	0
10	0	-10	300	20.5039	10.2142	44	0.0661247	0.0267348	0	0
10	0	0	0	12.7446	12.7544	73	0.0377696	0.0377696	0	0
10	0	0	60	12.7446	12.7544	61	0.0377696	0.0377696	0	0
10	0	0	120	12.7446	12.7544	2	0.0377696	0.0377696	0	0
10	0	0	180	12.7446	12.7544	1	0.0377696	0.0377696	0	0
10	0	0	240	12.7446	12.7544	39	0.0377696	0.0377696	0	0
10	0	0	300	12.7446	12.7544	79	0.0377696	0.0377696	0	0
10	0	10	0	10.2194	20.5187	51	0.0267348	0.0661247	0	0
10	0	10	60	10.2194	20.5187	38	0.0267348	0.0661247	0	0
10	0	10	120	10.2194	20.5187	1	0.0267348	0.0661247	0	0
10	0	10	180	10.2194	20.5187	0	0.0267348	0.0661247	1	0.00176783
10	0	10	240	10.2194	20.5187	28	0.0267348	0.0661247	0	0
10	0	10	300	10.2194	20.5187	42	0.0267348	0.0661247	0	0
10	0	20	0	15.6987	29.654	56	0.0556207	0.0169572	0	0
10	0	20	60	15.6987	29.654	20	0.0556207	0.0169572	0	0
10	0	20	120	15.6987	29.654	0	0.0556207	0.0169572	1	0.000943172
10	0	20	180	15.6987	29.654	0	0.0556207	0.0169572	1	0.000943172
10	0	20	240	15.6987	29.654	13	0.0556207	0.0169572	0	0
10	0	20	300	15.6987	29.654	42	0.0556207	0.0169572	0	0
10	0	30	0	24.2583	39.2136	35	0.0293608	0.00148061	0	0
10	0	30	60	24.2583	39.2136	22	0.0293608	0.00148061	0	0
10	0	30	120	24.2583	39.2136	2	0.0293608	0.00148061	0	0
10	0	30	180	24.2583	39.2136	0	0.0293608	0.00148061	1	4.3472e-05
10	0	30	240	24.2583	39.2136	9	0.0293608	0.00148061	0	0
10	0	30	300	24.2583	39.2136	63	0.0293608	0.00148061	0	0
10	0	40	0	33.6226	48.9494	-1	0.00852051		0	0
10	0	40	60	33.6226	48.9494	-1	0.00852051		0	0
10	0	40	120	33.6226	48.9494	-1	0.00852051		0	0
10	0	40	180	33.6226	48.9494	-1	0.00852051		0	0
10	0	40	240	33.6226	48.9494	-1	0.00852051		0	0
10	0	40	300	33.6226	48.9494	-1	0.00852051		0	0
10	60	-40	0	48.9322	33.6052	-1		0.00852051	0	0
10	60	-40	60	48.9322	33.6052	-1		0.00852051	0	0
10	60	-40	120	48.9322	33.6052	-1		0.00852051	0	0
10	60	-40	180	48.9322	33.6052	-1		0.00852051	0	0
10	60	-40	240	48.9322	33.6052	-1		0.00852051	0	0
10	60	-40	300	48.9322	33.6052	-1		0.00852051	0	0
10	60	-30	0	39.1966	24.2416	84	0.00148061	0.0293608	0	0
10	60	-30	60	39.1966	24.2416	20	0.00148061	0.0293608	0	0
10	60	-30	120	39.1966	24.2416	3	0.00148061	0.0293608	0	0
10	60	-30	180	39.1966	24.2416	7	0.00148061	0.0293608	0	0
10	60	-30	240	39.1966	24.2416	45	0.00148061	0.0293608	0	0
10	60	-30	300	39.1966	24.2416	64	0.00148061	0.0293608	0	0
10	60	-20	0	29.6376	15.6844	74	0.0169572	0.0556207	0	0
10	60	-20	60	29.6376	15.6844	31	0.0169572	0.0556207	0	0
10	60	-20	120	29.6376	15.6844	11	0.0169572	0.0556207	0	0
10	60	-20	180	29.6376	15.6844	19	0.0169572	0.0556207	0	0
10	60	-20	240	29.6376	15.6844	63	0.0169572	0.0556207	0	0
10	60	-20	300	29.6376	15.6844	88	0.0169572	0.0556207	0	0
10	60	-10	0	20.5037	10.2148	81	0.0661247	0.0267348	0	0
10	60	-10	60	20.5037	10.2148	41	0.0661247	0.0267348	0	0
10	60	-10	120	20.5037	10.2148	11	0.0661247	0.0267348	0	0
10	60	-10	180	20.5037	10.2148	43	0.0661247	0.0267348	0	0
10	60	-10	240	20.5037	10.2148	74	0.0661247	0.0267348	0	0
10	60	-10	300	20.5037	10.2148	111	0.0661247	0.0267348	0	0
10	60	0	0	12.7442	12.7549	100	0.0377696	0.0377696	0	0
10	60	0	60	12.7442	12.7549	25	0.0377696	0.0377696	0	0
10	60	0	120	12.7442	12.7549	5	0.0377696	0.0377696	0	0
10	60	0	180	12.7442	12.7549	89	0.0377696	0.0377696	0	0
10	60	0	240	12.7442	12.7549	98	0.0377696	0.0377696	0	0
10	60	0	300	12.7442	12.7549	104	0.0377696	0.0377696	0	0
10	60	10	0	10.219	20.519	66	0.0267348	0.0661247	0	0
10	60	10	60	10.219	20.519	14	0.0267348	0.0661247	0	0
10	60	10	120	10.219	20.519	10	0.0267348	0.0661247	0	0
10	60	10	180	10.219	20.519	56	0.0267348	0.0661247	0	0
10	60	10	240	10.219	20.519	87	0.0267348	0.0661247	0	0
10	60	10	300	10.219	20.519	102	0.0267348	0.0661247	0	0
10	60	20	0	15.6984	29.6542	76	0.0556207	0.0169572	0	0
10	60	20	60	15.6984	29.6542	1	0.0556207	0.0169572	0	0
10	60	20	120	15.6984	29.6542	0	0.0556207	0.0169572	1	0.000943172
10	60	20	180	15.6984	29.6542	59	0.0556207	0.0169572	0	0
10	60	20	240	15.6984	29.6542	41	0.0556207	0.0169572	0	0
10	60	20	300	15.6984	29.6542	76	0.0556207	0.0169572	0	0
10	60	30	0	24.2581	39.2137	51	0.0293608	0.00148061	0	0
10	60	30	60	24.2581	39.2137	10	0.0293608	0.00148061	0	0
10	60	30	120	24.2581	39.2137	7	0.0293608	0.00148061	0	0
10	60	30	180	24.2581	39.2137	26	0.0293608	0.00148061	0	0
10	60	30	240	24.2581	39.2137	84	0.0293608	0.00148061	0	0
10	60	30	300	24.2581	39.2137	98	0.0293608	0.00148061	0	0
10	60	40	0	33.6224	48.9496	-1	0.00852051		0	0
10	60	40	60	33.6224	48.9496	-1	0.00852051		0	0
10	60	40	120	33.6224	48.9496	-1	0.00852051		0	0
10	60	40	180	33.6224	48.9496	-1	0.00852051		0	0
10	60	40	240	33.6224	48.9496	-1	0.00852051		0	0
10	60	40	300	33.6224	48.9496	-1	0.00852051		0	0
10	120	-40	0	48.932	33.6054	-1		0.00852051	0	0
10	120	-40	60	48.932	33.6054	-1		0.00852051	0	0
10	120	-40	120	48.932	33.6054	-1		0.00852051	0	0
10	120	-40	180	48.932	33.6054	-1		0.00852051	0	0
10	120	-40	240	48.932	33.6054	-1		0.00852051	0	0
10	120	-40	300	48.932	33.6054	-1		0.00852051	0	0
10	120	-30	0	39.1963	24.2418	49	0.00148061	0.0293608	0	0
10	120	-30	60	39.1963	24.2418	19	0.00148061	0.0293608	0	0
10	120	-30	120	39.1963	24.2418	28	0.00148061	0.0293608	0	0
10	120	-30	180	39.1963	24.2418	103	0.00148061	0.0293608	0	0
10	120	-30	240	39.1963	24.2418	116	0.00148061	0.0293608	0	0
10	120	-30	300	39.1963	24.2418	133	0.00148061	0.0293608	0	0
10	120	-20	0	29.6372	15.6846	73	0.0169572	0.0556207	0	0
10	120	-20	60	29.6372	15.6846	29	0.0169572	0.0556207	0	0
10	120	-20	120	29.6372	15.6846	61	0.0169572	0.0556207	0	0
10	120	-20	180	29.6372	15.6846	166	0.0169572	0.0556207	0	0
10	120	-20	240	29.6372	15.6846	135	0.0169572	0.0556207	0	0
10	120	-20	300	29.6372	15.6846	102	0.0169572	0.0556207	0	0
10	120	-10	0	20.5031	10.2152	79	0.0661247	0.0267348	0	0
10	120	-10	60	20.5031	10.2152	37	0.0661247	0.0267348	0	0
10	120	-10	120	20.5031	10.2152	76	0.0661247	0.0267348	0	0
10	120	-10	180	20.5031	10.2152	154	0.0661247	0.0267348	0	0
10	120	-10	240	20.5031	10.2152	156	0.0661247	0.0267348	0	0
10	120	-10	300	20.5031	10.2152	118	0.0661247	0.0267348	0	0
10	120	0	0	12.7432	12.7552	87	0.0377696	0.0377696	0	0
10	120	0	60	12.7432	12.7552	66	0.0377696	0.0377696	0	0
10	120	0	120	12.7432	12.7552	105	0.0377696	0.0377696	0	0
10	120	0	180	12.7432	12.7552	185	0.0377696	0.0377696	0	0
10	120	0	240	12.7432	12.7552	151	0.0377696	0.0377696	0	0
10	120	0	300	12.7432	12.7552	144	0.0377696	0.0377696	0	0
10	120	10	0	10.2178	20.5192	52	0.0267348	0.0661247	0	0
10	120	10	60	10.2178	20.5192	40	0.0267348	0.0661247	0	0
10	120	10	120	10.2178	20.5192	92	0.0267348	0.0661247	0	0
10	120	10	180	10.2178	20.5192	121	0.0267348	0.0661247	0	0
10	120	10	240	10.2178	20.5192	151	0.0267348	0.0661247	0	0
10	120	10	300	10.2178	20.5192	111	0.0267348	0.0661247	0	0
10	120	20	0	15.6977	29.6544	33	0.0556207	0.0169572	0	0
10	120	20	60	15.6977	29.6544	21	0.0556207	0.0169572	0	0
10	120	20	120	15.6977	29.6544	33	0.0556207	0.0169572	0	0
10	120	20	180	15.6977	29.6544	92	0.0556207	0.0169572	0	0
10	120	20	240	15.6977	29.6544	155	0.0556207	0.0169572	0	0
10	120	20	300	15.6977	29.6544	92	0.0556207	0.0169572	0	0
10	120	30	0	24.2576	39.2138	26	0.0293608	0.00148061	0	0
10	120	30	60	24.2576	39.2138	21	0.0293608	0.00148061	0	0
10	120	30	120	24.2576	39.2138	82	0.0293608	0.00148061	0	0
10	120	30	180	24.2576	39.2138	92	0.0293608	0.00148061	0	0
10	120	30	240	24.2576	39.2138	126	0.0293608	0.00148061	0	0
10	120	30	300	24.2576	39.2138	70	0.0293608	0.00148061	0	0
10	120	40	0	33.6221	48.9497	-1	0.00852051		0	0
10	120	40	60	33.6221	48.9497	-1	0.00852051		0	0
10	120	40	120	33.6221	48.9497	-1	0.00852051		0	0
10	120	40	180	33.6221	48.9497	-1	0.00852051		0	0
10	120	40	240	33.6221	48.9497	-1	0.00852051		0	0
10	120	40	300	33.6221	48.9497	-1	0.00852051		0	0
10	180	-40	0	48.9318	33.6053	-1		0.00852051	0	0
10	180	-40	60	48.9318	33.6053	-1		0.00852051	0	0
10	180	-40	120	48.9318	33.6053	-1		0.00852051	0	0
10	180	-40	180	48.9318	33.6053	-1		0.00852051	0	0
10	180	-40	240	48.9318	33.6053	-1		0.00852051	0	0
10	180	-40	300	48.9318	33.6053	-1		0.00852051	0	0
10	180	-30	0	39.1961	24.2417	30	0.00148061	0.0293608	0	0
10	180	-30	60	39.1961	24.2417	55	0.00148061	0.0293608	0	0
10	180	-30	120	39.1961	24.2417	129	0.00148061	0.0293608	0	0
10	180	-30	180	39.1961	24.2417	193	0.00148061	0.0293608	0	0
10	180	-30	240	39.1961	24.2417	137	0.00148061	0.0293608	0	0
10	180	-30	300	39.1961	24.2417	86	0.00148061	0.0293608	0	0
10	180	-20	0	29.6369	15.6845	55	0.0169572	0.0556207	0	0
10	180	-20	60	29.6369	15.6845	82	0.0169572	0.0556207	0	0
10	180	-20	120	29.6369	15.6845	183	0.0169572	0.0556207	0	0
10	180	-20	180	29.6369	15.6845	173	0.0169572	0.0556207	0	0
10	180	-20	240	29.6369	15.6845	152	0.0169572	0.0556207	0	0
10	180	-20	300	29.6369	15.6845	87	0.0169572	0.0556207	0	0
10	180	-10	0	20.5027	10.215	60	0.0661247	0.0267348	0	0
10	180	-10	60	20.5027	10.215	93	0.0661247	0.0267348	0	0
10	180	-10	120	20.5027	10.215	210	0.0661247	0.0267348	0	0
10	180	-10	180	20.5027	10.215	165	0.0661247	0.0267348	0	0
10	180	-10	240	20.5027	10.215	169	0.0661247	0.0267348	0	0
10	180	-10	300	20.5027	10.215	101	0.0661247	0.0267348	0	0
10	180	0	0	12.7426	12.755	60	0.0377696	0.0377696	0	0
10	180	0	60	12.7426	12.755	119	0.0377696	0.0377696	0	0
10	180	0	120	12.7426	12.755	177	0.0377696	0.0377696	0	0
10	180	0	180	12.7426	12.755	178	0.0377696	0.0377696	0	0
10	180	0	240	12.7426	12.755	165	0.0377696	0.0377696	0	0
10	180	0	300	12.7426	12.755	98	0.0377696	0.0377696	0	0
10	180	10	0	10.2171	20.5191	43	0.0267348	0.0661247	0	0
10	180	10	60	10.2171	20.5191	73	0.0267348	0.0661247	0	0
10	180	10	120	10.2171	20.5191	135	0.0267348	0.0661247	0	0
10	180	10	180	10.2171	20.5191	200	0.0267348	0.0661247	0	0
10	180	10	240	10.2171	20.5191	186	0.0267348	0.0661247	0	0
10	180	10	300	10.2171	20.5191	75	0.0267348	0.0661247	0	0
10	180	20	0	15.6972	29.6543	24	0.0556207	0.0169572	0	0
10	180	20	60	15.6972	29.6543	62	0.0556207	0.0169572	0	0
10	180	20	120	15.6972	29.6543	193	0.0556207	0.0169572	0	0
10	180	20	180	15.6972	29.6543	141	0.0556207	0.0169572	0	0
10	180	20	240	15.6972	29.6543	110	0.0556207	0.0169572	0	0
10	180	20	300	15.6972	29.6543	28	0.0556207	0.0169572	0	0
10	180	30	0	24.2573	39.2138	38	0.0293608	0.00148061	0	0
10	180	30	60	24.2573	39.2138	75	0.0293608	0.00148061	0	0
10	180	30	120	24.2573	39.2138	183	0.0293608	0.00148061	0	0
10	180	30	180	24.2573	39.2138	153	0.0293608	0.00148061	0	0
10	180	30	240	24.2573	39.2138	56	0.0293608	0.00148061	0	0
10	180	30	300	24.2573	39.2138	15	0.0293608	0.00148061	0	0
10	180	40	0	33.6218	48.9496	-1	0.00852051		0	0
10	180	40	60	33.6218	48.9496	-1	0.00852051		0	0
10	180	40	120	33.6218	48.9496	-1	0.00852051		0	0
10	180	40	180	33.6218	48.9496	-1	0.00852051		0	0
10	180	40	240	33.6218	48.9496	-1	0.00852051		0	0
10	180	40	300	33.6218	48.9496	-1	0.00852051		0	0
10	240	-40	0	48.9319	33.6051	-1		0.00852051	0	0
10	240	-40	60	48.9319	33.6051	-1		0.00852051	0	0
10	240	-40	120	48.9319	33.6051	-1		0.00852051	0	0
10	240	-40	180	48.9319	33.6051	-1		0.00852051	0	0
10	240	-40	240	48.9319	33.6051	-1		0.00852051	0	0
10	240	-40	300	48.9319	33.6051	-1		0.00852051	0	0
10	240	-30	0	39.1962	24.2414	47	0.00148061	0.0293608	0	0
10	240	-30	60	39.1962	24.2414	149	0.00148061	0.0293608	0	0
10	240	-30	120	39.1962	24.2414	150	0.00148061	0.0293608	0	0
10	240	-30	180	39.1962	24.2414	118	0.00148061	0.0293608	0	0
10	240	-30	240	39.1962	24.2414	61	0.00148061	0.0293608	0	0
10	240	-30	300	39.1962	24.2414	15	0.00148061	0.0293608	0	0
10	240	-20	0	29.6371	15.6841	49	0.0169572	0.0556207	0	0
10	240	-20	60	29.6371	15.6841	150	0.0169572	0.0556207	0	0
10	240	-20	120	29.6371	15.6841	205	0.0169572	0.0556207	0	0
10	240	-20	180	29.6371	15.6841	120	0.0169572	0.0556207	0	0
10	240	-20	240	29.6371	15.6841	105	0.0169572	0.0556207	0	0
10	240	-20	300	29.6371	15.6841	23	0.0169572	0.0556207	0	0
10	240	-10	0	20.503	10.2144	82	0.0661247	0.0267348	0	0
10	240	-10	60	20.503	10.2144	105	0.0661247	0.0267348	0	0
10	240	-10	120	20.503	10.2144	200	0.0661247	0.0267348	0	0
10	240	-10	180	20.503	10.2144	150	0.0661247	0.0267348	0	0
10	240	-10	240	20.503	10.2144	113	0.0661247	0.0267348	0	0
10	240	-10	300	20.503	10.2144	27	0.0661247	0.0267348	0	0
10	240	0	0	12.743	12.7545	83	0.0377696	0.0377696	0	0
10	240	0	60	12.743	12.7545	117	0.0377696	0.0377696	0	0
10	240	0	120	12.743	12.7545	160	0.0377696	0.0377696	0	0
10	240	0	180	12.743	12.7545	148	0.0377696	0.0377696	0	0
10	240	0	240	12.743	12.7545	65	0.0377696	0.0377696	0	0
10	240	0	300	12.743	12.7545	23	0.0377696	0.0377696	0	0
10	240	10	0	10.2175	20.5188	59	0.0267348	0.0661247	0	0
10	240	10	60	10.2175	20.5188	104	0.0267348	0.0661247	0	0
10	240	10	120	10.2175	20.5188	145	0.0267348	0.0661247	0	0
10	240	10	180	10.2175	20.5188	109	0.0267348	0.0661247	0	0
10	240	10	240	10.2175	20.5188	49	0.0267348	0.0661247	0	0
10	240	10	300	10.2175	20.5188	11	0.0267348	0.0661247	0	0
10	240	20	0	15.6975	29.6541	59	0.0556207	0.0169572	0	0
10	240	20	60	15.6975	29.6541	121	0.0556207	0.0169572	0	0
10	240	20	120	15.6975	29.6541	142	0.0556207	0.0169572	0	0
10	240	20	180	15.6975	29.6541	46	0.0556207	0.0169572	0	0
10	240	20	240	15.6975	29.6541	7	0.0556207	0.0169572	0	0
10	240	20	300	15.6975	29.6541	9	0.0556207	0.0169572	0	0
10	240	30	0	24.2575	39.2136	77	0.0293608	0.00148061	0	0
10	240	30	60	24.2575	39.2136	92	0.0293608	0.00148061	0	0
10	240	30	120	24.2575	39.2136	71	0.0293608	0.00148061	0	0
10	240	30	180	24.2575	39.2136	24	0.0293608	0.00148061	0	0
10	240	30	240	24.2575	39.2136	0	0.0293608	0.00148061	1	4.3472e-05
10	240	30	300	24.2575	39.2136	13	0.0293608	0.00148061	0	0
10	240	40	0	33.622	48.9495	-1	0.00852051		0	0
10	240	40	60	33.622	48.9495	-1	0.00852051		0	0
10	240	40	120	33.622	48.9495	-1	0.00852051		0	0
10	240	40	180	33.622	48.9495	-1	0.00852051		0	0
10	240	40	240	33.622	48.9495	-1	0.00852051		0	0
10	240	40	300	33.622	48.9495	-1	0.00852051		0	0
10	300	-40	0	48.9322	33.605	-1		0.00852051	0	0
10	300	-40	60	48.9322	33.605	-1		0.00852051	0	0
10	300	-40	120	48.9322	33.605	-1		0.00852051	0	0
10	300	-40	180	48.9322	33.605	-1		0.00852051	0	0
10	300	-40	240	48.9322	33.605	-1		0.00852051	0	0
10	300	-40	300	48.9322	33.605	-1		0.00852051	0	0
10	300	-30	0	39.1965	24.2412	63	0.00148061	0.0293608	0	0
10	300	-30	60	39.1965	24.2412	77	0.00148061	0.0293608	0	0
10	300	-30	120	39.1965	24.2412	44	0.00148061	0.0293608	0	0
10	300	-30	180	39.1965	24.2412	18	0.00148061	0.0293608	0	0
10	300	-30	240	39.1965	24.2412	4	0.00148061	0.0293608	0	0
10	300	-30	300	39.1965	24.2412	0	0.00148061	0.0293608	1	4.3472e-05
10	300	-20	0	29.6375	15.6838	68	0.0169572	0.0556207	0	0
10	300	-20	60	29.6375	15.6838	79	0.0169572	0.0556207	0	0
10	300	-20	120	29.6375	15.6838	58	0.0169572	0.0556207	0	0
10	300	-20	180	29.6375	15.6838	46	0.0169572	0.0556207	0	0
10	300	-20	240	29.6375	15.6838	0	0.0169572	0.0556207	1	0.000943172
10	300	-20	300	29.6375	15.6838	18	0.0169572	0.0556207	0	0
10	300	-10	0	20.5036	10.214	46	0.0661247	0.0267348	0	0
10	300	-10	60	20.5036	10.214	99	0.0661247	0.0267348	0	0
10	300	-10	120	20.5036	10.214	92	0.0661247	0.0267348	0	0
10	300	-10	180	20.5036	10.214	50	0.0661247	0.0267348	0	0
10	300	-10	240	20.5036	10.214	1	0.0661247	0.0267348	0	0
10	300	-10	300	20.5036	10.214	36	0.0661247	0.0267348	0	0
10	300	0	0	12.744	12.7542	61	0.0377696	0.0377696	0	0
10	300	0	60	12.744	12.7542	97	0.0377696	0.0377696	0	0
10	300	0	120	12.744	12.7542	58	0.0377696	0.0377696	0	0
10	300	0	180	12.744	12.7542	41	0.0377696	0.0377696	0	0
10	300	0	240	12.744	12.7542	1	0.0377696	0.0377696	0	0
10	300	0	300	12.744	12.7542	68	0.0377696	0.0377696	0	0
10	300	10	0	10.2187	20.5186	86	0.0267348	0.0661247	0	0
10	300	10	60	10.2187	20.5186	103	0.0267348	0.0661247	0	0
10	300	10	120	10.2187	20.5186	33	0.0267348	0.0661247	0	0
10	300	10	180	10.2187	20.5186	5	0.0267348	0.0661247	0	0
10	300	10	240	10.2187	20.5186	2	0.0267348	0.0661247	0	0
10	300	10	300	10.2187	20.5186	17	0.0267348	0.0661247	0	0
10	300	20	0	15.6983	29.6539	60	0.0556207	0.0169572	0	0
10	300	20	60	15.6983	29.6539	101	0.0556207	0.0169572	0	0
10	300	20	120	15.6983	29.6539	4	0.0556207	0.0169572	0	0
10	300	20	180	15.6983	29.6539	0	0.0556207	0.0169572	1	0.000943172
10	300	20	240	15.6983	29.6539	0	0.0556207	0.0169572	1	0.000943172
10	300	20	300	15.6983	29.6539	5	0.0556207	0.0169572	0	0
10	300	30	0	24.258	39.2135	29	0.0293608	0.00148061	0	0
10	300	30	60	24.258	39.2135	48	0.0293608	0.00148061	0	0
10	300	30	120	24.258	39.2135	4	0.0293608	0.00148061	0	0
10	300	30	180	24.258	39.2135	0	0.0293608	0.00148061	1	4.3472e-05
10	300	30	240	24.258	39.2135	0	0.0293608	0.00148061	1	4.3472e-05
10	300	30	300	24.258	39.2135	24	0.0293608	0.00148061	0	0
10	300	40	0	33.6224	48.9494	-1	0.00852051		0	0
10	300	40	60	33.6224	48.9494	-1	0.00852051		0	0
10	300	40	120	33.6224	48.9494	-1	0.00852051		0	0
10	300	40	180	33.6224	48.9494	-1	0.00852051		0	0
10	300	40	240	33.6224	48.9494	-1	0.00852051		0	0
10	300	40	300	33.6224	48.9494	-1	0.00852051		0	0
20	0	-40	0	51.8995	37.7985	-1		0.00377137	0	0
20	0	-40	60	51.8995	37.7985	-1		0.00377137	0	0
20	0	-40	120	51.8995	37.7985	-1		0.00377137	0	0
20	0	-40	180	51.8995	37.7985	-1		0.00377137	0	0
20	0	-40	240	51.8995	37.7985	-1		0.00377137	0	0
20	0	-40	300	51.8995	37.7985	-1		0.00377137	0	0
20	0	-30	0	42.8456	29.7867	-1		0.0169572	0	0
20	0	-30	60	42.8456	29.7867	-1		0.0169572	0	0
20	0	-30	120	42.8456	29.7867	-1		0.0169572	0	0
20	0	-30	180	42.8456	29.7867	-1		0.0169572	0	0
20	0	-30	240	42.8456	29.7867	-1		0.0169572	0	0
20	0	-30	300	42.8456	29.7867	-1		0.0169572	0	0
20	0	-20	0	34.321	23.3616	34	0.00692815	0.0326852	0	0
20	0	-20	60	34.321	23.3616	27	0.00692815	0.0326852	0	0
20	0	-20	120	34.321	23.3616	0	0.00692815	0.0326852	1	0.000226448
20	0	-20	180	34.321	23.3616	0	0.00692815	0.0326852	1	0.000226448
20	0	-20	240	34.321	23.3616	0	0.00692815	0.0326852	1	0.000226448
20	0	-20	300	34.321	23.3616	23	0.00692815	0.0326852	0	0
20	0	-10	0	26.8351	20.1069	50	0.023606	0.0661247	0	0
20	0	-10	60	26.8351	20.1069	16	0.023606	0.0661247	0	0
20	0	-10	120	26.8351	20.1069	0	0.023606	0.0661247	1	0.00156094
20	0	-10	180	26.8351	20.1069	0	0.023606	0.0661247	1	0.00156094
20	0	-10	240	26.8351	20.1069	0	0.023606	0.0661247	1	0.00156094
20	0	-10	300	26.8351	20.1069	23	0.023606	0.0661247	0	0
20	0	0	0	21.5014	21.5129	12	0.0491954	0.0491954	0	0
20	0	0	60	21.5014	21.5129	16	0.0491954	0.0491954	0	0
20	0	0	120	21.5014	21.5129	2	0.0491954	0.0491954	0	0
20	0	0	180	21.5014	21.5129	0	0.0491954	0.0491954	1	0.00242019
20	0	0	240	21.5014	21.5129	4	0.0491954	0.0491954	0	0
20	0	0	300	21.5014	21.5129	17	0.0491954	0.0491954	0	0
20	0	10	0	20.1121	26.8575	4	0.0661247	0.023606	0	0
20	0	10	60	20.1121	26.8575	12	0.0661247	0.023606	0	0
20	0	10	120	20.1121	26.8575	0	0.0661247	0.023606	1	0.00156094
20	0	10	180	20.1121	26.8575	0	0.0661247	0.023606	1	0.00156094
20	0	10	240	20.1121	26.8575	5	0.0661247	0.023606	0	0
20	0	10	300	20.1121	26.8575	6	0.0661247	0.023606	0	0
20	0	20	0	23.3813	34.3488	5	0.0326852	0.00692815	0	0
20	0	20	60	23.3813	34.3488	8	0.0326852	0.00692815	0	0
20	0	20	120	23.3813	34.3488	0	0.0326852	0.00692815	1	0.000226448
20	0	20	180	23.3813	34.3488	0	0.0326852	0.00692815	1	0.000226448
20	0	20	240	23.3813	34.3488	2	0.0326852	0.00692815	0	0
20	0	20	300	23.3813	34.3488	16	0.0326852	0.00692815	0	0
20	0	30	0	29.814	42.8761	-1	0.0169572		0	0
20	0	30	60	29.814	42.8761	-1	0.0169572		0	0
20	0	30	120	29.814	42.8761	-1	0.0169572		0	0
20	0	30	180	29.814	42.8761	-1	0.0169572		0	0
20	0	30	240	29.814	42.8761	-1	0.0169572		0	0
20	0	30	300	29.814	42.8761	-1	0.0169572		0	0
20	0	40	0	37.8294	51.9315	-1	0.00377137		0	0
20	0	40	60	37.8294	51.9315	-1	0.00377137		0	0
20	0	40	120	37.8294	51.9315	-1	0.00377137		0	0
20	0	40	180	37.8294	51.9315	-1	0.00377137		0	0
20	0	40	240	37.8294	51.9315	-1	0.00377137		0	0
20	0	40	300	37.8294	51.9315	-1	0.00377137		0	0
20	30	-40	0	51.8994	37.7987	-1		0.00377137	0	0
20	30	-40	60	51.8994	37.7987	-1		0.00377137	0	0
20	30	-40	120	51.8994	37.7987	-1		0.00377137	0	0
20	30	-40	180	51.8994	37.7987	-1		0.00377137	0	0
20	30	-40	240	51.8994	37.7987	-1		0.00377137	0	0
20	30	-40	300	51.8994	37.7987	-1		0.00377137	0	0
20	30	-30	0	42.8455	29.7869	-1		0.0169572	0	0
20	30	-30	60	42.8455	29.7869	-1		0.0169572	0	0
20	30	-30	120	42.8455	29.7869	-1		0.0169572	0	0
20	30	-30	180	42.8455	29.7869	-1		0.0169572	0	0
20	30	-30	240	42.8455	29.7869	-1		0.0169572	0	0
20	30	-30	300	42.8455	29.7869	-1		0.0169572	0	0
20	30	-20	0	34.321	23.3619	61	0.00692815	0.0326852	0	0
20	30	-20	60	34.321	23.3619	25	0.00692815	0.0326852	0	0
20	30	-20	120	34.321	23.3619	0	0.00692815	0.0326852	1	0.000226448
20	30	-20	180	34.321	23.3619	0	0.00692815	0.0326852	1	0.000226448
20	30	-20	240	34.321	23.3619	7	0.00692815	0.0326852	0	0
20	30	-20	300	34.321	23.3619	31	0.00692815	0.0326852	0	0
20	30	-10	0	26.835	20.1072	51	0.023606	0.0661247	0	0
20	30	-10	60	26.835	20.1072	17	0.023606	0.0661247	0	0
20	30	-10	120	26.835	20.1072	0	0.023606	0.0661247	1	0.00156094
20	30	-10	180	26.835	20.1072	0	0.023606	0.0661247	1	0.00156094
20	30	-10	240	26.835	20.1072	33	0.023606	0.0661247	0	0
20	30	-10	300	26.835	20.1072	32	0.023606	0.0661247	0	0
20	30	0	0	21.5013	21.5132	16	0.0491954	0.0491954	0	0
20	30	0	60	21.5013	21.5132	2	0.0491954	0.0491954	0	0
20	30	0	120	21.5013	21.5132	0	0.0491954	0.0491954	1	0.00242019
20	30	0	180	21.5013	21.5132	2	0.0491954	0.0491954	0	0
20	30	0	240	21.5013	21.5132	53	0.0491954	0.0491954	0	0
20	30	0	300	21.5013	21.5132	55	0.0491954	0.0491954	0	0
20	30	10	0	20.112	26.8577	19	0.0661247	0.023606	0	0
20	30	10	60	20.112	26.8577	9	0.0661247	0.023606	0	0
20	30	10	120	20.112	26.8577	0	0.0661247	0.023606	1	0.00156094
20	30	10	180	20.112	26.8577	0	0.0661247	0.023606	1	0.00156094
20	30	10	240	20.112	26.8577	37	0.0661247	0.023606	0	0
20	30	10	300	20.112	26.8577	22	0.0661247	0.023606	0	0
20	30	20	0	23.3813	34.349	66	0.0326852	0.00692815	0	0
20	30	20	60	23.3813	34.349	7	0.0326852	0.00692815	0	0
20	30	20	120	23.3813	34.349	0	0.0326852	0.00692815	1	0.000226448
20	30	20	180	23.3813	34.349	0	0.0326852	0.00692815	1	0.000226448
20	30	20	240	23.3813	34.349	6	0.0326852	0.00692815	0	0
20	30	20	300	23.3813	34.349	31	0.0326852	0.00692815	0	0
20	30	30	0	29.814	42.8763	-1	0.0169572		0	0
20	30	30	60	29.814	42.8763	-1	0.0169572		0	0
20	30	30	120	29.814	42.8763	-1	0.0169572		0	0
20	30	30	180	29.814	42.8763	-1	0.0169572		0	0
20	30	30	240	29.814	42.8763	-1	0.0169572		0	0
20	30	30	300	29.814	42.8763	-1	0.0169572		0	0
20	30	40	0	37.8294	51.9316	-1	0.00377137		0	0
20	30	40	60	37.8294	51.9316	-1	0.00377137		0	0
20	30	40	120	37.8294	51.9316	-1	0.00377137		0	0
20	30	40	180	37.8294	51.9316	-1	0.00377137		0	0
20	30	40	240	37.8294	51.9316	-1	0.00377137		0	0
20	30	40	300	37.8294	51.9316	-1	0.00377137		0	0
20	60	-40	0	51.8993	37.7989	-1		0.00377137	0	0
20	60	-40	60	51.8993	37.7989	-1		0.00377137	0	0
20	60	-40	120	51.8993	37.7989	-1		0.00377137	0	0
20	60	-40	180	51.8993	37.7989	-1		0.00377137	0	0
20	60	-40	240	51.8993	37.7989	-1		0.00377137	0	0
20	60	-40	300	51.8993	37.7989	-1		0.00377137	0	0
20	60	-30	0	42.8453	29.7871	-1		0.0169572	0	0
20	60	-30	60	42.8453	29.7871	-1		0.0169572	0	0
20	60	-30	120	42.8453	29.7871	-1		0.0169572	0	0
20	60	-30	180	42.8453	29.7871	-1		0.0169572	0	0
20	60	-30	240	42.8453	29.7871	-1		0.0169572	0	0
20	60	-30	300	42.8453	29.7871	-1		0.0169572	0	0
20	60	-20	0	34.3207	23.3622	71	0.00692815	0.0326852	0	0
20	60	-20	60	34.3207	23.3622	32	0.00692815	0.0326852	0	0
20	60	-20	120	34.3207	23.3622	0	0.00692815	0.0326852	1	0.000226448
20	60	-20	180	34.3207	23.3622	8	0.00692815	0.0326852	0	0
20	60	-20	240	34.3207	23.3622	50	0.00692815	0.0326852	0	0
20	60	-20	300	34.3207	23.3622	92	0.00692815	0.0326852	0	0
20	60	-10	0	26.8347	20.1075	76	0.023606	0.0661247	0	0
20	60	-10	60	26.8347	20.1075	13	0.023606	0.0661247	0	0
20	60	-10	120	26.8347	20.1075	1	0.023606	0.0661247	0	0
20	60	-10	180	26.8347	20.1075	26	0.023606	0.0661247	0	0
20	60	-10	240	26.8347	20.1075	68	0.023606	0.0661247	0	0
20	60	-10	300	26.8347	20.1075	106	0.023606	0.0661247	0	0
20	60	0	0	21.5009	21.5135	29	0.0491954	0.0491954	0	0
20	60	0	60	21.5009	21.5135	11	0.0491954	0.0491954	0	0
20	60	0	120	21.5009	21.5135	0	0.0491954	0.0491954	1	0.00242019
20	60	0	180	21.5009	21.5135	42	0.0491954	0.0491954	0	0
20	60	0	240	21.5009	21.5135	91	0.0491954	0.0491954	0	0
20	60	0	300	21.5009	21.5135	80	0.0491954	0.0491954	0	0
20	60	10	0	20.1116	26.8579	63	0.0661247	0.023606	0	0
20	60	10	60	20.1116	26.8579	9	0.0661247	0.023606	0	0
20	60	10	120	20.1116	26.8579	0	0.0661247	0.023606	1	0.00156094
20	60	10	180	20.1116	26.8579	64	0.0661247	0.023606	0	0
20	60	10	240	20.1116	26.8579	38	0.0661247	0.023606	0	0
20	60	10	300	20.1116	26.8579	51	0.0661247	0.023606	0	0
20	60	20	0	23.3809	34.3492	70	0.0326852	0.00692815	0	0
20	60	20	60	23.3809	34.3492	18	0.0326852	0.00692815	0	0
20	60	20	120	23.3809	34.3492	1	0.0326852	0.00692815	0	0
20	60	20	180	23.3809	34.3492	20	0.0326852	0.00692815	0	0
20	60	20	240	23.3809	34.3492	37	0.0326852	0.00692815	0	0
20	60	20	300	23.3809	34.3492	40	0.0326852	0.00692815	0	0
20	60	30	0	29.8137	42.8764	-1	0.0169572		0	0
20	60	30	60	29.8137	42.8764	-1	0.0169572		0	0
20	60	30	120	29.8137	42.8764	-1	0.0169572		0	0
20	60	30	180	29.8137	42.8764	-1	0.0169572		0	0
20	60	30	240	29.8137	42.8764	-1	0.0169572		0	0
20	60	30	300	29.8137	42.8764	-1	0.0169572		0	0
20	60	40	0	37.8291	51.9317	-1	0.00377137		0	0
20	60	40	60	37.8291	51.9317	-1	0.00377137		0	0
20	60	40	120	37.8291	51.9317	-1	0.00377137		0	0
20	60	40	180	37.8291	51.9317	-1	0.00377137		0	0
20	60	40	240	37.8291	51.9317	-1	0.00377137		0	0
20	60	40	300	37.8291	51.9317	-1	0.00377137		0	0
20	90	-40	0	51.899	37.799	-1		0.00377137	0	0
20	90	-40	60	51.899	37.799	-1		0.00377137	0	0
20	90	-40	120	51.899	37.799	-1		0.00377137	0	0
20	90	-40	180	51.899	37.799	-1		0.00377137	0	0
20	90	-40	240	51.899	37.799	-1		0.00377137	0	0
20	90	-40	300	51.899	37.799	-1		0.00377137	0	0
20	90	-30	0	42.8451	29.7873	-1		0.0169572	0	0
20	90	-30	60	42.8451	29.7873	-1		0.0169572	0	0
20	90	-30	120	42.8451	29.7873	-1		0.0169572	0	0
20	90	-30	180	42.8451	29.7873	-1		0.0169572	0	0
20	90	-30	240	42.8451	29.7873	-1		0.0169572	0	0
20	90	-30	300	42.8451	29.7873	-1		0.0169572	0	0
20	90	-20	0	34.3204	23.3624	67	0.00692815	0.0326852	0	0
20	90	-20	60	34.3204	23.3624	29	0.00692815	0.0326852	0	0
20	90	-20	120	34.3204	23.3624	27	0.00692815	0.0326852	0	0
20	90	-20	180	34.3204	23.3624	48	0.00692815	0.0326852	0	0
20	90	-20	240	34.3204	23.3624	131	0.00692815	0.0326852	0	0
20	90	-20	300	34.3204	23.3624	95	0.00692815	0.0326852	0	0
20	90	-10	0	26.8343	20.1078	111	0.023606	0.0661247	0	0
20	90	-10	60	26.8343	20.1078	32	0.023606	0.0661247	0	0
20	90	-10	120	26.8343	20.1078	23	0.023606	0.0661247	0	0
20	90	-10	180	26.8343	20.1078	39	0.023606	0.0661247	0	0
20	90	-10	240	26.8343	20.1078	137	0.023606	0.0661247	0	0
20	90	-10	300	26.8343	20.1078	121	0.023606	0.0661247	0	0
20	90	0	0	21.5004	21.5137	102	0.0491954	0.0491954	0	0
20	90	0	60	21.5004	21.5137	28	0.0491954	0.0491954	0	0
20	90	0	120	21.5004	21.5137	63	0.0491954	0.0491954	0	0
20	90	0	180	21.5004	21.5137	60	0.0491954	0.0491954	0	0
20	90	0	240	21.5004	21.5137	146	0.0491954	0.0491954	0	0
20	90	0	300	21.5004	21.5137	97	0.0491954	0.0491954	0	0
20	90	10	0	20.1111	26.8581	95	0.0661247	0.023606	0	0
20	90	10	60	20.1111	26.8581	28	0.0661247	0.023606	0	0
20	90	10	120	20.1111	26.8581	67	0.0661247	0.023606	0	0
20	90	10	180	20.1111	26.8581	69	0.0661247	0.023606	0	0
20	90	10	240	20.1111	26.8581	123	0.0661247	0.023606	0	0
20	90	10	300	20.1111	26.8581	84	0.0661247	0.023606	0	0
20	90	20	0	23.3804	34.3494	86	0.0326852	0.00692815	0	0
20	90	20	60	23.3804	34.3494	45	0.0326852	0.00692815	0	0
20	90	20	120	23.3804	34.3494	54	0.0326852	0.00692815	0	0
20	90	20	180	23.3804	34.3494	67	0.0326852	0.00692815	0	0
20	90	20	240	23.3804	34.3494	114	0.0326852	0.00692815	0	0
20	90	20	300	23.3804	34.3494	99	0.0326852	0.00692815	0	0
20	90	30	0	29.8133	42.8765	-1	0.0169572		0	0
20	90	30	60	29.8133	42.8765	-1	0.0169572		0	0
20	90	30	120	29.8133	42.8765	-1	0.0169572		0	0
20	90	30	180	29.8133	42.8765	-1	0.0169572		0	0
20	90	30	240	29.8133	42.8765	-1	0.0169572		0	0
20	90	30	300	29.8133	42.8765	-1	0.0169572		0	0
20	90	40	0	37.8288	51.9318	-1	0.00377137		0	0
20	90	40	60	37.8288	51.9318	-1	0.00377137		0	0
20	90	40	120	37.8288	51.9318	-1	0.00377137		0	0
20	90	40	180	37.8288	51.9318	-1	0.00377137		0	0
20	90	40	240	37.8288	51.9318	-1	0.00377137		0	0
20	90	40	300	37.8288	51.9318	-1	0.00377137		0	0
20	120	-40	0	51.8988	37.7991	-1		0.00377137	0	0
20	120	-40	60	51.8988	37.7991	-1		0.00377137	0	0
20	120	-40	120	51.8988	37.7991	-1		0.00377137	0	0
20	120	-40	180	51.8988	37.7991	-1		0.00377137	0	0
20	120	-40	240	51.8988	37.7991	-1		0.00377137	0	0
20	120	-40	300	51.8988	37.7991	-1		0.00377137	0	0
20	120	-30	0	42.8448	29.7874	-1		0.0169572	0	0
20	120	-30	60	42.8448	29.7874	-1		0.0169572	0	0
20	120	-30	120	42.8448	29.7874	-1		0.0169572	0	0
20	120	-30	180	42.8448	29.7874	-1		0.0169572	0	0
20	120	-30	240	42.8448	29.7874	-1		0.0169572	0	0
20	120	-30	300	42.8448	29.7874	-1		0.0169572	0	0
20	120	-20	0	34.32	23.3625	100	0.00692815	0.0326852	0	0
20	120	-20	60	34.32	23.3625	57	0.00692815	0.0326852	0	0
20	120	-20	120	34.32	23.3625	55	0.00692815	0.0326852	0	0
20	120	-20	180	34.32	23.3625	111	0.00692815	0.0326852	0	0
20	120	-20	240	34.32	23.3625	164	0.00692815	0.0326852	0	0
20	120	-20	300	34.32	23.3625	134	0.00692815	0.0326852	0	0
20	120	-10	0	26.8338	20.1079	137	0.023606	0.0661247	0	0
20	120	-10	60	26.8338	20.1079	63	0.023606	0.0661247	0	0
20	120	-10	120	26.8338	20.1079	93	0.023606	0.0661247	0	0
20	120	-10	180	26.8338	20.1079	130	0.023606	0.0661247	0	0
20	120	-10	240	26.8338	20.1079	117	0.023606	0.0661247	0	0
20	120	-10	300	26.8338	20.1079	118	0.023606	0.0661247	0	0
20	120	0	0	21.4998	21.5139	170	0.0491954	0.0491954	0	0
20	120	0	60	21.4998	21.5139	113	0.0491954	0.0491954	0	0
20	120	0	120	21.4998	21.5139	78	0.0491954	0.0491954	0	0
20	120	0	180	21.4998	21.5139	129	0.0491954	0.0491954	0	0
20	120	0	240	21.4998	21.5139	130	0.0491954	0.0491954	0	0
20	120	0	300	21.4998	21.5139	138	0.0491954	0.0491954	0	0
20	120	10	0	20.1104	26.8582	143	0.0661247	0.023606	0	0
20	120	10	60	20.1104	26.8582	131	0.0661247	0.023606	0	0
20	120	10	120	20.1104	26.8582	79	0.0661247	0.023606	0	0
20	120	10	180	20.1104	26.8582	151	0.0661247	0.023606	0	0
20	120	10	240	20.1104	26.8582	164	0.0661247	0.023606	0	0
20	120	10	300	20.1104	26.8582	107	0.0661247	0.023606	0	0
20	120	20	0	23.3799	34.3494	91	0.0326852	0.00692815	0	0
20	120	20	60	23.3799	34.3494	79	0.0326852	0.00692815	0	0
20	120	20	120	23.3799	34.3494	52	0.0326852	0.00692815	0	0
20	120	20	180	23.3799	34.3494	102	0.0326852	0.00692815	0	0
20	120	20	240	23.3799	34.3494	169	0.0326852	0.00692815	0	0
20	120	20	300	23.3799	34.3494	117	0.0326852	0.00692815	0	0
20	120	30	0	29.8129	42.8766	-1	0.0169572		0	0
20	120	30	60	29.8129	42.8766	-1	0.0169572		0	0
20	120	30	120	29.8129	42.8766	-1	0.0169572		0	0
20	120	30	180	29.8129	42.8766	-1	0.0169572		0	0
20	120	30	240	29.8129	42.8766	-1	0.0169572		0	0
20	120	30	300	29.8129	42.8766	-1	0.0169572		0	0
20	120	40	0	37.8285	51.9319	-1	0.00377137		0	0
20	120	40	60	37.8285	51.9319	-1	0.00377137		0	0
20	120	40	120	37.8285	51.9319	-1	0.00377137		0	0
20	120	40	180	37.8285	51.9319	-1	0.00377137		0	0
20	120	40	240	37.8285	51.9319	-1	0.00377137		0	0
20	120	40	300	37.8285	51.9319	-1	0.00377137		0	0
20	150	-40	0	51.8986	37.7991	-1		0.00377137	0	0
20	150	-40	60	51.8986	37.7991	-1		0.00377137	0	0
20	150	-40	120	51.8986	37.7991	-1		0.00377137	0	0
20	150	-40	180	51.8986	37.7991	-1		0.00377137	0	0
20	150	-40	240	51.8986	37.7991	-1		0.00377137	0	0
20	150	-40	300	51.8986	37.7991	-1		0.00377137	0	0
20	150	-30	0	42.8445	29.7874	-1		0.0169572	0	0
20	150	-30	60	42.8445	29.7874	-1		0.0169572	0	0
20	150	-30	120	42.8445	29.7874	-1		0.0169572	0	0
20	150	-30	180	42.8445	29.7874	-1		0.0169572	0	0
20	150	-30	240	42.8445	29.7874	-1		0.0169572	0	0
20	150	-30	300	42.8445	29.7874	-1		0.0169572	0	0
20	150	-20	0	34.3197	23.3625	144	0.00692815	0.0326852	0	0
20	150	-20	60	34.3197	23.3625	71	0.00692815	0.0326852	0	0
20	150	-20	120	34.3197	23.3625	123	0.00692815	0.0326852	0	0
20	150	-20	180	34.3197	23.3625	240	0.00692815	0.0326852	0	0
20	150	-20	240	34.3197	23.3625	166	0.00692815	0.0326852	0	0
20	150	-20	300	34.3197	23.3625	207	0.00692815	0.0326852	0	0
20	150	-10	0	26.8334	20.1078	169	0.023606	0.0661247	0	0
20	150	-10	60	26.8334	20.1078	125	0.023606	0.0661247	0	0
20	150	-10	120	26.8334	20.1078	147	0.023606	0.0661247	0	0
20	150	-10	180	26.8334	20.1078	168	0.023606	0.0661247	0	0
20	150	-10	240	26.8334	20.1078	175	0.023606	0.0661247	0	0
20	150	-10	300	26.8334	20.1078	171	0.023606	0.0661247	0	0
20	150	0	0	21.4993	21.5138	157	0.0491954	0.0491954	0	0
20	150	0	60	21.4993	21.5138	114	0.0491954	0.0491954	0	0
20	150	0	120	21.4993	21.5138	138	0.0491954	0.0491954	0	0
20	150	0	180	21.4993	21.5138	112	0.0491954	0.0491954	0	0
20	150	0	240	21.4993	21.5138	184	0.0491954	0.0491954	0	0
20	150	0	300	21.4993	21.5138	172	0.0491954	0.0491954	0	0
20	150	10	0	20.1099	26.8582	127	0.0661247	0.023606	0	0
20	150	10	60	20.1099	26.8582	112	0.0661247	0.023606	0	0
20	150	10	120	20.1099	26.8582	107	0.0661247	0.023606	0	0
20	150	10	180	20.1099	26.8582	123	0.0661247	0.023606	0	0
20	150	10	240	20.1099	26.8582	169	0.0661247	0.023606	0	0
20	150	10	300	20.1099	26.8582	202	0.0661247	0.023606	0	0
20	150	20	0	23.3795	34.3494	94	0.0326852	0.00692815	0	0
20	150	20	60	23.3795	34.3494	81	0.0326852	0.00692815	0	0
20	150	20	120	23.3795	34.3494	109	0.0326852	0.00692815	0	0
20	150	20	180	23.3795	34.3494	170	0.0326852	0.00692815	0	0
20	150	20	240	23.3795	34.3494	142	0.0326852	0.00692815	0	0
20	150	20	300	23.3795	34.3494	162	0.0326852	0.00692815	0	0
20	150	30	0	29.8125	42.8766	-1	0.0169572		0	0
20	150	30	60	29.8125	42.8766	-1	0.0169572		0	0
20	150	30	120	29.8125	42.8766	-1	0.0169572		0	0
20	150	30	180	29.8125	42.8766	-1	0.0169572		0	0
20	150	30	240	29.8125	42.8766	-1	0.0169572		0	0
20	150	30	300	29.8125	42.8766	-1	0.0169572		0	0
20	150	40	0	37.8282	51.9319	-1	0.00377137		0	0
20	150	40	60	37.8282	51.9319	-1	0.00377137		0	0
20	150	40	120	37.8282	51.9319	-1	0.00377137		0	0
20	150	40	180	37.8282	51.9319	-1	0.00377137		0	0
20	150	40	240	37.8282	51.9319	-1	0.00377137		0	0
20	150	40	300	37.8282	51.9319	-1	0.00377137		0	0
20	180	-40	0	51.8985	37.7989	-1		0.00377137	0	0
20	180	-40	60	51.8985	37.7989	-1		0.00377137	0	0
20	180	-40	120	51.8985	37.7989	-1		0.00377137	0	0
20	180	-40	180	51.8985	37.7989	-1		0.00377137	0	0
20	180	-40	240	51.8985	37.7989	-1		0.00377137	0	0
20	180	-40	300	51.8985	37.7989	-1		0.00377137	0	0
20	180	-30	0	42.8444	29.7872	-1		0.0169572	0	0
20	180	-30	60	42.8444	29.7872	-1		0.0169572	0	0
20	180	-30	120	42.8444	29.7872	-1		0.0169572	0	0
20	180	-30	180	42.8444	29.7872	-1		0.0169572	0	0
20	180	-30	240	42.8444	29.7872	-1		0.0169572	0	0
20	180	-30	300	42.8444	29.7872	-1		0.0169572	0	0
20	180	-20	0	34.3196	23.3623	144	0.00692815	0.0326852	0	0
20	180	-20	60	34.3196	23.3623	157	0.00692815	0.0326852	0	0
20	180	-20	120	34.3196	23.3623	245	0.00692815	0.0326852	0	0
20	180	-20	180	34.3196	23.3623	200	0.00692815	0.0326852	0	0
20	180	-20	240	34.3196	23.3623	243	0.00692815	0.0326852	0	0
20	180	-20	300	34.3196	23.3623	138	0.00692815	0.0326852	0	0
20	180	-10	0	26.8333	20.1076	197	0.023606	0.0661247	0	0
20	180	-10	60	26.8333	20.1076	174	0.023606	0.0661247	0	0
20	180	-10	120	26.8333	20.1076	199	0.023606	0.0661247	0	0
20	180	-10	180	26.8333	20.1076	217	0.023606	0.0661247	0	0
20	180	-10	240	26.8333	20.1076	207	0.023606	0.0661247	0	0
20	180	-10	300	26.8333	20.1076	128	0.023606	0.0661247	0	0
20	180	0	0	21.4991	21.5136	154	0.0491954	0.0491954	0	0
20	180	0	60	21.4991	21.5136	139	0.0491954	0.0491954	0	0
20	180	0	120	21.4991	21.5136	136	0.0491954	0.0491954	0	0
20	180	0	180	21.4991	21.5136	264	0.0491954	0.0491954	0	0
20	180	0	240	21.4991	21.5136	253	0.0491954	0.0491954	0	0
20	180	0	300	21.4991	21.5136	143	0.0491954	0.0491954	0	0
20	180	10	0	20.1097	26.8581	136	0.0661247	0.023606	0	0
20	180	10	60	20.1097	26.8581	111	0.0661247	0.023606	0	0
20	180	10	120	20.1097	26.8581	159	0.0661247	0.023606	0	0
20	180	10	180	20.1097	26.8581	256	0.0661247	0.023606	0	0
20	180	10	240	20.1097	26.8581	191	0.0661247	0.023606	0	0
20	180	10	300	20.1097	26.8581	151	0.0661247	0.023606	0	0
20	180	20	0	23.3793	34.3493	101	0.0326852	0.00692815	0	0
20	180	20	60	23.3793	34.3493	126	0.0326852	0.00692815	0	0
20	180	20	120	23.3793	34.3493	161	0.0326852	0.00692815	0	0
20	180	20	180	23.3793	34.3493	281	0.0326852	0.00692815	0	0
20	180	20	240	23.3793	34.3493	122	0.0326852	0.00692815	0	0
20	180	20	300	23.3793	34.3493	129	0.0326852	0.00692815	0	0
20	180	30	0	29.8124	42.8765	-1	0.0169572		0	0
20	180	30	60	29.8124	42.8765	-1	0.0169572		0	0
20	180	30	120	29.8124	42.8765	-1	0.0169572		0	0
20	180	30	180	29.8124	42.8765	-1	0.0169572		0	0
20	180	30	240	29.8124	42.8765	-1	0.0169572		0	0
20	180	30	300	29.8124	42.8765	-1	0.0169572		0	0
20	180	40	0	37.8281	51.9318	-1	0.00377137		0	0
20	180	40	60	37.8281	51.9318	-1	0.00377137		0	0
20	180	40	120	37.8281	51.9318	-1	0.00377137		0	0
20	180	40	180	37.8281	51.9318	-1	0.00377137		0	0
20	180	40	240	37.8281	51.9318	-1	0.00377137		0	0
20	180	40	300	37.8281	51.9318	-1	0.00377137		0	0
20	210	-40	0	51.8986	37.7988	-1		0.00377137	0	0
20	210	-40	60	51.8986	37.7988	-1		0.00377137	0	0
20	210	-40	120	51.8986	37.7988	-1		0.00377137	0	0
20	210	-40	180	51.8986	37.7988	-1		0.00377137	0	0
20	210	-40	240	51.8986	37.7988	-1		0.00377137	0	0
20	210	-40	300	51.8986	37.7988	-1		0.00377137	0	0
20	210	-30	0	42.8445	29.787	-1		0.0169572	0	0
20	210	-30	60	42.8445	29.787	-1		0.0169572	0	0
20	210	-30	120	42.8445	29.787	-1		0.0169572	0	0
20	210	-30	180	42.8445	29.787	-1		0.0169572	0	0
20	210	-30	240	42.8445	29.787	-1		0.0169572	0	0
20	210	-30	300	42.8445	29.787	-1		0.0169572	0	0
20	210	-20	0	34.3197	23.3621	118	0.00692815	0.0326852	0	0
20	210	-20	60	34.3197	23.3621	167	0.00692815	0.0326852	0	0
20	210	-20	120	34.3197	23.3621	338	0.00692815	0.0326852	0	0
20	210	-20	180	34.3197	23.3621	229	0.00692815	0.0326852	0	0
20	210	-20	240	34.3197	23.3621	103	0.00692815	0.0326852	0	0
20	210	-20	300	34.3197	23.3621	144	0.00692815	0.0326852	0	0
20	210	-10	0	26.8333	20.1073	152	0.023606	0.0661247	0	0
20	210	-10	60	26.8333	20.1073	169	0.023606	0.0661247	0	0
20	210	-10	120	26.8333	20.1073	294	0.023606	0.0661247	0	0
20	210	-10	180	26.8333	20.1073	203	0.023606	0.0661247	0	0
20	210	-10	240	26.8333	20.1073	213	0.023606	0.0661247	0	0
20	210	-10	300	26.8333	20.1073	177	0.023606	0.0661247	0	0
20	210	0	0	21.4992	21.5133	149	0.0491954	0.0491954	0	0
20	210	0	60	21.4992	21.5133	138	0.0491954	0.0491954	0	0
20	210	0	120	21.4992	21.5133	284	0.0491954	0.0491954	0	0
20	210	0	180	21.4992	21.5133	195	0.0491954	0.0491954	0	0
20	210	0	240	21.4992	21.5133	222	0.0491954	0.0491954	0	0
20	210	0	300	21.4992	21.5133	108	0.0491954	0.0491954	0	0
20	210	10	0	20.1098	26.8578	92	0.0661247	0.023606	0	0
20	210	10	60	20.1098	26.8578	126	0.0661247	0.023606	0	0
20	210	10	120	20.1098	26.8578	362	0.0661247	0.023606	0	0
20	210	10	180	20.1098	26.8578	183	0.0661247	0.023606	0	0
20	210	10	240	20.1098	26.8578	267	0.0661247	0.023606	0	0
20	210	10	300	20.1098	26.8578	75	0.0661247	0.023606	0	0
20	210	20	0	23.3793	34.3491	78	0.0326852	0.00692815	0	0
20	210	20	60	23.3793	34.3491	149	0.0326852	0.00692815	0	0
20	210	20	120	23.3793	34.3491	316	0.0326852	0.00692815	0	0
20	210	20	180	23.3793	34.3491	144	0.0326852	0.00692815	0	0
20	210	20	240	23.3793	34.3491	241	0.0326852	0.00692815	0	0
20	210	20	300	23.3793	34.3491	39	0.0326852	0.00692815	0	0
20	210	30	0	29.8124	42.8763	-1	0.0169572		0	0
20	210	30	60	29.8124	42.8763	-1	0.0169572		0	0
20	210	30	120	29.8124	42.8763	-1	0.0169572		0	0
20	210	30	180	29.8124	42.8763	-1	0.0169572		0	0
20	210	30	240	29.8124	42.8763	-1	0.0169572		0	0
20	210	30	300	29.8124	42.8763	-1	0.0169572		0	0
20	210	40	0	37.8282	51.9317	-1	0.00377137		0	0
20	210	40	60	37.8282	51.9317	-1	0.00377137		0	0
20	210	40	120	37.8282	51.9317	-1	0.00377137		0	0
20	210	40	180	37.8282	51.9317	-1	0.00377137		0	0
20	210	40	240	37.8282	51.9317	-1	0.00377137		0	0
20	210	40	300	37.8282	51.9317	-1	0.00377137		0	0
20	240	-40	0	51.8987	37.7986	-1		0.00377137	0	0
20	240	-40	60	51.8987	37.7986	-1		0.00377137	0	0
20	240	-40	120	51.8987	37.7986	-1		0.00377137	0	0
20	240	-40	180	51.8987	37.7986	-1		0.00377137	0	0
20	240	-40	240	51.8987	37.7986	-1		0.00377137	0	0
20	240	-40	300	51.8987	37.7986	-1		0.00377137	0	0
20	240	-30	0	42.8447	29.7868	-1		0.0169572	0	0
20	240	-30	60	42.8447	29.7868	-1		0.0169572	0	0
20	240	-30	120	42.8447	29.7868	-1		0.0169572	0	0
20	240	-30	180	42.8447	29.7868	-1		0.0169572	0	0
20	240	-30	240	42.8447	29.7868	-1		0.0169572	0	0
20	240	-30	300	42.8447	29.7868	-1		0.0169572	0	0
20	240	-20	0	34.3199	23.3618	126	0.00692815	0.0326852	0	0
20	240	-20	60	34.3199	23.3618	212	0.00692815	0.0326852	0	0
20	240	-20	120	34.3199	23.3618	181	0.00692815	0.0326852	0	0
20	240	-20	180	34.3199	23.3618	142	0.00692815	0.0326852	0	0
20	240	-20	240	34.3199	23.3618	124	0.00692815	0.0326852	0	0
20	240	-20	300	34.3199	23.3618	63	0.00692815	0.0326852	0	0
20	240	-10	0	26.8336	20.107	80	0.023606	0.0661247	0	0
20	240	-10	60	26.8336	20.107	184	0.023606	0.0661247	0	0
20	240	-10	120	26.8336	20.107	205	0.023606	0.0661247	0	0
20	240	-10	180	26.8336	20.107	231	0.023606	0.0661247	0	0
20	240	-10	240	26.8336	20.107	138	0.023606	0.0661247	0	0
20	240	-10	300	26.8336	20.107	64	0.023606	0.0661247	0	0
20	240	0	0	21.4996	21.513	121	0.0491954	0.0491954	0	0
20	240	0	60	21.4996	21.513	193	0.0491954	0.0491954	0	0
20	240	0	120	21.4996	21.513	211	0.0491954	0.0491954	0	0
20	240	0	180	21.4996	21.513	297	0.0491954	0.0491954	0	0
20	240	0	240	21.4996	21.513	108	0.0491954	0.0491954	0	0
20	240	0	300	21.4996	21.513	49	0.0491954	0.0491954	0	0
20	240	10	0	20.1102	26.8576	89	0.0661247	0.023606	0	0
20	240	10	60	20.1102	26.8576	153	0.0661247	0.023606	0	0
20	240	10	120	20.1102	26.8576	185	0.0661247	0.023606	0	0
20	240	10	180	20.1102	26.8576	190	0.0661247	0.023606	0	0
20	240	10	240	20.1102	26.8576	75	0.0661247	0.023606	0	0
20	240	10	300	20.1102	26.8576	49	0.0661247	0.023606	0	0
20	240	20	0	23.3797	34.3489	84	0.0326852	0.00692815	0	0
20	240	20	60	23.3797	34.3489	135	0.0326852	0.00692815	0	0
20	240	20	120	23.3797	34.3489	144	0.0326852	0.00692815	0	0
20	240	20	180	23.3797	34.3489	173	0.0326852	0.00692815	0	0
20	240	20	240	23.3797	34.3489	30	0.0326852	0.00692815	0	0
20	240	20	300	23.3797	34.3489	41	0.0326852	0.00692815	0	0
20	240	30	0	29.8127	42.8762	-1	0.0169572		0	0
20	240	30	60	29.8127	42.8762	-1	0.0169572		0	0
20	240	30	120	29.8127	42.8762	-1	0.0169572		0	0
20	240	30	180	29.8127	42.8762	-1	0.0169572		0	0
20	240	30	240	29.8127	42.8762	-1	0.0169572		0	0
20	240	30	300	29.8127	42.8762	-1	0.0169572		0	0
20	240	40	0	37.8284	51.9316	-1	0.00377137		0	0
20	240	40	60	37.8284	51.9316	-1	0.00377137		0	0
20	240	40	120	37.8284	51.9316	-1	0.00377137		0	0
20	240	40	180	37.8284	51.9316	-1	0.00377137		0	0
20	240	40	240	37.8284	51.9316	-1	0.00377137		0	0
20	240	40	300	37.8284	51.9316	-1	0.00377137		0	0
20	270	-40	0	51.8989	37.7985	-1		0.00377137	0	0
20	270	-40	60	51.8989	37.7985	-1		0.00377137	0	0
20	270	-40	120	51.8989	37.7985	-1		0.00377137	0	0
20	270	-40	180	51.8989	37.7985	-1		0.00377137	0	0
20	270	-40	240	51.8989	37.7985	-1		0.00377137	0	0
20	270	-40	300	51.8989	37.7985	-1		0.00377137	0	0
20	270	-30	0	42.8449	29.7866	-1		0.0169572	0	0
20	270	-30	60	42.8449	29.7866	-1		0.0169572	0	0
20	270	-30	120	42.8449	29.7866	-1		0.0169572	0	0
20	270	-30	180	42.8449	29.7866	-1		0.0169572	0	0
20	270	-30	240	42.8449	29.7866	-1		0.0169572	0	0
20	270	-30	300	42.8449	29.7866	-1		0.0169572	0	0
20	270	-20	0	34.3202	23.3615	80	0.00692815	0.0326852	0	0
20	270	-20	60	34.3202	23.3615	118	0.00692815	0.0326852	0	0
20	270	-20	120	34.3202	23.3615	84	0.00692815	0.0326852	0	0
20	270	-20	180	34.3202	23.3615	111	0.00692815	0.0326852	0	0
20	270	-20	240	34.3202	23.3615	21	0.00692815	0.0326852	0	0
20	270	-20	300	34.3202	23.3615	24	0.00692815	0.0326852	0	0
20	270	-10	0	26.8341	20.1067	49	0.023606	0.0661247	0	0
20	270	-10	60	26.8341	20.1067	104	0.023606	0.0661247	0	0
20	270	-10	120	26.8341	20.1067	154	0.023606	0.0661247	0	0
20	270	-10	180	26.8341	20.1067	121	0.023606	0.0661247	0	0
20	270	-10	240	26.8341	20.1067	29	0.023606	0.0661247	0	0
20	270	-10	300	26.8341	20.1067	13	0.023606	0.0661247	0	0
20	270	0	0	21.5001	21.5128	75	0.0491954	0.0491954	0	0
20	270	0	60	21.5001	21.5128	108	0.0491954	0.0491954	0	0
20	270	0	120	21.5001	21.5128	171	0.0491954	0.0491954	0	0
20	270	0	180	21.5001	21.5128	75	0.0491954	0.0491954	0	0
20	270	0	240	21.5001	21.5128	15	0.0491954	0.0491954	0	0
20	270	0	300	21.5001	21.5128	19	0.0491954	0.0491954	0	0
20	270	10	0	20.1108	26.8574	86	0.0661247	0.023606	0	0
20	270	10	60	20.1108	26.8574	89	0.0661247	0.023606	0	0
20	270	10	120	20.1108	26.8574	104	0.0661247	0.023606	0	0
20	270	10	180	20.1108	26.8574	32	0.0661247	0.023606	0	0
20	270	10	240	20.1108	26.8574	5	0.0661247	0.023606	0	0
20	270	10	300	20.1108	26.8574	6	0.0661247	0.023606	0	0
20	270	20	0	23.3802	34.3488	70	0.0326852	0.00692815	0	0
20	270	20	60	23.3802	34.3488	94	0.0326852	0.00692815	0	0
20	270	20	120	23.3802	34.3488	40	0.0326852	0.00692815	0	0
20	270	20	180	23.3802	34.3488	3	0.0326852	0.00692815	0	0
20	270	20	240	23.3802	34.3488	1	0.0326852	0.00692815	0	0
20	270	20	300	23.3802	34.3488	12	0.0326852	0.00692815	0	0
20	270	30	0	29.8131	42.8761	-1	0.0169572		0	0
20	270	30	60	29.8131	42.8761	-1	0.0169572		0	0
20	270	30	120	29.8131	42.8761	-1	0.0169572		0	0
20	270	30	180	29.8131	42.8761	-1	0.0169572		0	0
20	270	30	240	29.8131	42.8761	-1	0.0169572		0	0
20	270	30	300	29.8131	42.8761	-1	0.0169572		0	0
20	270	40	0	37.8287	51.9314	-1	0.00377137		0	0
20	270	40	60	37.8287	51.9314	-1	0.00377137		0	0
20	270	40	120	37.8287	51.9314	-1	0.00377137		0	0
20	270	40	180	37.8287	51.9314	-1	0.00377137		0	0
20	270	40	240	37.8287	51.9314	-1	0.00377137		0	0
20	270	40	300	37.8287	51.9314	-1	0.00377137		0	0
20	300	-40	0	51.8992	37.7984	-1		0.00377137	0	0
20	300	-40	60	51.8992	37.7984	-1		0.00377137	0	0
20	300	-40	120	51.8992	37.7984	-1		0.00377137	0	0
20	300	-40	180	51.8992	37.7984	-1		0.00377137	0	0
20	300	-40	240	51.8992	37.7984	-1		0.00377137	0	0
20	300	-40	300	51.8992	37.7984	-1		0.00377137	0	0
20	300	-30	0	42.8452	29.7865	-1		0.0169572	0	0
20	300	-30	60	42.8452	29.7865	-1		0.0169572	0	0
20	300	-30	120	42.8452	29.7865	-1		0.0169572	0	0
20	300	-30	180	42.8452	29.7865	-1		0.0169572	0	0
20	300	-30	240	42.8452	29.7865	-1		0.0169572	0	0
20	300	-30	300	42.8452	29.7865	-1		0.0169572	0	0
20	300	-20	0	34.3206	23.3614	34	0.00692815	0.0326852	0	0
20	300	-20	60	34.3206	23.3614	44	0.00692815	0.0326852	0	0
20	300	-20	120	34.3206	23.3614	45	0.00692815	0.0326852	0	0
20	300	-20	180	34.3206	23.3614	19	0.00692815	0.0326852	0	0
20	300	-20	240	34.3206	23.3614	0	0.00692815	0.0326852	1	0.000226448
20	300	-20	300	34.3206	23.3614	7	0.00692815	0.0326852	0	0
20	300	-10	0	26.8345	20.1066	49	0.023606	0.0661247	0	0
20	300	-10	60	26.8345	20.1066	51	0.023606	0.0661247	0	0
20	300	-10	120	26.8345	20.1066	70	0.023606	0.0661247	0	0
20	300	-10	180	26.8345	20.1066	20	0.023606	0.0661247	0	0
20	300	-10	240	26.8345	20.1066	0	0.023606	0.0661247	1	0.00156094
20	300	-10	300	26.8345	20.1066	21	0.023606	0.0661247	0	0
20	300	0	0	21.5007	21.5127	53	0.0491954	0.0491954	0	0
20	300	0	60	21.5007	21.5127	72	0.0491954	0.0491954	0	0
20	300	0	120	21.5007	21.5127	35	0.0491954	0.0491954	0	0
20	300	0	180	21.5007	21.5127	11	0.0491954	0.0491954	0	0
20	300	0	240	21.5007	21.5127	0	0.0491954	0.0491954	1	0.00242019
20	300	0	300	21.5007	21.5127	15	0.0491954	0.0491954	0	0
20	300	10	0	20.1114	26.8573	59	0.0661247	0.023606	0	0
20	300	10	60	20.1114	26.8573	70	0.0661247	0.023606	0	0
20	300	10	120	20.1114	26.8573	13	0.0661247	0.023606	0	0
20	300	10	180	20.1114	26.8573	0	0.0661247	0.023606	1	0.00156094
20	300	10	240	20.1114	26.8573	0	0.0661247	0.023606	1	0.00156094
20	300	10	300	20.1114	26.8573	0	0.0661247	0.023606	1	0.00156094
20	300	20	0	23.3807	34.3487	37	0.0326852	0.00692815	0	0
20	300	20	60	23.3807	34.3487	50	0.0326852	0.00692815	0	0
20	300	20	120	23.3807	34.3487	1	0.0326852	0.00692815	0	0
20	300	20	180	23.3807	34.3487	0	0.0326852	0.00692815	1	0.000226448
20	300	20	240	23.3807	34.3487	0	0.0326852	0.00692815	1	0.000226448
20	300	20	300	23.3807	34.3487	12	0.0326852	0.00692815	0	0
20	300	30	0	29.8135	42.876	-1	0.0169572		0	0
20	300	30	60	29.8135	42.876	-1	0.0169572		0	0
20	300	30	120	29.8135	42.876	-1	0.0169572		0	0
20	300	30	180	29.8135	42.876	-1	0.0169572		0	0
20	300	30	240	29.8135	42.876	-1	0.0169572		0	0
20	300	30	300	29.8135	42.876	-1	0.0169572		0	0
20	300	40	0	37.829	51.9314	-1	0.00377137		0	0
20	300	40	60	37.829	51.9314	-1	0.00377137		0	0
20	300	40	120	37.829	51.9314	-1	0.00377137		0	0
20	300	40	180	37.829	51.9314	-1	0.00377137		0	0
20	300	40	240	37.829	51.9314	-1	0.00377137		0	0
20	300	40	300	37.829	51.9314	-1	0.00377137		0	0
20	330	-40	0	51.8994	37.7984	-1		0.00377137	0	0
20	330	-40	60	51.8994	37.7984	-1		0.00377137	0	0
20	330	-40	120	51.8994	37.7984	-1		0.00377137	0	0
20	330	-40	180	51.8994	37.7984	-1		0.00377137	0	0
20	330	-40	240	51.8994	37.7984	-1		0.00377137	0	0
20	330	-40	300	51.8994	37.7984	-1		0.00377137	0	0
20	330	-30	0	42.8455	29.7866	-1		0.0169572	0	0
20	330	-30	60	42.8455	29.7866	-1		0.0169572	0	0
20	330	-30	120	42.8455	29.7866	-1		0.0169572	0	0
20	330	-30	180	42.8455	29.7866	-1		0.0169572	0	0
20	330	-30	240	42.8455	29.7866	-1		0.0169572	0	0
20	330	-30	300	42.8455	29.7866	-1		0.0169572	0	0
20	330	-20	0	34.3209	23.3615	9	0.00692815	0.0326852	0	0
20	330	-20	60	34.3209	23.3615	29	0.00692815	0.0326852	0	0
20	330	-20	120	34.3209	23.3615	20	0.00692815	0.0326852	0	0
20	330	-20	180	34.3209	23.3615	0	0.00692815	0.0326852	1	0.000226448
20	330	-20	240	34.3209	23.3615	0	0.00692815	0.0326852	1	0.000226448
20	330	-20	300	34.3209	23.3615	10	0.00692815	0.0326852	0	0
20	330	-10	0	26.8349	20.1067	18	0.023606	0.0661247	0	0
20	330	-10	60	26.8349	20.1067	37	0.023606	0.0661247	0	0
20	330	-10	120	26.8349	20.1067	18	0.023606	0.0661247	0	0
20	330	-10	180	26.8349	20.1067	0	0.023606	0.0661247	1	0.00156094
20	330	-10	240	26.8349	20.1067	0	0.023606	0.0661247	1	0.00156094
20	330	-10	300	26.8349	20.1067	26	0.023606	0.0661247	0	0
20	330	0	0	21.5012	21.5127	41	0.0491954	0.0491954	0	0
20	330	0	60	21.5012	21.5127	17	0.0491954	0.0491954	0	0
20	330	0	120	21.5012	21.5127	14	0.0491954	0.0491954	0	0
20	330	0	180	21.5012	21.5127	2	0.0491954	0.0491954	0	0
20	330	0	240	21.5012	21.5127	0	0.0491954	0.0491954	1	0.00242019
20	330	0	300	21.5012	21.5127	25	0.0491954	0.0491954	0	0
20	330	10	0	20.1119	26.8573	24	0.0661247	0.023606	0	0
20	330	10	60	20.1119	26.8573	17	0.0661247	0.023606	0	0
20	330	10	120	20.1119	26.8573	0	0.0661247	0.023606	1	0.00156094
20	330	10	180	20.1119	26.8573	0	0.0661247	0.023606	1	0.00156094
20	330	10	240	20.1119	26.8573	0	0.0661247	0.023606	1	0.00156094
20	330	10	300	20.1119	26.8573	0	0.0661247	0.023606	1	0.00156094
20	330	20	0	23.3811	34.3487	16	0.0326852	0.00692815	0	0
20	330	20	60	23.3811	34.3487	19	0.0326852	0.00692815	0	0
20	330	20	120	23.3811	34.3487	0	0.0326852	0.00692815	1	0.000226448
20	330	20	180	23.3811	34.3487	0	0.0326852	0.00692815	1	0.000226448
20	330	20	240	23.3811	34.3487	0	0.0326852	0.00692815	1	0.000226448
20	330	20	300	23.3811	34.3487	7	0.0326852	0.00692815	0	0
20	330	30	0	29.8139	42.876	-1	0.0169572		0	0
20	330	30	60	29.8139	42.876	-1	0.0169572		0	0
20	330	30	120	29.8139	42.876	-1	0.0169572		0	0
20	330	30	180	29.8139	42.876	-1	0.0169572		0	0
20	330	30	240	29.8139	42.876	-1	0.0169572		0	0
20	330	30	300	29.8139	42.876	-1	0.0169572		0	0
20	330	40	0	37.8293	51.9314	-1	0.00377137		0	0
20	330	40	60	37.8293	51.9314	-1	0.00377137		0	0
20	330	40	120	37.8293	51.9314	-1	0.00377137		0	0
20	330	40	180	37.8293	51.9314	-1	0.00377137		0	0
20	330	40	240	37.8293	51.9314	-1	0.00377137		0	0
20	330	40	300	37.8293	51.9314	-1	0.00377137		0	0
30	0	-10	0	34.9261	30.0706	6	0.00692815	0.0151972	0	0
30	0	-10	60	34.9261	30.0706	5	0.00692815	0.0151972	0	0
30	0	-10	120	34.9261	30.0706	0	0.00692815	0.0151972	1	0.000105289
30	0	-10	180	34.9261	30.0706	0	0.00692815	0.0151972	1	0.000105289
30	0	-10	240	34.9261	30.0706	0	0.00692815	0.0151972	1	0.000105289
30	0	-10	300	34.9261	30.0706	20	0.00692815	0.0151972	0	0
30	0	0	0	31.0193	31.0312	3	0.0128506	0.0128506	0	0
30	0	0	60	31.0193	31.0312	0	0.0128506	0.0128506	1	0.000165138
30	0	0	120	31.0193	31.0312	0	0.0128506	0.0128506	1	0.000165138
30	0	0	180	31.0193	31.0312	0	0.0128506	0.0128506	1	0.000165138
30	0	0	240	31.0193	31.0312	0	0.0128506	0.0128506	1	0.000165138
30	0	0	300	31.0193	31.0312	6	0.0128506	0.0128506	0	0
30	0	10	0	30.0759	34.9518	0	0.0151972	0.00692815	1	0.000105289
30	0	10	60	30.0759	34.9518	2	0.0151972	0.00692815	0	0
30	0	10	120	30.0759	34.9518	0	0.0151972	0.00692815	1	0.000105289
30	0	10	180	30.0759	34.9518	0	0.0151972	0.00692815	1	0.000105289
30	0	10	240	30.0759	34.9518	0	0.0151972	0.00692815	1	0.000105289
30	0	10	300	30.0759	34.9518	2	0.0151972	0.00692815	0	0
30	20	-10	0	34.9261	30.0708	28	0.00692815	0.0151972	0	0
30	20	-10	60	34.9261	30.0708	3	0.00692815	0.0151972	0	0
30	20	-10	120	34.9261	30.0708	0	0.00692815	0.0151972	1	0.000105289
30	20	-10	180	34.9261	30.0708	1	0.00692815	0.0151972	0	0
30	20	-10	240	34.9261	30.0708	0	0.00692815	0.0151972	1	0.000105289
30	20	-10	300	34.9261	30.0708	27	0.00692815	0.0151972	0	0
30	20	0	0	31.0192	31.0314	13	0.0128506	0.0128506	0	0
30	20	0	60	31.0192	31.0314	1	0.0128506	0.0128506	0	0
30	20	0	120	31.0192	31.0314	0	0.0128506	0.0128506	1	0.000165138
30	20	0	180	31.0192	31.0314	1	0.0128506	0.0128506	0	0
30	20	0	240	31.0192	31.0314	4	0.0128506	0.0128506	0	0
30	20	0	300	31.0192	31.0314	5	0.0128506	0.0128506	0	0
30	20	10	0	30.0759	34.952	0	0.0151972	0.00692815	1	0.000105289
30	20	10	60	30.0759	34.952	2	0.0151972	0.00692815	0	0
30	20	10	120	30.0759	34.952	0	0.0151972	0.00692815	1	0.000105289
30	20	10	180	30.0759	34.952	0	0.0151972	0.00692815	1	0.000105289
30	20	10	240	30.0759	34.952	9	0.0151972	0.00692815	0	0
30	20	10	300	30.0759	34.952	0	0.0151972	0.00692815	1	0.000105289
30	40	-10	0	34.9259	30.071	46	0.00692815	0.0151972	0	0
30	40	-10	60	34.9259	30.071	0	0.00692815	0.0151972	1	0.000105289
30	40	-10	120	34.9259	30.071	1	0.00692815	0.0151972	0	0
30	40	-10	180	34.9259	30.071	0	0.00692815	0.0151972	1	0.000105289
30	40	-10	240	34.9259	30.071	13	0.00692815	0.0151972	0	0
30	40	-10	300	34.9259	30.071	31	0.00692815	0.0151972	0	0
30	40	0	0	31.0191	31.0316	19	0.0128506	0.0128506	0	0
30	40	0	60	31.0191	31.0316	2	0.0128506	0.0128506	0	0
30	40	0	120	31.0191	31.0316	2	0.0128506	0.0128506	0	0
30	40	0	180	31.0191	31.0316	0	0.0128506	0.0128506	1	0.000165138
30	40	0	240	31.0191	31.0316	43	0.0128506	0.0128506	0	0
30	40	0	300	31.0191	31.0316	37	0.0128506	0.0128506	0	0
30	40	10	0	30.0757	34.9522	3	0.0151972	0.00692815	0	0
30	40	10	60	30.0757	34.9522	3	0.0151972	0.00692815	0	0
30	40	10	120	30.0757	34.9522	0	0.0151972	0.00692815	1	0.000105289
30	40	10	180	30.0757	34.9522	0	0.0151972	0.00692815	1	0.000105289
30	40	10	240	30.0757	34.9522	43	0.0151972	0.00692815	0	0
30	40	10	300	30.0757	34.9522	18	0.0151972	0.00692815	0	0
30	60	-10	0	34.9257	30.0712	57	0.00692815	0.0151972	0	0
30	60	-10	60	34.9257	30.0712	9	0.00692815	0.0151972	0	0
30	60	-10	120	34.9257	30.0712	2	0.00692815	0.0151972	0	0
30	60	-10	180	34.9257	30.0712	9	0.00692815	0.0151972	0	0
30	60	-10	240	34.9257	30.0712	52	0.00692815	0.0151972	0	0
30	60	-10	300	34.9257	30.0712	72	0.00692815	0.0151972	0	0
30	60	0	0	31.0188	31.0318	41	0.0128506	0.0128506	0	0
30	60	0	60	31.0188	31.0318	5	0.0128506	0.0128506	0	0
30	60	0	120	31.0188	31.0318	0	0.0128506	0.0128506	1	0.000165138
30	60	0	180	31.0188	31.0318	16	0.0128506	0.0128506	0	0
30	60	0	240	31.0188	31.0318	79	0.0128506	0.0128506	0	0
30	60	0	300	31.0188	31.0318	90	0.0128506	0.0128506	0	0
30	60	10	0	30.0754	34.9524	23	0.0151972	0.00692815	0	0
30	60	10	60	30.0754	34.9524	6	0.0151972	0.00692815	0	0
30	60	10	120	30.0754	34.9524	0	0.0151972	0.00692815	1	0.000105289
30	60	10	180	30.0754	34.9524	25	0.0151972	0.00692815	0	0
30	60	10	240	30.0754	34.9524	60	0.0151972	0.00692815	0	0
30	60	10	300	30.0754	34.9524	41	0.0151972	0.00692815	0	0
30	80	-10	0	34.9253	30.0714	82	0.00692815	0.0151972	0	0
30	80	-10	60	34.9253	30.0714	50	0.00692815	0.0151972	0	0
30	80	-10	120	34.9253	30.0714	20	0.00692815	0.0151972	0	0
30	80	-10	180	34.9253	30.0714	47	0.00692815	0.0151972	0	0
30	80	-10	240	34.9253	30.0714	86	0.00692815	0.0151972	0	0
30	80	-10	300	34.9253	30.0714	85	0.00692815	0.0151972	0	0
30	80	0	0	31.0184	31.032	47	0.0128506	0.0128506	0	0
30	80	0	60	31.0184	31.032	22	0.0128506	0.0128506	0	0
30	80	0	120	31.0184	31.032	33	0.0128506	0.0128506	0	0
30	80	0	180	31.0184	31.032	44	0.0128506	0.0128506	0	0
30	80	0	240	31.0184	31.032	115	0.0128506	0.0128506	0	0
30	80	0	300	31.0184	31.032	84	0.0128506	0.0128506	0	0
30	80	10	0	30.075	34.9525	76	0.0151972	0.00692815	0	0
30	80	10	60	30.075	34.9525	22	0.0151972	0.00692815	0	0
30	80	10	120	30.075	34.9525	42	0.0151972	0.00692815	0	0
30	80	10	180	30.075	34.9525	51	0.0151972	0.00692815	0	0
30	80	10	240	30.075	34.9525	98	0.0151972	0.00692815	0	0
30	80	10	300	30.075	34.9525	68	0.0151972	0.00692815	0	0
30	100	-10	0	34.925	30.0716	100	0.00692815	0.0151972	0	0
30	100	-10	60	34.925	30.0716	55	0.00692815	0.0151972	0	0
30	100	-10	120	34.925	30.0716	43	0.00692815	0.0151972	0	0
30	100	-10	180	34.925	30.0716	75	0.00692815	0.0151972	0	0
30	100	-10	240	34.925	30.0716	83	0.00692815	0.0151972	0	0
30	100	-10	300	34.925	30.0716	115	0.00692815	0.0151972	0	0
30	100	0	0	31.018	31.0321	116	0.0128506	0.0128506	0	0
30	100	0	60	31.018	31.0321	67	0.0128506	0.0128506	0	0
30	100	0	120	31.018	31.0321	49	0.0128506	0.0128506	0	0
30	100	0	180	31.018	31.0321	80	0.0128506	0.0128506	0	0
30	100	0	240	31.018	31.0321	98	0.0128506	0.0128506	0	0
30	100	0	300	31.018	31.0321	112	0.0128506	0.0128506	0	0
30	100	10	0	30.0746	34.9527	95	0.0151972	0.00692815	0	0
30	100	10	60	30.0746	34.9527	74	0.0151972	0.00692815	0	0
30	100	10	120	30.0746	34.9527	81	0.0151972	0.00692815	0	0
30	100	10	180	30.0746	34.9527	77	0.0151972	0.00692815	0	0
30	100	10	240	30.0746	34.9527	85	0.0151972	0.00692815	0	0
30	100	10	300	30.0746	34.9527	88	0.0151972	0.00692815	0	0
30	120	-10	0	34.9246	30.0716	155	0.00692815	0.0151972	0	0
30	120	-10	60	34.9246	30.0716	85	0.00692815	0.0151972	0	0
30	120	-10	120	34.9246	30.0716	64	0.00692815	0.0151972	0	0
30	120	-10	180	34.9246	30.0716	33	0.00692815	0.0151972	0	0
30	120	-10	240	34.9246	30.0716	124	0.00692815	0.0151972	0	0
30	120	-10	300	34.9246	30.0716	82	0.00692815	0.0151972	0	0
30	120	0	0	31.0176	31.0322	154	0.0128506	0.0128506	0	0
30	120	0	60	31.0176	31.0322	105	0.0128506	0.0128506	0	0
30	120	0	120	31.0176	31.0322	43	0.0128506	0.0128506	0	0
30	120	0	180	31.0176	31.0322	50	0.0128506	0.0128506	0	0
30	120	0	240	31.0176	31.0322	94	0.0128506	0.0128506	0	0
30	120	0	300	31.0176	31.0322	113	0.0128506	0.0128506	0	0
30	120	10	0	30.0742	34.9527	167	0.0151972	0.00692815	0	0
30	120	10	60	30.0742	34.9527	135	0.0151972	0.00692815	0	0
30	120	10	120	30.0742	34.9527	58	0.0151972	0.00692815	0	0
30	120	10	180	30.0742	34.9527	61	0.0151972	0.00692815	0	0
30	120	10	240	30.0742	34.9527	73	0.0151972	0.00692815	0	0
30	120	10	300	30.0742	34.9527	98	0.0151972	0.00692815	0	0
30	140	-10	0	34.9243	30.0716	182	0.00692815	0.0151972	0	0
30	140	-10	60	34.9243	30.0716	89	0.00692815	0.0151972	0	0
30	140	-10	120	34.9243	30.0716	107	0.00692815	0.0151972	0	0
30	140	-10	180	34.9243	30.0716	62	0.00692815	0.0151972	0	0
30	140	-10	240	34.9243	30.0716	107	0.00692815	0.0151972	0	0
30	140	-10	300	34.9243	30.0716	138	0.00692815	0.0151972	0	0
30	140	0	0	31.0173	31.0322	189	0.0128506	0.0128506	0	0
30	140	0	60	31.0173	31.0322	81	0.0128506	0.0128506	0	0
30	140	0	120	31.0173	31.0322	85	0.0128506	0.0128506	0	0
30	140	0	180	31.0173	31.0322	65	0.0128506	0.0128506	0	0
30	140	0	240	31.0173	31.0322	113	0.0128506	0.0128506	0	0
30	140	0	300	31.0173	31.0322	142	0.0128506	0.0128506	0	0
30	140	10	0	30.0738	34.9527	178	0.0151972	0.00692815	0	0
30	140	10	60	30.0738	34.9527	106	0.0151972	0.00692815	0	0
30	140	10	120	30.0738	34.9527	46	0.0151972	0.00692815	0	0
30	140	10	180	30.0738	34.9527	59	0.0151972	0.00692815	0	0
30	140	10	240	30.0738	34.9527	123	0.0151972	0.00692815	0	0
30	140	10	300	30.0738	34.9527	147	0.0151972	0.00692815	0	0
30	160	-10	0	34.9241	30.0715	229	0.00692815	0.0151972	0	0
30	160	-10	60	34.9241	30.0715	134	0.00692815	0.0151972	0	0
30	160	-10	120	34.9241	30.0715	120	0.00692815	0.0151972	0	0
30	160	-10	180	34.9241	30.0715	135	0.00692815	0.0151972	0	0
30	160	-10	240	34.9241	30.0715	153	0.00692815	0.0151972	0	0
30	160	-10	300	34.9241	30.0715	281	0.00692815	0.0151972	0	0
30	160	0	0	31.017	31.0321	236	0.0128506	0.0128506	0	0
30	160	0	60	31.017	31.0321	128	0.0128506	0.0128506	0	0
30	160	0	120	31.017	31.0321	85	0.0128506	0.0128506	0	0
30	160	0	180	31.017	31.0321	99	0.0128506	0.0128506	0	0
30	160	0	240	31.017	31.0321	179	0.0128506	0.0128506	0	0
30	160	0	300	31.017	31.0321	255	0.0128506	0.0128506	0	0
30	160	10	0	30.0736	34.9526	165	0.0151972	0.00692815	0	0
30	160	10	60	30.0736	34.9526	147	0.0151972	0.00692815	0	0
30	160	10	120	30.0736	34.9526	67	0.0151972	0.00692815	0	0
30	160	10	180	30.0736	34.9526	84	0.0151972	0.00692815	0	0
30	160	10	240	30.0736	34.9526	130	0.0151972	0.00692815	0	0
30	160	10	300	30.0736	34.9526	192	0.0151972	0.00692815	0	0
30	180	-10	0	34.924	30.0714	229	0.00692815	0.0151972	0	0
30	180	-10	60	34.924	30.0714	158	0.00692815	0.0151972	0	0
30	180	-10	120	34.924	30.0714	182	0.00692815	0.0151972	0	0
30	180	-10	180	34.924	30.0714	331	0.00692815	0.0151972	0	0
30	180	-10	240	34.924	30.0714	217	0.00692815	0.0151972	0	0
30	180	-10	300	34.924	30.0714	337	0.00692815	0.0151972	0	0
30	180	0	0	31.0169	31.032	213	0.0128506	0.0128506	0	0
30	180	0	60	31.0169	31.032	167	0.0128506	0.0128506	0	0
30	180	0	120	31.0169	31.032	134	0.0128506	0.0128506	0	0
30	180	0	180	31.0169	31.032	352	0.0128506	0.0128506	0	0
30	180	0	240	31.0169	31.032	192	0.0128506	0.0128506	0	0
30	180	0	300	31.0169	31.032	396	0.0128506	0.0128506	0	0
30	180	10	0	30.0735	34.9525	192	0.0151972	0.00692815	0	0
30	180	10	60	30.0735	34.9525	166	0.0151972	0.00692815	0	0
30	180	10	120	30.0735	34.9525	140	0.0151972	0.00692815	0	0
30	180	10	180	30.0735	34.9525	264	0.0151972	0.00692815	0	0
30	180	10	240	30.0735	34.9525	143	0.0151972	0.00692815	0	0
30	180	10	300	30.0735	34.9525	272	0.0151972	0.00692815	0	0
30	200	-10	0	34.924	30.0712	232	0.00692815	0.0151972	0	0
30	200	-10	60	34.924	30.0712	201	0.00692815	0.0151972	0	0
30	200	-10	120	34.924	30.0712	422	0.00692815	0.0151972	0	0
30	200	-10	180	34.924	30.0712	206	0.00692815	0.0151972	0	0
30	200	-10	240	34.924	30.0712	398	0.00692815	0.0151972	0	0
30	200	-10	300	34.924	30.0712	158	0.00692815	0.0151972	0	0
30	200	0	0	31.0169	31.0318	177	0.0128506	0.0128506	0	0
30	200	0	60	31.0169	31.0318	163	0.0128506	0.0128506	0	0
30	200	0	120	31.0169	31.0318	380	0.0128506	0.0128506	0	0
30	200	0	180	31.0169	31.0318	210	0.0128506	0.0128506	0	0
30	200	0	240	31.0169	31.0318	401	0.0128506	0.0128506	0	0
30	200	0	300	31.0169	31.0318	174	0.0128506	0.0128506	0	0
30	200	10	0	30.0735	34.9523	139	0.0151972	0.00692815	0	0
30	200	10	60	30.0735	34.9523	173	0.0151972	0.00692815	0	0
30	200	10	120	30.0735	34.9523	286	0.0151972	0.00692815	0	0
30	200	10	180	30.0735	34.9523	302	0.0151972	0.00692815	0	0
30	200	10	240	30.0735	34.9523	360	0.0151972	0.00692815	0	0
30	200	10	300	30.0735	34.9523	157	0.0151972	0.00692815	0	0
30	220	-10	0	34.9242	30.071	163	0.00692815	0.0151972	0	0
30	220	-10	60	34.9242	30.071	255	0.00692815	0.0151972	0	0
30	220	-10	120	34.9242	30.071	182	0.00692815	0.0151972	0	0
30	220	-10	180	34.9242	30.071	338	0.00692815	0.0151972	0	0
30	220	-10	240	34.9242	30.071	140	0.00692815	0.0151972	0	0
30	220	-10	300	34.9242	30.071	203	0.00692815	0.0151972	0	0
30	220	0	0	31.0171	31.0316	152	0.0128506	0.0128506	0	0
30	220	0	60	31.0171	31.0316	245	0.0128506	0.0128506	0	0
30	220	0	120	31.0171	31.0316	263	0.0128506	0.0128506	0	0
30	220	0	180	31.0171	31.0316	371	0.0128506	0.0128506	0	0
30	220	0	240	31.0171	31.0316	297	0.0128506	0.0128506	0	0
30	220	0	300	31.0171	31.0316	170	0.0128506	0.0128506	0	0
30	220	10	0	30.0737	34.9521	168	0.0151972	0.00692815	0	0
30	220	10	60	30.0737	34.9521	190	0.0151972	0.00692815	0	0
30	220	10	120	30.0737	34.9521	362	0.0151972	0.00692815	0	0
30	220	10	180	30.0737	34.9521	285	0.0151972	0.00692815	0	0
30	220	10	240	30.0737	34.9521	190	0.0151972	0.00692815	0	0
30	220	10	300	30.0737	34.9521	110	0.0151972	0.00692815	0	0
30	240	-10	0	34.9244	30.0707	141	0.00692815	0.0151972	0	0
30	240	-10	60	34.9244	30.0707	196	0.00692815	0.0151972	0	0
30	240	-10	120	34.9244	30.0707	166	0.00692815	0.0151972	0	0
30	240	-10	180	34.9244	30.0707	171	0.00692815	0.0151972	0	0
30	240	-10	240	34.9244	30.0707	125	0.00692815	0.0151972	0	0
30	240	-10	300	34.9244	30.0707	115	0.00692815	0.0151972	0	0
30	240	0	0	31.0174	31.0313	149	0.0128506	0.0128506	0	0
30	240	0	60	31.0174	31.0313	290	0.0128506	0.0128506	0	0
30	240	0	120	31.0174	31.0313	171	0.0128506	0.0128506	0	0
30	240	0	180	31.0174	31.0313	273	0.0128506	0.0128506	0	0
30	240	0	240	31.0174	31.0313	121	0.0128506	0.0128506	0	0
30	240	0	300	31.0174	31.0313	127	0.0128506	0.0128506	0	0
30	240	10	0	30.074	34.9519	127	0.0151972	0.00692815	0	0
30	240	10	60	30.074	34.9519	220	0.0151972	0.00692815	0	0
30	240	10	120	30.074	34.9519	178	0.0151972	0.00692815	0	0
30	240	10	180	30.074	34.9519	272	0.0151972	0.00692815	0	0
30	240	10	240	30.074	34.9519	98	0.0151972	0.00692815	0	0
30	240	10	300	30.074	34.9519	52	0.0151972	0.00692815	0	0
30	260	-10	0	34.9247	30.0706	81	0.00692815	0.0151972	0	0
30	260	-10	60	34.9247	30.0706	112	0.00692815	0.0151972	0	0
30	260	-10	120	34.9247	30.0706	183	0.00692815	0.0151972	0	0
30	260	-10	180	34.9247	30.0706	136	0.00692815	0.0151972	0	0
30	260	-10	240	34.9247	30.0706	56	0.00692815	0.0151972	0	0
30	260	-10	300	34.9247	30.0706	45	0.00692815	0.0151972	0	0
30	260	0	0	31.0178	31.0312	104	0.0128506	0.0128506	0	0
30	260	0	60	31.0178	31.0312	118	0.0128506	0.0128506	0	0
30	260	0	120	31.0178	31.0312	161	0.0128506	0.0128506	0	0
30	260	0	180	31.0178	31.0312	102	0.0128506	0.0128506	0	0
30	260	0	240	31.0178	31.0312	37	0.0128506	0.0128506	0	0
30	260	0	300	31.0178	31.0312	41	0.0128506	0.0128506	0	0
30	260	10	0	30.0743	34.9518	99	0.0151972	0.00692815	0	0
30	260	10	60	30.0743	34.9518	119	0.0151972	0.00692815	0	0
30	260	10	120	30.0743	34.9518	136	0.0151972	0.00692815	0	0
30	260	10	180	30.0743	34.9518	56	0.0151972	0.00692815	0	0
30	260	10	240	30.0743	34.9518	19	0.0151972	0.00692815	0	0
30	260	10	300	30.0743	34.9518	25	0.0151972	0.00692815	0	0
30	280	-10	0	34.9251	30.0704	43	0.00692815	0.0151972	0	0
30	280	-10	60	34.9251	30.0704	124	0.00692815	0.0151972	0	0
30	280	-10	120	34.9251	30.0704	121	0.00692815	0.0151972	0	0
30	280	-10	180	34.9251	30.0704	53	0.00692815	0.0151972	0	0
30	280	-10	240	34.9251	30.0704	2	0.00692815	0.0151972	0	0
30	280	-10	300	34.9251	30.0704	9	0.00692815	0.0151972	0	0
30	280	0	0	31.0182	31.031	88	0.0128506	0.0128506	0	0
30	280	0	60	31.0182	31.031	142	0.0128506	0.0128506	0	0
30	280	0	120	31.0182	31.031	82	0.0128506	0.0128506	0	0
30	280	0	180	31.0182	31.031	32	0.0128506	0.0128506	0	0
30	280	0	240	31.0182	31.031	4	0.0128506	0.0128506	0	0
30	280	0	300	31.0182	31.031	11	0.0128506	0.0128506	0	0
30	280	10	0	30.0748	34.9517	72	0.0151972	0.00692815	0	0
30	280	10	60	30.0748	34.9517	76	0.0151972	0.00692815	0	0
30	280	10	120	30.0748	34.9517	65	0.0151972	0.00692815	0	0
30	280	10	180	30.0748	34.9517	22	0.0151972	0.00692815	0	0
30	280	10	240	30.0748	34.9517	4	0.0151972	0.00692815	0	0
30	280	10	300	30.0748	34.9517	4	0.0151972	0.00692815	0	0
30	300	-10	0	34.9255	30.0704	33	0.00692815	0.0151972	0	0
30	300	-10	60	34.9255	30.0704	51	0.00692815	0.0151972	0	0
30	300	-10	120	34.9255	30.0704	64	0.00692815	0.0151972	0	0
30	300	-10	180	34.9255	30.0704	9	0.00692815	0.0151972	0	0
30	300	-10	240	34.9255	30.0704	0	0.00692815	0.0151972	1	0.000105289
30	300	-10	300	34.9255	30.0704	9	0.00692815	0.0151972	0	0
30	300	0	0	31.0186	31.031	47	0.0128506	0.0128506	0	0
30	300	0	60	31.0186	31.031	41	0.0128506	0.0128506	0	0
30	300	0	120	31.0186	31.031	35	0.0128506	0.0128506	0	0
30	300	0	180	31.0186	31.031	1	0.0128506	0.0128506	0	0
30	300	0	240	31.0186	31.031	0	0.0128506	0.0128506	1	0.000165138
30	300	0	300	31.0186	31.031	9	0.0128506	0.0128506	0	0
30	300	10	0	30.0752	34.9516	32	0.0151972	0.00692815	0	0
30	300	10	60	30.0752	34.9516	29	0.0151972	0.00692815	0	0
30	300	10	120	30.0752	34.9516	9	0.0151972	0.00692815	0	0
30	300	10	180	30.0752	34.9516	0	0.0151972	0.00692815	1	0.000105289
30	300	10	240	30.0752	34.9516	1	0.0151972	0.00692815	0	0
30	300	10	300	30.0752	34.9516	0	0.0151972	0.00692815	1	0.000105289
30	320	-10	0	34.9258	30.0704	12	0.00692815	0.0151972	0	0
30	320	-10	60	34.9258	30.0704	10	0.00692815	0.0151972	0	0
30	320	-10	120	34.9258	30.0704	12	0.00692815	0.0151972	0	0
30	320	-10	180	34.9258	30.0704	0	0.00692815	0.0151972	1	0.000105289
30	320	-10	240	34.9258	30.0704	0	0.00692815	0.0151972	1	0.000105289
30	320	-10	300	34.9258	30.0704	10	0.00692815	0.0151972	0	0
30	320	0	0	31.0189	31.031	20	0.0128506	0.0128506	0	0
30	320	0	60	31.0189	31.031	0	0.0128506	0.0128506	1	0.000165138
30	320	0	120	31.0189	31.031	8	0.0128506	0.0128506	0	0
30	320	0	180	31.0189	31.031	0	0.0128506	0.0128506	1	0.000165138
30	320	0	240	31.0189	31.031	2	0.0128506	0.0128506	0	0
30	320	0	300	31.0189	31.031	6	0.0128506	0.0128506	0	0
30	320	10	0	30.0755	34.9516	10	0.0151972	0.00692815	0	0
30	320	10	60	30.0755	34.9516	2	0.0151972	0.00692815	0	0
30	320	10	120	30.0755	34.9516	0	0.0151972	0.00692815	1	0.000105289
30	320	10	180	30.0755	34.9516	0	0.0151972	0.00692815	1	0.000105289
30	320	10	240	30.0755	34.9516	1	0.0151972	0.00692815	0	0
30	320	10	300	30.0755	34.9516	0	0.0151972	0.00692815	1	0.000105289
30	340	-10	0	34.926	30.0704	6	0.00692815	0.0151972	0	0
30	340	-10	60	34.926	30.0704	5	0.00692815	0.0151972	0	0
30	340	-10	120	34.926	30.0704	3	0.00692815	0.0151972	0	0
30	340	-10	180	34.926	30.0704	0	0.00692815	0.0151972	1	0.000105289
30	340	-10	240	34.926	30.0704	0	0.00692815	0.0151972	1	0.000105289
30	340	-10	300	34.926	30.0704	11	0.00692815	0.0151972	0	0
30	340	0	0	31.0192	31.0311	2	0.0128506	0.0128506	0	0
30	340	0	60	31.0192	31.0311	0	0.0128506	0.0128506	1	0.000165138
30	340	0	120	31.0192	31.0311	0	0.0128506	0.0128506	1	0.000165138
30	340	0	180	31.0192	31.0311	1	0.0128506	0.0128506	0	0
30	340	0	240	31.0192	31.0311	0	0.0128506	0.0128506	1	0.000165138
30	340	0	300	31.0192	31.0311	7	0.0128506	0.0128506	0	0
30	340	10	0	30.0758	34.9517	4	0.0151972	0.00692815	0	0
30	340	10	60	30.0758	34.9517	2	0.0151972	0.00692815	0	0
30	340	10	120	30.0758	34.9517	0	0.0151972	0.00692815	1	0.000105289
30	340	10	180	30.0758	34.9517	1	0.0151972	0.00692815	0	0
30	340	10	240	30.0758	34.9517	0	0.0151972	0.00692815	1	0.000105289
30	340	10	300	30.0758	34.9517	0	0.0151972	0.00692815	1	0.000105289
										0.063348

## Sheet: OffAxis12
r	theta	t	phi	dist1	dist1	clashes	prob dist1	prob dist2	clashes 0 or 1	H*I*J	#clashes<10	H*I*L		0	0	0
0	0	-40	0	38.3029	41.6975	-1	0.002067	8.4e-05	0	0				1	0	0
0	0	-40	60	38.3029	41.6975	-1	0.002067	8.4e-05	0	0				2	0	0
0	0	-40	120	38.3029	41.6975	-1	0.002067	8.4e-05	0	0				3	0	0
0	0	-40	180	38.3029	41.6975	-1	0.002067	8.4e-05	0	0				4	0	0
0	0	-40	240	38.3029	41.6975	-1	0.002067	8.4e-05	0	0				5	78	0.002179
0	0	-40	300	38.3029	41.6975	-1	0.002067	8.4e-05	0	0				6	286	0.00799
0	0	-30	0	28.3029	31.6975	39	0.020086	0.012851	0	0				7	397	0.011091
0	0	-30	60	28.3029	31.6975	124	0.020086	0.012851	0	0				8	311	0.008688
0	0	-30	120	28.3029	31.6975	94	0.020086	0.012851	0	0				9	734	0.020505
0	0	-30	180	28.3029	31.6975	92	0.020086	0.012851	0	0				10	957	0.026735
0	0	-30	240	28.3029	31.6975	77	0.020086	0.012851	0	0				11	1233	0.034445
0	0	-30	300	28.3029	31.6975	48	0.020086	0.012851	0	0				12	1352	0.03777
0	0	-20	0	18.3029	21.6975	61	0.066292	0.049195	0	0				13	1597	0.044614
0	0	-20	60	18.3029	21.6975	159	0.066292	0.049195	0	0				14	1751	0.048916
0	0	-20	120	18.3029	21.6975	141	0.066292	0.049195	0	0				15	1991	0.055621
0	0	-20	180	18.3029	21.6975	141	0.066292	0.049195	0	0				16	2060	0.057548
0	0	-20	240	18.3029	21.6975	109	0.066292	0.049195	0	0				17	2045	0.057129
0	0	-20	300	18.3029	21.6975	70	0.066292	0.049195	0	0				18	2373	0.066292
0	0	-10	0	8.30285	11.6975	73	0.008688	0.034445	0	0				19	4382	0.122416
0	0	-10	60	8.30285	11.6975	207	0.008688	0.034445	0	0				20	2367	0.066125
0	0	-10	120	8.30285	11.6975	155	0.008688	0.034445	0	0				21	1761	0.049195
0	0	-10	180	8.30285	11.6975	183	0.008688	0.034445	0	0				22	1355	0.037853
0	0	-10	240	8.30285	11.6975	105	0.008688	0.034445	0	0				23	1170	0.032685
0	0	-10	300	8.30285	11.6975	65	0.008688	0.034445	0	0				24	1051	0.029361
0	0	0	0	1.69715	1.69755	-1	0	0	0	0				25	982	0.027433
0	0	0	60	1.69715	1.69755	-1	0	0	0	0				26	845	0.023606
0	0	0	120	1.69715	1.69755	-1	0	0	0	0				27	778	0.021734
0	0	0	180	1.69715	1.69755	-1	0	0	0	0				28	719	0.020086
0	0	0	240	1.69715	1.69755	-1	0	0	0	0				29	607	0.016957
0	0	0	300	1.69715	1.69755	-1	0	0	0	0				30	544	0.015197
0	0	10	0	11.6971	8.30246	54	0.034445	0.008688	0	0				31	460	0.012851
0	0	10	60	11.6971	8.30246	93	0.034445	0.008688	0	0				32	322	0.008995
0	0	10	120	11.6971	8.30246	152	0.034445	0.008688	0	0				33	305	0.008521
0	0	10	180	11.6971	8.30246	133	0.034445	0.008688	0	0				34	248	0.006928
0	0	10	240	11.6971	8.30246	64	0.034445	0.008688	0	0				35	275	0.007682
0	0	10	300	11.6971	8.30246	34	0.034445	0.008688	0	0				36	168	0.004693
0	0	20	0	21.6971	18.3025	13	0.049195	0.066292	0	0				37	135	0.003771
0	0	20	60	21.6971	18.3025	74	0.049195	0.066292	0	0				38	74	0.002067
0	0	20	120	21.6971	18.3025	99	0.049195	0.066292	0	0				39	53	0.001481
0	0	20	180	21.6971	18.3025	118	0.049195	0.066292	0	0				40	21	0.000587
0	0	20	240	21.6971	18.3025	30	0.049195	0.066292	0	0				41	3	8.4e-05
0	0	20	300	21.6971	18.3025	8	0.049195	0.066292	0	0
0	0	30	0	31.6971	28.3025	14	0.012851	0.020086	0	0
0	0	30	60	31.6971	28.3025	47	0.012851	0.020086	0	0
0	0	30	120	31.6971	28.3025	91	0.012851	0.020086	0	0
0	0	30	180	31.6971	28.3025	86	0.012851	0.020086	0	0
0	0	30	240	31.6971	28.3025	32	0.012851	0.020086	0	0
0	0	30	300	31.6971	28.3025	3	0.012851	0.020086	0	0
0	0	40	0	41.6971	38.3025	-1	8.4e-05	0.002067	0	0
0	0	40	60	41.6971	38.3025	-1	8.4e-05	0.002067	0	0
0	0	40	120	41.6971	38.3025	-1	8.4e-05	0.002067	0	0
0	0	40	180	41.6971	38.3025	-1	8.4e-05	0.002067	0	0
0	0	40	240	41.6971	38.3025	-1	8.4e-05	0.002067	0	0
0	0	40	300	41.6971	38.3025	-1	8.4e-05	0.002067	0	0
10	0	-40	0	39.5787	42.871	-1	0.001481		0	0
10	0	-40	60	39.5787	42.871	-1	0.001481		0	0
10	0	-40	120	39.5787	42.871	-1	0.001481		0	0
10	0	-40	180	39.5787	42.871	-1	0.001481		0	0
10	0	-40	240	39.5787	42.871	-1	0.001481		0	0
10	0	-40	300	39.5787	42.871	-1	0.001481		0	0
10	0	-30	0	30.0099	33.2287	67	0.015197	0.008521	0	0
10	0	-30	60	30.0099	33.2287	117	0.015197	0.008521	0	0
10	0	-30	120	30.0099	33.2287	138	0.015197	0.008521	0	0
10	0	-30	180	30.0099	33.2287	127	0.015197	0.008521	0	0
10	0	-30	240	30.0099	33.2287	74	0.015197	0.008521	0	0
10	0	-30	300	30.0099	33.2287	101	0.015197	0.008521	0	0
10	0	-20	0	20.8497	23.8825	99	0.066125	0.032685	0	0
10	0	-20	60	20.8497	23.8825	195	0.066125	0.032685	0	0
10	0	-20	120	20.8497	23.8825	161	0.066125	0.032685	0	0
10	0	-20	180	20.8497	23.8825	197	0.066125	0.032685	0	0
10	0	-20	240	20.8497	23.8825	149	0.066125	0.032685	0	0
10	0	-20	300	20.8497	23.8825	115	0.066125	0.032685	0	0
10	0	-10	0	12.9935	15.3817	133	0.03777	0.055621	0	0
10	0	-10	60	12.9935	15.3817	181	0.03777	0.055621	0	0
10	0	-10	120	12.9935	15.3817	151	0.03777	0.055621	0	0
10	0	-10	180	12.9935	15.3817	229	0.03777	0.055621	0	0
10	0	-10	240	12.9935	15.3817	144	0.03777	0.055621	0	0
10	0	-10	300	12.9935	15.3817	118	0.03777	0.055621	0	0
10	0	0	0	10.1463	10.1402	99	0.026735	0.026735	0	0
10	0	0	60	10.1463	10.1402	148	0.026735	0.026735	0	0
10	0	0	120	10.1463	10.1402	192	0.026735	0.026735	0	0
10	0	0	180	10.1463	10.1402	233	0.026735	0.026735	0	0
10	0	0	240	10.1463	10.1402	161	0.026735	0.026735	0	0
10	0	0	300	10.1463	10.1402	85	0.026735	0.026735	0	0
10	0	10	0	15.397	13.0018	91	0.055621	0.044614	0	0
10	0	10	60	15.397	13.0018	105	0.055621	0.044614	0	0
10	0	10	120	15.397	13.0018	239	0.055621	0.044614	0	0
10	0	10	180	15.397	13.0018	206	0.055621	0.044614	0	0
10	0	10	240	15.397	13.0018	135	0.055621	0.044614	0	0
10	0	10	300	15.397	13.0018	40	0.055621	0.044614	0	0
10	0	20	0	23.8995	20.8632	57	0.032685	0.066125	0	0
10	0	20	60	23.8995	20.8632	119	0.032685	0.066125	0	0
10	0	20	120	23.8995	20.8632	236	0.032685	0.066125	0	0
10	0	20	180	23.8995	20.8632	138	0.032685	0.066125	0	0
10	0	20	240	23.8995	20.8632	80	0.032685	0.066125	0	0
10	0	20	300	23.8995	20.8632	34	0.032685	0.066125	0	0
10	0	30	0	33.2461	30.0249	49	0.008521	0.015197	0	0
10	0	30	60	33.2461	30.0249	119	0.008521	0.015197	0	0
10	0	30	120	33.2461	30.0249	146	0.008521	0.015197	0	0
10	0	30	180	33.2461	30.0249	122	0.008521	0.015197	0	0
10	0	30	240	33.2461	30.0249	34	0.008521	0.015197	0	0
10	0	30	300	33.2461	30.0249	15	0.008521	0.015197	0	0
10	0	40	0	42.8885	39.5945	-1		0.001481	0	0
10	0	40	60	42.8885	39.5945	-1		0.001481	0	0
10	0	40	120	42.8885	39.5945	-1		0.001481	0	0
10	0	40	180	42.8885	39.5945	-1		0.001481	0	0
10	0	40	240	42.8885	39.5945	-1		0.001481	0	0
10	0	40	300	42.8885	39.5945	-1		0.001481	0	0
10	60	-40	0	39.5785	42.8713	-1	0.001481		0	0
10	60	-40	60	39.5785	42.8713	-1	0.001481		0	0
10	60	-40	120	39.5785	42.8713	-1	0.001481		0	0
10	60	-40	180	39.5785	42.8713	-1	0.001481		0	0
10	60	-40	240	39.5785	42.8713	-1	0.001481		0	0
10	60	-40	300	39.5785	42.8713	-1	0.001481		0	0
10	60	-30	0	30.0096	33.2292	59	0.015197	0.008521	0	0
10	60	-30	60	30.0096	33.2292	77	0.015197	0.008521	0	0
10	60	-30	120	30.0096	33.2292	65	0.015197	0.008521	0	0
10	60	-30	180	30.0096	33.2292	55	0.015197	0.008521	0	0
10	60	-30	240	30.0096	33.2292	23	0.015197	0.008521	0	0
10	60	-30	300	30.0096	33.2292	21	0.015197	0.008521	0	0
10	60	-20	0	20.8493	23.8831	93	0.066125	0.032685	0	0
10	60	-20	60	20.8493	23.8831	171	0.066125	0.032685	0	0
10	60	-20	120	20.8493	23.8831	114	0.066125	0.032685	0	0
10	60	-20	180	20.8493	23.8831	114	0.066125	0.032685	0	0
10	60	-20	240	20.8493	23.8831	40	0.066125	0.032685	0	0
10	60	-20	300	20.8493	23.8831	58	0.066125	0.032685	0	0
10	60	-10	0	12.9927	15.3826	110	0.03777	0.055621	0	0
10	60	-10	60	12.9927	15.3826	159	0.03777	0.055621	0	0
10	60	-10	120	12.9927	15.3826	152	0.03777	0.055621	0	0
10	60	-10	180	12.9927	15.3826	121	0.03777	0.055621	0	0
10	60	-10	240	12.9927	15.3826	46	0.03777	0.055621	0	0
10	60	-10	300	12.9927	15.3826	111	0.03777	0.055621	0	0
10	60	0	0	10.1454	10.1415	130	0.026735	0.026735	0	0
10	60	0	60	10.1454	10.1415	161	0.026735	0.026735	0	0
10	60	0	120	10.1454	10.1415	190	0.026735	0.026735	0	0
10	60	0	180	10.1454	10.1415	65	0.026735	0.026735	0	0
10	60	0	240	10.1454	10.1415	20	0.026735	0.026735	0	0
10	60	0	300	10.1454	10.1415	47	0.026735	0.026735	0	0
10	60	10	0	15.3964	13.0029	118	0.055621	0.044614	0	0
10	60	10	60	15.3964	13.0029	87	0.055621	0.044614	0	0
10	60	10	120	15.3964	13.0029	149	0.055621	0.044614	0	0
10	60	10	180	15.3964	13.0029	43	0.055621	0.044614	0	0
10	60	10	240	15.3964	13.0029	7	0.055621	0.044614	0	0
10	60	10	300	15.3964	13.0029	24	0.055621	0.044614	0	0
10	60	20	0	23.8991	20.8638	80	0.032685	0.066125	0	0
10	60	20	60	23.8991	20.8638	84	0.032685	0.066125	0	0
10	60	20	120	23.8991	20.8638	85	0.032685	0.066125	0	0
10	60	20	180	23.8991	20.8638	11	0.032685	0.066125	0	0
10	60	20	240	23.8991	20.8638	8	0.032685	0.066125	0	0
10	60	20	300	23.8991	20.8638	10	0.032685	0.066125	0	0
10	60	30	0	33.2458	30.0254	54	0.008521	0.015197	0	0
10	60	30	60	33.2458	30.0254	65	0.008521	0.015197	0	0
10	60	30	120	33.2458	30.0254	65	0.008521	0.015197	0	0
10	60	30	180	33.2458	30.0254	1	0.008521	0.015197	0	0
10	60	30	240	33.2458	30.0254	0	0.008521	0.015197	1	0.000129494
10	60	30	300	33.2458	30.0254	12	0.008521	0.015197	0	0
10	60	40	0	42.8883	39.5948	-1		0.001481	0	0
10	60	40	60	42.8883	39.5948	-1		0.001481	0	0
10	60	40	120	42.8883	39.5948	-1		0.001481	0	0
10	60	40	180	42.8883	39.5948	-1		0.001481	0	0
10	60	40	240	42.8883	39.5948	-1		0.001481	0	0
10	60	40	300	42.8883	39.5948	-1		0.001481	0	0
10	120	-40	0	39.578	42.8717	-1	0.001481		0	0
10	120	-40	60	39.578	42.8717	-1	0.001481		0	0
10	120	-40	120	39.578	42.8717	-1	0.001481		0	0
10	120	-40	180	39.578	42.8717	-1	0.001481		0	0
10	120	-40	240	39.578	42.8717	-1	0.001481		0	0
10	120	-40	300	39.578	42.8717	-1	0.001481		0	0
10	120	-30	0	30.0089	33.2296	54	0.015197	0.008521	0	0
10	120	-30	60	30.0089	33.2296	54	0.015197	0.008521	0	0
10	120	-30	120	30.0089	33.2296	35	0.015197	0.008521	0	0
10	120	-30	180	30.0089	33.2296	9	0.015197	0.008521	0	0
10	120	-30	240	30.0089	33.2296	11	0.015197	0.008521	0	0
10	120	-30	300	30.0089	33.2296	45	0.015197	0.008521	0	0
10	120	-20	0	20.8484	23.8837	110	0.066125	0.032685	0	0
10	120	-20	60	20.8484	23.8837	105	0.066125	0.032685	0	0
10	120	-20	120	20.8484	23.8837	75	0.066125	0.032685	0	0
10	120	-20	180	20.8484	23.8837	6	0.066125	0.032685	0	0
10	120	-20	240	20.8484	23.8837	30	0.066125	0.032685	0	0
10	120	-20	300	20.8484	23.8837	74	0.066125	0.032685	0	0
10	120	-10	0	12.9913	15.3836	121	0.03777	0.055621	0	0
10	120	-10	60	12.9913	15.3836	114	0.03777	0.055621	0	0
10	120	-10	120	12.9913	15.3836	66	0.03777	0.055621	0	0
10	120	-10	180	12.9913	15.3836	4	0.03777	0.055621	0	0
10	120	-10	240	12.9913	15.3836	62	0.03777	0.055621	0	0
10	120	-10	300	12.9913	15.3836	112	0.03777	0.055621	0	0
10	120	0	0	10.1435	10.1429	99	0.026735	0.026735	0	0
10	120	0	60	10.1435	10.1429	127	0.026735	0.026735	0	0
10	120	0	120	10.1435	10.1429	34	0.026735	0.026735	0	0
10	120	0	180	10.1435	10.1429	5	0.026735	0.026735	0	0
10	120	0	240	10.1435	10.1429	72	0.026735	0.026735	0	0
10	120	0	300	10.1435	10.1429	134	0.026735	0.026735	0	0
10	120	10	0	15.3951	13.004	68	0.055621	0.044614	0	0
10	120	10	60	15.3951	13.004	83	0.055621	0.044614	0	0
10	120	10	120	15.3951	13.004	20	0.055621	0.044614	0	0
10	120	10	180	15.3951	13.004	0	0.055621	0.044614	1	0.00248148
10	120	10	240	15.3951	13.004	43	0.055621	0.044614	0	0
10	120	10	300	15.3951	13.004	54	0.055621	0.044614	0	0
10	120	20	0	23.8983	20.8645	54	0.032685	0.066125	0	0
10	120	20	60	23.8983	20.8645	43	0.032685	0.066125	0	0
10	120	20	120	23.8983	20.8645	2	0.032685	0.066125	0	0
10	120	20	180	23.8983	20.8645	0	0.032685	0.066125	1	0.0021613
10	120	20	240	23.8983	20.8645	15	0.032685	0.066125	0	0
10	120	20	300	23.8983	20.8645	14	0.032685	0.066125	0	0
10	120	30	0	33.2452	30.0259	22	0.008521	0.015197	0	0
10	120	30	60	33.2452	30.0259	59	0.008521	0.015197	0	0
10	120	30	120	33.2452	30.0259	0	0.008521	0.015197	1	0.000129494
10	120	30	180	33.2452	30.0259	0	0.008521	0.015197	1	0.000129494
10	120	30	240	33.2452	30.0259	0	0.008521	0.015197	1	0.000129494
10	120	30	300	33.2452	30.0259	13	0.008521	0.015197	0	0
10	120	40	0	42.8878	39.5952	-1		0.001481	0	0
10	120	40	60	42.8878	39.5952	-1		0.001481	0	0
10	120	40	120	42.8878	39.5952	-1		0.001481	0	0
10	120	40	180	42.8878	39.5952	-1		0.001481	0	0
10	120	40	240	42.8878	39.5952	-1		0.001481	0	0
10	120	40	300	42.8878	39.5952	-1		0.001481	0	0
10	180	-40	0	39.5778	42.8717	-1	0.001481		0	0
10	180	-40	60	39.5778	42.8717	-1	0.001481		0	0
10	180	-40	120	39.5778	42.8717	-1	0.001481		0	0
10	180	-40	180	39.5778	42.8717	-1	0.001481		0	0
10	180	-40	240	39.5778	42.8717	-1	0.001481		0	0
10	180	-40	300	39.5778	42.8717	-1	0.001481		0	0
10	180	-30	0	30.0086	33.2296	86	0.015197	0.008521	0	0
10	180	-30	60	30.0086	33.2296	55	0.015197	0.008521	0	0
10	180	-30	120	30.0086	33.2296	12	0.015197	0.008521	0	0
10	180	-30	180	30.0086	33.2296	27	0.015197	0.008521	0	0
10	180	-30	240	30.0086	33.2296	65	0.015197	0.008521	0	0
10	180	-30	300	30.0086	33.2296	80	0.015197	0.008521	0	0
10	180	-20	0	20.8479	23.8837	131	0.066125	0.032685	0	0
10	180	-20	60	20.8479	23.8837	86	0.066125	0.032685	0	0
10	180	-20	120	20.8479	23.8837	20	0.066125	0.032685	0	0
10	180	-20	180	20.8479	23.8837	44	0.066125	0.032685	0	0
10	180	-20	240	20.8479	23.8837	100	0.066125	0.032685	0	0
10	180	-20	300	20.8479	23.8837	80	0.066125	0.032685	0	0
10	180	-10	0	12.9905	15.3836	118	0.03777	0.055621	0	0
10	180	-10	60	12.9905	15.3836	73	0.03777	0.055621	0	0
10	180	-10	120	12.9905	15.3836	14	0.03777	0.055621	0	0
10	180	-10	180	12.9905	15.3836	62	0.03777	0.055621	0	0
10	180	-10	240	12.9905	15.3836	152	0.03777	0.055621	0	0
10	180	-10	300	12.9905	15.3836	136	0.03777	0.055621	0	0
10	180	0	0	10.1426	10.143	101	0.026735	0.026735	0	0
10	180	0	60	10.1426	10.143	66	0.026735	0.026735	0	0
10	180	0	120	10.1426	10.143	40	0.026735	0.026735	0	0
10	180	0	180	10.1426	10.143	78	0.026735	0.026735	0	0
10	180	0	240	10.1426	10.143	132	0.026735	0.026735	0	0
10	180	0	300	10.1426	10.143	118	0.026735	0.026735	0	0
10	180	10	0	15.3945	13.0041	49	0.055621	0.044614	0	0
10	180	10	60	15.3945	13.0041	34	0.055621	0.044614	0	0
10	180	10	120	15.3945	13.0041	27	0.055621	0.044614	0	0
10	180	10	180	15.3945	13.0041	49	0.055621	0.044614	0	0
10	180	10	240	15.3945	13.0041	89	0.055621	0.044614	0	0
10	180	10	300	15.3945	13.0041	105	0.055621	0.044614	0	0
10	180	20	0	23.8979	20.8646	37	0.032685	0.066125	0	0
10	180	20	60	23.8979	20.8646	15	0.032685	0.066125	0	0
10	180	20	120	23.8979	20.8646	11	0.032685	0.066125	0	0
10	180	20	180	23.8979	20.8646	14	0.032685	0.066125	0	0
10	180	20	240	23.8979	20.8646	22	0.032685	0.066125	0	0
10	180	20	300	23.8979	20.8646	74	0.032685	0.066125	0	0
10	180	30	0	33.245	30.0259	59	0.008521	0.015197	0	0
10	180	30	60	33.245	30.0259	27	0.008521	0.015197	0	0
10	180	30	120	33.245	30.0259	2	0.008521	0.015197	0	0
10	180	30	180	33.245	30.0259	2	0.008521	0.015197	0	0
10	180	30	240	33.245	30.0259	14	0.008521	0.015197	0	0
10	180	30	300	33.245	30.0259	52	0.008521	0.015197	0	0
10	180	40	0	42.8876	39.5952	-1		0.001481	0	0
10	180	40	60	42.8876	39.5952	-1		0.001481	0	0
10	180	40	120	42.8876	39.5952	-1		0.001481	0	0
10	180	40	180	42.8876	39.5952	-1		0.001481	0	0
10	180	40	240	42.8876	39.5952	-1		0.001481	0	0
10	180	40	300	42.8876	39.5952	-1		0.001481	0	0
10	240	-40	0	39.578	42.8714	-1	0.001481		0	0
10	240	-40	60	39.578	42.8714	-1	0.001481		0	0
10	240	-40	120	39.578	42.8714	-1	0.001481		0	0
10	240	-40	180	39.578	42.8714	-1	0.001481		0	0
10	240	-40	240	39.578	42.8714	-1	0.001481		0	0
10	240	-40	300	39.578	42.8714	-1	0.001481		0	0
10	240	-30	0	30.0089	33.2292	63	0.015197	0.008521	0	0
10	240	-30	60	30.0089	33.2292	58	0.015197	0.008521	0	0
10	240	-30	120	30.0089	33.2292	41	0.015197	0.008521	0	0
10	240	-30	180	30.0089	33.2292	75	0.015197	0.008521	0	0
10	240	-30	240	30.0089	33.2292	106	0.015197	0.008521	0	0
10	240	-30	300	30.0089	33.2292	134	0.015197	0.008521	0	0
10	240	-20	0	20.8484	23.8831	117	0.066125	0.032685	0	0
10	240	-20	60	20.8484	23.8831	67	0.066125	0.032685	0	0
10	240	-20	120	20.8484	23.8831	77	0.066125	0.032685	0	0
10	240	-20	180	20.8484	23.8831	156	0.066125	0.032685	0	0
10	240	-20	240	20.8484	23.8831	156	0.066125	0.032685	0	0
10	240	-20	300	20.8484	23.8831	148	0.066125	0.032685	0	0
10	240	-10	0	12.9912	15.3828	132	0.03777	0.055621	0	0
10	240	-10	60	12.9912	15.3828	101	0.03777	0.055621	0	0
10	240	-10	120	12.9912	15.3828	86	0.03777	0.055621	0	0
10	240	-10	180	12.9912	15.3828	206	0.03777	0.055621	0	0
10	240	-10	240	12.9912	15.3828	149	0.03777	0.055621	0	0
10	240	-10	300	12.9912	15.3828	186	0.03777	0.055621	0	0
10	240	0	0	10.1435	10.1417	133	0.026735	0.026735	0	0
10	240	0	60	10.1435	10.1417	73	0.026735	0.026735	0	0
10	240	0	120	10.1435	10.1417	64	0.026735	0.026735	0	0
10	240	0	180	10.1435	10.1417	102	0.026735	0.026735	0	0
10	240	0	240	10.1435	10.1417	166	0.026735	0.026735	0	0
10	240	0	300	10.1435	10.1417	119	0.026735	0.026735	0	0
10	240	10	0	15.3951	13.003	106	0.055621	0.044614	0	0
10	240	10	60	15.3951	13.003	97	0.055621	0.044614	0	0
10	240	10	120	15.3951	13.003	44	0.055621	0.044614	0	0
10	240	10	180	15.3951	13.003	68	0.055621	0.044614	0	0
10	240	10	240	15.3951	13.003	143	0.055621	0.044614	0	0
10	240	10	300	15.3951	13.003	119	0.055621	0.044614	0	0
10	240	20	0	23.8983	20.8639	77	0.032685	0.066125	0	0
10	240	20	60	23.8983	20.8639	51	0.032685	0.066125	0	0
10	240	20	120	23.8983	20.8639	9	0.032685	0.066125	0	0
10	240	20	180	23.8983	20.8639	19	0.032685	0.066125	0	0
10	240	20	240	23.8983	20.8639	107	0.032685	0.066125	0	0
10	240	20	300	23.8983	20.8639	98	0.032685	0.066125	0	0
10	240	30	0	33.2452	30.0254	63	0.008521	0.015197	0	0
10	240	30	60	33.2452	30.0254	15	0.008521	0.015197	0	0
10	240	30	120	33.2452	30.0254	4	0.008521	0.015197	0	0
10	240	30	180	33.2452	30.0254	16	0.008521	0.015197	0	0
10	240	30	240	33.2452	30.0254	105	0.008521	0.015197	0	0
10	240	30	300	33.2452	30.0254	72	0.008521	0.015197	0	0
10	240	40	0	42.8878	39.5948	-1		0.001481	0	0
10	240	40	60	42.8878	39.5948	-1		0.001481	0	0
10	240	40	120	42.8878	39.5948	-1		0.001481	0	0
10	240	40	180	42.8878	39.5948	-1		0.001481	0	0
10	240	40	240	42.8878	39.5948	-1		0.001481	0	0
10	240	40	300	42.8878	39.5948	-1		0.001481	0	0
10	300	-40	0	39.5785	42.871	-1	0.001481		0	0
10	300	-40	60	39.5785	42.871	-1	0.001481		0	0
10	300	-40	120	39.5785	42.871	-1	0.001481		0	0
10	300	-40	180	39.5785	42.871	-1	0.001481		0	0
10	300	-40	240	39.5785	42.871	-1	0.001481		0	0
10	300	-40	300	39.5785	42.871	-1	0.001481		0	0
10	300	-30	0	30.0096	33.2288	92	0.015197	0.008521	0	0
10	300	-30	60	30.0096	33.2288	63	0.015197	0.008521	0	0
10	300	-30	120	30.0096	33.2288	137	0.015197	0.008521	0	0
10	300	-30	180	30.0096	33.2288	141	0.015197	0.008521	0	0
10	300	-30	240	30.0096	33.2288	149	0.015197	0.008521	0	0
10	300	-30	300	30.0096	33.2288	49	0.015197	0.008521	0	0
10	300	-20	0	20.8493	23.8825	145	0.066125	0.032685	0	0
10	300	-20	60	20.8493	23.8825	111	0.066125	0.032685	0	0
10	300	-20	120	20.8493	23.8825	200	0.066125	0.032685	0	0
10	300	-20	180	20.8493	23.8825	179	0.066125	0.032685	0	0
10	300	-20	240	20.8493	23.8825	194	0.066125	0.032685	0	0
10	300	-20	300	20.8493	23.8825	95	0.066125	0.032685	0	0
10	300	-10	0	12.9927	15.3818	175	0.03777	0.055621	0	0
10	300	-10	60	12.9927	15.3818	99	0.03777	0.055621	0	0
10	300	-10	120	12.9927	15.3818	212	0.03777	0.055621	0	0
10	300	-10	180	12.9927	15.3818	134	0.03777	0.055621	0	0
10	300	-10	240	12.9927	15.3818	205	0.03777	0.055621	0	0
10	300	-10	300	12.9927	15.3818	184	0.03777	0.055621	0	0
10	300	0	0	10.1454	10.1402	154	0.026735	0.026735	0	0
10	300	0	60	10.1454	10.1402	84	0.026735	0.026735	0	0
10	300	0	120	10.1454	10.1402	126	0.026735	0.026735	0	0
10	300	0	180	10.1454	10.1402	163	0.026735	0.026735	0	0
10	300	0	240	10.1454	10.1402	200	0.026735	0.026735	0	0
10	300	0	300	10.1454	10.1402	195	0.026735	0.026735	0	0
10	300	10	0	15.3963	13.0019	120	0.055621	0.044614	0	0
10	300	10	60	15.3963	13.0019	78	0.055621	0.044614	0	0
10	300	10	120	15.3963	13.0019	88	0.055621	0.044614	0	0
10	300	10	180	15.3963	13.0019	208	0.055621	0.044614	0	0
10	300	10	240	15.3963	13.0019	168	0.055621	0.044614	0	0
10	300	10	300	15.3963	13.0019	210	0.055621	0.044614	0	0
10	300	20	0	23.8991	20.8632	62	0.032685	0.066125	0	0
10	300	20	60	23.8991	20.8632	54	0.032685	0.066125	0	0
10	300	20	120	23.8991	20.8632	83	0.032685	0.066125	0	0
10	300	20	180	23.8991	20.8632	208	0.032685	0.066125	0	0
10	300	20	240	23.8991	20.8632	163	0.032685	0.066125	0	0
10	300	20	300	23.8991	20.8632	113	0.032685	0.066125	0	0
10	300	30	0	33.2458	30.025	40	0.008521	0.015197	0	0
10	300	30	60	33.2458	30.025	33	0.008521	0.015197	0	0
10	300	30	120	33.2458	30.025	79	0.008521	0.015197	0	0
10	300	30	180	33.2458	30.025	183	0.008521	0.015197	0	0
10	300	30	240	33.2458	30.025	135	0.008521	0.015197	0	0
10	300	30	300	33.2458	30.025	94	0.008521	0.015197	0	0
10	300	40	0	42.8882	39.5945	-1		0.001481	0	0
10	300	40	60	42.8882	39.5945	-1		0.001481	0	0
10	300	40	120	42.8882	39.5945	-1		0.001481	0	0
10	300	40	180	42.8882	39.5945	-1		0.001481	0	0
10	300	40	240	42.8882	39.5945	-1		0.001481	0	0
10	300	40	300	42.8882	39.5945	-1		0.001481	0	0
20	0	-40	0	43.1954	46.2295	-1			0	0
20	0	-40	60	43.1954	46.2295	-1			0	0
20	0	-40	120	43.1954	46.2295	-1			0	0
20	0	-40	180	43.1954	46.2295	-1			0	0
20	0	-40	240	43.1954	46.2295	-1			0	0
20	0	-40	300	43.1954	46.2295	-1			0	0
20	0	-30	0	34.643	37.4642	126	0.006928	0.003771	0	0
20	0	-30	60	34.643	37.4642	153	0.006928	0.003771	0	0
20	0	-30	120	34.643	37.4642	159	0.006928	0.003771	0	0
20	0	-30	180	34.643	37.4642	152	0.006928	0.003771	0	0
20	0	-30	240	34.643	37.4642	66	0.006928	0.003771	0	0
20	0	-30	300	34.643	37.4642	73	0.006928	0.003771	0	0
20	0	-20	0	27.1003	29.4952	144	0.021734	0.016957	0	0
20	0	-20	60	27.1003	29.4952	184	0.021734	0.016957	0	0
20	0	-20	120	27.1003	29.4952	142	0.021734	0.016957	0	0
20	0	-20	180	27.1003	29.4952	218	0.021734	0.016957	0	0
20	0	-20	240	27.1003	29.4952	110	0.021734	0.016957	0	0
20	0	-20	300	27.1003	29.4952	114	0.021734	0.016957	0	0
20	0	-10	0	21.65	23.1595	180	0.049195	0.032685	0	0
20	0	-10	60	21.65	23.1595	259	0.049195	0.032685	0	0
20	0	-10	120	21.65	23.1595	146	0.049195	0.032685	0	0
20	0	-10	180	21.65	23.1595	219	0.049195	0.032685	0	0
20	0	-10	240	21.65	23.1595	162	0.049195	0.032685	0	0
20	0	-10	300	21.65	23.1595	142	0.049195	0.032685	0	0
20	0	0	0	20.0753	20.069	194	0.066125	0.066125	0	0
20	0	0	60	20.0753	20.069	211	0.066125	0.066125	0	0
20	0	0	120	20.0753	20.069	235	0.066125	0.066125	0	0
20	0	0	180	20.0753	20.069	283	0.066125	0.066125	0	0
20	0	0	240	20.0753	20.069	294	0.066125	0.066125	0	0
20	0	0	300	20.0753	20.069	151	0.066125	0.066125	0	0
20	0	10	0	23.1799	21.6602	143	0.032685	0.049195	0	0
20	0	10	60	23.1799	21.6602	141	0.032685	0.049195	0	0
20	0	10	120	23.1799	21.6602	285	0.032685	0.049195	0	0
20	0	10	180	23.1799	21.6602	207	0.032685	0.049195	0	0
20	0	10	240	23.1799	21.6602	330	0.032685	0.049195	0	0
20	0	10	300	23.1799	21.6602	91	0.032685	0.049195	0	0
20	0	20	0	29.5229	27.1213	111	0.016957	0.021734	0	0
20	0	20	60	29.5229	27.1213	138	0.016957	0.021734	0	0
20	0	20	120	29.5229	27.1213	306	0.016957	0.021734	0	0
20	0	20	180	29.5229	27.1213	159	0.016957	0.021734	0	0
20	0	20	240	29.5229	27.1213	220	0.016957	0.021734	0	0
20	0	20	300	29.5229	27.1213	52	0.016957	0.021734	0	0
20	0	30	0	37.4953	34.6693	67	0.003771	0.006928	0	0
20	0	30	60	37.4953	34.6693	159	0.003771	0.006928	0	0
20	0	30	120	37.4953	34.6693	191	0.003771	0.006928	0	0
20	0	30	180	37.4953	34.6693	81	0.003771	0.006928	0	0
20	0	30	240	37.4953	34.6693	55	0.003771	0.006928	0	0
20	0	30	300	37.4953	34.6693	41	0.003771	0.006928	0	0
20	0	40	0	46.2622	43.2246	-1			0	0
20	0	40	60	46.2622	43.2246	-1			0	0
20	0	40	120	46.2622	43.2246	-1			0	0
20	0	40	180	46.2622	43.2246	-1			0	0
20	0	40	240	46.2622	43.2246	-1			0	0
20	0	40	300	46.2622	43.2246	-1			0	0
20	30	-40	0	43.1953	46.2297	-1			0	0
20	30	-40	60	43.1953	46.2297	-1			0	0
20	30	-40	120	43.1953	46.2297	-1			0	0
20	30	-40	180	43.1953	46.2297	-1			0	0
20	30	-40	240	43.1953	46.2297	-1			0	0
20	30	-40	300	43.1953	46.2297	-1			0	0
20	30	-30	0	34.6428	37.4645	73	0.006928	0.003771	0	0
20	30	-30	60	34.6428	37.4645	148	0.006928	0.003771	0	0
20	30	-30	120	34.6428	37.4645	90	0.006928	0.003771	0	0
20	30	-30	180	34.6428	37.4645	56	0.006928	0.003771	0	0
20	30	-30	240	34.6428	37.4645	81	0.006928	0.003771	0	0
20	30	-30	300	34.6428	37.4645	71	0.006928	0.003771	0	0
20	30	-20	0	27.1002	29.4955	118	0.021734	0.016957	0	0
20	30	-20	60	27.1002	29.4955	115	0.021734	0.016957	0	0
20	30	-20	120	27.1002	29.4955	127	0.021734	0.016957	0	0
20	30	-20	180	27.1002	29.4955	103	0.021734	0.016957	0	0
20	30	-20	240	27.1002	29.4955	76	0.021734	0.016957	0	0
20	30	-20	300	27.1002	29.4955	73	0.021734	0.016957	0	0
20	30	-10	0	21.6498	23.16	153	0.049195	0.032685	0	0
20	30	-10	60	21.6498	23.16	159	0.049195	0.032685	0	0
20	30	-10	120	21.6498	23.16	143	0.049195	0.032685	0	0
20	30	-10	180	21.6498	23.16	183	0.049195	0.032685	0	0
20	30	-10	240	21.6498	23.16	130	0.049195	0.032685	0	0
20	30	-10	300	21.6498	23.16	111	0.049195	0.032685	0	0
20	30	0	0	20.075	20.0695	178	0.066125	0.066125	0	0
20	30	0	60	20.075	20.0695	183	0.066125	0.066125	0	0
20	30	0	120	20.075	20.0695	189	0.066125	0.066125	0	0
20	30	0	180	20.075	20.0695	298	0.066125	0.066125	0	0
20	30	0	240	20.075	20.0695	104	0.066125	0.066125	0	0
20	30	0	300	20.075	20.0695	92	0.066125	0.066125	0	0
20	30	10	0	23.1797	21.6607	138	0.032685	0.049195	0	0
20	30	10	60	23.1797	21.6607	238	0.032685	0.049195	0	0
20	30	10	120	23.1797	21.6607	167	0.032685	0.049195	0	0
20	30	10	180	23.1797	21.6607	257	0.032685	0.049195	0	0
20	30	10	240	23.1797	21.6607	53	0.032685	0.049195	0	0
20	30	10	300	23.1797	21.6607	71	0.032685	0.049195	0	0
20	30	20	0	29.5228	27.1217	71	0.016957	0.021734	0	0
20	30	20	60	29.5228	27.1217	172	0.016957	0.021734	0	0
20	30	20	120	29.5228	27.1217	149	0.016957	0.021734	0	0
20	30	20	180	29.5228	27.1217	129	0.016957	0.021734	0	0
20	30	20	240	29.5228	27.1217	24	0.016957	0.021734	0	0
20	30	20	300	29.5228	27.1217	36	0.016957	0.021734	0	0
20	30	30	0	37.4952	34.6697	68	0.003771	0.006928	0	0
20	30	30	60	37.4952	34.6697	103	0.003771	0.006928	0	0
20	30	30	120	37.4952	34.6697	128	0.003771	0.006928	0	0
20	30	30	180	37.4952	34.6697	59	0.003771	0.006928	0	0
20	30	30	240	37.4952	34.6697	34	0.003771	0.006928	0	0
20	30	30	300	37.4952	34.6697	21	0.003771	0.006928	0	0
20	30	40	0	46.2621	43.2248	-1			0	0
20	30	40	60	46.2621	43.2248	-1			0	0
20	30	40	120	46.2621	43.2248	-1			0	0
20	30	40	180	46.2621	43.2248	-1			0	0
20	30	40	240	46.2621	43.2248	-1			0	0
20	30	40	300	46.2621	43.2248	-1			0	0
20	60	-40	0	43.195	46.2301	-1			0	0
20	60	-40	60	43.195	46.2301	-1			0	0
20	60	-40	120	43.195	46.2301	-1			0	0
20	60	-40	180	43.195	46.2301	-1			0	0
20	60	-40	240	43.195	46.2301	-1			0	0
20	60	-40	300	43.195	46.2301	-1			0	0
20	60	-30	0	34.6424	37.4649	36	0.006928	0.003771	0	0
20	60	-30	60	34.6424	37.4649	85	0.006928	0.003771	0	0
20	60	-30	120	34.6424	37.4649	98	0.006928	0.003771	0	0
20	60	-30	180	34.6424	37.4649	66	0.006928	0.003771	0	0
20	60	-30	240	34.6424	37.4649	25	0.006928	0.003771	0	0
20	60	-30	300	34.6424	37.4649	26	0.006928	0.003771	0	0
20	60	-20	0	27.0997	29.4961	58	0.021734	0.016957	0	0
20	60	-20	60	27.0997	29.4961	157	0.021734	0.016957	0	0
20	60	-20	120	27.0997	29.4961	91	0.021734	0.016957	0	0
20	60	-20	180	27.0997	29.4961	62	0.021734	0.016957	0	0
20	60	-20	240	27.0997	29.4961	23	0.021734	0.016957	0	0
20	60	-20	300	27.0997	29.4961	25	0.021734	0.016957	0	0
20	60	-10	0	21.6491	23.1607	90	0.049195	0.032685	0	0
20	60	-10	60	21.6491	23.1607	189	0.049195	0.032685	0	0
20	60	-10	120	21.6491	23.1607	154	0.049195	0.032685	0	0
20	60	-10	180	21.6491	23.1607	75	0.049195	0.032685	0	0
20	60	-10	240	21.6491	23.1607	35	0.049195	0.032685	0	0
20	60	-10	300	21.6491	23.1607	74	0.049195	0.032685	0	0
20	60	0	0	20.0743	20.0703	138	0.066125	0.066125	0	0
20	60	0	60	20.0743	20.0703	187	0.066125	0.066125	0	0
20	60	0	120	20.0743	20.0703	122	0.066125	0.066125	0	0
20	60	0	180	20.0743	20.0703	63	0.066125	0.066125	0	0
20	60	0	240	20.0743	20.0703	41	0.066125	0.066125	0	0
20	60	0	300	20.0743	20.0703	64	0.066125	0.066125	0	0
20	60	10	0	23.1791	21.6615	100	0.032685	0.049195	0	0
20	60	10	60	23.1791	21.6615	90	0.032685	0.049195	0	0
20	60	10	120	23.1791	21.6615	101	0.032685	0.049195	0	0
20	60	10	180	23.1791	21.6615	47	0.032685	0.049195	0	0
20	60	10	240	23.1791	21.6615	21	0.032685	0.049195	0	0
20	60	10	300	23.1791	21.6615	29	0.032685	0.049195	0	0
20	60	20	0	29.5223	27.1223	86	0.016957	0.021734	0	0
20	60	20	60	29.5223	27.1223	60	0.016957	0.021734	0	0
20	60	20	120	29.5223	27.1223	65	0.016957	0.021734	0	0
20	60	20	180	29.5223	27.1223	57	0.016957	0.021734	0	0
20	60	20	240	29.5223	27.1223	5	0.016957	0.021734	0	0
20	60	20	300	29.5223	27.1223	10	0.016957	0.021734	0	0
20	60	30	0	37.4948	34.6701	49	0.003771	0.006928	0	0
20	60	30	60	37.4948	34.6701	103	0.003771	0.006928	0	0
20	60	30	120	37.4948	34.6701	30	0.003771	0.006928	0	0
20	60	30	180	37.4948	34.6701	44	0.003771	0.006928	0	0
20	60	30	240	37.4948	34.6701	0	0.003771	0.006928	1	2.61255e-05
20	60	30	300	37.4948	34.6701	12	0.003771	0.006928	0	0
20	60	40	0	46.2618	43.2252	-1			0	0
20	60	40	60	46.2618	43.2252	-1			0	0
20	60	40	120	46.2618	43.2252	-1			0	0
20	60	40	180	46.2618	43.2252	-1			0	0
20	60	40	240	46.2618	43.2252	-1			0	0
20	60	40	300	46.2618	43.2252	-1			0	0
20	90	-40	0	43.1945	46.2304	-1			0	0
20	90	-40	60	43.1945	46.2304	-1			0	0
20	90	-40	120	43.1945	46.2304	-1			0	0
20	90	-40	180	43.1945	46.2304	-1			0	0
20	90	-40	240	43.1945	46.2304	-1			0	0
20	90	-40	300	43.1945	46.2304	-1			0	0
20	90	-30	0	34.6419	37.4653	17	0.006928	0.003771	0	0
20	90	-30	60	34.6419	37.4653	38	0.006928	0.003771	0	0
20	90	-30	120	34.6419	37.4653	75	0.006928	0.003771	0	0
20	90	-30	180	34.6419	37.4653	16	0.006928	0.003771	0	0
20	90	-30	240	34.6419	37.4653	0	0.006928	0.003771	1	2.61255e-05
20	90	-30	300	34.6419	37.4653	7	0.006928	0.003771	0	0
20	90	-20	0	27.099	29.4966	48	0.021734	0.016957	0	0
20	90	-20	60	27.099	29.4966	88	0.021734	0.016957	0	0
20	90	-20	120	27.099	29.4966	110	0.021734	0.016957	0	0
20	90	-20	180	27.099	29.4966	30	0.021734	0.016957	0	0
20	90	-20	240	27.099	29.4966	0	0.021734	0.016957	1	0.000368543
20	90	-20	300	27.099	29.4966	23	0.021734	0.016957	0	0
20	90	-10	0	21.6483	23.1614	97	0.049195	0.032685	0	0
20	90	-10	60	21.6483	23.1614	113	0.049195	0.032685	0	0
20	90	-10	120	21.6483	23.1614	82	0.049195	0.032685	0	0
20	90	-10	180	21.6483	23.1614	24	0.049195	0.032685	0	0
20	90	-10	240	21.6483	23.1614	0	0.049195	0.032685	1	0.00160794
20	90	-10	300	21.6483	23.1614	54	0.049195	0.032685	0	0
20	90	0	0	20.0734	20.0712	97	0.066125	0.066125	0	0
20	90	0	60	20.0734	20.0712	93	0.066125	0.066125	0	0
20	90	0	120	20.0734	20.0712	46	0.066125	0.066125	0	0
20	90	0	180	20.0734	20.0712	17	0.066125	0.066125	0	0
20	90	0	240	20.0734	20.0712	0	0.066125	0.066125	1	0.00437252
20	90	0	300	20.0734	20.0712	40	0.066125	0.066125	0	0
20	90	10	0	23.1783	21.6622	66	0.032685	0.049195	0	0
20	90	10	60	23.1783	21.6622	66	0.032685	0.049195	0	0
20	90	10	120	23.1783	21.6622	25	0.032685	0.049195	0	0
20	90	10	180	23.1783	21.6622	0	0.032685	0.049195	1	0.00160794
20	90	10	240	23.1783	21.6622	0	0.032685	0.049195	1	0.00160794
20	90	10	300	23.1783	21.6622	22	0.032685	0.049195	0	0
20	90	20	0	29.5217	27.1229	33	0.016957	0.021734	0	0
20	90	20	60	29.5217	27.1229	29	0.016957	0.021734	0	0
20	90	20	120	29.5217	27.1229	0	0.016957	0.021734	1	0.000368543
20	90	20	180	29.5217	27.1229	0	0.016957	0.021734	1	0.000368543
20	90	20	240	29.5217	27.1229	0	0.016957	0.021734	1	0.000368543
20	90	20	300	29.5217	27.1229	0	0.016957	0.021734	1	0.000368543
20	90	30	0	37.4943	34.6706	14	0.003771	0.006928	0	0
20	90	30	60	37.4943	34.6706	36	0.003771	0.006928	0	0
20	90	30	120	37.4943	34.6706	0	0.003771	0.006928	1	2.61255e-05
20	90	30	180	37.4943	34.6706	0	0.003771	0.006928	1	2.61255e-05
20	90	30	240	37.4943	34.6706	0	0.003771	0.006928	1	2.61255e-05
20	90	30	300	37.4943	34.6706	7	0.003771	0.006928	0	0
20	90	40	0	46.2614	43.2256	-1			0	0
20	90	40	60	46.2614	43.2256	-1			0	0
20	90	40	120	46.2614	43.2256	-1			0	0
20	90	40	180	46.2614	43.2256	-1			0	0
20	90	40	240	46.2614	43.2256	-1			0	0
20	90	40	300	46.2614	43.2256	-1			0	0
20	120	-40	0	43.1941	46.2307	-1			0	0
20	120	-40	60	43.1941	46.2307	-1			0	0
20	120	-40	120	43.1941	46.2307	-1			0	0
20	120	-40	180	43.1941	46.2307	-1			0	0
20	120	-40	240	43.1941	46.2307	-1			0	0
20	120	-40	300	43.1941	46.2307	-1			0	0
20	120	-30	0	34.6413	37.4657	40	0.006928	0.003771	0	0
20	120	-30	60	34.6413	37.4657	22	0.006928	0.003771	0	0
20	120	-30	120	34.6413	37.4657	27	0.006928	0.003771	0	0
20	120	-30	180	34.6413	37.4657	1	0.006928	0.003771	0	0
20	120	-30	240	34.6413	37.4657	0	0.006928	0.003771	1	2.61255e-05
20	120	-30	300	34.6413	37.4657	11	0.006928	0.003771	0	0
20	120	-20	0	27.0983	29.4971	76	0.021734	0.016957	0	0
20	120	-20	60	27.0983	29.4971	36	0.021734	0.016957	0	0
20	120	-20	120	27.0983	29.4971	41	0.021734	0.016957	0	0
20	120	-20	180	27.0983	29.4971	0	0.021734	0.016957	1	0.000368543
20	120	-20	240	27.0983	29.4971	5	0.021734	0.016957	0	0
20	120	-20	300	27.0983	29.4971	27	0.021734	0.016957	0	0
20	120	-10	0	21.6474	23.162	117	0.049195	0.032685	0	0
20	120	-10	60	21.6474	23.162	57	0.049195	0.032685	0	0
20	120	-10	120	21.6474	23.162	36	0.049195	0.032685	0	0
20	120	-10	180	21.6474	23.162	0	0.049195	0.032685	1	0.00160794
20	120	-10	240	21.6474	23.162	11	0.049195	0.032685	0	0
20	120	-10	300	21.6474	23.162	58	0.049195	0.032685	0	0
20	120	0	0	20.0724	20.0718	62	0.066125	0.066125	0	0
20	120	0	60	20.0724	20.0718	45	0.066125	0.066125	0	0
20	120	0	120	20.0724	20.0718	9	0.066125	0.066125	0	0
20	120	0	180	20.0724	20.0718	0	0.066125	0.066125	1	0.00437252
20	120	0	240	20.0724	20.0718	32	0.066125	0.066125	0	0
20	120	0	300	20.0724	20.0718	49	0.066125	0.066125	0	0
20	120	10	0	23.1775	21.6628	37	0.032685	0.049195	0	0
20	120	10	60	23.1775	21.6628	17	0.032685	0.049195	0	0
20	120	10	120	23.1775	21.6628	0	0.032685	0.049195	1	0.00160794
20	120	10	180	23.1775	21.6628	0	0.032685	0.049195	1	0.00160794
20	120	10	240	23.1775	21.6628	27	0.032685	0.049195	0	0
20	120	10	300	23.1775	21.6628	32	0.032685	0.049195	0	0
20	120	20	0	29.521	27.1234	18	0.016957	0.021734	0	0
20	120	20	60	29.521	27.1234	20	0.016957	0.021734	0	0
20	120	20	120	29.521	27.1234	0	0.016957	0.021734	1	0.000368543
20	120	20	180	29.521	27.1234	0	0.016957	0.021734	1	0.000368543
20	120	20	240	29.521	27.1234	12	0.016957	0.021734	0	0
20	120	20	300	29.521	27.1234	0	0.016957	0.021734	1	0.000368543
20	120	30	0	37.4938	34.671	0	0.003771	0.006928	1	2.61255e-05
20	120	30	60	37.4938	34.671	22	0.003771	0.006928	0	0
20	120	30	120	37.4938	34.671	0	0.003771	0.006928	1	2.61255e-05
20	120	30	180	37.4938	34.671	0	0.003771	0.006928	1	2.61255e-05
20	120	30	240	37.4938	34.671	0	0.003771	0.006928	1	2.61255e-05
20	120	30	300	37.4938	34.671	6	0.003771	0.006928	0	0
20	120	40	0	46.261	43.2259	-1			0	0
20	120	40	60	46.261	43.2259	-1			0	0
20	120	40	120	46.261	43.2259	-1			0	0
20	120	40	180	46.261	43.2259	-1			0	0
20	120	40	240	46.261	43.2259	-1			0	0
20	120	40	300	46.261	43.2259	-1			0	0
20	150	-40	0	43.1937	46.2308	-1			0	0
20	150	-40	60	43.1937	46.2308	-1			0	0
20	150	-40	120	43.1937	46.2308	-1			0	0
20	150	-40	180	43.1937	46.2308	-1			0	0
20	150	-40	240	43.1937	46.2308	-1			0	0
20	150	-40	300	43.1937	46.2308	-1			0	0
20	150	-30	0	34.6409	37.4658	48	0.006928	0.003771	0	0
20	150	-30	60	34.6409	37.4658	27	0.006928	0.003771	0	0
20	150	-30	120	34.6409	37.4658	3	0.006928	0.003771	0	0
20	150	-30	180	34.6409	37.4658	0	0.006928	0.003771	1	2.61255e-05
20	150	-30	240	34.6409	37.4658	3	0.006928	0.003771	0	0
20	150	-30	300	34.6409	37.4658	25	0.006928	0.003771	0	0
20	150	-20	0	27.0977	29.4972	85	0.021734	0.016957	0	0
20	150	-20	60	27.0977	29.4972	29	0.021734	0.016957	0	0
20	150	-20	120	27.0977	29.4972	2	0.021734	0.016957	0	0
20	150	-20	180	27.0977	29.4972	2	0.021734	0.016957	0	0
20	150	-20	240	27.0977	29.4972	25	0.021734	0.016957	0	0
20	150	-20	300	27.0977	29.4972	59	0.021734	0.016957	0	0
20	150	-10	0	21.6467	23.1622	78	0.049195	0.032685	0	0
20	150	-10	60	21.6467	23.1622	54	0.049195	0.032685	0	0
20	150	-10	120	21.6467	23.1622	1	0.049195	0.032685	0	0
20	150	-10	180	21.6467	23.1622	4	0.049195	0.032685	0	0
20	150	-10	240	21.6467	23.1622	39	0.049195	0.032685	0	0
20	150	-10	300	21.6467	23.1622	89	0.049195	0.032685	0	0
20	150	0	0	20.0717	20.0721	51	0.066125	0.066125	0	0
20	150	0	60	20.0717	20.0721	28	0.066125	0.066125	0	0
20	150	0	120	20.0717	20.0721	0	0.066125	0.066125	1	0.00437252
20	150	0	180	20.0717	20.0721	13	0.066125	0.066125	0	0
20	150	0	240	20.0717	20.0721	72	0.066125	0.066125	0	0
20	150	0	300	20.0717	20.0721	100	0.066125	0.066125	0	0
20	150	10	0	23.1769	21.663	11	0.032685	0.049195	0	0
20	150	10	60	23.1769	21.663	6	0.032685	0.049195	0	0
20	150	10	120	23.1769	21.663	0	0.032685	0.049195	1	0.00160794
20	150	10	180	23.1769	21.663	31	0.032685	0.049195	0	0
20	150	10	240	23.1769	21.663	45	0.032685	0.049195	0	0
20	150	10	300	23.1769	21.663	84	0.032685	0.049195	0	0
20	150	20	0	29.5205	27.1236	0	0.016957	0.021734	1	0.000368543
20	150	20	60	29.5205	27.1236	16	0.016957	0.021734	0	0
20	150	20	120	29.5205	27.1236	0	0.016957	0.021734	1	0.000368543
20	150	20	180	29.5205	27.1236	25	0.016957	0.021734	0	0
20	150	20	240	29.5205	27.1236	9	0.016957	0.021734	0	0
20	150	20	300	29.5205	27.1236	15	0.016957	0.021734	0	0
20	150	30	0	37.4934	34.6711	0	0.003771	0.006928	1	2.61255e-05
20	150	30	60	37.4934	34.6711	15	0.003771	0.006928	0	0
20	150	30	120	37.4934	34.6711	0	0.003771	0.006928	1	2.61255e-05
20	150	30	180	37.4934	34.6711	13	0.003771	0.006928	0	0
20	150	30	240	37.4934	34.6711	0	0.003771	0.006928	1	2.61255e-05
20	150	30	300	37.4934	34.6711	13	0.003771	0.006928	0	0
20	150	40	0	46.2607	43.226	-1			0	0
20	150	40	60	46.2607	43.226	-1			0	0
20	150	40	120	46.2607	43.226	-1			0	0
20	150	40	180	46.2607	43.226	-1			0	0
20	150	40	240	46.2607	43.226	-1			0	0
20	150	40	300	46.2607	43.226	-1			0	0
20	180	-40	0	43.1936	46.2307	-1			0	0
20	180	-40	60	43.1936	46.2307	-1			0	0
20	180	-40	120	43.1936	46.2307	-1			0	0
20	180	-40	180	43.1936	46.2307	-1			0	0
20	180	-40	240	43.1936	46.2307	-1			0	0
20	180	-40	300	43.1936	46.2307	-1			0	0
20	180	-30	0	34.6408	37.4657	69	0.006928	0.003771	0	0
20	180	-30	60	34.6408	37.4657	31	0.006928	0.003771	0	0
20	180	-30	120	34.6408	37.4657	10	0.006928	0.003771	0	0
20	180	-30	180	34.6408	37.4657	9	0.006928	0.003771	0	0
20	180	-30	240	34.6408	37.4657	42	0.006928	0.003771	0	0
20	180	-30	300	34.6408	37.4657	44	0.006928	0.003771	0	0
20	180	-20	0	27.0975	29.4971	102	0.021734	0.016957	0	0
20	180	-20	60	27.0975	29.4971	45	0.021734	0.016957	0	0
20	180	-20	120	27.0975	29.4971	10	0.021734	0.016957	0	0
20	180	-20	180	27.0975	29.4971	29	0.021734	0.016957	0	0
20	180	-20	240	27.0975	29.4971	62	0.021734	0.016957	0	0
20	180	-20	300	27.0975	29.4971	120	0.021734	0.016957	0	0
20	180	-10	0	21.6465	23.1621	94	0.049195	0.032685	0	0
20	180	-10	60	21.6465	23.1621	43	0.049195	0.032685	0	0
20	180	-10	120	21.6465	23.1621	25	0.049195	0.032685	0	0
20	180	-10	180	21.6465	23.1621	61	0.049195	0.032685	0	0
20	180	-10	240	21.6465	23.1621	94	0.049195	0.032685	0	0
20	180	-10	300	21.6465	23.1621	106	0.049195	0.032685	0	0
20	180	0	0	20.0715	20.0719	51	0.066125	0.066125	0	0
20	180	0	60	20.0715	20.0719	25	0.066125	0.066125	0	0
20	180	0	120	20.0715	20.0719	27	0.066125	0.066125	0	0
20	180	0	180	20.0715	20.0719	60	0.066125	0.066125	0	0
20	180	0	240	20.0715	20.0719	137	0.066125	0.066125	0	0
20	180	0	300	20.0715	20.0719	122	0.066125	0.066125	0	0
20	180	10	0	23.1767	21.6629	18	0.032685	0.049195	0	0
20	180	10	60	23.1767	21.6629	10	0.032685	0.049195	0	0
20	180	10	120	23.1767	21.6629	50	0.032685	0.049195	0	0
20	180	10	180	23.1767	21.6629	67	0.032685	0.049195	0	0
20	180	10	240	23.1767	21.6629	69	0.032685	0.049195	0	0
20	180	10	300	23.1767	21.6629	88	0.032685	0.049195	0	0
20	180	20	0	29.5203	27.1234	5	0.016957	0.021734	0	0
20	180	20	60	29.5203	27.1234	11	0.016957	0.021734	0	0
20	180	20	120	29.5203	27.1234	35	0.016957	0.021734	0	0
20	180	20	180	29.5203	27.1234	31	0.016957	0.021734	0	0
20	180	20	240	29.5203	27.1234	53	0.016957	0.021734	0	0
20	180	20	300	29.5203	27.1234	32	0.016957	0.021734	0	0
20	180	30	0	37.4933	34.671	15	0.003771	0.006928	0	0
20	180	30	60	37.4933	34.671	12	0.003771	0.006928	0	0
20	180	30	120	37.4933	34.671	12	0.003771	0.006928	0	0
20	180	30	180	37.4933	34.671	6	0.003771	0.006928	0	0
20	180	30	240	37.4933	34.671	4	0.003771	0.006928	0	0
20	180	30	300	37.4933	34.671	19	0.003771	0.006928	0	0
20	180	40	0	46.2605	43.2259	-1			0	0
20	180	40	60	46.2605	43.2259	-1			0	0
20	180	40	120	46.2605	43.2259	-1			0	0
20	180	40	180	46.2605	43.2259	-1			0	0
20	180	40	240	46.2605	43.2259	-1			0	0
20	180	40	300	46.2605	43.2259	-1			0	0
20	210	-40	0	43.1937	46.2305	-1			0	0
20	210	-40	60	43.1937	46.2305	-1			0	0
20	210	-40	120	43.1937	46.2305	-1			0	0
20	210	-40	180	43.1937	46.2305	-1			0	0
20	210	-40	240	43.1937	46.2305	-1			0	0
20	210	-40	300	43.1937	46.2305	-1			0	0
20	210	-30	0	34.6409	37.4654	98	0.006928	0.003771	0	0
20	210	-30	60	34.6409	37.4654	43	0.006928	0.003771	0	0
20	210	-30	120	34.6409	37.4654	40	0.006928	0.003771	0	0
20	210	-30	180	34.6409	37.4654	36	0.006928	0.003771	0	0
20	210	-30	240	34.6409	37.4654	86	0.006928	0.003771	0	0
20	210	-30	300	34.6409	37.4654	59	0.006928	0.003771	0	0
20	210	-20	0	27.0977	29.4967	115	0.021734	0.016957	0	0
20	210	-20	60	27.0977	29.4967	70	0.021734	0.016957	0	0
20	210	-20	120	27.0977	29.4967	46	0.021734	0.016957	0	0
20	210	-20	180	27.0977	29.4967	63	0.021734	0.016957	0	0
20	210	-20	240	27.0977	29.4967	113	0.021734	0.016957	0	0
20	210	-20	300	27.0977	29.4967	97	0.021734	0.016957	0	0
20	210	-10	0	21.6467	23.1616	130	0.049195	0.032685	0	0
20	210	-10	60	21.6467	23.1616	81	0.049195	0.032685	0	0
20	210	-10	120	21.6467	23.1616	64	0.049195	0.032685	0	0
20	210	-10	180	21.6467	23.1616	81	0.049195	0.032685	0	0
20	210	-10	240	21.6467	23.1616	88	0.049195	0.032685	0	0
20	210	-10	300	21.6467	23.1616	117	0.049195	0.032685	0	0
20	210	0	0	20.0717	20.0713	100	0.066125	0.066125	0	0
20	210	0	60	20.0717	20.0713	73	0.066125	0.066125	0	0
20	210	0	120	20.0717	20.0713	53	0.066125	0.066125	0	0
20	210	0	180	20.0717	20.0713	98	0.066125	0.066125	0	0
20	210	0	240	20.0717	20.0713	124	0.066125	0.066125	0	0
20	210	0	300	20.0717	20.0713	112	0.066125	0.066125	0	0
20	210	10	0	23.1769	21.6624	58	0.032685	0.049195	0	0
20	210	10	60	23.1769	21.6624	45	0.032685	0.049195	0	0
20	210	10	120	23.1769	21.6624	56	0.032685	0.049195	0	0
20	210	10	180	23.1769	21.6624	81	0.032685	0.049195	0	0
20	210	10	240	23.1769	21.6624	85	0.032685	0.049195	0	0
20	210	10	300	23.1769	21.6624	85	0.032685	0.049195	0	0
20	210	20	0	29.5205	27.123	44	0.016957	0.021734	0	0
20	210	20	60	29.5205	27.123	44	0.016957	0.021734	0	0
20	210	20	120	29.5205	27.123	41	0.016957	0.021734	0	0
20	210	20	180	29.5205	27.123	39	0.016957	0.021734	0	0
20	210	20	240	29.5205	27.123	19	0.016957	0.021734	0	0
20	210	20	300	29.5205	27.123	37	0.016957	0.021734	0	0
20	210	30	0	37.4934	34.6707	45	0.003771	0.006928	0	0
20	210	30	60	37.4934	34.6707	21	0.003771	0.006928	0	0
20	210	30	120	37.4934	34.6707	9	0.003771	0.006928	0	0
20	210	30	180	37.4934	34.6707	2	0.003771	0.006928	0	0
20	210	30	240	37.4934	34.6707	0	0.003771	0.006928	1	2.61255e-05
20	210	30	300	37.4934	34.6707	12	0.003771	0.006928	0	0
20	210	40	0	46.2607	43.2257	-1			0	0
20	210	40	60	46.2607	43.2257	-1			0	0
20	210	40	120	46.2607	43.2257	-1			0	0
20	210	40	180	46.2607	43.2257	-1			0	0
20	210	40	240	46.2607	43.2257	-1			0	0
20	210	40	300	46.2607	43.2257	-1			0	0
20	240	-40	0	43.194	46.2301	-1			0	0
20	240	-40	60	43.194	46.2301	-1			0	0
20	240	-40	120	43.194	46.2301	-1			0	0
20	240	-40	180	43.194	46.2301	-1			0	0
20	240	-40	240	43.194	46.2301	-1			0	0
20	240	-40	300	43.194	46.2301	-1			0	0
20	240	-30	0	34.6413	37.465	112	0.006928	0.003771	0	0
20	240	-30	60	34.6413	37.465	51	0.006928	0.003771	0	0
20	240	-30	120	34.6413	37.465	44	0.006928	0.003771	0	0
20	240	-30	180	34.6413	37.465	34	0.006928	0.003771	0	0
20	240	-30	240	34.6413	37.465	107	0.006928	0.003771	0	0
20	240	-30	300	34.6413	37.465	133	0.006928	0.003771	0	0
20	240	-20	0	27.0982	29.4962	139	0.021734	0.016957	0	0
20	240	-20	60	27.0982	29.4962	84	0.021734	0.016957	0	0
20	240	-20	120	27.0982	29.4962	68	0.021734	0.016957	0	0
20	240	-20	180	27.0982	29.4962	72	0.021734	0.016957	0	0
20	240	-20	240	27.0982	29.4962	122	0.021734	0.016957	0	0
20	240	-20	300	27.0982	29.4962	111	0.021734	0.016957	0	0
20	240	-10	0	21.6473	23.1609	146	0.049195	0.032685	0	0
20	240	-10	60	21.6473	23.1609	98	0.049195	0.032685	0	0
20	240	-10	120	21.6473	23.1609	93	0.049195	0.032685	0	0
20	240	-10	180	21.6473	23.1609	81	0.049195	0.032685	0	0
20	240	-10	240	21.6473	23.1609	150	0.049195	0.032685	0	0
20	240	-10	300	21.6473	23.1609	150	0.049195	0.032685	0	0
20	240	0	0	20.0724	20.0705	128	0.066125	0.066125	0	0
20	240	0	60	20.0724	20.0705	104	0.066125	0.066125	0	0
20	240	0	120	20.0724	20.0705	56	0.066125	0.066125	0	0
20	240	0	180	20.0724	20.0705	54	0.066125	0.066125	0	0
20	240	0	240	20.0724	20.0705	88	0.066125	0.066125	0	0
20	240	0	300	20.0724	20.0705	107	0.066125	0.066125	0	0
20	240	10	0	23.1775	21.6616	102	0.032685	0.049195	0	0
20	240	10	60	23.1775	21.6616	63	0.032685	0.049195	0	0
20	240	10	120	23.1775	21.6616	39	0.032685	0.049195	0	0
20	240	10	180	23.1775	21.6616	35	0.032685	0.049195	0	0
20	240	10	240	23.1775	21.6616	62	0.032685	0.049195	0	0
20	240	10	300	23.1775	21.6616	87	0.032685	0.049195	0	0
20	240	20	0	29.521	27.1224	73	0.016957	0.021734	0	0
20	240	20	60	29.521	27.1224	44	0.016957	0.021734	0	0
20	240	20	120	29.521	27.1224	10	0.016957	0.021734	0	0
20	240	20	180	29.521	27.1224	8	0.016957	0.021734	0	0
20	240	20	240	29.521	27.1224	33	0.016957	0.021734	0	0
20	240	20	300	29.521	27.1224	32	0.016957	0.021734	0	0
20	240	30	0	37.4938	34.6702	73	0.003771	0.006928	0	0
20	240	30	60	37.4938	34.6702	25	0.003771	0.006928	0	0
20	240	30	120	37.4938	34.6702	2	0.003771	0.006928	0	0
20	240	30	180	37.4938	34.6702	5	0.003771	0.006928	0	0
20	240	30	240	37.4938	34.6702	46	0.003771	0.006928	0	0
20	240	30	300	37.4938	34.6702	32	0.003771	0.006928	0	0
20	240	40	0	46.2609	43.2253	-1			0	0
20	240	40	60	46.2609	43.2253	-1			0	0
20	240	40	120	46.2609	43.2253	-1			0	0
20	240	40	180	46.2609	43.2253	-1			0	0
20	240	40	240	46.2609	43.2253	-1			0	0
20	240	40	300	46.2609	43.2253	-1			0	0
20	270	-40	0	43.1945	46.2298	-1			0	0
20	270	-40	60	43.1945	46.2298	-1			0	0
20	270	-40	120	43.1945	46.2298	-1			0	0
20	270	-40	180	43.1945	46.2298	-1			0	0
20	270	-40	240	43.1945	46.2298	-1			0	0
20	270	-40	300	43.1945	46.2298	-1			0	0
20	270	-30	0	34.6418	37.4646	80	0.006928	0.003771	0	0
20	270	-30	60	34.6418	37.4646	65	0.006928	0.003771	0	0
20	270	-30	120	34.6418	37.4646	78	0.006928	0.003771	0	0
20	270	-30	180	34.6418	37.4646	150	0.006928	0.003771	0	0
20	270	-30	240	34.6418	37.4646	148	0.006928	0.003771	0	0
20	270	-30	300	34.6418	37.4646	198	0.006928	0.003771	0	0
20	270	-20	0	27.0989	29.4956	174	0.021734	0.016957	0	0
20	270	-20	60	27.0989	29.4956	115	0.021734	0.016957	0	0
20	270	-20	120	27.0989	29.4956	126	0.021734	0.016957	0	0
20	270	-20	180	27.0989	29.4956	155	0.021734	0.016957	0	0
20	270	-20	240	27.0989	29.4956	134	0.021734	0.016957	0	0
20	270	-20	300	27.0989	29.4956	168	0.021734	0.016957	0	0
20	270	-10	0	21.6482	23.1602	175	0.049195	0.032685	0	0
20	270	-10	60	21.6482	23.1602	91	0.049195	0.032685	0	0
20	270	-10	120	21.6482	23.1602	107	0.049195	0.032685	0	0
20	270	-10	180	21.6482	23.1602	128	0.049195	0.032685	0	0
20	270	-10	240	21.6482	23.1602	116	0.049195	0.032685	0	0
20	270	-10	300	21.6482	23.1602	195	0.049195	0.032685	0	0
20	270	0	0	20.0733	20.0697	216	0.066125	0.066125	0	0
20	270	0	60	20.0733	20.0697	62	0.066125	0.066125	0	0
20	270	0	120	20.0733	20.0697	74	0.066125	0.066125	0	0
20	270	0	180	20.0733	20.0697	81	0.066125	0.066125	0	0
20	270	0	240	20.0733	20.0697	99	0.066125	0.066125	0	0
20	270	0	300	20.0733	20.0697	145	0.066125	0.066125	0	0
20	270	10	0	23.1783	21.6609	169	0.032685	0.049195	0	0
20	270	10	60	23.1783	21.6609	60	0.032685	0.049195	0	0
20	270	10	120	23.1783	21.6609	35	0.032685	0.049195	0	0
20	270	10	180	23.1783	21.6609	54	0.032685	0.049195	0	0
20	270	10	240	23.1783	21.6609	159	0.032685	0.049195	0	0
20	270	10	300	23.1783	21.6609	126	0.032685	0.049195	0	0
20	270	20	0	29.5216	27.1218	91	0.016957	0.021734	0	0
20	270	20	60	29.5216	27.1218	41	0.016957	0.021734	0	0
20	270	20	120	29.5216	27.1218	21	0.016957	0.021734	0	0
20	270	20	180	29.5216	27.1218	32	0.016957	0.021734	0	0
20	270	20	240	29.5216	27.1218	112	0.016957	0.021734	0	0
20	270	20	300	29.5216	27.1218	114	0.016957	0.021734	0	0
20	270	30	0	37.4943	34.6698	82	0.003771	0.006928	0	0
20	270	30	60	37.4943	34.6698	34	0.003771	0.006928	0	0
20	270	30	120	37.4943	34.6698	12	0.003771	0.006928	0	0
20	270	30	180	37.4943	34.6698	38	0.003771	0.006928	0	0
20	270	30	240	37.4943	34.6698	135	0.003771	0.006928	0	0
20	270	30	300	37.4943	34.6698	85	0.003771	0.006928	0	0
20	270	40	0	46.2614	43.2249	-1			0	0
20	270	40	60	46.2614	43.2249	-1			0	0
20	270	40	120	46.2614	43.2249	-1			0	0
20	270	40	180	46.2614	43.2249	-1			0	0
20	270	40	240	46.2614	43.2249	-1			0	0
20	270	40	300	46.2614	43.2249	-1			0	0
20	300	-40	0	43.1949	46.2295	-1			0	0
20	300	-40	60	43.1949	46.2295	-1			0	0
20	300	-40	120	43.1949	46.2295	-1			0	0
20	300	-40	180	43.1949	46.2295	-1			0	0
20	300	-40	240	43.1949	46.2295	-1			0	0
20	300	-40	300	43.1949	46.2295	-1			0	0
20	300	-30	0	34.6424	37.4642	107	0.006928	0.003771	0	0
20	300	-30	60	34.6424	37.4642	119	0.006928	0.003771	0	0
20	300	-30	120	34.6424	37.4642	182	0.006928	0.003771	0	0
20	300	-30	180	34.6424	37.4642	194	0.006928	0.003771	0	0
20	300	-30	240	34.6424	37.4642	225	0.006928	0.003771	0	0
20	300	-30	300	34.6424	37.4642	105	0.006928	0.003771	0	0
20	300	-20	0	27.0996	29.4952	168	0.021734	0.016957	0	0
20	300	-20	60	27.0996	29.4952	173	0.021734	0.016957	0	0
20	300	-20	120	27.0996	29.4952	234	0.021734	0.016957	0	0
20	300	-20	180	27.0996	29.4952	265	0.021734	0.016957	0	0
20	300	-20	240	27.0996	29.4952	158	0.021734	0.016957	0	0
20	300	-20	300	27.0996	29.4952	160	0.021734	0.016957	0	0
20	300	-10	0	21.6491	23.1596	255	0.049195	0.032685	0	0
20	300	-10	60	21.6491	23.1596	165	0.049195	0.032685	0	0
20	300	-10	120	21.6491	23.1596	136	0.049195	0.032685	0	0
20	300	-10	180	21.6491	23.1596	281	0.049195	0.032685	0	0
20	300	-10	240	21.6491	23.1596	189	0.049195	0.032685	0	0
20	300	-10	300	21.6491	23.1596	319	0.049195	0.032685	0	0
20	300	0	0	20.0743	20.0691	246	0.066125	0.066125	0	0
20	300	0	60	20.0743	20.0691	129	0.066125	0.066125	0	0
20	300	0	120	20.0743	20.0691	115	0.066125	0.066125	0	0
20	300	0	180	20.0743	20.0691	268	0.066125	0.066125	0	0
20	300	0	240	20.0743	20.0691	167	0.066125	0.066125	0	0
20	300	0	300	20.0743	20.0691	277	0.066125	0.066125	0	0
20	300	10	0	23.1791	21.6603	162	0.032685	0.049195	0	0
20	300	10	60	23.1791	21.6603	100	0.032685	0.049195	0	0
20	300	10	120	23.1791	21.6603	66	0.032685	0.049195	0	0
20	300	10	180	23.1791	21.6603	178	0.032685	0.049195	0	0
20	300	10	240	23.1791	21.6603	176	0.032685	0.049195	0	0
20	300	10	300	23.1791	21.6603	186	0.032685	0.049195	0	0
20	300	20	0	29.5223	27.1213	135	0.016957	0.021734	0	0
20	300	20	60	29.5223	27.1213	71	0.016957	0.021734	0	0
20	300	20	120	29.5223	27.1213	65	0.016957	0.021734	0	0
20	300	20	180	29.5223	27.1213	106	0.016957	0.021734	0	0
20	300	20	240	29.5223	27.1213	155	0.016957	0.021734	0	0
20	300	20	300	29.5223	27.1213	194	0.016957	0.021734	0	0
20	300	30	0	37.4948	34.6694	74	0.003771	0.006928	0	0
20	300	30	60	37.4948	34.6694	80	0.003771	0.006928	0	0
20	300	30	120	37.4948	34.6694	78	0.003771	0.006928	0	0
20	300	30	180	37.4948	34.6694	130	0.003771	0.006928	0	0
20	300	30	240	37.4948	34.6694	159	0.003771	0.006928	0	0
20	300	30	300	37.4948	34.6694	197	0.003771	0.006928	0	0
20	300	40	0	46.2618	43.2246	-1			0	0
20	300	40	60	46.2618	43.2246	-1			0	0
20	300	40	120	46.2618	43.2246	-1			0	0
20	300	40	180	46.2618	43.2246	-1			0	0
20	300	40	240	46.2618	43.2246	-1			0	0
20	300	40	300	46.2618	43.2246	-1			0	0
20	330	-40	0	43.1953	46.2294	-1			0	0
20	330	-40	60	43.1953	46.2294	-1			0	0
20	330	-40	120	43.1953	46.2294	-1			0	0
20	330	-40	180	43.1953	46.2294	-1			0	0
20	330	-40	240	43.1953	46.2294	-1			0	0
20	330	-40	300	43.1953	46.2294	-1			0	0
20	330	-30	0	34.6428	37.4641	136	0.006928	0.003771	0	0
20	330	-30	60	34.6428	37.4641	165	0.006928	0.003771	0	0
20	330	-30	120	34.6428	37.4641	197	0.006928	0.003771	0	0
20	330	-30	180	34.6428	37.4641	186	0.006928	0.003771	0	0
20	330	-30	240	34.6428	37.4641	135	0.006928	0.003771	0	0
20	330	-30	300	34.6428	37.4641	90	0.006928	0.003771	0	0
20	330	-20	0	27.1001	29.495	200	0.021734	0.016957	0	0
20	330	-20	60	27.1001	29.495	187	0.021734	0.016957	0	0
20	330	-20	120	27.1001	29.495	282	0.021734	0.016957	0	0
20	330	-20	180	27.1001	29.495	149	0.021734	0.016957	0	0
20	330	-20	240	27.1001	29.495	264	0.021734	0.016957	0	0
20	330	-20	300	27.1001	29.495	123	0.021734	0.016957	0	0
20	330	-10	0	21.6497	23.1594	213	0.049195	0.032685	0	0
20	330	-10	60	21.6497	23.1594	235	0.049195	0.032685	0	0
20	330	-10	120	21.6497	23.1594	377	0.049195	0.032685	0	0
20	330	-10	180	21.6497	23.1594	114	0.049195	0.032685	0	0
20	330	-10	240	21.6497	23.1594	321	0.049195	0.032685	0	0
20	330	-10	300	21.6497	23.1594	179	0.049195	0.032685	0	0
20	330	0	0	20.075	20.0688	213	0.066125	0.066125	0	0
20	330	0	60	20.075	20.0688	147	0.066125	0.066125	0	0
20	330	0	120	20.075	20.0688	353	0.066125	0.066125	0	0
20	330	0	180	20.075	20.0688	228	0.066125	0.066125	0	0
20	330	0	240	20.075	20.0688	276	0.066125	0.066125	0	0
20	330	0	300	20.075	20.0688	187	0.066125	0.066125	0	0
20	330	10	0	23.1797	21.66	165	0.032685	0.049195	0	0
20	330	10	60	23.1797	21.66	114	0.032685	0.049195	0	0
20	330	10	120	23.1797	21.66	172	0.032685	0.049195	0	0
20	330	10	180	23.1797	21.66	288	0.032685	0.049195	0	0
20	330	10	240	23.1797	21.66	238	0.032685	0.049195	0	0
20	330	10	300	23.1797	21.66	203	0.032685	0.049195	0	0
20	330	20	0	29.5227	27.1211	94	0.016957	0.021734	0	0
20	330	20	60	29.5227	27.1211	114	0.016957	0.021734	0	0
20	330	20	120	29.5227	27.1211	145	0.016957	0.021734	0	0
20	330	20	180	29.5227	27.1211	266	0.016957	0.021734	0	0
20	330	20	240	29.5227	27.1211	176	0.016957	0.021734	0	0
20	330	20	300	29.5227	27.1211	181	0.016957	0.021734	0	0
20	330	30	0	37.4952	34.6692	90	0.003771	0.006928	0	0
20	330	30	60	37.4952	34.6692	113	0.003771	0.006928	0	0
20	330	30	120	37.4952	34.6692	180	0.003771	0.006928	0	0
20	330	30	180	37.4952	34.6692	228	0.003771	0.006928	0	0
20	330	30	240	37.4952	34.6692	108	0.003771	0.006928	0	0
20	330	30	300	37.4952	34.6692	114	0.003771	0.006928	0	0
20	330	40	0	46.2621	43.2245	-1			0	0
20	330	40	60	46.2621	43.2245	-1			0	0
20	330	40	120	46.2621	43.2245	-1			0	0
20	330	40	180	46.2621	43.2245	-1			0	0
20	330	40	240	46.2621	43.2245	-1			0	0
20	330	40	300	46.2621	43.2245	-1			0	0
30	0	-30	0	41.2271	43.6231	-1	8.4e-05		0	0
30	0	-30	60	41.2271	43.6231	-1	8.4e-05		0	0
30	0	-30	120	41.2271	43.6231	-1	8.4e-05		0	0
30	0	-30	180	41.2271	43.6231	-1	8.4e-05		0	0
30	0	-30	240	41.2271	43.6231	-1	8.4e-05		0	0
30	0	-30	300	41.2271	43.6231	-1	8.4e-05		0	0
30	0	-20	0	35.1304	37.0075	221	0.007682	0.003771	0	0
30	0	-20	60	35.1304	37.0075	232	0.007682	0.003771	0	0
30	0	-20	120	35.1304	37.0075	154	0.007682	0.003771	0	0
30	0	-20	180	35.1304	37.0075	218	0.007682	0.003771	0	0
30	0	-20	240	35.1304	37.0075	132	0.007682	0.003771	0	0
30	0	-20	300	35.1304	37.0075	89	0.007682	0.003771	0	0
30	0	-10	0	31.1226	32.189	178	0.012851	0.008995	0	0
30	0	-10	60	31.1226	32.189	401	0.012851	0.008995	0	0
30	0	-10	120	31.1226	32.189	149	0.012851	0.008995	0	0
30	0	-10	180	31.1226	32.189	345	0.012851	0.008995	0	0
30	0	-10	240	31.1226	32.189	220	0.012851	0.008995	0	0
30	0	-10	300	31.1226	32.189	122	0.012851	0.008995	0	0
30	0	0	0	30.0514	30.045	142	0.015197	0.015197	0	0
30	0	0	60	30.0514	30.045	377	0.015197	0.015197	0	0
30	0	0	120	30.0514	30.045	212	0.015197	0.015197	0	0
30	0	0	180	30.0514	30.045	352	0.015197	0.015197	0	0
30	0	0	240	30.0514	30.045	370	0.015197	0.015197	0	0
30	0	0	300	30.0514	30.045	136	0.015197	0.015197	0	0
30	0	10	0	32.2111	31.1333	138	0.008995	0.012851	0	0
30	0	10	60	32.2111	31.1333	287	0.008995	0.012851	0	0
30	0	10	120	32.2111	31.1333	350	0.008995	0.012851	0	0
30	0	10	180	32.2111	31.1333	263	0.008995	0.012851	0	0
30	0	10	240	32.2111	31.1333	377	0.008995	0.012851	0	0
30	0	10	300	32.2111	31.1333	128	0.008995	0.012851	0	0
30	0	20	0	37.0408	35.1547	143	0.003771	0.007682	0	0
30	0	20	60	37.0408	35.1547	213	0.003771	0.007682	0	0
30	0	20	120	37.0408	35.1547	408	0.003771	0.007682	0	0
30	0	20	180	37.0408	35.1547	298	0.003771	0.007682	0	0
30	0	20	240	37.0408	35.1547	303	0.003771	0.007682	0	0
30	0	20	300	37.0408	35.1547	110	0.003771	0.007682	0	0
30	0	30	0	43.6634	41.2605	-1		8.4e-05	0	0
30	0	30	60	43.6634	41.2605	-1		8.4e-05	0	0
30	0	30	120	43.6634	41.2605	-1		8.4e-05	0	0
30	0	30	180	43.6634	41.2605	-1		8.4e-05	0	0
30	0	30	240	43.6634	41.2605	-1		8.4e-05	0	0
30	0	30	300	43.6634	41.2605	-1		8.4e-05	0	0
30	20	-30	0	41.2271	43.6234	-1	8.4e-05		0	0
30	20	-30	60	41.2271	43.6234	-1	8.4e-05		0	0
30	20	-30	120	41.2271	43.6234	-1	8.4e-05		0	0
30	20	-30	180	41.2271	43.6234	-1	8.4e-05		0	0
30	20	-30	240	41.2271	43.6234	-1	8.4e-05		0	0
30	20	-30	300	41.2271	43.6234	-1	8.4e-05		0	0
30	20	-20	0	35.1303	37.0078	159	0.007682	0.003771	0	0
30	20	-20	60	35.1303	37.0078	127	0.007682	0.003771	0	0
30	20	-20	120	35.1303	37.0078	114	0.007682	0.003771	0	0
30	20	-20	180	35.1303	37.0078	63	0.007682	0.003771	0	0
30	20	-20	240	35.1303	37.0078	130	0.007682	0.003771	0	0
30	20	-20	300	35.1303	37.0078	104	0.007682	0.003771	0	0
30	20	-10	0	31.1225	32.1893	119	0.012851	0.008995	0	0
30	20	-10	60	31.1225	32.1893	218	0.012851	0.008995	0	0
30	20	-10	120	31.1225	32.1893	226	0.012851	0.008995	0	0
30	20	-10	180	31.1225	32.1893	128	0.012851	0.008995	0	0
30	20	-10	240	31.1225	32.1893	141	0.012851	0.008995	0	0
30	20	-10	300	31.1225	32.1893	123	0.012851	0.008995	0	0
30	20	0	0	30.0513	30.0454	127	0.015197	0.015197	0	0
30	20	0	60	30.0513	30.0454	263	0.015197	0.015197	0	0
30	20	0	120	30.0513	30.0454	219	0.015197	0.015197	0	0
30	20	0	180	30.0513	30.0454	289	0.015197	0.015197	0	0
30	20	0	240	30.0513	30.0454	131	0.015197	0.015197	0	0
30	20	0	300	30.0513	30.0454	151	0.015197	0.015197	0	0
30	20	10	0	32.211	31.1336	151	0.008995	0.012851	0	0
30	20	10	60	32.211	31.1336	371	0.008995	0.012851	0	0
30	20	10	120	32.211	31.1336	220	0.008995	0.012851	0	0
30	20	10	180	32.211	31.1336	341	0.008995	0.012851	0	0
30	20	10	240	32.211	31.1336	178	0.008995	0.012851	0	0
30	20	10	300	32.211	31.1336	74	0.008995	0.012851	0	0
30	20	20	0	37.0407	35.155	118	0.003771	0.007682	0	0
30	20	20	60	37.0407	35.155	266	0.003771	0.007682	0	0
30	20	20	120	37.0407	35.155	281	0.003771	0.007682	0	0
30	20	20	180	37.0407	35.155	233	0.003771	0.007682	0	0
30	20	20	240	37.0407	35.155	226	0.003771	0.007682	0	0
30	20	20	300	37.0407	35.155	39	0.003771	0.007682	0	0
30	20	30	0	43.6633	41.2608	-1		8.4e-05	0	0
30	20	30	60	43.6633	41.2608	-1		8.4e-05	0	0
30	20	30	120	43.6633	41.2608	-1		8.4e-05	0	0
30	20	30	180	43.6633	41.2608	-1		8.4e-05	0	0
30	20	30	240	43.6633	41.2608	-1		8.4e-05	0	0
30	20	30	300	43.6633	41.2608	-1		8.4e-05	0	0
30	40	-30	0	41.2268	43.6237	-1	8.4e-05		0	0
30	40	-30	60	41.2268	43.6237	-1	8.4e-05		0	0
30	40	-30	120	41.2268	43.6237	-1	8.4e-05		0	0
30	40	-30	180	41.2268	43.6237	-1	8.4e-05		0	0
30	40	-30	240	41.2268	43.6237	-1	8.4e-05		0	0
30	40	-30	300	41.2268	43.6237	-1	8.4e-05		0	0
30	40	-20	0	35.13	37.0082	74	0.007682	0.003771	0	0
30	40	-20	60	35.13	37.0082	117	0.007682	0.003771	0	0
30	40	-20	120	35.13	37.0082	140	0.007682	0.003771	0	0
30	40	-20	180	35.13	37.0082	68	0.007682	0.003771	0	0
30	40	-20	240	35.13	37.0082	60	0.007682	0.003771	0	0
30	40	-20	300	35.13	37.0082	66	0.007682	0.003771	0	0
30	40	-10	0	31.1222	32.1897	113	0.012851	0.008995	0	0
30	40	-10	60	31.1222	32.1897	168	0.012851	0.008995	0	0
30	40	-10	120	31.1222	32.1897	180	0.012851	0.008995	0	0
30	40	-10	180	31.1222	32.1897	108	0.012851	0.008995	0	0
30	40	-10	240	31.1222	32.1897	60	0.012851	0.008995	0	0
30	40	-10	300	31.1222	32.1897	66	0.012851	0.008995	0	0
30	40	0	0	30.0509	30.0459	114	0.015197	0.015197	0	0
30	40	0	60	30.0509	30.0459	158	0.015197	0.015197	0	0
30	40	0	120	30.0509	30.0459	196	0.015197	0.015197	0	0
30	40	0	180	30.0509	30.0459	63	0.015197	0.015197	0	0
30	40	0	240	30.0509	30.0459	54	0.015197	0.015197	0	0
30	40	0	300	30.0509	30.0459	106	0.015197	0.015197	0	0
30	40	10	0	32.2107	31.1341	123	0.008995	0.012851	0	0
30	40	10	60	32.2107	31.1341	151	0.008995	0.012851	0	0
30	40	10	120	32.2107	31.1341	107	0.008995	0.012851	0	0
30	40	10	180	32.2107	31.1341	156	0.008995	0.012851	0	0
30	40	10	240	32.2107	31.1341	33	0.008995	0.012851	0	0
30	40	10	300	32.2107	31.1341	60	0.008995	0.012851	0	0
30	40	20	0	37.0405	35.1554	77	0.003771	0.007682	0	0
30	40	20	60	37.0405	35.1554	207	0.003771	0.007682	0	0
30	40	20	120	37.0405	35.1554	77	0.003771	0.007682	0	0
30	40	20	180	37.0405	35.1554	197	0.003771	0.007682	0	0
30	40	20	240	37.0405	35.1554	25	0.003771	0.007682	0	0
30	40	20	300	37.0405	35.1554	31	0.003771	0.007682	0	0
30	40	30	0	43.6631	41.2611	-1		8.4e-05	0	0
30	40	30	60	43.6631	41.2611	-1		8.4e-05	0	0
30	40	30	120	43.6631	41.2611	-1		8.4e-05	0	0
30	40	30	180	43.6631	41.2611	-1		8.4e-05	0	0
30	40	30	240	43.6631	41.2611	-1		8.4e-05	0	0
30	40	30	300	43.6631	41.2611	-1		8.4e-05	0	0
30	60	-30	0	41.2265	43.6241	-1	8.4e-05		0	0
30	60	-30	60	41.2265	43.6241	-1	8.4e-05		0	0
30	60	-30	120	41.2265	43.6241	-1	8.4e-05		0	0
30	60	-30	180	41.2265	43.6241	-1	8.4e-05		0	0
30	60	-30	240	41.2265	43.6241	-1	8.4e-05		0	0
30	60	-30	300	41.2265	43.6241	-1	8.4e-05		0	0
30	60	-20	0	35.1296	37.0086	72	0.007682	0.003771	0	0
30	60	-20	60	35.1296	37.0086	102	0.007682	0.003771	0	0
30	60	-20	120	35.1296	37.0086	94	0.007682	0.003771	0	0
30	60	-20	180	35.1296	37.0086	45	0.007682	0.003771	0	0
30	60	-20	240	35.1296	37.0086	23	0.007682	0.003771	0	0
30	60	-20	300	35.1296	37.0086	49	0.007682	0.003771	0	0
30	60	-10	0	31.1217	32.1902	98	0.012851	0.008995	0	0
30	60	-10	60	31.1217	32.1902	149	0.012851	0.008995	0	0
30	60	-10	120	31.1217	32.1902	118	0.012851	0.008995	0	0
30	60	-10	180	31.1217	32.1902	47	0.012851	0.008995	0	0
30	60	-10	240	31.1217	32.1902	8	0.012851	0.008995	0	0
30	60	-10	300	31.1217	32.1902	45	0.012851	0.008995	0	0
30	60	0	0	30.0504	30.0464	123	0.015197	0.015197	0	0
30	60	0	60	30.0504	30.0464	100	0.015197	0.015197	0	0
30	60	0	120	30.0504	30.0464	134	0.015197	0.015197	0	0
30	60	0	180	30.0504	30.0464	35	0.015197	0.015197	0	0
30	60	0	240	30.0504	30.0464	18	0.015197	0.015197	0	0
30	60	0	300	30.0504	30.0464	42	0.015197	0.015197	0	0
30	60	10	0	32.2102	31.1346	100	0.008995	0.012851	0	0
30	60	10	60	32.2102	31.1346	80	0.008995	0.012851	0	0
30	60	10	120	32.2102	31.1346	69	0.008995	0.012851	0	0
30	60	10	180	32.2102	31.1346	14	0.008995	0.012851	0	0
30	60	10	240	32.2102	31.1346	15	0.008995	0.012851	0	0
30	60	10	300	32.2102	31.1346	26	0.008995	0.012851	0	0
30	60	20	0	37.0401	35.1559	54	0.003771	0.007682	0	0
30	60	20	60	37.0401	35.1559	39	0.003771	0.007682	0	0
30	60	20	120	37.0401	35.1559	32	0.003771	0.007682	0	0
30	60	20	180	37.0401	35.1559	21	0.003771	0.007682	0	0
30	60	20	240	37.0401	35.1559	6	0.003771	0.007682	0	0
30	60	20	300	37.0401	35.1559	17	0.003771	0.007682	0	0
30	60	30	0	43.6628	41.2615	-1		8.4e-05	0	0
30	60	30	60	43.6628	41.2615	-1		8.4e-05	0	0
30	60	30	120	43.6628	41.2615	-1		8.4e-05	0	0
30	60	30	180	43.6628	41.2615	-1		8.4e-05	0	0
30	60	30	240	43.6628	41.2615	-1		8.4e-05	0	0
30	60	30	300	43.6628	41.2615	-1		8.4e-05	0	0
30	80	-30	0	41.226	43.6245	-1	8.4e-05		0	0
30	80	-30	60	41.226	43.6245	-1	8.4e-05		0	0
30	80	-30	120	41.226	43.6245	-1	8.4e-05		0	0
30	80	-30	180	41.226	43.6245	-1	8.4e-05		0	0
30	80	-30	240	41.226	43.6245	-1	8.4e-05		0	0
30	80	-30	300	41.226	43.6245	-1	8.4e-05		0	0
30	80	-20	0	35.1291	37.0091	44	0.007682	0.003771	0	0
30	80	-20	60	35.1291	37.0091	62	0.007682	0.003771	0	0
30	80	-20	120	35.1291	37.0091	83	0.007682	0.003771	0	0
30	80	-20	180	35.1291	37.0091	7	0.007682	0.003771	0	0
30	80	-20	240	35.1291	37.0091	0	0.007682	0.003771	1	2.89688e-05
30	80	-20	300	35.1291	37.0091	16	0.007682	0.003771	0	0
30	80	-10	0	31.1211	32.1908	93	0.012851	0.008995	0	0
30	80	-10	60	31.1211	32.1908	95	0.012851	0.008995	0	0
30	80	-10	120	31.1211	32.1908	71	0.012851	0.008995	0	0
30	80	-10	180	31.1211	32.1908	7	0.012851	0.008995	0	0
30	80	-10	240	31.1211	32.1908	0	0.012851	0.008995	1	0.000115595
30	80	-10	300	31.1211	32.1908	19	0.012851	0.008995	0	0
30	80	0	0	30.0498	30.047	85	0.015197	0.015197	0	0
30	80	0	60	30.0498	30.047	51	0.015197	0.015197	0	0
30	80	0	120	30.0498	30.047	47	0.015197	0.015197	0	0
30	80	0	180	30.0498	30.047	5	0.015197	0.015197	0	0
30	80	0	240	30.0498	30.047	0	0.015197	0.015197	1	0.000230949
30	80	0	300	30.0498	30.047	15	0.015197	0.015197	0	0
30	80	10	0	32.2096	31.1351	54	0.008995	0.012851	0	0
30	80	10	60	32.2096	31.1351	35	0.008995	0.012851	0	0
30	80	10	120	32.2096	31.1351	24	0.008995	0.012851	0	0
30	80	10	180	32.2096	31.1351	0	0.008995	0.012851	1	0.000115595
30	80	10	240	32.2096	31.1351	0	0.008995	0.012851	1	0.000115595
30	80	10	300	32.2096	31.1351	7	0.008995	0.012851	0	0
30	80	20	0	37.0396	35.1564	31	0.003771	0.007682	0	0
30	80	20	60	37.0396	35.1564	6	0.003771	0.007682	0	0
30	80	20	120	37.0396	35.1564	3	0.003771	0.007682	0	0
30	80	20	180	37.0396	35.1564	0	0.003771	0.007682	1	2.89688e-05
30	80	20	240	37.0396	35.1564	0	0.003771	0.007682	1	2.89688e-05
30	80	20	300	37.0396	35.1564	0	0.003771	0.007682	1	2.89688e-05
30	80	30	0	43.6623	41.2619	-1		8.4e-05	0	0
30	80	30	60	43.6623	41.2619	-1		8.4e-05	0	0
30	80	30	120	43.6623	41.2619	-1		8.4e-05	0	0
30	80	30	180	43.6623	41.2619	-1		8.4e-05	0	0
30	80	30	240	43.6623	41.2619	-1		8.4e-05	0	0
30	80	30	300	43.6623	41.2619	-1		8.4e-05	0	0
30	100	-30	0	41.2255	43.6248	-1	8.4e-05		0	0
30	100	-30	60	41.2255	43.6248	-1	8.4e-05		0	0
30	100	-30	120	41.2255	43.6248	-1	8.4e-05		0	0
30	100	-30	180	41.2255	43.6248	-1	8.4e-05		0	0
30	100	-30	240	41.2255	43.6248	-1	8.4e-05		0	0
30	100	-30	300	41.2255	43.6248	-1	8.4e-05		0	0
30	100	-20	0	35.1285	37.0095	30	0.007682	0.003771	0	0
30	100	-20	60	35.1285	37.0095	37	0.007682	0.003771	0	0
30	100	-20	120	35.1285	37.0095	38	0.007682	0.003771	0	0
30	100	-20	180	35.1285	37.0095	0	0.007682	0.003771	1	2.89688e-05
30	100	-20	240	35.1285	37.0095	0	0.007682	0.003771	1	2.89688e-05
30	100	-20	300	35.1285	37.0095	15	0.007682	0.003771	0	0
30	100	-10	0	31.1205	32.1912	65	0.012851	0.008995	0	0
30	100	-10	60	31.1205	32.1912	49	0.012851	0.008995	0	0
30	100	-10	120	31.1205	32.1912	29	0.012851	0.008995	0	0
30	100	-10	180	31.1205	32.1912	0	0.012851	0.008995	1	0.000115595
30	100	-10	240	31.1205	32.1912	0	0.012851	0.008995	1	0.000115595
30	100	-10	300	31.1205	32.1912	18	0.012851	0.008995	0	0
30	100	0	0	30.0492	30.0475	48	0.015197	0.015197	0	0
30	100	0	60	30.0492	30.0475	13	0.015197	0.015197	0	0
30	100	0	120	30.0492	30.0475	9	0.015197	0.015197	0	0
30	100	0	180	30.0492	30.0475	0	0.015197	0.015197	1	0.000230949
30	100	0	240	30.0492	30.0475	0	0.015197	0.015197	1	0.000230949
30	100	0	300	30.0492	30.0475	7	0.015197	0.015197	0	0
30	100	10	0	32.209	31.1356	41	0.008995	0.012851	0	0
30	100	10	60	32.209	31.1356	2	0.008995	0.012851	0	0
30	100	10	120	32.209	31.1356	0	0.008995	0.012851	1	0.000115595
30	100	10	180	32.209	31.1356	0	0.008995	0.012851	1	0.000115595
30	100	10	240	32.209	31.1356	0	0.008995	0.012851	1	0.000115595
30	100	10	300	32.209	31.1356	1	0.008995	0.012851	0	0
30	100	20	0	37.039	35.1568	9	0.003771	0.007682	0	0
30	100	20	60	37.039	35.1568	4	0.003771	0.007682	0	0
30	100	20	120	37.039	35.1568	0	0.003771	0.007682	1	2.89688e-05
30	100	20	180	37.039	35.1568	0	0.003771	0.007682	1	2.89688e-05
30	100	20	240	37.039	35.1568	0	0.003771	0.007682	1	2.89688e-05
30	100	20	300	37.039	35.1568	0	0.003771	0.007682	1	2.89688e-05
30	100	30	0	43.6619	41.2623	-1		8.4e-05	0	0
30	100	30	60	43.6619	41.2623	-1		8.4e-05	0	0
30	100	30	120	43.6619	41.2623	-1		8.4e-05	0	0
30	100	30	180	43.6619	41.2623	-1		8.4e-05	0	0
30	100	30	240	43.6619	41.2623	-1		8.4e-05	0	0
30	100	30	300	43.6619	41.2623	-1		8.4e-05	0	0
30	120	-30	0	41.2251	43.6251	-1	8.4e-05		0	0
30	120	-30	60	41.2251	43.6251	-1	8.4e-05		0	0
30	120	-30	120	41.2251	43.6251	-1	8.4e-05		0	0
30	120	-30	180	41.2251	43.6251	-1	8.4e-05		0	0
30	120	-30	240	41.2251	43.6251	-1	8.4e-05		0	0
30	120	-30	300	41.2251	43.6251	-1	8.4e-05		0	0
30	120	-20	0	35.128	37.0098	33	0.007682	0.003771	0	0
30	120	-20	60	35.128	37.0098	20	0.007682	0.003771	0	0
30	120	-20	120	35.128	37.0098	5	0.007682	0.003771	0	0
30	120	-20	180	35.128	37.0098	0	0.007682	0.003771	1	2.89688e-05
30	120	-20	240	35.128	37.0098	0	0.007682	0.003771	1	2.89688e-05
30	120	-20	300	35.128	37.0098	24	0.007682	0.003771	0	0
30	120	-10	0	31.1198	32.1916	52	0.012851	0.008995	0	0
30	120	-10	60	31.1198	32.1916	18	0.012851	0.008995	0	0
30	120	-10	120	31.1198	32.1916	7	0.012851	0.008995	0	0
30	120	-10	180	31.1198	32.1916	0	0.012851	0.008995	1	0.000115595
30	120	-10	240	31.1198	32.1916	0	0.012851	0.008995	1	0.000115595
30	120	-10	300	31.1198	32.1916	31	0.012851	0.008995	0	0
30	120	0	0	30.0485	30.0479	43	0.015197	0.015197	0	0
30	120	0	60	30.0485	30.0479	12	0.015197	0.015197	0	0
30	120	0	120	30.0485	30.0479	0	0.015197	0.015197	1	0.000230949
30	120	0	180	30.0485	30.0479	0	0.015197	0.015197	1	0.000230949
30	120	0	240	30.0485	30.0479	0	0.015197	0.015197	1	0.000230949
30	120	0	300	30.0485	30.0479	14	0.015197	0.015197	0	0
30	120	10	0	32.2084	31.136	7	0.008995	0.012851	0	0
30	120	10	60	32.2084	31.136	0	0.008995	0.012851	1	0.000115595
30	120	10	120	32.2084	31.136	0	0.008995	0.012851	1	0.000115595
30	120	10	180	32.2084	31.136	0	0.008995	0.012851	1	0.000115595
30	120	10	240	32.2084	31.136	13	0.008995	0.012851	0	0
30	120	10	300	32.2084	31.136	4	0.008995	0.012851	0	0
30	120	20	0	37.0385	35.1571	1	0.003771	0.007682	0	0
30	120	20	60	37.0385	35.1571	3	0.003771	0.007682	0	0
30	120	20	120	37.0385	35.1571	0	0.003771	0.007682	1	2.89688e-05
30	120	20	180	37.0385	35.1571	0	0.003771	0.007682	1	2.89688e-05
30	120	20	240	37.0385	35.1571	7	0.003771	0.007682	0	0
30	120	20	300	37.0385	35.1571	0	0.003771	0.007682	1	2.89688e-05
30	120	30	0	43.6614	41.2626	-1		8.4e-05	0	0
30	120	30	60	43.6614	41.2626	-1		8.4e-05	0	0
30	120	30	120	43.6614	41.2626	-1		8.4e-05	0	0
30	120	30	180	43.6614	41.2626	-1		8.4e-05	0	0
30	120	30	240	43.6614	41.2626	-1		8.4e-05	0	0
30	120	30	300	43.6614	41.2626	-1		8.4e-05	0	0
30	140	-30	0	41.2247	43.6252	-1	8.4e-05		0	0
30	140	-30	60	41.2247	43.6252	-1	8.4e-05		0	0
30	140	-30	120	41.2247	43.6252	-1	8.4e-05		0	0
30	140	-30	180	41.2247	43.6252	-1	8.4e-05		0	0
30	140	-30	240	41.2247	43.6252	-1	8.4e-05		0	0
30	140	-30	300	41.2247	43.6252	-1	8.4e-05		0	0
30	140	-20	0	35.1276	37.01	48	0.007682	0.003771	0	0
30	140	-20	60	35.1276	37.01	5	0.007682	0.003771	0	0
30	140	-20	120	35.1276	37.01	0	0.007682	0.003771	1	2.89688e-05
30	140	-20	180	35.1276	37.01	0	0.007682	0.003771	1	2.89688e-05
30	140	-20	240	35.1276	37.01	0	0.007682	0.003771	1	2.89688e-05
30	140	-20	300	35.1276	37.01	28	0.007682	0.003771	0	0
30	140	-10	0	31.1194	32.1918	45	0.012851	0.008995	0	0
30	140	-10	60	31.1194	32.1918	15	0.012851	0.008995	0	0
30	140	-10	120	31.1194	32.1918	0	0.012851	0.008995	1	0.000115595
30	140	-10	180	31.1194	32.1918	0	0.012851	0.008995	1	0.000115595
30	140	-10	240	31.1194	32.1918	6	0.012851	0.008995	0	0
30	140	-10	300	31.1194	32.1918	41	0.012851	0.008995	0	0
30	140	0	0	30.048	30.0481	26	0.015197	0.015197	0	0
30	140	0	60	30.048	30.0481	5	0.015197	0.015197	0	0
30	140	0	120	30.048	30.0481	0	0.015197	0.015197	1	0.000230949
30	140	0	180	30.048	30.0481	0	0.015197	0.015197	1	0.000230949
30	140	0	240	30.048	30.0481	41	0.015197	0.015197	0	0
30	140	0	300	30.048	30.0481	24	0.015197	0.015197	0	0
30	140	10	0	32.208	31.1362	6	0.008995	0.012851	0	0
30	140	10	60	32.208	31.1362	1	0.008995	0.012851	0	0
30	140	10	120	32.208	31.1362	0	0.008995	0.012851	1	0.000115595
30	140	10	180	32.208	31.1362	0	0.008995	0.012851	1	0.000115595
30	140	10	240	32.208	31.1362	38	0.008995	0.012851	0	0
30	140	10	300	32.208	31.1362	17	0.008995	0.012851	0	0
30	140	20	0	37.0381	35.1573	0	0.003771	0.007682	1	2.89688e-05
30	140	20	60	37.0381	35.1573	2	0.003771	0.007682	0	0
30	140	20	120	37.0381	35.1573	0	0.003771	0.007682	1	2.89688e-05
30	140	20	180	37.0381	35.1573	0	0.003771	0.007682	1	2.89688e-05
30	140	20	240	37.0381	35.1573	31	0.003771	0.007682	0	0
30	140	20	300	37.0381	35.1573	8	0.003771	0.007682	0	0
30	140	30	0	43.6611	41.2627	-1		8.4e-05	0	0
30	140	30	60	43.6611	41.2627	-1		8.4e-05	0	0
30	140	30	120	43.6611	41.2627	-1		8.4e-05	0	0
30	140	30	180	43.6611	41.2627	-1		8.4e-05	0	0
30	140	30	240	43.6611	41.2627	-1		8.4e-05	0	0
30	140	30	300	43.6611	41.2627	-1		8.4e-05	0	0
30	160	-30	0	41.2245	43.6253	-1	8.4e-05		0	0
30	160	-30	60	41.2245	43.6253	-1	8.4e-05		0	0
30	160	-30	120	41.2245	43.6253	-1	8.4e-05		0	0
30	160	-30	180	41.2245	43.6253	-1	8.4e-05		0	0
30	160	-30	240	41.2245	43.6253	-1	8.4e-05		0	0
30	160	-30	300	41.2245	43.6253	-1	8.4e-05		0	0
30	160	-20	0	35.1273	37.01	70	0.007682	0.003771	0	0
30	160	-20	60	35.1273	37.01	15	0.007682	0.003771	0	0
30	160	-20	120	35.1273	37.01	0	0.007682	0.003771	1	2.89688e-05
30	160	-20	180	35.1273	37.01	0	0.007682	0.003771	1	2.89688e-05
30	160	-20	240	35.1273	37.01	3	0.007682	0.003771	0	0
30	160	-20	300	35.1273	37.01	45	0.007682	0.003771	0	0
30	160	-10	0	31.119	32.1918	59	0.012851	0.008995	0	0
30	160	-10	60	31.119	32.1918	31	0.012851	0.008995	0	0
30	160	-10	120	31.119	32.1918	0	0.012851	0.008995	1	0.000115595
30	160	-10	180	31.119	32.1918	2	0.012851	0.008995	0	0
30	160	-10	240	31.119	32.1918	37	0.012851	0.008995	0	0
30	160	-10	300	31.119	32.1918	89	0.012851	0.008995	0	0
30	160	0	0	30.0477	30.0481	42	0.015197	0.015197	0	0
30	160	0	60	30.0477	30.0481	5	0.015197	0.015197	0	0
30	160	0	120	30.0477	30.0481	0	0.015197	0.015197	1	0.000230949
30	160	0	180	30.0477	30.0481	8	0.015197	0.015197	0	0
30	160	0	240	30.0477	30.0481	65	0.015197	0.015197	0	0
30	160	0	300	30.0477	30.0481	76	0.015197	0.015197	0	0
30	160	10	0	32.2076	31.1362	12	0.008995	0.012851	0	0
30	160	10	60	32.2076	31.1362	1	0.008995	0.012851	0	0
30	160	10	120	32.2076	31.1362	0	0.008995	0.012851	1	0.000115595
30	160	10	180	32.2076	31.1362	23	0.008995	0.012851	0	0
30	160	10	240	32.2076	31.1362	52	0.008995	0.012851	0	0
30	160	10	300	32.2076	31.1362	67	0.008995	0.012851	0	0
30	160	20	0	37.0378	35.1574	1	0.003771	0.007682	0	0
30	160	20	60	37.0378	35.1574	2	0.003771	0.007682	0	0
30	160	20	120	37.0378	35.1574	0	0.003771	0.007682	1	2.89688e-05
30	160	20	180	37.0378	35.1574	36	0.003771	0.007682	0	0
30	160	20	240	37.0378	35.1574	32	0.003771	0.007682	0	0
30	160	20	300	37.0378	35.1574	26	0.003771	0.007682	0	0
30	160	30	0	43.6609	41.2628	-1		8.4e-05	0	0
30	160	30	60	43.6609	41.2628	-1		8.4e-05	0	0
30	160	30	120	43.6609	41.2628	-1		8.4e-05	0	0
30	160	30	180	43.6609	41.2628	-1		8.4e-05	0	0
30	160	30	240	43.6609	41.2628	-1		8.4e-05	0	0
30	160	30	300	43.6609	41.2628	-1		8.4e-05	0	0
30	180	-30	0	41.2244	43.6252	-1	8.4e-05		0	0
30	180	-30	60	41.2244	43.6252	-1	8.4e-05		0	0
30	180	-30	120	41.2244	43.6252	-1	8.4e-05		0	0
30	180	-30	180	41.2244	43.6252	-1	8.4e-05		0	0
30	180	-30	240	41.2244	43.6252	-1	8.4e-05		0	0
30	180	-30	300	41.2244	43.6252	-1	8.4e-05		0	0
30	180	-20	0	35.1272	37.0099	83	0.007682	0.003771	0	0
30	180	-20	60	35.1272	37.0099	34	0.007682	0.003771	0	0
30	180	-20	120	35.1272	37.0099	5	0.007682	0.003771	0	0
30	180	-20	180	35.1272	37.0099	16	0.007682	0.003771	0	0
30	180	-20	240	35.1272	37.0099	40	0.007682	0.003771	0	0
30	180	-20	300	35.1272	37.0099	79	0.007682	0.003771	0	0
30	180	-10	0	31.1189	32.1917	62	0.012851	0.008995	0	0
30	180	-10	60	31.1189	32.1917	42	0.012851	0.008995	0	0
30	180	-10	120	31.1189	32.1917	14	0.012851	0.008995	0	0
30	180	-10	180	31.1189	32.1917	24	0.012851	0.008995	0	0
30	180	-10	240	31.1189	32.1917	88	0.012851	0.008995	0	0
30	180	-10	300	31.1189	32.1917	108	0.012851	0.008995	0	0
30	180	0	0	30.0475	30.048	48	0.015197	0.015197	0	0
30	180	0	60	30.0475	30.048	13	0.015197	0.015197	0	0
30	180	0	120	30.0475	30.048	23	0.015197	0.015197	0	0
30	180	0	180	30.0475	30.048	50	0.015197	0.015197	0	0
30	180	0	240	30.0475	30.048	86	0.015197	0.015197	0	0
30	180	0	300	30.0475	30.048	126	0.015197	0.015197	0	0
30	180	10	0	32.2075	31.1361	35	0.008995	0.012851	0	0
30	180	10	60	32.2075	31.1361	16	0.008995	0.012851	0	0
30	180	10	120	32.2075	31.1361	55	0.008995	0.012851	0	0
30	180	10	180	32.2075	31.1361	38	0.008995	0.012851	0	0
30	180	10	240	32.2075	31.1361	94	0.008995	0.012851	0	0
30	180	10	300	32.2075	31.1361	81	0.008995	0.012851	0	0
30	180	20	0	37.0377	35.1572	11	0.003771	0.007682	0	0
30	180	20	60	37.0377	35.1572	9	0.003771	0.007682	0	0
30	180	20	120	37.0377	35.1572	33	0.003771	0.007682	0	0
30	180	20	180	37.0377	35.1572	58	0.003771	0.007682	0	0
30	180	20	240	37.0377	35.1572	70	0.003771	0.007682	0	0
30	180	20	300	37.0377	35.1572	39	0.003771	0.007682	0	0
30	180	30	0	43.6608	41.2626	-1		8.4e-05	0	0
30	180	30	60	43.6608	41.2626	-1		8.4e-05	0	0
30	180	30	120	43.6608	41.2626	-1		8.4e-05	0	0
30	180	30	180	43.6608	41.2626	-1		8.4e-05	0	0
30	180	30	240	43.6608	41.2626	-1		8.4e-05	0	0
30	180	30	300	43.6608	41.2626	-1		8.4e-05	0	0
30	200	-30	0	41.2244	43.6249	-1	8.4e-05		0	0
30	200	-30	60	41.2244	43.6249	-1	8.4e-05		0	0
30	200	-30	120	41.2244	43.6249	-1	8.4e-05		0	0
30	200	-30	180	41.2244	43.6249	-1	8.4e-05		0	0
30	200	-30	240	41.2244	43.6249	-1	8.4e-05		0	0
30	200	-30	300	41.2244	43.6249	-1	8.4e-05		0	0
30	200	-20	0	35.1272	37.0096	92	0.007682	0.003771	0	0
30	200	-20	60	35.1272	37.0096	48	0.007682	0.003771	0	0
30	200	-20	120	35.1272	37.0096	40	0.007682	0.003771	0	0
30	200	-20	180	35.1272	37.0096	29	0.007682	0.003771	0	0
30	200	-20	240	35.1272	37.0096	42	0.007682	0.003771	0	0
30	200	-20	300	35.1272	37.0096	87	0.007682	0.003771	0	0
30	200	-10	0	31.119	32.1914	91	0.012851	0.008995	0	0
30	200	-10	60	31.119	32.1914	66	0.012851	0.008995	0	0
30	200	-10	120	31.119	32.1914	37	0.012851	0.008995	0	0
30	200	-10	180	31.119	32.1914	58	0.012851	0.008995	0	0
30	200	-10	240	31.119	32.1914	50	0.012851	0.008995	0	0
30	200	-10	300	31.119	32.1914	103	0.012851	0.008995	0	0
30	200	0	0	30.0477	30.0476	92	0.015197	0.015197	0	0
30	200	0	60	30.0477	30.0476	61	0.015197	0.015197	0	0
30	200	0	120	30.0477	30.0476	45	0.015197	0.015197	0	0
30	200	0	180	30.0477	30.0476	60	0.015197	0.015197	0	0
30	200	0	240	30.0477	30.0476	61	0.015197	0.015197	0	0
30	200	0	300	30.0477	30.0476	107	0.015197	0.015197	0	0
30	200	10	0	32.2076	31.1357	34	0.008995	0.012851	0	0
30	200	10	60	32.2076	31.1357	58	0.008995	0.012851	0	0
30	200	10	120	32.2076	31.1357	48	0.008995	0.012851	0	0
30	200	10	180	32.2076	31.1357	69	0.008995	0.012851	0	0
30	200	10	240	32.2076	31.1357	58	0.008995	0.012851	0	0
30	200	10	300	32.2076	31.1357	87	0.008995	0.012851	0	0
30	200	20	0	37.0378	35.1569	45	0.003771	0.007682	0	0
30	200	20	60	37.0378	35.1569	53	0.003771	0.007682	0	0
30	200	20	120	37.0378	35.1569	47	0.003771	0.007682	0	0
30	200	20	180	37.0378	35.1569	67	0.003771	0.007682	0	0
30	200	20	240	37.0378	35.1569	22	0.003771	0.007682	0	0
30	200	20	300	37.0378	35.1569	25	0.003771	0.007682	0	0
30	200	30	0	43.6608	41.2624	-1		8.4e-05	0	0
30	200	30	60	43.6608	41.2624	-1		8.4e-05	0	0
30	200	30	120	43.6608	41.2624	-1		8.4e-05	0	0
30	200	30	180	43.6608	41.2624	-1		8.4e-05	0	0
30	200	30	240	43.6608	41.2624	-1		8.4e-05	0	0
30	200	30	300	43.6608	41.2624	-1		8.4e-05	0	0
30	220	-30	0	41.2247	43.6246	-1	8.4e-05		0	0
30	220	-30	60	41.2247	43.6246	-1	8.4e-05		0	0
30	220	-30	120	41.2247	43.6246	-1	8.4e-05		0	0
30	220	-30	180	41.2247	43.6246	-1	8.4e-05		0	0
30	220	-30	240	41.2247	43.6246	-1	8.4e-05		0	0
30	220	-30	300	41.2247	43.6246	-1	8.4e-05		0	0
30	220	-20	0	35.1275	37.0092	107	0.007682	0.003771	0	0
30	220	-20	60	35.1275	37.0092	57	0.007682	0.003771	0	0
30	220	-20	120	35.1275	37.0092	47	0.007682	0.003771	0	0
30	220	-20	180	35.1275	37.0092	28	0.007682	0.003771	0	0
30	220	-20	240	35.1275	37.0092	60	0.007682	0.003771	0	0
30	220	-20	300	35.1275	37.0092	61	0.007682	0.003771	0	0
30	220	-10	0	31.1193	32.1909	113	0.012851	0.008995	0	0
30	220	-10	60	31.1193	32.1909	94	0.012851	0.008995	0	0
30	220	-10	120	31.1193	32.1909	58	0.012851	0.008995	0	0
30	220	-10	180	31.1193	32.1909	31	0.012851	0.008995	0	0
30	220	-10	240	31.1193	32.1909	67	0.012851	0.008995	0	0
30	220	-10	300	31.1193	32.1909	92	0.012851	0.008995	0	0
30	220	0	0	30.048	30.0471	73	0.015197	0.015197	0	0
30	220	0	60	30.048	30.0471	61	0.015197	0.015197	0	0
30	220	0	120	30.048	30.0471	55	0.015197	0.015197	0	0
30	220	0	180	30.048	30.0471	32	0.015197	0.015197	0	0
30	220	0	240	30.048	30.0471	31	0.015197	0.015197	0	0
30	220	0	300	30.048	30.0471	102	0.015197	0.015197	0	0
30	220	10	0	32.2079	31.1353	60	0.008995	0.012851	0	0
30	220	10	60	32.2079	31.1353	70	0.008995	0.012851	0	0
30	220	10	120	32.2079	31.1353	54	0.008995	0.012851	0	0
30	220	10	180	32.2079	31.1353	33	0.008995	0.012851	0	0
30	220	10	240	32.2079	31.1353	21	0.008995	0.012851	0	0
30	220	10	300	32.2079	31.1353	65	0.008995	0.012851	0	0
30	220	20	0	37.0381	35.1565	33	0.003771	0.007682	0	0
30	220	20	60	37.0381	35.1565	52	0.003771	0.007682	0	0
30	220	20	120	37.0381	35.1565	31	0.003771	0.007682	0	0
30	220	20	180	37.0381	35.1565	18	0.003771	0.007682	0	0
30	220	20	240	37.0381	35.1565	8	0.003771	0.007682	0	0
30	220	20	300	37.0381	35.1565	21	0.003771	0.007682	0	0
30	220	30	0	43.6611	41.262	-1		8.4e-05	0	0
30	220	30	60	43.6611	41.262	-1		8.4e-05	0	0
30	220	30	120	43.6611	41.262	-1		8.4e-05	0	0
30	220	30	180	43.6611	41.262	-1		8.4e-05	0	0
30	220	30	240	43.6611	41.262	-1		8.4e-05	0	0
30	220	30	300	43.6611	41.262	-1		8.4e-05	0	0
30	240	-30	0	41.225	43.6242	-1	8.4e-05		0	0
30	240	-30	60	41.225	43.6242	-1	8.4e-05		0	0
30	240	-30	120	41.225	43.6242	-1	8.4e-05		0	0
30	240	-30	180	41.225	43.6242	-1	8.4e-05		0	0
30	240	-30	240	41.225	43.6242	-1	8.4e-05		0	0
30	240	-30	300	41.225	43.6242	-1	8.4e-05		0	0
30	240	-20	0	35.1279	37.0087	108	0.007682	0.003771	0	0
30	240	-20	60	35.1279	37.0087	66	0.007682	0.003771	0	0
30	240	-20	120	35.1279	37.0087	35	0.007682	0.003771	0	0
30	240	-20	180	35.1279	37.0087	13	0.007682	0.003771	0	0
30	240	-20	240	35.1279	37.0087	89	0.007682	0.003771	0	0
30	240	-20	300	35.1279	37.0087	100	0.007682	0.003771	0	0
30	240	-10	0	31.1198	32.1904	128	0.012851	0.008995	0	0
30	240	-10	60	31.1198	32.1904	75	0.012851	0.008995	0	0
30	240	-10	120	31.1198	32.1904	80	0.012851	0.008995	0	0
30	240	-10	180	31.1198	32.1904	13	0.012851	0.008995	0	0
30	240	-10	240	31.1198	32.1904	81	0.012851	0.008995	0	0
30	240	-10	300	31.1198	32.1904	100	0.012851	0.008995	0	0
30	240	0	0	30.0485	30.0466	111	0.015197	0.015197	0	0
30	240	0	60	30.0485	30.0466	55	0.015197	0.015197	0	0
30	240	0	120	30.0485	30.0466	72	0.015197	0.015197	0	0
30	240	0	180	30.0485	30.0466	16	0.015197	0.015197	0	0
30	240	0	240	30.0485	30.0466	47	0.015197	0.015197	0	0
30	240	0	300	30.0485	30.0466	96	0.015197	0.015197	0	0
30	240	10	0	32.2084	31.1348	74	0.008995	0.012851	0	0
30	240	10	60	32.2084	31.1348	38	0.008995	0.012851	0	0
30	240	10	120	32.2084	31.1348	22	0.008995	0.012851	0	0
30	240	10	180	32.2084	31.1348	2	0.008995	0.012851	0	0
30	240	10	240	32.2084	31.1348	27	0.008995	0.012851	0	0
30	240	10	300	32.2084	31.1348	80	0.008995	0.012851	0	0
30	240	20	0	37.0385	35.1561	47	0.003771	0.007682	0	0
30	240	20	60	37.0385	35.1561	13	0.003771	0.007682	0	0
30	240	20	120	37.0385	35.1561	2	0.003771	0.007682	0	0
30	240	20	180	37.0385	35.1561	0	0.003771	0.007682	1	2.89688e-05
30	240	20	240	37.0385	35.1561	4	0.003771	0.007682	0	0
30	240	20	300	37.0385	35.1561	15	0.003771	0.007682	0	0
30	240	30	0	43.6614	41.2616	-1		8.4e-05	0	0
30	240	30	60	43.6614	41.2616	-1		8.4e-05	0	0
30	240	30	120	43.6614	41.2616	-1		8.4e-05	0	0
30	240	30	180	43.6614	41.2616	-1		8.4e-05	0	0
30	240	30	240	43.6614	41.2616	-1		8.4e-05	0	0
30	240	30	300	43.6614	41.2616	-1		8.4e-05	0	0
30	260	-30	0	41.2255	43.6238	-1	8.4e-05		0	0
30	260	-30	60	41.2255	43.6238	-1	8.4e-05		0	0
30	260	-30	120	41.2255	43.6238	-1	8.4e-05		0	0
30	260	-30	180	41.2255	43.6238	-1	8.4e-05		0	0
30	260	-30	240	41.2255	43.6238	-1	8.4e-05		0	0
30	260	-30	300	41.2255	43.6238	-1	8.4e-05		0	0
30	260	-20	0	35.1285	37.0083	124	0.007682	0.003771	0	0
30	260	-20	60	35.1285	37.0083	98	0.007682	0.003771	0	0
30	260	-20	120	35.1285	37.0083	42	0.007682	0.003771	0	0
30	260	-20	180	35.1285	37.0083	45	0.007682	0.003771	0	0
30	260	-20	240	35.1285	37.0083	110	0.007682	0.003771	0	0
30	260	-20	300	35.1285	37.0083	121	0.007682	0.003771	0	0
30	260	-10	0	31.1204	32.1899	164	0.012851	0.008995	0	0
30	260	-10	60	31.1204	32.1899	57	0.012851	0.008995	0	0
30	260	-10	120	31.1204	32.1899	57	0.012851	0.008995	0	0
30	260	-10	180	31.1204	32.1899	19	0.012851	0.008995	0	0
30	260	-10	240	31.1204	32.1899	120	0.012851	0.008995	0	0
30	260	-10	300	31.1204	32.1899	147	0.012851	0.008995	0	0
30	260	0	0	30.0491	30.046	126	0.015197	0.015197	0	0
30	260	0	60	30.0491	30.046	46	0.015197	0.015197	0	0
30	260	0	120	30.0491	30.046	39	0.015197	0.015197	0	0
30	260	0	180	30.0491	30.046	23	0.015197	0.015197	0	0
30	260	0	240	30.0491	30.046	94	0.015197	0.015197	0	0
30	260	0	300	30.0491	30.046	115	0.015197	0.015197	0	0
30	260	10	0	32.209	31.1342	103	0.008995	0.012851	0	0
30	260	10	60	32.209	31.1342	16	0.008995	0.012851	0	0
30	260	10	120	32.209	31.1342	13	0.008995	0.012851	0	0
30	260	10	180	32.209	31.1342	8	0.008995	0.012851	0	0
30	260	10	240	32.209	31.1342	51	0.008995	0.012851	0	0
30	260	10	300	32.209	31.1342	90	0.008995	0.012851	0	0
30	260	20	0	37.039	35.1556	80	0.003771	0.007682	0	0
30	260	20	60	37.039	35.1556	15	0.003771	0.007682	0	0
30	260	20	120	37.039	35.1556	0	0.003771	0.007682	1	2.89688e-05
30	260	20	180	37.039	35.1556	0	0.003771	0.007682	1	2.89688e-05
30	260	20	240	37.039	35.1556	23	0.003771	0.007682	0	0
30	260	20	300	37.039	35.1556	28	0.003771	0.007682	0	0
30	260	30	0	43.6618	41.2612	-1		8.4e-05	0	0
30	260	30	60	43.6618	41.2612	-1		8.4e-05	0	0
30	260	30	120	43.6618	41.2612	-1		8.4e-05	0	0
30	260	30	180	43.6618	41.2612	-1		8.4e-05	0	0
30	260	30	240	43.6618	41.2612	-1		8.4e-05	0	0
30	260	30	300	43.6618	41.2612	-1		8.4e-05	0	0
30	280	-30	0	41.226	43.6235	-1	8.4e-05		0	0
30	280	-30	60	41.226	43.6235	-1	8.4e-05		0	0
30	280	-30	120	41.226	43.6235	-1	8.4e-05		0	0
30	280	-30	180	41.226	43.6235	-1	8.4e-05		0	0
30	280	-30	240	41.226	43.6235	-1	8.4e-05		0	0
30	280	-30	300	41.226	43.6235	-1	8.4e-05		0	0
30	280	-20	0	35.129	37.0079	136	0.007682	0.003771	0	0
30	280	-20	60	35.129	37.0079	133	0.007682	0.003771	0	0
30	280	-20	120	35.129	37.0079	72	0.007682	0.003771	0	0
30	280	-20	180	35.129	37.0079	243	0.007682	0.003771	0	0
30	280	-20	240	35.129	37.0079	126	0.007682	0.003771	0	0
30	280	-20	300	35.129	37.0079	238	0.007682	0.003771	0	0
30	280	-10	0	31.121	32.1894	170	0.012851	0.008995	0	0
30	280	-10	60	31.121	32.1894	95	0.012851	0.008995	0	0
30	280	-10	120	31.121	32.1894	77	0.012851	0.008995	0	0
30	280	-10	180	31.121	32.1894	120	0.012851	0.008995	0	0
30	280	-10	240	31.121	32.1894	119	0.012851	0.008995	0	0
30	280	-10	300	31.121	32.1894	211	0.012851	0.008995	0	0
30	280	0	0	30.0498	30.0455	163	0.015197	0.015197	0	0
30	280	0	60	30.0498	30.0455	78	0.015197	0.015197	0	0
30	280	0	120	30.0498	30.0455	46	0.015197	0.015197	0	0
30	280	0	180	30.0498	30.0455	61	0.015197	0.015197	0	0
30	280	0	240	30.0498	30.0455	94	0.015197	0.015197	0	0
30	280	0	300	30.0498	30.0455	127	0.015197	0.015197	0	0
30	280	10	0	32.2096	31.1337	121	0.008995	0.012851	0	0
30	280	10	60	32.2096	31.1337	27	0.008995	0.012851	0	0
30	280	10	120	32.2096	31.1337	13	0.008995	0.012851	0	0
30	280	10	180	32.2096	31.1337	33	0.008995	0.012851	0	0
30	280	10	240	32.2096	31.1337	118	0.008995	0.012851	0	0
30	280	10	300	32.2096	31.1337	137	0.008995	0.012851	0	0
30	280	20	0	37.0395	35.1551	123	0.003771	0.007682	0	0
30	280	20	60	37.0395	35.1551	40	0.003771	0.007682	0	0
30	280	20	120	37.0395	35.1551	3	0.003771	0.007682	0	0
30	280	20	180	37.0395	35.1551	12	0.003771	0.007682	0	0
30	280	20	240	37.0395	35.1551	90	0.003771	0.007682	0	0
30	280	20	300	37.0395	35.1551	86	0.003771	0.007682	0	0
30	280	30	0	43.6623	41.2609	-1		8.4e-05	0	0
30	280	30	60	43.6623	41.2609	-1		8.4e-05	0	0
30	280	30	120	43.6623	41.2609	-1		8.4e-05	0	0
30	280	30	180	43.6623	41.2609	-1		8.4e-05	0	0
30	280	30	240	43.6623	41.2609	-1		8.4e-05	0	0
30	280	30	300	43.6623	41.2609	-1		8.4e-05	0	0
30	300	-30	0	41.2264	43.6232	-1	8.4e-05		0	0
30	300	-30	60	41.2264	43.6232	-1	8.4e-05		0	0
30	300	-30	120	41.2264	43.6232	-1	8.4e-05		0	0
30	300	-30	180	41.2264	43.6232	-1	8.4e-05		0	0
30	300	-30	240	41.2264	43.6232	-1	8.4e-05		0	0
30	300	-30	300	41.2264	43.6232	-1	8.4e-05		0	0
30	300	-20	0	35.1296	37.0076	151	0.007682	0.003771	0	0
30	300	-20	60	35.1296	37.0076	202	0.007682	0.003771	0	0
30	300	-20	120	35.1296	37.0076	239	0.007682	0.003771	0	0
30	300	-20	180	35.1296	37.0076	263	0.007682	0.003771	0	0
30	300	-20	240	35.1296	37.0076	202	0.007682	0.003771	0	0
30	300	-20	300	35.1296	37.0076	328	0.007682	0.003771	0	0
30	300	-10	0	31.1216	32.189	180	0.012851	0.008995	0	0
30	300	-10	60	31.1216	32.189	134	0.012851	0.008995	0	0
30	300	-10	120	31.1216	32.189	117	0.012851	0.008995	0	0
30	300	-10	180	31.1216	32.189	280	0.012851	0.008995	0	0
30	300	-10	240	31.1216	32.189	135	0.012851	0.008995	0	0
30	300	-10	300	31.1216	32.189	363	0.012851	0.008995	0	0
30	300	0	0	30.0504	30.0451	193	0.015197	0.015197	0	0
30	300	0	60	30.0504	30.0451	108	0.015197	0.015197	0	0
30	300	0	120	30.0504	30.0451	66	0.015197	0.015197	0	0
30	300	0	180	30.0504	30.0451	194	0.015197	0.015197	0	0
30	300	0	240	30.0504	30.0451	149	0.015197	0.015197	0	0
30	300	0	300	30.0504	30.0451	280	0.015197	0.015197	0	0
30	300	10	0	32.2102	31.1333	150	0.008995	0.012851	0	0
30	300	10	60	32.2102	31.1333	55	0.008995	0.012851	0	0
30	300	10	120	32.2102	31.1333	27	0.008995	0.012851	0	0
30	300	10	180	32.2102	31.1333	93	0.008995	0.012851	0	0
30	300	10	240	32.2102	31.1333	112	0.008995	0.012851	0	0
30	300	10	300	32.2102	31.1333	213	0.008995	0.012851	0	0
30	300	20	0	37.04	35.1548	120	0.003771	0.007682	0	0
30	300	20	60	37.04	35.1548	78	0.003771	0.007682	0	0
30	300	20	120	37.04	35.1548	21	0.003771	0.007682	0	0
30	300	20	180	37.04	35.1548	38	0.003771	0.007682	0	0
30	300	20	240	37.04	35.1548	123	0.003771	0.007682	0	0
30	300	20	300	37.04	35.1548	151	0.003771	0.007682	0	0
30	300	30	0	43.6627	41.2606	-1		8.4e-05	0	0
30	300	30	60	43.6627	41.2606	-1		8.4e-05	0	0
30	300	30	120	43.6627	41.2606	-1		8.4e-05	0	0
30	300	30	180	43.6627	41.2606	-1		8.4e-05	0	0
30	300	30	240	43.6627	41.2606	-1		8.4e-05	0	0
30	300	30	300	43.6627	41.2606	-1		8.4e-05	0	0
30	320	-30	0	41.2268	43.6231	-1	8.4e-05		0	0
30	320	-30	60	41.2268	43.6231	-1	8.4e-05		0	0
30	320	-30	120	41.2268	43.6231	-1	8.4e-05		0	0
30	320	-30	180	41.2268	43.6231	-1	8.4e-05		0	0
30	320	-30	240	41.2268	43.6231	-1	8.4e-05		0	0
30	320	-30	300	41.2268	43.6231	-1	8.4e-05		0	0
30	320	-20	0	35.13	37.0074	209	0.007682	0.003771	0	0
30	320	-20	60	35.13	37.0074	231	0.007682	0.003771	0	0
30	320	-20	120	35.13	37.0074	366	0.007682	0.003771	0	0
30	320	-20	180	35.13	37.0074	201	0.007682	0.003771	0	0
30	320	-20	240	35.13	37.0074	376	0.007682	0.003771	0	0
30	320	-20	300	35.13	37.0074	182	0.007682	0.003771	0	0
30	320	-10	0	31.1221	32.1888	203	0.012851	0.008995	0	0
30	320	-10	60	31.1221	32.1888	161	0.012851	0.008995	0	0
30	320	-10	120	31.1221	32.1888	306	0.012851	0.008995	0	0
30	320	-10	180	31.1221	32.1888	188	0.012851	0.008995	0	0
30	320	-10	240	31.1221	32.1888	267	0.012851	0.008995	0	0
30	320	-10	300	31.1221	32.1888	336	0.012851	0.008995	0	0
30	320	0	0	30.0509	30.0449	209	0.015197	0.015197	0	0
30	320	0	60	30.0509	30.0449	148	0.015197	0.015197	0	0
30	320	0	120	30.0509	30.0449	226	0.015197	0.015197	0	0
30	320	0	180	30.0509	30.0449	365	0.015197	0.015197	0	0
30	320	0	240	30.0509	30.0449	237	0.015197	0.015197	0	0
30	320	0	300	30.0509	30.0449	406	0.015197	0.015197	0	0
30	320	10	0	32.2106	31.1331	161	0.008995	0.012851	0	0
30	320	10	60	32.2106	31.1331	128	0.008995	0.012851	0	0
30	320	10	120	32.2106	31.1331	158	0.008995	0.012851	0	0
30	320	10	180	32.2106	31.1331	325	0.008995	0.012851	0	0
30	320	10	240	32.2106	31.1331	175	0.008995	0.012851	0	0
30	320	10	300	32.2106	31.1331	372	0.008995	0.012851	0	0
30	320	20	0	37.0404	35.1546	112	0.003771	0.007682	0	0
30	320	20	60	37.0404	35.1546	124	0.003771	0.007682	0	0
30	320	20	120	37.0404	35.1546	90	0.003771	0.007682	0	0
30	320	20	180	37.0404	35.1546	217	0.003771	0.007682	0	0
30	320	20	240	37.0404	35.1546	131	0.003771	0.007682	0	0
30	320	20	300	37.0404	35.1546	214	0.003771	0.007682	0	0
30	320	30	0	43.6631	41.2604	-1		8.4e-05	0	0
30	320	30	60	43.6631	41.2604	-1		8.4e-05	0	0
30	320	30	120	43.6631	41.2604	-1		8.4e-05	0	0
30	320	30	180	43.6631	41.2604	-1		8.4e-05	0	0
30	320	30	240	43.6631	41.2604	-1		8.4e-05	0	0
30	320	30	300	43.6631	41.2604	-1		8.4e-05	0	0
30	340	-30	0	41.227	43.623	-1	8.4e-05		0	0
30	340	-30	60	41.227	43.623	-1	8.4e-05		0	0
30	340	-30	120	41.227	43.623	-1	8.4e-05		0	0
30	340	-30	180	41.227	43.623	-1	8.4e-05		0	0
30	340	-30	240	41.227	43.623	-1	8.4e-05		0	0
30	340	-30	300	41.227	43.623	-1	8.4e-05		0	0
30	340	-20	0	35.1303	37.0074	207	0.007682	0.003771	0	0
30	340	-20	60	35.1303	37.0074	361	0.007682	0.003771	0	0
30	340	-20	120	35.1303	37.0074	262	0.007682	0.003771	0	0
30	340	-20	180	35.1303	37.0074	296	0.007682	0.003771	0	0
30	340	-20	240	35.1303	37.0074	293	0.007682	0.003771	0	0
30	340	-20	300	35.1303	37.0074	109	0.007682	0.003771	0	0
30	340	-10	0	31.1225	32.1888	199	0.012851	0.008995	0	0
30	340	-10	60	31.1225	32.1888	338	0.012851	0.008995	0	0
30	340	-10	120	31.1225	32.1888	311	0.012851	0.008995	0	0
30	340	-10	180	31.1225	32.1888	267	0.012851	0.008995	0	0
30	340	-10	240	31.1225	32.1888	351	0.012851	0.008995	0	0
30	340	-10	300	31.1225	32.1888	204	0.012851	0.008995	0	0
30	340	0	0	30.0512	30.0449	208	0.015197	0.015197	0	0
30	340	0	60	30.0512	30.0449	226	0.015197	0.015197	0	0
30	340	0	120	30.0512	30.0449	342	0.015197	0.015197	0	0
30	340	0	180	30.0512	30.0449	297	0.015197	0.015197	0	0
30	340	0	240	30.0512	30.0449	397	0.015197	0.015197	0	0
30	340	0	300	30.0512	30.0449	286	0.015197	0.015197	0	0
30	340	10	0	32.211	31.1331	137	0.008995	0.012851	0	0
30	340	10	60	32.211	31.1331	180	0.008995	0.012851	0	0
30	340	10	120	32.211	31.1331	335	0.008995	0.012851	0	0
30	340	10	180	32.211	31.1331	344	0.008995	0.012851	0	0
30	340	10	240	32.211	31.1331	330	0.008995	0.012851	0	0
30	340	10	300	32.211	31.1331	391	0.008995	0.012851	0	0
30	340	20	0	37.0407	35.1546	123	0.003771	0.007682	0	0
30	340	20	60	37.0407	35.1546	172	0.003771	0.007682	0	0
30	340	20	120	37.0407	35.1546	260	0.003771	0.007682	0	0
30	340	20	180	37.0407	35.1546	387	0.003771	0.007682	0	0
30	340	20	240	37.0407	35.1546	135	0.003771	0.007682	0	0
30	340	20	300	37.0407	35.1546	293	0.003771	0.007682	0	0
30	340	30	0	43.6633	41.2604	-1		8.4e-05	0	0
30	340	30	60	43.6633	41.2604	-1		8.4e-05	0	0
30	340	30	120	43.6633	41.2604	-1		8.4e-05	0	0
30	340	30	180	43.6633	41.2604	-1		8.4e-05	0	0
30	340	30	240	43.6633	41.2604	-1		8.4e-05	0	0
30	340	30	300	43.6633	41.2604	-1		8.4e-05	0	0
40	0	0	0	40.0394	40.0331	-1	0.000587	0.000587	0	0
40	0	0	60	40.0394	40.0331	-1	0.000587	0.000587	0	0
40	0	0	120	40.0394	40.0331	-1	0.000587	0.000587	0	0
40	0	0	180	40.0394	40.0331	-1	0.000587	0.000587	0	0
40	0	0	240	40.0394	40.0331	-1	0.000587	0.000587	0	0
40	0	0	300	40.0394	40.0331	-1	0.000587	0.000587	0	0
40	15	0	0	40.0393	40.0333	-1	0.000587	0.000587	0	0
40	15	0	60	40.0393	40.0333	-1	0.000587	0.000587	0	0
40	15	0	120	40.0393	40.0333	-1	0.000587	0.000587	0	0
40	15	0	180	40.0393	40.0333	-1	0.000587	0.000587	0	0
40	15	0	240	40.0393	40.0333	-1	0.000587	0.000587	0	0
40	15	0	300	40.0393	40.0333	-1	0.000587	0.000587	0	0
40	30	0	0	40.0391	40.0336	-1	0.000587	0.000587	0	0
40	30	0	60	40.0391	40.0336	-1	0.000587	0.000587	0	0
40	30	0	120	40.0391	40.0336	-1	0.000587	0.000587	0	0
40	30	0	180	40.0391	40.0336	-1	0.000587	0.000587	0	0
40	30	0	240	40.0391	40.0336	-1	0.000587	0.000587	0	0
40	30	0	300	40.0391	40.0336	-1	0.000587	0.000587	0	0
40	45	0	0	40.0388	40.034	-1	0.000587	0.000587	0	0
40	45	0	60	40.0388	40.034	-1	0.000587	0.000587	0	0
40	45	0	120	40.0388	40.034	-1	0.000587	0.000587	0	0
40	45	0	180	40.0388	40.034	-1	0.000587	0.000587	0	0
40	45	0	240	40.0388	40.034	-1	0.000587	0.000587	0	0
40	45	0	300	40.0388	40.034	-1	0.000587	0.000587	0	0
40	60	0	0	40.0385	40.0344	-1	0.000587	0.000587	0	0
40	60	0	60	40.0385	40.0344	-1	0.000587	0.000587	0	0
40	60	0	120	40.0385	40.0344	-1	0.000587	0.000587	0	0
40	60	0	180	40.0385	40.0344	-1	0.000587	0.000587	0	0
40	60	0	240	40.0385	40.0344	-1	0.000587	0.000587	0	0
40	60	0	300	40.0385	40.0344	-1	0.000587	0.000587	0	0
40	75	0	0	40.038	40.0349	-1	0.000587	0.000587	0	0
40	75	0	60	40.038	40.0349	-1	0.000587	0.000587	0	0
40	75	0	120	40.038	40.0349	-1	0.000587	0.000587	0	0
40	75	0	180	40.038	40.0349	-1	0.000587	0.000587	0	0
40	75	0	240	40.038	40.0349	-1	0.000587	0.000587	0	0
40	75	0	300	40.038	40.0349	-1	0.000587	0.000587	0	0
40	90	0	0	40.0375	40.0353	-1	0.000587	0.000587	0	0
40	90	0	60	40.0375	40.0353	-1	0.000587	0.000587	0	0
40	90	0	120	40.0375	40.0353	-1	0.000587	0.000587	0	0
40	90	0	180	40.0375	40.0353	-1	0.000587	0.000587	0	0
40	90	0	240	40.0375	40.0353	-1	0.000587	0.000587	0	0
40	90	0	300	40.0375	40.0353	-1	0.000587	0.000587	0	0
40	105	0	0	40.037	40.0356	-1	0.000587	0.000587	0	0
40	105	0	60	40.037	40.0356	-1	0.000587	0.000587	0	0
40	105	0	120	40.037	40.0356	-1	0.000587	0.000587	0	0
40	105	0	180	40.037	40.0356	-1	0.000587	0.000587	0	0
40	105	0	240	40.037	40.0356	-1	0.000587	0.000587	0	0
40	105	0	300	40.037	40.0356	-1	0.000587	0.000587	0	0
40	120	0	0	40.0365	40.0359	-1	0.000587	0.000587	0	0
40	120	0	60	40.0365	40.0359	-1	0.000587	0.000587	0	0
40	120	0	120	40.0365	40.0359	-1	0.000587	0.000587	0	0
40	120	0	180	40.0365	40.0359	-1	0.000587	0.000587	0	0
40	120	0	240	40.0365	40.0359	-1	0.000587	0.000587	0	0
40	120	0	300	40.0365	40.0359	-1	0.000587	0.000587	0	0
40	135	0	0	40.0361	40.0361	-1	0.000587	0.000587	0	0
40	135	0	60	40.0361	40.0361	-1	0.000587	0.000587	0	0
40	135	0	120	40.0361	40.0361	-1	0.000587	0.000587	0	0
40	135	0	180	40.0361	40.0361	-1	0.000587	0.000587	0	0
40	135	0	240	40.0361	40.0361	-1	0.000587	0.000587	0	0
40	135	0	300	40.0361	40.0361	-1	0.000587	0.000587	0	0
40	150	0	0	40.0358	40.0361	-1	0.000587	0.000587	0	0
40	150	0	60	40.0358	40.0361	-1	0.000587	0.000587	0	0
40	150	0	120	40.0358	40.0361	-1	0.000587	0.000587	0	0
40	150	0	180	40.0358	40.0361	-1	0.000587	0.000587	0	0
40	150	0	240	40.0358	40.0361	-1	0.000587	0.000587	0	0
40	150	0	300	40.0358	40.0361	-1	0.000587	0.000587	0	0
40	165	0	0	40.0356	40.0361	-1	0.000587	0.000587	0	0
40	165	0	60	40.0356	40.0361	-1	0.000587	0.000587	0	0
40	165	0	120	40.0356	40.0361	-1	0.000587	0.000587	0	0
40	165	0	180	40.0356	40.0361	-1	0.000587	0.000587	0	0
40	165	0	240	40.0356	40.0361	-1	0.000587	0.000587	0	0
40	165	0	300	40.0356	40.0361	-1	0.000587	0.000587	0	0
40	180	0	0	40.0356	40.036	-1	0.000587	0.000587	0	0
40	180	0	60	40.0356	40.036	-1	0.000587	0.000587	0	0
40	180	0	120	40.0356	40.036	-1	0.000587	0.000587	0	0
40	180	0	180	40.0356	40.036	-1	0.000587	0.000587	0	0
40	180	0	240	40.0356	40.036	-1	0.000587	0.000587	0	0
40	180	0	300	40.0356	40.036	-1	0.000587	0.000587	0	0
40	195	0	0	40.0356	40.0357	-1	0.000587	0.000587	0	0
40	195	0	60	40.0356	40.0357	-1	0.000587	0.000587	0	0
40	195	0	120	40.0356	40.0357	-1	0.000587	0.000587	0	0
40	195	0	180	40.0356	40.0357	-1	0.000587	0.000587	0	0
40	195	0	240	40.0356	40.0357	-1	0.000587	0.000587	0	0
40	195	0	300	40.0356	40.0357	-1	0.000587	0.000587	0	0
40	210	0	0	40.0358	40.0354	-1	0.000587	0.000587	0	0
40	210	0	60	40.0358	40.0354	-1	0.000587	0.000587	0	0
40	210	0	120	40.0358	40.0354	-1	0.000587	0.000587	0	0
40	210	0	180	40.0358	40.0354	-1	0.000587	0.000587	0	0
40	210	0	240	40.0358	40.0354	-1	0.000587	0.000587	0	0
40	210	0	300	40.0358	40.0354	-1	0.000587	0.000587	0	0
40	225	0	0	40.0361	40.035	-1	0.000587	0.000587	0	0
40	225	0	60	40.0361	40.035	-1	0.000587	0.000587	0	0
40	225	0	120	40.0361	40.035	-1	0.000587	0.000587	0	0
40	225	0	180	40.0361	40.035	-1	0.000587	0.000587	0	0
40	225	0	240	40.0361	40.035	-1	0.000587	0.000587	0	0
40	225	0	300	40.0361	40.035	-1	0.000587	0.000587	0	0
40	240	0	0	40.0365	40.0346	-1	0.000587	0.000587	0	0
40	240	0	60	40.0365	40.0346	-1	0.000587	0.000587	0	0
40	240	0	120	40.0365	40.0346	-1	0.000587	0.000587	0	0
40	240	0	180	40.0365	40.0346	-1	0.000587	0.000587	0	0
40	240	0	240	40.0365	40.0346	-1	0.000587	0.000587	0	0
40	240	0	300	40.0365	40.0346	-1	0.000587	0.000587	0	0
40	255	0	0	40.037	40.0342	-1	0.000587	0.000587	0	0
40	255	0	60	40.037	40.0342	-1	0.000587	0.000587	0	0
40	255	0	120	40.037	40.0342	-1	0.000587	0.000587	0	0
40	255	0	180	40.037	40.0342	-1	0.000587	0.000587	0	0
40	255	0	240	40.037	40.0342	-1	0.000587	0.000587	0	0
40	255	0	300	40.037	40.0342	-1	0.000587	0.000587	0	0
40	270	0	0	40.0374	40.0338	-1	0.000587	0.000587	0	0
40	270	0	60	40.0374	40.0338	-1	0.000587	0.000587	0	0
40	270	0	120	40.0374	40.0338	-1	0.000587	0.000587	0	0
40	270	0	180	40.0374	40.0338	-1	0.000587	0.000587	0	0
40	270	0	240	40.0374	40.0338	-1	0.000587	0.000587	0	0
40	270	0	300	40.0374	40.0338	-1	0.000587	0.000587	0	0
40	285	0	0	40.0379	40.0334	-1	0.000587	0.000587	0	0
40	285	0	60	40.0379	40.0334	-1	0.000587	0.000587	0	0
40	285	0	120	40.0379	40.0334	-1	0.000587	0.000587	0	0
40	285	0	180	40.0379	40.0334	-1	0.000587	0.000587	0	0
40	285	0	240	40.0379	40.0334	-1	0.000587	0.000587	0	0
40	285	0	300	40.0379	40.0334	-1	0.000587	0.000587	0	0
40	300	0	0	40.0384	40.0331	-1	0.000587	0.000587	0	0
40	300	0	60	40.0384	40.0331	-1	0.000587	0.000587	0	0
40	300	0	120	40.0384	40.0331	-1	0.000587	0.000587	0	0
40	300	0	180	40.0384	40.0331	-1	0.000587	0.000587	0	0
40	300	0	240	40.0384	40.0331	-1	0.000587	0.000587	0	0
40	300	0	300	40.0384	40.0331	-1	0.000587	0.000587	0	0
40	315	0	0	40.0388	40.033	-1	0.000587	0.000587	0	0
40	315	0	60	40.0388	40.033	-1	0.000587	0.000587	0	0
40	315	0	120	40.0388	40.033	-1	0.000587	0.000587	0	0
40	315	0	180	40.0388	40.033	-1	0.000587	0.000587	0	0
40	315	0	240	40.0388	40.033	-1	0.000587	0.000587	0	0
40	315	0	300	40.0388	40.033	-1	0.000587	0.000587	0	0
40	330	0	0	40.0391	40.0329	-1	0.000587	0.000587	0	0
40	330	0	60	40.0391	40.0329	-1	0.000587	0.000587	0	0
40	330	0	120	40.0391	40.0329	-1	0.000587	0.000587	0	0
40	330	0	180	40.0391	40.0329	-1	0.000587	0.000587	0	0
40	330	0	240	40.0391	40.0329	-1	0.000587	0.000587	0	0
40	330	0	300	40.0391	40.0329	-1	0.000587	0.000587	0	0
40	345	0	0	40.0393	40.0329	-1	0.000587	0.000587	0	0
40	345	0	60	40.0393	40.0329	-1	0.000587	0.000587	0	0
40	345	0	120	40.0393	40.0329	-1	0.000587	0.000587	0	0
40	345	0	180	40.0393	40.0329	-1	0.000587	0.000587	0	0
40	345	0	240	40.0393	40.0329	-1	0.000587	0.000587	0	0
40	345	0	300	40.0393	40.0329	-1	0.000587	0.000587	0	0
										0.0390367

## Sheet: OffAxis13
r	theta	t	phi	dist1	dist1	clashes	prob dist1	prob dist2	clashes 0 or 1	H*I*J	#clashes<10	H*I*L		0	0	0
0	0	-30	0	17.6593	42.3409	-1	0.057129		0	0				1	0	0
0	0	-30	60	17.6593	42.3409	-1	0.057129		0	0				2	0	0
0	0	-30	120	17.6593	42.3409	-1	0.057129		0	0				3	0	0
0	0	-30	180	17.6593	42.3409	-1	0.057129		0	0				4	0	0
0	0	-30	240	17.6593	42.3409	-1	0.057129		0	0				5	78	0.002179
0	0	-30	300	17.6593	42.3409	-1	0.057129		0	0				6	286	0.00799
0	0	-20	0	7.65932	32.3409	175	0.011091	0.008995	0	0				7	397	0.011091
0	0	-20	60	7.65932	32.3409	166	0.011091	0.008995	0	0				8	311	0.008688
0	0	-20	120	7.65932	32.3409	123	0.011091	0.008995	0	0				9	734	0.020505
0	0	-20	180	7.65932	32.3409	139	0.011091	0.008995	0	0				10	957	0.026735
0	0	-20	240	7.65932	32.3409	141	0.011091	0.008995	0	0				11	1233	0.034445
0	0	-20	300	7.65932	32.3409	163	0.011091	0.008995	0	0				12	1352	0.03777
0	0	-10	0	2.34068	22.3409	-1	0	0.037853	0	0				13	1597	0.044614
0	0	-10	60	2.34068	22.3409	-1	0	0.037853	0	0				14	1751	0.048916
0	0	-10	120	2.34068	22.3409	-1	0	0.037853	0	0				15	1991	0.055621
0	0	-10	180	2.34068	22.3409	-1	0	0.037853	0	0				16	2060	0.057548
0	0	-10	240	2.34068	22.3409	-1	0	0.037853	0	0				17	2045	0.057129
0	0	-10	300	2.34068	22.3409	-1	0	0.037853	0	0				18	2373	0.066292
0	0	0	0	12.3407	12.3409	120	0.03777	0.03777	0	0				19	4382	0.122416
0	0	0	60	12.3407	12.3409	226	0.03777	0.03777	0	0				20	2367	0.066125
0	0	0	120	12.3407	12.3409	161	0.03777	0.03777	0	0				21	1761	0.049195
0	0	0	180	12.3407	12.3409	145	0.03777	0.03777	0	0				22	1355	0.037853
0	0	0	240	12.3407	12.3409	109	0.03777	0.03777	0	0				23	1170	0.032685
0	0	0	300	12.3407	12.3409	115	0.03777	0.03777	0	0				24	1051	0.029361
0	0	10	0	22.3407	2.34092	-1	0.037853	0	0	0				25	982	0.027433
0	0	10	60	22.3407	2.34092	-1	0.037853	0	0	0				26	845	0.023606
0	0	10	120	22.3407	2.34092	-1	0.037853	0	0	0				27	778	0.021734
0	0	10	180	22.3407	2.34092	-1	0.037853	0	0	0				28	719	0.020086
0	0	10	240	22.3407	2.34092	-1	0.037853	0	0	0				29	607	0.016957
0	0	10	300	22.3407	2.34092	-1	0.037853	0	0	0				30	544	0.015197
0	0	20	0	32.3407	7.65908	216	0.008995	0.011091	0	0				31	460	0.012851
0	0	20	60	32.3407	7.65908	156	0.008995	0.011091	0	0				32	322	0.008995
0	0	20	120	32.3407	7.65908	84	0.008995	0.011091	0	0				33	305	0.008521
0	0	20	180	32.3407	7.65908	34	0.008995	0.011091	0	0				34	248	0.006928
0	0	20	240	32.3407	7.65908	47	0.008995	0.011091	0	0				35	275	0.007682
0	0	20	300	32.3407	7.65908	86	0.008995	0.011091	0	0				36	168	0.004693
0	0	30	0	42.3407	17.6591	-1		0.057129	0	0				37	135	0.003771
0	0	30	60	42.3407	17.6591	-1		0.057129	0	0				38	74	0.002067
0	0	30	120	42.3407	17.6591	-1		0.057129	0	0				39	53	0.001481
0	0	30	180	42.3407	17.6591	-1		0.057129	0	0				40	21	0.000587
0	0	30	240	42.3407	17.6591	-1		0.057129	0	0				41	3	8.4e-05
0	0	30	300	42.3407	17.6591	-1		0.057129	0	0
10	0	-30	0	20.2875	43.497	-1	0.066125		0	0
10	0	-30	60	20.2875	43.497	-1	0.066125		0	0
10	0	-30	120	20.2875	43.497	-1	0.066125		0	0
10	0	-30	180	20.2875	43.497	-1	0.066125		0	0
10	0	-30	240	20.2875	43.497	-1	0.066125		0	0
10	0	-30	300	20.2875	43.497	-1	0.066125		0	0
10	0	-20	0	12.5926	33.843	186	0.03777	0.008521	0	0
10	0	-20	60	12.5926	33.843	112	0.03777	0.008521	0	0
10	0	-20	120	12.5926	33.843	83	0.03777	0.008521	0	0
10	0	-20	180	12.5926	33.843	98	0.03777	0.008521	0	0
10	0	-20	240	12.5926	33.843	86	0.03777	0.008521	0	0
10	0	-20	300	12.5926	33.843	134	0.03777	0.008521	0	0
10	0	-10	0	10.2743	24.4685	123	0.026735	0.029361	0	0
10	0	-10	60	10.2743	24.4685	146	0.026735	0.029361	0	0
10	0	-10	120	10.2743	24.4685	119	0.026735	0.029361	0	0
10	0	-10	180	10.2743	24.4685	101	0.026735	0.029361	0	0
10	0	-10	240	10.2743	24.4685	102	0.026735	0.029361	0	0
10	0	-10	300	10.2743	24.4685	110	0.026735	0.029361	0	0
10	0	0	0	15.8918	15.8765	141	0.055621	0.055621	0	0
10	0	0	60	15.8918	15.8765	145	0.055621	0.055621	0	0
10	0	0	120	15.8918	15.8765	84	0.055621	0.055621	0	0
10	0	0	180	15.8918	15.8765	78	0.055621	0.055621	0	0
10	0	0	240	15.8918	15.8765	70	0.055621	0.055621	0	0
10	0	0	300	15.8918	15.8765	120	0.055621	0.055621	0	0
10	0	10	0	24.4855	10.2675	131	0.029361	0.026735	0	0
10	0	10	60	24.4855	10.2675	162	0.029361	0.026735	0	0
10	0	10	120	24.4855	10.2675	51	0.029361	0.026735	0	0
10	0	10	180	24.4855	10.2675	19	0.029361	0.026735	0	0
10	0	10	240	24.4855	10.2675	29	0.029361	0.026735	0	0
10	0	10	300	24.4855	10.2675	89	0.029361	0.026735	0	0
10	0	20	0	33.8604	12.6007	78	0.008521	0.03777	0	0
10	0	20	60	33.8604	12.6007	102	0.008521	0.03777	0	0
10	0	20	120	33.8604	12.6007	36	0.008521	0.03777	0	0
10	0	20	180	33.8604	12.6007	3	0.008521	0.03777	0	0
10	0	20	240	33.8604	12.6007	19	0.008521	0.03777	0	0
10	0	20	300	33.8604	12.6007	81	0.008521	0.03777	0	0
10	0	30	0	43.5146	20.3011	-1		0.066125	0	0
10	0	30	60	43.5146	20.3011	-1		0.066125	0	0
10	0	30	120	43.5146	20.3011	-1		0.066125	0	0
10	0	30	180	43.5146	20.3011	-1		0.066125	0	0
10	0	30	240	43.5146	20.3011	-1		0.066125	0	0
10	0	30	300	43.5146	20.3011	-1		0.066125	0	0
10	60	-30	0	20.2871	43.4972	-1	0.066125		0	0
10	60	-30	60	20.2871	43.4972	-1	0.066125		0	0
10	60	-30	120	20.2871	43.4972	-1	0.066125		0	0
10	60	-30	180	20.2871	43.4972	-1	0.066125		0	0
10	60	-30	240	20.2871	43.4972	-1	0.066125		0	0
10	60	-30	300	20.2871	43.4972	-1	0.066125		0	0
10	60	-20	0	12.5918	33.8433	179	0.03777	0.008521	0	0
10	60	-20	60	12.5918	33.8433	122	0.03777	0.008521	0	0
10	60	-20	120	12.5918	33.8433	108	0.03777	0.008521	0	0
10	60	-20	180	12.5918	33.8433	107	0.03777	0.008521	0	0
10	60	-20	240	12.5918	33.8433	175	0.03777	0.008521	0	0
10	60	-20	300	12.5918	33.8433	115	0.03777	0.008521	0	0
10	60	-10	0	10.2734	24.4688	159	0.026735	0.029361	0	0
10	60	-10	60	10.2734	24.4688	156	0.026735	0.029361	0	0
10	60	-10	120	10.2734	24.4688	137	0.026735	0.029361	0	0
10	60	-10	180	10.2734	24.4688	76	0.026735	0.029361	0	0
10	60	-10	240	10.2734	24.4688	151	0.026735	0.029361	0	0
10	60	-10	300	10.2734	24.4688	92	0.026735	0.029361	0	0
10	60	0	0	15.8912	15.877	151	0.055621	0.055621	0	0
10	60	0	60	15.8912	15.877	123	0.055621	0.055621	0	0
10	60	0	120	15.8912	15.877	73	0.055621	0.055621	0	0
10	60	0	180	15.8912	15.877	51	0.055621	0.055621	0	0
10	60	0	240	15.8912	15.877	91	0.055621	0.055621	0	0
10	60	0	300	15.8912	15.877	128	0.055621	0.055621	0	0
10	60	10	0	24.4851	10.2683	146	0.029361	0.026735	0	0
10	60	10	60	24.4851	10.2683	74	0.029361	0.026735	0	0
10	60	10	120	24.4851	10.2683	12	0.029361	0.026735	0	0
10	60	10	180	24.4851	10.2683	21	0.029361	0.026735	0	0
10	60	10	240	24.4851	10.2683	65	0.029361	0.026735	0	0
10	60	10	300	24.4851	10.2683	153	0.029361	0.026735	0	0
10	60	20	0	33.8601	12.6014	103	0.008521	0.03777	0	0
10	60	20	60	33.8601	12.6014	44	0.008521	0.03777	0	0
10	60	20	120	33.8601	12.6014	8	0.008521	0.03777	0	0
10	60	20	180	33.8601	12.6014	10	0.008521	0.03777	0	0
10	60	20	240	33.8601	12.6014	44	0.008521	0.03777	0	0
10	60	20	300	33.8601	12.6014	92	0.008521	0.03777	0	0
10	60	30	0	43.5143	20.3015	-1		0.066125	0	0
10	60	30	60	43.5143	20.3015	-1		0.066125	0	0
10	60	30	120	43.5143	20.3015	-1		0.066125	0	0
10	60	30	180	43.5143	20.3015	-1		0.066125	0	0
10	60	30	240	43.5143	20.3015	-1		0.066125	0	0
10	60	30	300	43.5143	20.3015	-1		0.066125	0	0
10	120	-30	0	20.286	43.4974	-1	0.066125		0	0
10	120	-30	60	20.286	43.4974	-1	0.066125		0	0
10	120	-30	120	20.286	43.4974	-1	0.066125		0	0
10	120	-30	180	20.286	43.4974	-1	0.066125		0	0
10	120	-30	240	20.286	43.4974	-1	0.066125		0	0
10	120	-30	300	20.286	43.4974	-1	0.066125		0	0
10	120	-20	0	12.5902	33.8435	134	0.03777	0.008521	0	0
10	120	-20	60	12.5902	33.8435	180	0.03777	0.008521	0	0
10	120	-20	120	12.5902	33.8435	118	0.03777	0.008521	0	0
10	120	-20	180	12.5902	33.8435	190	0.03777	0.008521	0	0
10	120	-20	240	12.5902	33.8435	112	0.03777	0.008521	0	0
10	120	-20	300	12.5902	33.8435	190	0.03777	0.008521	0	0
10	120	-10	0	10.2714	24.4692	178	0.026735	0.029361	0	0
10	120	-10	60	10.2714	24.4692	195	0.026735	0.029361	0	0
10	120	-10	120	10.2714	24.4692	97	0.026735	0.029361	0	0
10	120	-10	180	10.2714	24.4692	171	0.026735	0.029361	0	0
10	120	-10	240	10.2714	24.4692	105	0.026735	0.029361	0	0
10	120	-10	300	10.2714	24.4692	183	0.026735	0.029361	0	0
10	120	0	0	15.8899	15.8776	202	0.055621	0.055621	0	0
10	120	0	60	15.8899	15.8776	116	0.055621	0.055621	0	0
10	120	0	120	15.8899	15.8776	66	0.055621	0.055621	0	0
10	120	0	180	15.8899	15.8776	100	0.055621	0.055621	0	0
10	120	0	240	15.8899	15.8776	155	0.055621	0.055621	0	0
10	120	0	300	15.8899	15.8776	194	0.055621	0.055621	0	0
10	120	10	0	24.4843	10.2691	143	0.029361	0.026735	0	0
10	120	10	60	24.4843	10.2691	65	0.029361	0.026735	0	0
10	120	10	120	24.4843	10.2691	30	0.029361	0.026735	0	0
10	120	10	180	24.4843	10.2691	54	0.029361	0.026735	0	0
10	120	10	240	24.4843	10.2691	137	0.029361	0.026735	0	0
10	120	10	300	24.4843	10.2691	221	0.029361	0.026735	0	0
10	120	20	0	33.8595	12.6021	115	0.008521	0.03777	0	0
10	120	20	60	33.8595	12.6021	37	0.008521	0.03777	0	0
10	120	20	120	33.8595	12.6021	20	0.008521	0.03777	0	0
10	120	20	180	33.8595	12.6021	55	0.008521	0.03777	0	0
10	120	20	240	33.8595	12.6021	121	0.008521	0.03777	0	0
10	120	20	300	33.8595	12.6021	138	0.008521	0.03777	0	0
10	120	30	0	43.5139	20.302	-1		0.066125	0	0
10	120	30	60	43.5139	20.302	-1		0.066125	0	0
10	120	30	120	43.5139	20.302	-1		0.066125	0	0
10	120	30	180	43.5139	20.302	-1		0.066125	0	0
10	120	30	240	43.5139	20.302	-1		0.066125	0	0
10	120	30	300	43.5139	20.302	-1		0.066125	0	0
10	180	-30	0	20.2855	43.4975	-1	0.066125		0	0
10	180	-30	60	20.2855	43.4975	-1	0.066125		0	0
10	180	-30	120	20.2855	43.4975	-1	0.066125		0	0
10	180	-30	180	20.2855	43.4975	-1	0.066125		0	0
10	180	-30	240	20.2855	43.4975	-1	0.066125		0	0
10	180	-30	300	20.2855	43.4975	-1	0.066125		0	0
10	180	-20	0	12.5893	33.8435	190	0.03777	0.008521	0	0
10	180	-20	60	12.5893	33.8435	199	0.03777	0.008521	0	0
10	180	-20	120	12.5893	33.8435	188	0.03777	0.008521	0	0
10	180	-20	180	12.5893	33.8435	114	0.03777	0.008521	0	0
10	180	-20	240	12.5893	33.8435	320	0.03777	0.008521	0	0
10	180	-20	300	12.5893	33.8435	94	0.03777	0.008521	0	0
10	180	-10	0	10.2703	24.4692	224	0.026735	0.029361	0	0
10	180	-10	60	10.2703	24.4692	149	0.026735	0.029361	0	0
10	180	-10	120	10.2703	24.4692	277	0.026735	0.029361	0	0
10	180	-10	180	10.2703	24.4692	120	0.026735	0.029361	0	0
10	180	-10	240	10.2703	24.4692	296	0.026735	0.029361	0	0
10	180	-10	300	10.2703	24.4692	186	0.026735	0.029361	0	0
10	180	0	0	15.8892	15.8776	167	0.055621	0.055621	0	0
10	180	0	60	15.8892	15.8776	126	0.055621	0.055621	0	0
10	180	0	120	15.8892	15.8776	184	0.055621	0.055621	0	0
10	180	0	180	15.8892	15.8776	227	0.055621	0.055621	0	0
10	180	0	240	15.8892	15.8776	248	0.055621	0.055621	0	0
10	180	0	300	15.8892	15.8776	334	0.055621	0.055621	0	0
10	180	10	0	24.4838	10.2692	113	0.029361	0.026735	0	0
10	180	10	60	24.4838	10.2692	82	0.029361	0.026735	0	0
10	180	10	120	24.4838	10.2692	129	0.029361	0.026735	0	0
10	180	10	180	24.4838	10.2692	297	0.029361	0.026735	0	0
10	180	10	240	24.4838	10.2692	189	0.029361	0.026735	0	0
10	180	10	300	24.4838	10.2692	260	0.029361	0.026735	0	0
10	180	20	0	33.8592	12.6021	81	0.008521	0.03777	0	0
10	180	20	60	33.8592	12.6021	84	0.008521	0.03777	0	0
10	180	20	120	33.8592	12.6021	116	0.008521	0.03777	0	0
10	180	20	180	33.8592	12.6021	217	0.008521	0.03777	0	0
10	180	20	240	33.8592	12.6021	190	0.008521	0.03777	0	0
10	180	20	300	33.8592	12.6021	126	0.008521	0.03777	0	0
10	180	30	0	43.5136	20.302	-1		0.066125	0	0
10	180	30	60	43.5136	20.302	-1		0.066125	0	0
10	180	30	120	43.5136	20.302	-1		0.066125	0	0
10	180	30	180	43.5136	20.302	-1		0.066125	0	0
10	180	30	240	43.5136	20.302	-1		0.066125	0	0
10	180	30	300	43.5136	20.302	-1		0.066125	0	0
10	240	-30	0	20.2859	43.4973	-1	0.066125		0	0
10	240	-30	60	20.2859	43.4973	-1	0.066125		0	0
10	240	-30	120	20.2859	43.4973	-1	0.066125		0	0
10	240	-30	180	20.2859	43.4973	-1	0.066125		0	0
10	240	-30	240	20.2859	43.4973	-1	0.066125		0	0
10	240	-30	300	20.2859	43.4973	-1	0.066125		0	0
10	240	-20	0	12.59	33.8433	162	0.03777	0.008521	0	0
10	240	-20	60	12.59	33.8433	161	0.03777	0.008521	0	0
10	240	-20	120	12.59	33.8433	110	0.03777	0.008521	0	0
10	240	-20	180	12.59	33.8433	162	0.03777	0.008521	0	0
10	240	-20	240	12.59	33.8433	150	0.03777	0.008521	0	0
10	240	-20	300	12.59	33.8433	182	0.03777	0.008521	0	0
10	240	-10	0	10.2712	24.4689	197	0.026735	0.029361	0	0
10	240	-10	60	10.2712	24.4689	182	0.026735	0.029361	0	0
10	240	-10	120	10.2712	24.4689	129	0.026735	0.029361	0	0
10	240	-10	180	10.2712	24.4689	306	0.026735	0.029361	0	0
10	240	-10	240	10.2712	24.4689	171	0.026735	0.029361	0	0
10	240	-10	300	10.2712	24.4689	199	0.026735	0.029361	0	0
10	240	0	0	15.8898	15.8771	159	0.055621	0.055621	0	0
10	240	0	60	15.8898	15.8771	230	0.055621	0.055621	0	0
10	240	0	120	15.8898	15.8771	201	0.055621	0.055621	0	0
10	240	0	180	15.8898	15.8771	300	0.055621	0.055621	0	0
10	240	0	240	15.8898	15.8771	225	0.055621	0.055621	0	0
10	240	0	300	15.8898	15.8771	156	0.055621	0.055621	0	0
10	240	10	0	24.4842	10.2684	138	0.029361	0.026735	0	0
10	240	10	60	24.4842	10.2684	173	0.029361	0.026735	0	0
10	240	10	120	24.4842	10.2684	251	0.029361	0.026735	0	0
10	240	10	180	24.4842	10.2684	208	0.029361	0.026735	0	0
10	240	10	240	24.4842	10.2684	251	0.029361	0.026735	0	0
10	240	10	300	24.4842	10.2684	100	0.029361	0.026735	0	0
10	240	20	0	33.8595	12.6015	139	0.008521	0.03777	0	0
10	240	20	60	33.8595	12.6015	184	0.008521	0.03777	0	0
10	240	20	120	33.8595	12.6015	285	0.008521	0.03777	0	0
10	240	20	180	33.8595	12.6015	149	0.008521	0.03777	0	0
10	240	20	240	33.8595	12.6015	130	0.008521	0.03777	0	0
10	240	20	300	33.8595	12.6015	74	0.008521	0.03777	0	0
10	240	30	0	43.5138	20.3016	-1		0.066125	0	0
10	240	30	60	43.5138	20.3016	-1		0.066125	0	0
10	240	30	120	43.5138	20.3016	-1		0.066125	0	0
10	240	30	180	43.5138	20.3016	-1		0.066125	0	0
10	240	30	240	43.5138	20.3016	-1		0.066125	0	0
10	240	30	300	43.5138	20.3016	-1		0.066125	0	0
10	300	-30	0	20.287	43.4971	-1	0.066125		0	0
10	300	-30	60	20.287	43.4971	-1	0.066125		0	0
10	300	-30	120	20.287	43.4971	-1	0.066125		0	0
10	300	-30	180	20.287	43.4971	-1	0.066125		0	0
10	300	-30	240	20.287	43.4971	-1	0.066125		0	0
10	300	-30	300	20.287	43.4971	-1	0.066125		0	0
10	300	-20	0	12.5917	33.843	107	0.03777	0.008521	0	0
10	300	-20	60	12.5917	33.843	158	0.03777	0.008521	0	0
10	300	-20	120	12.5917	33.843	64	0.03777	0.008521	0	0
10	300	-20	180	12.5917	33.843	103	0.03777	0.008521	0	0
10	300	-20	240	12.5917	33.843	66	0.03777	0.008521	0	0
10	300	-20	300	12.5917	33.843	170	0.03777	0.008521	0	0
10	300	-10	0	10.2732	24.4685	93	0.026735	0.029361	0	0
10	300	-10	60	10.2732	24.4685	158	0.026735	0.029361	0	0
10	300	-10	120	10.2732	24.4685	210	0.026735	0.029361	0	0
10	300	-10	180	10.2732	24.4685	105	0.026735	0.029361	0	0
10	300	-10	240	10.2732	24.4685	90	0.026735	0.029361	0	0
10	300	-10	300	10.2732	24.4685	124	0.026735	0.029361	0	0
10	300	0	0	15.8911	15.8766	180	0.055621	0.055621	0	0
10	300	0	60	15.8911	15.8766	184	0.055621	0.055621	0	0
10	300	0	120	15.8911	15.8766	202	0.055621	0.055621	0	0
10	300	0	180	15.8911	15.8766	135	0.055621	0.055621	0	0
10	300	0	240	15.8911	15.8766	87	0.055621	0.055621	0	0
10	300	0	300	15.8911	15.8766	107	0.055621	0.055621	0	0
10	300	10	0	24.485	10.2675	136	0.029361	0.026735	0	0
10	300	10	60	24.485	10.2675	214	0.029361	0.026735	0	0
10	300	10	120	24.485	10.2675	195	0.029361	0.026735	0	0
10	300	10	180	24.485	10.2675	80	0.029361	0.026735	0	0
10	300	10	240	24.485	10.2675	52	0.029361	0.026735	0	0
10	300	10	300	24.485	10.2675	104	0.029361	0.026735	0	0
10	300	20	0	33.8601	12.6008	112	0.008521	0.03777	0	0
10	300	20	60	33.8601	12.6008	175	0.008521	0.03777	0	0
10	300	20	120	33.8601	12.6008	122	0.008521	0.03777	0	0
10	300	20	180	33.8601	12.6008	50	0.008521	0.03777	0	0
10	300	20	240	33.8601	12.6008	43	0.008521	0.03777	0	0
10	300	20	300	33.8601	12.6008	54	0.008521	0.03777	0	0
10	300	30	0	43.5143	20.3012	-1		0.066125	0	0
10	300	30	60	43.5143	20.3012	-1		0.066125	0	0
10	300	30	120	43.5143	20.3012	-1		0.066125	0	0
10	300	30	180	43.5143	20.3012	-1		0.066125	0	0
10	300	30	240	43.5143	20.3012	-1		0.066125	0	0
10	300	30	300	43.5143	20.3012	-1		0.066125	0	0
20	0	-30	0	26.6705	46.8106	-1	0.023606		0	0
20	0	-30	60	26.6705	46.8106	-1	0.023606		0	0
20	0	-30	120	26.6705	46.8106	-1	0.023606		0	0
20	0	-30	180	26.6705	46.8106	-1	0.023606		0	0
20	0	-30	240	26.6705	46.8106	-1	0.023606		0	0
20	0	-30	300	26.6705	46.8106	-1	0.023606		0	0
20	0	-20	0	21.4121	38.0101	120	0.049195	0.002067	0	0
20	0	-20	60	21.4121	38.0101	76	0.049195	0.002067	0	0
20	0	-20	120	21.4121	38.0101	47	0.049195	0.002067	0	0
20	0	-20	180	21.4121	38.0101	25	0.049195	0.002067	0	0
20	0	-20	240	21.4121	38.0101	75	0.049195	0.002067	0	0
20	0	-20	300	21.4121	38.0101	131	0.049195	0.002067	0	0
20	0	-10	0	20.1406	29.9716	105	0.066125	0.016957	0	0
20	0	-10	60	20.1406	29.9716	115	0.066125	0.016957	0	0
20	0	-10	120	20.1406	29.9716	54	0.066125	0.016957	0	0
20	0	-10	180	20.1406	29.9716	51	0.066125	0.016957	0	0
20	0	-10	240	20.1406	29.9716	41	0.066125	0.016957	0	0
20	0	-10	300	20.1406	29.9716	157	0.066125	0.016957	0	0
20	0	0	0	23.5119	23.4911	87	0.032685	0.032685	0	0
20	0	0	60	23.5119	23.4911	86	0.032685	0.032685	0	0
20	0	0	120	23.5119	23.4911	43	0.032685	0.032685	0	0
20	0	0	180	23.5119	23.4911	36	0.032685	0.032685	0	0
20	0	0	240	23.5119	23.4911	36	0.032685	0.032685	0	0
20	0	0	300	23.5119	23.4911	81	0.032685	0.032685	0	0
20	0	10	0	29.9995	20.1336	96	0.016957	0.066125	0	0
20	0	10	60	29.9995	20.1336	85	0.016957	0.066125	0	0
20	0	10	120	29.9995	20.1336	22	0.016957	0.066125	0	0
20	0	10	180	29.9995	20.1336	27	0.016957	0.066125	0	0
20	0	10	240	29.9995	20.1336	5	0.016957	0.066125	0	0
20	0	10	300	29.9995	20.1336	59	0.016957	0.066125	0	0
20	0	20	0	38.0413	21.4218	46	0.002067	0.049195	0	0
20	0	20	60	38.0413	21.4218	21	0.002067	0.049195	0	0
20	0	20	120	38.0413	21.4218	1	0.002067	0.049195	0	0
20	0	20	180	38.0413	21.4218	0	0.002067	0.049195	1	0.000101686
20	0	20	240	38.0413	21.4218	1	0.002067	0.049195	0	0
20	0	20	300	38.0413	21.4218	51	0.002067	0.049195	0	0
20	0	30	0	46.8434	26.6913	-1		0.023606	0	0
20	0	30	60	46.8434	26.6913	-1		0.023606	0	0
20	0	30	120	46.8434	26.6913	-1		0.023606	0	0
20	0	30	180	46.8434	26.6913	-1		0.023606	0	0
20	0	30	240	46.8434	26.6913	-1		0.023606	0	0
20	0	30	300	46.8434	26.6913	-1		0.023606	0	0
20	30	-30	0	26.6703	46.8107	-1	0.023606		0	0
20	30	-30	60	26.6703	46.8107	-1	0.023606		0	0
20	30	-30	120	26.6703	46.8107	-1	0.023606		0	0
20	30	-30	180	26.6703	46.8107	-1	0.023606		0	0
20	30	-30	240	26.6703	46.8107	-1	0.023606		0	0
20	30	-30	300	26.6703	46.8107	-1	0.023606		0	0
20	30	-20	0	21.4119	38.0102	113	0.049195	0.002067	0	0
20	30	-20	60	21.4119	38.0102	87	0.049195	0.002067	0	0
20	30	-20	120	21.4119	38.0102	36	0.049195	0.002067	0	0
20	30	-20	180	21.4119	38.0102	56	0.049195	0.002067	0	0
20	30	-20	240	21.4119	38.0102	117	0.049195	0.002067	0	0
20	30	-20	300	21.4119	38.0102	130	0.049195	0.002067	0	0
20	30	-10	0	20.1404	29.9718	97	0.066125	0.016957	0	0
20	30	-10	60	20.1404	29.9718	116	0.066125	0.016957	0	0
20	30	-10	120	20.1404	29.9718	70	0.066125	0.016957	0	0
20	30	-10	180	20.1404	29.9718	70	0.066125	0.016957	0	0
20	30	-10	240	20.1404	29.9718	121	0.066125	0.016957	0	0
20	30	-10	300	20.1404	29.9718	126	0.066125	0.016957	0	0
20	30	0	0	23.5117	23.4913	77	0.032685	0.032685	0	0
20	30	0	60	23.5117	23.4913	78	0.032685	0.032685	0	0
20	30	0	120	23.5117	23.4913	55	0.032685	0.032685	0	0
20	30	0	180	23.5117	23.4913	48	0.032685	0.032685	0	0
20	30	0	240	23.5117	23.4913	50	0.032685	0.032685	0	0
20	30	0	300	23.5117	23.4913	108	0.032685	0.032685	0	0
20	30	10	0	29.9994	20.1339	71	0.016957	0.066125	0	0
20	30	10	60	29.9994	20.1339	34	0.016957	0.066125	0	0
20	30	10	120	29.9994	20.1339	19	0.016957	0.066125	0	0
20	30	10	180	29.9994	20.1339	18	0.016957	0.066125	0	0
20	30	10	240	29.9994	20.1339	12	0.016957	0.066125	0	0
20	30	10	300	29.9994	20.1339	64	0.016957	0.066125	0	0
20	30	20	0	38.0411	21.4221	14	0.002067	0.049195	0	0
20	30	20	60	38.0411	21.4221	5	0.002067	0.049195	0	0
20	30	20	120	38.0411	21.4221	0	0.002067	0.049195	1	0.000101686
20	30	20	180	38.0411	21.4221	0	0.002067	0.049195	1	0.000101686
20	30	20	240	38.0411	21.4221	3	0.002067	0.049195	0	0
20	30	20	300	38.0411	21.4221	42	0.002067	0.049195	0	0
20	30	30	0	46.8433	26.6916	-1		0.023606	0	0
20	30	30	60	46.8433	26.6916	-1		0.023606	0	0
20	30	30	120	46.8433	26.6916	-1		0.023606	0	0
20	30	30	180	46.8433	26.6916	-1		0.023606	0	0
20	30	30	240	46.8433	26.6916	-1		0.023606	0	0
20	30	30	300	46.8433	26.6916	-1		0.023606	0	0
20	60	-30	0	26.6698	46.8109	-1	0.023606		0	0
20	60	-30	60	26.6698	46.8109	-1	0.023606		0	0
20	60	-30	120	26.6698	46.8109	-1	0.023606		0	0
20	60	-30	180	26.6698	46.8109	-1	0.023606		0	0
20	60	-30	240	26.6698	46.8109	-1	0.023606		0	0
20	60	-30	300	26.6698	46.8109	-1	0.023606		0	0
20	60	-20	0	21.4113	38.0105	133	0.049195	0.002067	0	0
20	60	-20	60	21.4113	38.0105	132	0.049195	0.002067	0	0
20	60	-20	120	21.4113	38.0105	59	0.049195	0.002067	0	0
20	60	-20	180	21.4113	38.0105	95	0.049195	0.002067	0	0
20	60	-20	240	21.4113	38.0105	108	0.049195	0.002067	0	0
20	60	-20	300	21.4113	38.0105	75	0.049195	0.002067	0	0
20	60	-10	0	20.1397	29.9721	131	0.066125	0.016957	0	0
20	60	-10	60	20.1397	29.9721	144	0.066125	0.016957	0	0
20	60	-10	120	20.1397	29.9721	58	0.066125	0.016957	0	0
20	60	-10	180	20.1397	29.9721	87	0.066125	0.016957	0	0
20	60	-10	240	20.1397	29.9721	84	0.066125	0.016957	0	0
20	60	-10	300	20.1397	29.9721	101	0.066125	0.016957	0	0
20	60	0	0	23.5111	23.4917	105	0.032685	0.032685	0	0
20	60	0	60	23.5111	23.4917	116	0.032685	0.032685	0	0
20	60	0	120	23.5111	23.4917	43	0.032685	0.032685	0	0
20	60	0	180	23.5111	23.4917	35	0.032685	0.032685	0	0
20	60	0	240	23.5111	23.4917	61	0.032685	0.032685	0	0
20	60	0	300	23.5111	23.4917	117	0.032685	0.032685	0	0
20	60	10	0	29.9989	20.1344	54	0.016957	0.066125	0	0
20	60	10	60	29.9989	20.1344	42	0.016957	0.066125	0	0
20	60	10	120	29.9989	20.1344	13	0.016957	0.066125	0	0
20	60	10	180	29.9989	20.1344	7	0.016957	0.066125	0	0
20	60	10	240	29.9989	20.1344	22	0.016957	0.066125	0	0
20	60	10	300	29.9989	20.1344	70	0.016957	0.066125	0	0
20	60	20	0	38.0408	21.4226	24	0.002067	0.049195	0	0
20	60	20	60	38.0408	21.4226	3	0.002067	0.049195	0	0
20	60	20	120	38.0408	21.4226	0	0.002067	0.049195	1	0.000101686
20	60	20	180	38.0408	21.4226	0	0.002067	0.049195	1	0.000101686
20	60	20	240	38.0408	21.4226	17	0.002067	0.049195	0	0
20	60	20	300	38.0408	21.4226	54	0.002067	0.049195	0	0
20	60	30	0	46.843	26.6919	-1		0.023606	0	0
20	60	30	60	46.843	26.6919	-1		0.023606	0	0
20	60	30	120	46.843	26.6919	-1		0.023606	0	0
20	60	30	180	46.843	26.6919	-1		0.023606	0	0
20	60	30	240	46.843	26.6919	-1		0.023606	0	0
20	60	30	300	46.843	26.6919	-1		0.023606	0	0
20	90	-30	0	26.669	46.8112	-1	0.023606		0	0
20	90	-30	60	26.669	46.8112	-1	0.023606		0	0
20	90	-30	120	26.669	46.8112	-1	0.023606		0	0
20	90	-30	180	26.669	46.8112	-1	0.023606		0	0
20	90	-30	240	26.669	46.8112	-1	0.023606		0	0
20	90	-30	300	26.669	46.8112	-1	0.023606		0	0
20	90	-20	0	21.4103	38.0108	115	0.049195	0.002067	0	0
20	90	-20	60	21.4103	38.0108	146	0.049195	0.002067	0	0
20	90	-20	120	21.4103	38.0108	68	0.049195	0.002067	0	0
20	90	-20	180	21.4103	38.0108	72	0.049195	0.002067	0	0
20	90	-20	240	21.4103	38.0108	132	0.049195	0.002067	0	0
20	90	-20	300	21.4103	38.0108	120	0.049195	0.002067	0	0
20	90	-10	0	20.1387	29.9725	138	0.066125	0.016957	0	0
20	90	-10	60	20.1387	29.9725	136	0.066125	0.016957	0	0
20	90	-10	120	20.1387	29.9725	44	0.066125	0.016957	0	0
20	90	-10	180	20.1387	29.9725	33	0.066125	0.016957	0	0
20	90	-10	240	20.1387	29.9725	103	0.066125	0.016957	0	0
20	90	-10	300	20.1387	29.9725	118	0.066125	0.016957	0	0
20	90	0	0	23.5102	23.4922	103	0.032685	0.032685	0	0
20	90	0	60	23.5102	23.4922	116	0.032685	0.032685	0	0
20	90	0	120	23.5102	23.4922	19	0.032685	0.032685	0	0
20	90	0	180	23.5102	23.4922	25	0.032685	0.032685	0	0
20	90	0	240	23.5102	23.4922	77	0.032685	0.032685	0	0
20	90	0	300	23.5102	23.4922	125	0.032685	0.032685	0	0
20	90	10	0	29.9982	20.1349	75	0.016957	0.066125	0	0
20	90	10	60	29.9982	20.1349	40	0.016957	0.066125	0	0
20	90	10	120	29.9982	20.1349	10	0.016957	0.066125	0	0
20	90	10	180	29.9982	20.1349	12	0.016957	0.066125	0	0
20	90	10	240	29.9982	20.1349	42	0.016957	0.066125	0	0
20	90	10	300	29.9982	20.1349	88	0.016957	0.066125	0	0
20	90	20	0	38.0402	21.4231	67	0.002067	0.049195	0	0
20	90	20	60	38.0402	21.4231	17	0.002067	0.049195	0	0
20	90	20	120	38.0402	21.4231	4	0.002067	0.049195	0	0
20	90	20	180	38.0402	21.4231	2	0.002067	0.049195	0	0
20	90	20	240	38.0402	21.4231	28	0.002067	0.049195	0	0
20	90	20	300	38.0402	21.4231	75	0.002067	0.049195	0	0
20	90	30	0	46.8425	26.6923	-1		0.023606	0	0
20	90	30	60	46.8425	26.6923	-1		0.023606	0	0
20	90	30	120	46.8425	26.6923	-1		0.023606	0	0
20	90	30	180	46.8425	26.6923	-1		0.023606	0	0
20	90	30	240	46.8425	26.6923	-1		0.023606	0	0
20	90	30	300	46.8425	26.6923	-1		0.023606	0	0
20	120	-30	0	26.6682	46.8113	-1	0.023606		0	0
20	120	-30	60	26.6682	46.8113	-1	0.023606		0	0
20	120	-30	120	26.6682	46.8113	-1	0.023606		0	0
20	120	-30	180	26.6682	46.8113	-1	0.023606		0	0
20	120	-30	240	26.6682	46.8113	-1	0.023606		0	0
20	120	-30	300	26.6682	46.8113	-1	0.023606		0	0
20	120	-20	0	21.4093	38.011	139	0.049195	0.002067	0	0
20	120	-20	60	21.4093	38.011	122	0.049195	0.002067	0	0
20	120	-20	120	21.4093	38.011	128	0.049195	0.002067	0	0
20	120	-20	180	21.4093	38.011	123	0.049195	0.002067	0	0
20	120	-20	240	21.4093	38.011	140	0.049195	0.002067	0	0
20	120	-20	300	21.4093	38.011	177	0.049195	0.002067	0	0
20	120	-10	0	20.1376	29.9727	173	0.066125	0.016957	0	0
20	120	-10	60	20.1376	29.9727	122	0.066125	0.016957	0	0
20	120	-10	120	20.1376	29.9727	46	0.066125	0.016957	0	0
20	120	-10	180	20.1376	29.9727	86	0.066125	0.016957	0	0
20	120	-10	240	20.1376	29.9727	106	0.066125	0.016957	0	0
20	120	-10	300	20.1376	29.9727	141	0.066125	0.016957	0	0
20	120	0	0	23.5093	23.4925	123	0.032685	0.032685	0	0
20	120	0	60	23.5093	23.4925	78	0.032685	0.032685	0	0
20	120	0	120	23.5093	23.4925	34	0.032685	0.032685	0	0
20	120	0	180	23.5093	23.4925	56	0.032685	0.032685	0	0
20	120	0	240	23.5093	23.4925	156	0.032685	0.032685	0	0
20	120	0	300	23.5093	23.4925	155	0.032685	0.032685	0	0
20	120	10	0	29.9975	20.1353	117	0.016957	0.066125	0	0
20	120	10	60	29.9975	20.1353	58	0.016957	0.066125	0	0
20	120	10	120	29.9975	20.1353	14	0.016957	0.066125	0	0
20	120	10	180	29.9975	20.1353	17	0.016957	0.066125	0	0
20	120	10	240	29.9975	20.1353	77	0.016957	0.066125	0	0
20	120	10	300	29.9975	20.1353	110	0.016957	0.066125	0	0
20	120	20	0	38.0397	21.4234	97	0.002067	0.049195	0	0
20	120	20	60	38.0397	21.4234	26	0.002067	0.049195	0	0
20	120	20	120	38.0397	21.4234	13	0.002067	0.049195	0	0
20	120	20	180	38.0397	21.4234	3	0.002067	0.049195	0	0
20	120	20	240	38.0397	21.4234	49	0.002067	0.049195	0	0
20	120	20	300	38.0397	21.4234	89	0.002067	0.049195	0	0
20	120	30	0	46.8421	26.6926	-1		0.023606	0	0
20	120	30	60	46.8421	26.6926	-1		0.023606	0	0
20	120	30	120	46.8421	26.6926	-1		0.023606	0	0
20	120	30	180	46.8421	26.6926	-1		0.023606	0	0
20	120	30	240	46.8421	26.6926	-1		0.023606	0	0
20	120	30	300	46.8421	26.6926	-1		0.023606	0	0
20	150	-30	0	26.6676	46.8114	-1	0.023606		0	0
20	150	-30	60	26.6676	46.8114	-1	0.023606		0	0
20	150	-30	120	26.6676	46.8114	-1	0.023606		0	0
20	150	-30	180	26.6676	46.8114	-1	0.023606		0	0
20	150	-30	240	26.6676	46.8114	-1	0.023606		0	0
20	150	-30	300	26.6676	46.8114	-1	0.023606		0	0
20	150	-20	0	21.4086	38.011	169	0.049195	0.002067	0	0
20	150	-20	60	21.4086	38.011	166	0.049195	0.002067	0	0
20	150	-20	120	21.4086	38.011	165	0.049195	0.002067	0	0
20	150	-20	180	21.4086	38.011	203	0.049195	0.002067	0	0
20	150	-20	240	21.4086	38.011	166	0.049195	0.002067	0	0
20	150	-20	300	21.4086	38.011	301	0.049195	0.002067	0	0
20	150	-10	0	20.1368	29.9729	187	0.066125	0.016957	0	0
20	150	-10	60	20.1368	29.9729	166	0.066125	0.016957	0	0
20	150	-10	120	20.1368	29.9729	105	0.066125	0.016957	0	0
20	150	-10	180	20.1368	29.9729	280	0.066125	0.016957	0	0
20	150	-10	240	20.1368	29.9729	120	0.066125	0.016957	0	0
20	150	-10	300	20.1368	29.9729	361	0.066125	0.016957	0	0
20	150	0	0	23.5086	23.4927	180	0.032685	0.032685	0	0
20	150	0	60	23.5086	23.4927	91	0.032685	0.032685	0	0
20	150	0	120	23.5086	23.4927	73	0.032685	0.032685	0	0
20	150	0	180	23.5086	23.4927	209	0.032685	0.032685	0	0
20	150	0	240	23.5086	23.4927	140	0.032685	0.032685	0	0
20	150	0	300	23.5086	23.4927	267	0.032685	0.032685	0	0
20	150	10	0	29.997	20.1355	121	0.016957	0.066125	0	0
20	150	10	60	29.997	20.1355	77	0.016957	0.066125	0	0
20	150	10	120	29.997	20.1355	18	0.016957	0.066125	0	0
20	150	10	180	29.997	20.1355	83	0.016957	0.066125	0	0
20	150	10	240	29.997	20.1355	198	0.016957	0.066125	0	0
20	150	10	300	29.997	20.1355	178	0.016957	0.066125	0	0
20	150	20	0	38.0392	21.4236	100	0.002067	0.049195	0	0
20	150	20	60	38.0392	21.4236	40	0.002067	0.049195	0	0
20	150	20	120	38.0392	21.4236	22	0.002067	0.049195	0	0
20	150	20	180	38.0392	21.4236	41	0.002067	0.049195	0	0
20	150	20	240	38.0392	21.4236	166	0.002067	0.049195	0	0
20	150	20	300	38.0392	21.4236	141	0.002067	0.049195	0	0
20	150	30	0	46.8417	26.6927	-1		0.023606	0	0
20	150	30	60	46.8417	26.6927	-1		0.023606	0	0
20	150	30	120	46.8417	26.6927	-1		0.023606	0	0
20	150	30	180	46.8417	26.6927	-1		0.023606	0	0
20	150	30	240	46.8417	26.6927	-1		0.023606	0	0
20	150	30	300	46.8417	26.6927	-1		0.023606	0	0
20	180	-30	0	26.6674	46.8114	-1	0.023606		0	0
20	180	-30	60	26.6674	46.8114	-1	0.023606		0	0
20	180	-30	120	26.6674	46.8114	-1	0.023606		0	0
20	180	-30	180	26.6674	46.8114	-1	0.023606		0	0
20	180	-30	240	26.6674	46.8114	-1	0.023606		0	0
20	180	-30	300	26.6674	46.8114	-1	0.023606		0	0
20	180	-20	0	21.4083	38.011	169	0.049195	0.002067	0	0
20	180	-20	60	21.4083	38.011	184	0.049195	0.002067	0	0
20	180	-20	120	21.4083	38.011	304	0.049195	0.002067	0	0
20	180	-20	180	21.4083	38.011	190	0.049195	0.002067	0	0
20	180	-20	240	21.4083	38.011	302	0.049195	0.002067	0	0
20	180	-20	300	21.4083	38.011	153	0.049195	0.002067	0	0
20	180	-10	0	20.1365	29.9728	209	0.066125	0.016957	0	0
20	180	-10	60	20.1365	29.9728	177	0.066125	0.016957	0	0
20	180	-10	120	20.1365	29.9728	344	0.066125	0.016957	0	0
20	180	-10	180	20.1365	29.9728	151	0.066125	0.016957	0	0
20	180	-10	240	20.1365	29.9728	322	0.066125	0.016957	0	0
20	180	-10	300	20.1365	29.9728	345	0.066125	0.016957	0	0
20	180	0	0	23.5083	23.4926	203	0.032685	0.032685	0	0
20	180	0	60	23.5083	23.4926	133	0.032685	0.032685	0	0
20	180	0	120	23.5083	23.4926	262	0.032685	0.032685	0	0
20	180	0	180	23.5083	23.4926	291	0.032685	0.032685	0	0
20	180	0	240	23.5083	23.4926	256	0.032685	0.032685	0	0
20	180	0	300	23.5083	23.4926	436	0.032685	0.032685	0	0
20	180	10	0	29.9968	20.1354	125	0.016957	0.066125	0	0
20	180	10	60	29.9968	20.1354	119	0.016957	0.066125	0	0
20	180	10	120	29.9968	20.1354	145	0.016957	0.066125	0	0
20	180	10	180	29.9968	20.1354	326	0.016957	0.066125	0	0
20	180	10	240	29.9968	20.1354	175	0.016957	0.066125	0	0
20	180	10	300	29.9968	20.1354	344	0.016957	0.066125	0	0
20	180	20	0	38.0391	21.4235	131	0.002067	0.049195	0	0
20	180	20	60	38.0391	21.4235	61	0.002067	0.049195	0	0
20	180	20	120	38.0391	21.4235	107	0.002067	0.049195	0	0
20	180	20	180	38.0391	21.4235	199	0.002067	0.049195	0	0
20	180	20	240	38.0391	21.4235	166	0.002067	0.049195	0	0
20	180	20	300	38.0391	21.4235	220	0.002067	0.049195	0	0
20	180	30	0	46.8416	26.6927	-1		0.023606	0	0
20	180	30	60	46.8416	26.6927	-1		0.023606	0	0
20	180	30	120	46.8416	26.6927	-1		0.023606	0	0
20	180	30	180	46.8416	26.6927	-1		0.023606	0	0
20	180	30	240	46.8416	26.6927	-1		0.023606	0	0
20	180	30	300	46.8416	26.6927	-1		0.023606	0	0
20	210	-30	0	26.6675	46.8112	-1	0.023606		0	0
20	210	-30	60	26.6675	46.8112	-1	0.023606		0	0
20	210	-30	120	26.6675	46.8112	-1	0.023606		0	0
20	210	-30	180	26.6675	46.8112	-1	0.023606		0	0
20	210	-30	240	26.6675	46.8112	-1	0.023606		0	0
20	210	-30	300	26.6675	46.8112	-1	0.023606		0	0
20	210	-20	0	21.4085	38.0108	138	0.049195	0.002067	0	0
20	210	-20	60	21.4085	38.0108	254	0.049195	0.002067	0	0
20	210	-20	120	21.4085	38.0108	172	0.049195	0.002067	0	0
20	210	-20	180	21.4085	38.0108	305	0.049195	0.002067	0	0
20	210	-20	240	21.4085	38.0108	162	0.049195	0.002067	0	0
20	210	-20	300	21.4085	38.0108	128	0.049195	0.002067	0	0
20	210	-10	0	20.1367	29.9726	183	0.066125	0.016957	0	0
20	210	-10	60	20.1367	29.9726	314	0.066125	0.016957	0	0
20	210	-10	120	20.1367	29.9726	234	0.066125	0.016957	0	0
20	210	-10	180	20.1367	29.9726	374	0.066125	0.016957	0	0
20	210	-10	240	20.1367	29.9726	271	0.066125	0.016957	0	0
20	210	-10	300	20.1367	29.9726	195	0.066125	0.016957	0	0
20	210	0	0	23.5085	23.4923	192	0.032685	0.032685	0	0
20	210	0	60	23.5085	23.4923	278	0.032685	0.032685	0	0
20	210	0	120	23.5085	23.4923	306	0.032685	0.032685	0	0
20	210	0	180	23.5085	23.4923	317	0.032685	0.032685	0	0
20	210	0	240	23.5085	23.4923	352	0.032685	0.032685	0	0
20	210	0	300	23.5085	23.4923	257	0.032685	0.032685	0	0
20	210	10	0	29.9969	20.135	151	0.016957	0.066125	0	0
20	210	10	60	29.9969	20.135	184	0.016957	0.066125	0	0
20	210	10	120	29.9969	20.135	300	0.016957	0.066125	0	0
20	210	10	180	29.9969	20.135	338	0.016957	0.066125	0	0
20	210	10	240	29.9969	20.135	325	0.016957	0.066125	0	0
20	210	10	300	29.9969	20.135	376	0.016957	0.066125	0	0
20	210	20	0	38.0392	21.4232	106	0.002067	0.049195	0	0
20	210	20	60	38.0392	21.4232	158	0.002067	0.049195	0	0
20	210	20	120	38.0392	21.4232	225	0.002067	0.049195	0	0
20	210	20	180	38.0392	21.4232	395	0.002067	0.049195	0	0
20	210	20	240	38.0392	21.4232	143	0.002067	0.049195	0	0
20	210	20	300	38.0392	21.4232	217	0.002067	0.049195	0	0
20	210	30	0	46.8417	26.6924	-1		0.023606	0	0
20	210	30	60	46.8417	26.6924	-1		0.023606	0	0
20	210	30	120	46.8417	26.6924	-1		0.023606	0	0
20	210	30	180	46.8417	26.6924	-1		0.023606	0	0
20	210	30	240	46.8417	26.6924	-1		0.023606	0	0
20	210	30	300	46.8417	26.6924	-1		0.023606	0	0
20	240	-30	0	26.6681	46.811	-1	0.023606		0	0
20	240	-30	60	26.6681	46.811	-1	0.023606		0	0
20	240	-30	120	26.6681	46.811	-1	0.023606		0	0
20	240	-30	180	26.6681	46.811	-1	0.023606		0	0
20	240	-30	240	26.6681	46.811	-1	0.023606		0	0
20	240	-30	300	26.6681	46.811	-1	0.023606		0	0
20	240	-20	0	21.4091	38.0106	166	0.049195	0.002067	0	0
20	240	-20	60	21.4091	38.0106	115	0.049195	0.002067	0	0
20	240	-20	120	21.4091	38.0106	90	0.049195	0.002067	0	0
20	240	-20	180	21.4091	38.0106	151	0.049195	0.002067	0	0
20	240	-20	240	21.4091	38.0106	125	0.049195	0.002067	0	0
20	240	-20	300	21.4091	38.0106	140	0.049195	0.002067	0	0
20	240	-10	0	20.1374	29.9723	215	0.066125	0.016957	0	0
20	240	-10	60	20.1374	29.9723	251	0.066125	0.016957	0	0
20	240	-10	120	20.1374	29.9723	177	0.066125	0.016957	0	0
20	240	-10	180	20.1374	29.9723	282	0.066125	0.016957	0	0
20	240	-10	240	20.1374	29.9723	187	0.066125	0.016957	0	0
20	240	-10	300	20.1374	29.9723	159	0.066125	0.016957	0	0
20	240	0	0	23.5091	23.4919	150	0.032685	0.032685	0	0
20	240	0	60	23.5091	23.4919	413	0.032685	0.032685	0	0
20	240	0	120	23.5091	23.4919	251	0.032685	0.032685	0	0
20	240	0	180	23.5091	23.4919	309	0.032685	0.032685	0	0
20	240	0	240	23.5091	23.4919	307	0.032685	0.032685	0	0
20	240	0	300	23.5091	23.4919	127	0.032685	0.032685	0	0
20	240	10	0	29.9974	20.1346	127	0.016957	0.066125	0	0
20	240	10	60	29.9974	20.1346	338	0.016957	0.066125	0	0
20	240	10	120	29.9974	20.1346	336	0.016957	0.066125	0	0
20	240	10	180	29.9974	20.1346	264	0.016957	0.066125	0	0
20	240	10	240	29.9974	20.1346	372	0.016957	0.066125	0	0
20	240	10	300	29.9974	20.1346	111	0.016957	0.066125	0	0
20	240	20	0	38.0396	21.4227	126	0.002067	0.049195	0	0
20	240	20	60	38.0396	21.4227	201	0.002067	0.049195	0	0
20	240	20	120	38.0396	21.4227	337	0.002067	0.049195	0	0
20	240	20	180	38.0396	21.4227	195	0.002067	0.049195	0	0
20	240	20	240	38.0396	21.4227	209	0.002067	0.049195	0	0
20	240	20	300	38.0396	21.4227	97	0.002067	0.049195	0	0
20	240	30	0	46.842	26.6921	-1		0.023606	0	0
20	240	30	60	46.842	26.6921	-1		0.023606	0	0
20	240	30	120	46.842	26.6921	-1		0.023606	0	0
20	240	30	180	46.842	26.6921	-1		0.023606	0	0
20	240	30	240	46.842	26.6921	-1		0.023606	0	0
20	240	30	300	46.842	26.6921	-1		0.023606	0	0
20	270	-30	0	26.6688	46.8108	-1	0.023606		0	0
20	270	-30	60	26.6688	46.8108	-1	0.023606		0	0
20	270	-30	120	26.6688	46.8108	-1	0.023606		0	0
20	270	-30	180	26.6688	46.8108	-1	0.023606		0	0
20	270	-30	240	26.6688	46.8108	-1	0.023606		0	0
20	270	-30	300	26.6688	46.8108	-1	0.023606		0	0
20	270	-20	0	21.4101	38.0103	120	0.049195	0.002067	0	0
20	270	-20	60	21.4101	38.0103	128	0.049195	0.002067	0	0
20	270	-20	120	21.4101	38.0103	178	0.049195	0.002067	0	0
20	270	-20	180	21.4101	38.0103	77	0.049195	0.002067	0	0
20	270	-20	240	21.4101	38.0103	84	0.049195	0.002067	0	0
20	270	-20	300	21.4101	38.0103	103	0.049195	0.002067	0	0
20	270	-10	0	20.1384	29.9719	139	0.066125	0.016957	0	0
20	270	-10	60	20.1384	29.9719	183	0.066125	0.016957	0	0
20	270	-10	120	20.1384	29.9719	245	0.066125	0.016957	0	0
20	270	-10	180	20.1384	29.9719	130	0.066125	0.016957	0	0
20	270	-10	240	20.1384	29.9719	79	0.066125	0.016957	0	0
20	270	-10	300	20.1384	29.9719	135	0.066125	0.016957	0	0
20	270	0	0	23.51	23.4915	130	0.032685	0.032685	0	0
20	270	0	60	23.51	23.4915	253	0.032685	0.032685	0	0
20	270	0	120	23.51	23.4915	244	0.032685	0.032685	0	0
20	270	0	180	23.51	23.4915	245	0.032685	0.032685	0	0
20	270	0	240	23.51	23.4915	82	0.032685	0.032685	0	0
20	270	0	300	23.51	23.4915	143	0.032685	0.032685	0	0
20	270	10	0	29.9981	20.1341	135	0.016957	0.066125	0	0
20	270	10	60	29.9981	20.1341	277	0.016957	0.066125	0	0
20	270	10	120	29.9981	20.1341	141	0.016957	0.066125	0	0
20	270	10	180	29.9981	20.1341	217	0.016957	0.066125	0	0
20	270	10	240	29.9981	20.1341	54	0.016957	0.066125	0	0
20	270	10	300	29.9981	20.1341	119	0.016957	0.066125	0	0
20	270	20	0	38.0401	21.4223	107	0.002067	0.049195	0	0
20	270	20	60	38.0401	21.4223	290	0.002067	0.049195	0	0
20	270	20	120	38.0401	21.4223	132	0.002067	0.049195	0	0
20	270	20	180	38.0401	21.4223	132	0.002067	0.049195	0	0
20	270	20	240	38.0401	21.4223	29	0.002067	0.049195	0	0
20	270	20	300	38.0401	21.4223	60	0.002067	0.049195	0	0
20	270	30	0	46.8424	26.6917	-1		0.023606	0	0
20	270	30	60	46.8424	26.6917	-1		0.023606	0	0
20	270	30	120	46.8424	26.6917	-1		0.023606	0	0
20	270	30	180	46.8424	26.6917	-1		0.023606	0	0
20	270	30	240	46.8424	26.6917	-1		0.023606	0	0
20	270	30	300	46.8424	26.6917	-1		0.023606	0	0
20	300	-30	0	26.6696	46.8106	-1	0.023606		0	0
20	300	-30	60	26.6696	46.8106	-1	0.023606		0	0
20	300	-30	120	26.6696	46.8106	-1	0.023606		0	0
20	300	-30	180	26.6696	46.8106	-1	0.023606		0	0
20	300	-30	240	26.6696	46.8106	-1	0.023606		0	0
20	300	-30	300	26.6696	46.8106	-1	0.023606		0	0
20	300	-20	0	21.4111	38.0101	102	0.049195	0.002067	0	0
20	300	-20	60	21.4111	38.0101	147	0.049195	0.002067	0	0
20	300	-20	120	21.4111	38.0101	82	0.049195	0.002067	0	0
20	300	-20	180	21.4111	38.0101	98	0.049195	0.002067	0	0
20	300	-20	240	21.4111	38.0101	39	0.049195	0.002067	0	0
20	300	-20	300	21.4111	38.0101	91	0.049195	0.002067	0	0
20	300	-10	0	20.1395	29.9717	130	0.066125	0.016957	0	0
20	300	-10	60	20.1395	29.9717	196	0.066125	0.016957	0	0
20	300	-10	120	20.1395	29.9717	165	0.066125	0.016957	0	0
20	300	-10	180	20.1395	29.9717	54	0.066125	0.016957	0	0
20	300	-10	240	20.1395	29.9717	45	0.066125	0.016957	0	0
20	300	-10	300	20.1395	29.9717	103	0.066125	0.016957	0	0
20	300	0	0	23.5109	23.4911	152	0.032685	0.032685	0	0
20	300	0	60	23.5109	23.4911	198	0.032685	0.032685	0	0
20	300	0	120	23.5109	23.4911	149	0.032685	0.032685	0	0
20	300	0	180	23.5109	23.4911	32	0.032685	0.032685	0	0
20	300	0	240	23.5109	23.4911	43	0.032685	0.032685	0	0
20	300	0	300	23.5109	23.4911	138	0.032685	0.032685	0	0
20	300	10	0	29.9988	20.1337	157	0.016957	0.066125	0	0
20	300	10	60	29.9988	20.1337	127	0.016957	0.066125	0	0
20	300	10	120	29.9988	20.1337	56	0.016957	0.066125	0	0
20	300	10	180	29.9988	20.1337	43	0.016957	0.066125	0	0
20	300	10	240	29.9988	20.1337	50	0.016957	0.066125	0	0
20	300	10	300	29.9988	20.1337	91	0.016957	0.066125	0	0
20	300	20	0	38.0407	21.4219	82	0.002067	0.049195	0	0
20	300	20	60	38.0407	21.4219	132	0.002067	0.049195	0	0
20	300	20	120	38.0407	21.4219	56	0.002067	0.049195	0	0
20	300	20	180	38.0407	21.4219	41	0.002067	0.049195	0	0
20	300	20	240	38.0407	21.4219	28	0.002067	0.049195	0	0
20	300	20	300	38.0407	21.4219	62	0.002067	0.049195	0	0
20	300	30	0	46.8429	26.6914	-1		0.023606	0	0
20	300	30	60	46.8429	26.6914	-1		0.023606	0	0
20	300	30	120	46.8429	26.6914	-1		0.023606	0	0
20	300	30	180	46.8429	26.6914	-1		0.023606	0	0
20	300	30	240	46.8429	26.6914	-1		0.023606	0	0
20	300	30	300	46.8429	26.6914	-1		0.023606	0	0
20	330	-30	0	26.6702	46.8106	-1	0.023606		0	0
20	330	-30	60	26.6702	46.8106	-1	0.023606		0	0
20	330	-30	120	26.6702	46.8106	-1	0.023606		0	0
20	330	-30	180	26.6702	46.8106	-1	0.023606		0	0
20	330	-30	240	26.6702	46.8106	-1	0.023606		0	0
20	330	-30	300	26.6702	46.8106	-1	0.023606		0	0
20	330	-20	0	21.4118	38.01	108	0.049195	0.002067	0	0
20	330	-20	60	21.4118	38.01	107	0.049195	0.002067	0	0
20	330	-20	120	21.4118	38.01	76	0.049195	0.002067	0	0
20	330	-20	180	21.4118	38.01	28	0.049195	0.002067	0	0
20	330	-20	240	21.4118	38.01	51	0.049195	0.002067	0	0
20	330	-20	300	21.4118	38.01	72	0.049195	0.002067	0	0
20	330	-10	0	20.1403	29.9715	103	0.066125	0.016957	0	0
20	330	-10	60	20.1403	29.9715	139	0.066125	0.016957	0	0
20	330	-10	120	20.1403	29.9715	55	0.066125	0.016957	0	0
20	330	-10	180	20.1403	29.9715	16	0.066125	0.016957	0	0
20	330	-10	240	20.1403	29.9715	59	0.066125	0.016957	0	0
20	330	-10	300	20.1403	29.9715	93	0.066125	0.016957	0	0
20	330	0	0	23.5116	23.491	109	0.032685	0.032685	0	0
20	330	0	60	23.5116	23.491	151	0.032685	0.032685	0	0
20	330	0	120	23.5116	23.491	91	0.032685	0.032685	0	0
20	330	0	180	23.5116	23.491	27	0.032685	0.032685	0	0
20	330	0	240	23.5116	23.491	28	0.032685	0.032685	0	0
20	330	0	300	23.5116	23.491	78	0.032685	0.032685	0	0
20	330	10	0	29.9993	20.1335	147	0.016957	0.066125	0	0
20	330	10	60	29.9993	20.1335	113	0.016957	0.066125	0	0
20	330	10	120	29.9993	20.1335	92	0.016957	0.066125	0	0
20	330	10	180	29.9993	20.1335	29	0.016957	0.066125	0	0
20	330	10	240	29.9993	20.1335	17	0.016957	0.066125	0	0
20	330	10	300	29.9993	20.1335	79	0.016957	0.066125	0	0
20	330	20	0	38.0411	21.4217	87	0.002067	0.049195	0	0
20	330	20	60	38.0411	21.4217	85	0.002067	0.049195	0	0
20	330	20	120	38.0411	21.4217	29	0.002067	0.049195	0	0
20	330	20	180	38.0411	21.4217	13	0.002067	0.049195	0	0
20	330	20	240	38.0411	21.4217	15	0.002067	0.049195	0	0
20	330	20	300	38.0411	21.4217	61	0.002067	0.049195	0	0
20	330	30	0	46.8432	26.6913	-1		0.023606	0	0
20	330	30	60	46.8432	26.6913	-1		0.023606	0	0
20	330	30	120	46.8432	26.6913	-1		0.023606	0	0
20	330	30	180	46.8432	26.6913	-1		0.023606	0	0
20	330	30	240	46.8432	26.6913	-1		0.023606	0	0
20	330	30	300	46.8432	26.6913	-1		0.023606	0	0
30	0	-20	0	30.9578	44.0929	-1	0.015197		0	0
30	0	-20	60	30.9578	44.0929	-1	0.015197		0	0
30	0	-20	120	30.9578	44.0929	-1	0.015197		0	0
30	0	-20	180	30.9578	44.0929	-1	0.015197		0	0
30	0	-20	240	30.9578	44.0929	-1	0.015197		0	0
30	0	-20	300	30.9578	44.0929	-1	0.015197		0	0
30	0	-10	0	30.0953	37.3883	45	0.015197	0.003771	0	0
30	0	-10	60	30.0953	37.3883	76	0.015197	0.003771	0	0
30	0	-10	120	30.0953	37.3883	15	0.015197	0.003771	0	0
30	0	-10	180	30.0953	37.3883	7	0.015197	0.003771	0	0
30	0	-10	240	30.0953	37.3883	69	0.015197	0.003771	0	0
30	0	-10	300	30.0953	37.3883	97	0.015197	0.003771	0	0
30	0	0	0	32.451	32.4283	25	0.008995	0.008995	0	0
30	0	0	60	32.451	32.4283	44	0.008995	0.008995	0	0
30	0	0	120	32.451	32.4283	9	0.008995	0.008995	0	0
30	0	0	180	32.451	32.4283	28	0.008995	0.008995	0	0
30	0	0	240	32.451	32.4283	39	0.008995	0.008995	0	0
30	0	0	300	32.451	32.4283	34	0.008995	0.008995	0	0
30	0	10	0	37.422	30.0883	41	0.003771	0.015197	0	0
30	0	10	60	37.422	30.0883	19	0.003771	0.015197	0	0
30	0	10	120	37.422	30.0883	1	0.003771	0.015197	0	0
30	0	10	180	37.422	30.0883	9	0.003771	0.015197	0	0
30	0	10	240	37.422	30.0883	1	0.003771	0.015197	0	0
30	0	10	300	37.422	30.0883	41	0.003771	0.015197	0	0
30	0	20	0	44.1333	30.9679	-1		0.015197	0	0
30	0	20	60	44.1333	30.9679	-1		0.015197	0	0
30	0	20	120	44.1333	30.9679	-1		0.015197	0	0
30	0	20	180	44.1333	30.9679	-1		0.015197	0	0
30	0	20	240	44.1333	30.9679	-1		0.015197	0	0
30	0	20	300	44.1333	30.9679	-1		0.015197	0	0
30	20	-20	0	30.9577	44.093	-1	0.015197		0	0
30	20	-20	60	30.9577	44.093	-1	0.015197		0	0
30	20	-20	120	30.9577	44.093	-1	0.015197		0	0
30	20	-20	180	30.9577	44.093	-1	0.015197		0	0
30	20	-20	240	30.9577	44.093	-1	0.015197		0	0
30	20	-20	300	30.9577	44.093	-1	0.015197		0	0
30	20	-10	0	30.0952	37.3885	57	0.015197	0.003771	0	0
30	20	-10	60	30.0952	37.3885	56	0.015197	0.003771	0	0
30	20	-10	120	30.0952	37.3885	4	0.015197	0.003771	0	0
30	20	-10	180	30.0952	37.3885	50	0.015197	0.003771	0	0
30	20	-10	240	30.0952	37.3885	128	0.015197	0.003771	0	0
30	20	-10	300	30.0952	37.3885	87	0.015197	0.003771	0	0
30	20	0	0	32.4509	32.4285	48	0.008995	0.008995	0	0
30	20	0	60	32.4509	32.4285	24	0.008995	0.008995	0	0
30	20	0	120	32.4509	32.4285	11	0.008995	0.008995	0	0
30	20	0	180	32.4509	32.4285	53	0.008995	0.008995	0	0
30	20	0	240	32.4509	32.4285	73	0.008995	0.008995	0	0
30	20	0	300	32.4509	32.4285	76	0.008995	0.008995	0	0
30	20	10	0	37.4219	30.0885	20	0.003771	0.015197	0	0
30	20	10	60	37.4219	30.0885	13	0.003771	0.015197	0	0
30	20	10	120	37.4219	30.0885	3	0.003771	0.015197	0	0
30	20	10	180	37.4219	30.0885	31	0.003771	0.015197	0	0
30	20	10	240	37.4219	30.0885	15	0.003771	0.015197	0	0
30	20	10	300	37.4219	30.0885	39	0.003771	0.015197	0	0
30	20	20	0	44.1332	30.9681	-1		0.015197	0	0
30	20	20	60	44.1332	30.9681	-1		0.015197	0	0
30	20	20	120	44.1332	30.9681	-1		0.015197	0	0
30	20	20	180	44.1332	30.9681	-1		0.015197	0	0
30	20	20	240	44.1332	30.9681	-1		0.015197	0	0
30	20	20	300	44.1332	30.9681	-1		0.015197	0	0
30	40	-20	0	30.9574	44.0932	-1	0.015197		0	0
30	40	-20	60	30.9574	44.0932	-1	0.015197		0	0
30	40	-20	120	30.9574	44.0932	-1	0.015197		0	0
30	40	-20	180	30.9574	44.0932	-1	0.015197		0	0
30	40	-20	240	30.9574	44.0932	-1	0.015197		0	0
30	40	-20	300	30.9574	44.0932	-1	0.015197		0	0
30	40	-10	0	30.0949	37.3887	73	0.015197	0.003771	0	0
30	40	-10	60	30.0949	37.3887	82	0.015197	0.003771	0	0
30	40	-10	120	30.0949	37.3887	61	0.015197	0.003771	0	0
30	40	-10	180	30.0949	37.3887	66	0.015197	0.003771	0	0
30	40	-10	240	30.0949	37.3887	61	0.015197	0.003771	0	0
30	40	-10	300	30.0949	37.3887	85	0.015197	0.003771	0	0
30	40	0	0	32.4506	32.4288	58	0.008995	0.008995	0	0
30	40	0	60	32.4506	32.4288	45	0.008995	0.008995	0	0
30	40	0	120	32.4506	32.4288	84	0.008995	0.008995	0	0
30	40	0	180	32.4506	32.4288	54	0.008995	0.008995	0	0
30	40	0	240	32.4506	32.4288	67	0.008995	0.008995	0	0
30	40	0	300	32.4506	32.4288	70	0.008995	0.008995	0	0
30	40	10	0	37.4217	30.0887	11	0.003771	0.015197	0	0
30	40	10	60	37.4217	30.0887	24	0.003771	0.015197	0	0
30	40	10	120	37.4217	30.0887	38	0.003771	0.015197	0	0
30	40	10	180	37.4217	30.0887	7	0.003771	0.015197	0	0
30	40	10	240	37.4217	30.0887	12	0.003771	0.015197	0	0
30	40	10	300	37.4217	30.0887	52	0.003771	0.015197	0	0
30	40	20	0	44.133	30.9684	-1		0.015197	0	0
30	40	20	60	44.133	30.9684	-1		0.015197	0	0
30	40	20	120	44.133	30.9684	-1		0.015197	0	0
30	40	20	180	44.133	30.9684	-1		0.015197	0	0
30	40	20	240	44.133	30.9684	-1		0.015197	0	0
30	40	20	300	44.133	30.9684	-1		0.015197	0	0
30	60	-20	0	30.9569	44.0934	-1	0.015197		0	0
30	60	-20	60	30.9569	44.0934	-1	0.015197		0	0
30	60	-20	120	30.9569	44.0934	-1	0.015197		0	0
30	60	-20	180	30.9569	44.0934	-1	0.015197		0	0
30	60	-20	240	30.9569	44.0934	-1	0.015197		0	0
30	60	-20	300	30.9569	44.0934	-1	0.015197		0	0
30	60	-10	0	30.0944	37.389	68	0.015197	0.003771	0	0
30	60	-10	60	30.0944	37.389	109	0.015197	0.003771	0	0
30	60	-10	120	30.0944	37.389	48	0.015197	0.003771	0	0
30	60	-10	180	30.0944	37.389	49	0.015197	0.003771	0	0
30	60	-10	240	30.0944	37.389	49	0.015197	0.003771	0	0
30	60	-10	300	30.0944	37.389	100	0.015197	0.003771	0	0
30	60	0	0	32.4501	32.4291	38	0.008995	0.008995	0	0
30	60	0	60	32.4501	32.4291	98	0.008995	0.008995	0	0
30	60	0	120	32.4501	32.4291	20	0.008995	0.008995	0	0
30	60	0	180	32.4501	32.4291	33	0.008995	0.008995	0	0
30	60	0	240	32.4501	32.4291	26	0.008995	0.008995	0	0
30	60	0	300	32.4501	32.4291	61	0.008995	0.008995	0	0
30	60	10	0	37.4212	30.0891	20	0.003771	0.015197	0	0
30	60	10	60	37.4212	30.0891	36	0.003771	0.015197	0	0
30	60	10	120	37.4212	30.0891	8	0.003771	0.015197	0	0
30	60	10	180	37.4212	30.0891	8	0.003771	0.015197	0	0
30	60	10	240	37.4212	30.0891	3	0.003771	0.015197	0	0
30	60	10	300	37.4212	30.0891	51	0.003771	0.015197	0	0
30	60	20	0	44.1326	30.9687	-1		0.015197	0	0
30	60	20	60	44.1326	30.9687	-1		0.015197	0	0
30	60	20	120	44.1326	30.9687	-1		0.015197	0	0
30	60	20	180	44.1326	30.9687	-1		0.015197	0	0
30	60	20	240	44.1326	30.9687	-1		0.015197	0	0
30	60	20	300	44.1326	30.9687	-1		0.015197	0	0
30	80	-20	0	30.9563	44.0936	-1	0.015197		0	0
30	80	-20	60	30.9563	44.0936	-1	0.015197		0	0
30	80	-20	120	30.9563	44.0936	-1	0.015197		0	0
30	80	-20	180	30.9563	44.0936	-1	0.015197		0	0
30	80	-20	240	30.9563	44.0936	-1	0.015197		0	0
30	80	-20	300	30.9563	44.0936	-1	0.015197		0	0
30	80	-10	0	30.0937	37.3893	68	0.015197	0.003771	0	0
30	80	-10	60	30.0937	37.3893	65	0.015197	0.003771	0	0
30	80	-10	120	30.0937	37.3893	39	0.015197	0.003771	0	0
30	80	-10	180	30.0937	37.3893	13	0.015197	0.003771	0	0
30	80	-10	240	30.0937	37.3893	58	0.015197	0.003771	0	0
30	80	-10	300	30.0937	37.3893	85	0.015197	0.003771	0	0
30	80	0	0	32.4495	32.4294	40	0.008995	0.008995	0	0
30	80	0	60	32.4495	32.4294	66	0.008995	0.008995	0	0
30	80	0	120	32.4495	32.4294	8	0.008995	0.008995	0	0
30	80	0	180	32.4495	32.4294	1	0.008995	0.008995	0	0
30	80	0	240	32.4495	32.4294	16	0.008995	0.008995	0	0
30	80	0	300	32.4495	32.4294	65	0.008995	0.008995	0	0
30	80	10	0	37.4207	30.0894	19	0.003771	0.015197	0	0
30	80	10	60	37.4207	30.0894	15	0.003771	0.015197	0	0
30	80	10	120	37.4207	30.0894	0	0.003771	0.015197	1	5.73079e-05
30	80	10	180	37.4207	30.0894	0	0.003771	0.015197	1	5.73079e-05
30	80	10	240	37.4207	30.0894	1	0.003771	0.015197	0	0
30	80	10	300	37.4207	30.0894	60	0.003771	0.015197	0	0
30	80	20	0	44.1322	30.969	-1		0.015197	0	0
30	80	20	60	44.1322	30.969	-1		0.015197	0	0
30	80	20	120	44.1322	30.969	-1		0.015197	0	0
30	80	20	180	44.1322	30.969	-1		0.015197	0	0
30	80	20	240	44.1322	30.969	-1		0.015197	0	0
30	80	20	300	44.1322	30.969	-1		0.015197	0	0
30	100	-20	0	30.9556	44.0938	-1	0.015197		0	0
30	100	-20	60	30.9556	44.0938	-1	0.015197		0	0
30	100	-20	120	30.9556	44.0938	-1	0.015197		0	0
30	100	-20	180	30.9556	44.0938	-1	0.015197		0	0
30	100	-20	240	30.9556	44.0938	-1	0.015197		0	0
30	100	-20	300	30.9556	44.0938	-1	0.015197		0	0
30	100	-10	0	30.093	37.3895	104	0.015197	0.003771	0	0
30	100	-10	60	30.093	37.3895	61	0.015197	0.003771	0	0
30	100	-10	120	30.093	37.3895	15	0.015197	0.003771	0	0
30	100	-10	180	30.093	37.3895	14	0.015197	0.003771	0	0
30	100	-10	240	30.093	37.3895	75	0.015197	0.003771	0	0
30	100	-10	300	30.093	37.3895	80	0.015197	0.003771	0	0
30	100	0	0	32.4488	32.4297	62	0.008995	0.008995	0	0
30	100	0	60	32.4488	32.4297	47	0.008995	0.008995	0	0
30	100	0	120	32.4488	32.4297	5	0.008995	0.008995	0	0
30	100	0	180	32.4488	32.4297	5	0.008995	0.008995	0	0
30	100	0	240	32.4488	32.4297	33	0.008995	0.008995	0	0
30	100	0	300	32.4488	32.4297	98	0.008995	0.008995	0	0
30	100	10	0	37.4201	30.0897	34	0.003771	0.015197	0	0
30	100	10	60	37.4201	30.0897	15	0.003771	0.015197	0	0
30	100	10	120	37.4201	30.0897	0	0.003771	0.015197	1	5.73079e-05
30	100	10	180	37.4201	30.0897	0	0.003771	0.015197	1	5.73079e-05
30	100	10	240	37.4201	30.0897	2	0.003771	0.015197	0	0
30	100	10	300	37.4201	30.0897	63	0.003771	0.015197	0	0
30	100	20	0	44.1317	30.9693	-1		0.015197	0	0
30	100	20	60	44.1317	30.9693	-1		0.015197	0	0
30	100	20	120	44.1317	30.9693	-1		0.015197	0	0
30	100	20	180	44.1317	30.9693	-1		0.015197	0	0
30	100	20	240	44.1317	30.9693	-1		0.015197	0	0
30	100	20	300	44.1317	30.9693	-1		0.015197	0	0
30	120	-20	0	30.9549	44.094	-1	0.015197		0	0
30	120	-20	60	30.9549	44.094	-1	0.015197		0	0
30	120	-20	120	30.9549	44.094	-1	0.015197		0	0
30	120	-20	180	30.9549	44.094	-1	0.015197		0	0
30	120	-20	240	30.9549	44.094	-1	0.015197		0	0
30	120	-20	300	30.9549	44.094	-1	0.015197		0	0
30	120	-10	0	30.0923	37.3897	140	0.015197	0.003771	0	0
30	120	-10	60	30.0923	37.3897	71	0.015197	0.003771	0	0
30	120	-10	120	30.0923	37.3897	28	0.015197	0.003771	0	0
30	120	-10	180	30.0923	37.3897	32	0.015197	0.003771	0	0
30	120	-10	240	30.0923	37.3897	122	0.015197	0.003771	0	0
30	120	-10	300	30.0923	37.3897	119	0.015197	0.003771	0	0
30	120	0	0	32.4482	32.4299	87	0.008995	0.008995	0	0
30	120	0	60	32.4482	32.4299	47	0.008995	0.008995	0	0
30	120	0	120	32.4482	32.4299	23	0.008995	0.008995	0	0
30	120	0	180	32.4482	32.4299	16	0.008995	0.008995	0	0
30	120	0	240	32.4482	32.4299	155	0.008995	0.008995	0	0
30	120	0	300	32.4482	32.4299	119	0.008995	0.008995	0	0
30	120	10	0	37.4196	30.09	52	0.003771	0.015197	0	0
30	120	10	60	37.4196	30.09	6	0.003771	0.015197	0	0
30	120	10	120	37.4196	30.09	3	0.003771	0.015197	0	0
30	120	10	180	37.4196	30.09	9	0.003771	0.015197	0	0
30	120	10	240	37.4196	30.09	30	0.003771	0.015197	0	0
30	120	10	300	37.4196	30.09	74	0.003771	0.015197	0	0
30	120	20	0	44.1312	30.9696	-1		0.015197	0	0
30	120	20	60	44.1312	30.9696	-1		0.015197	0	0
30	120	20	120	44.1312	30.9696	-1		0.015197	0	0
30	120	20	180	44.1312	30.9696	-1		0.015197	0	0
30	120	20	240	44.1312	30.9696	-1		0.015197	0	0
30	120	20	300	44.1312	30.9696	-1		0.015197	0	0
30	140	-20	0	30.9543	44.0941	-1	0.015197		0	0
30	140	-20	60	30.9543	44.0941	-1	0.015197		0	0
30	140	-20	120	30.9543	44.0941	-1	0.015197		0	0
30	140	-20	180	30.9543	44.0941	-1	0.015197		0	0
30	140	-20	240	30.9543	44.0941	-1	0.015197		0	0
30	140	-20	300	30.9543	44.0941	-1	0.015197		0	0
30	140	-10	0	30.0917	37.3898	171	0.015197	0.003771	0	0
30	140	-10	60	30.0917	37.3898	119	0.015197	0.003771	0	0
30	140	-10	120	30.0917	37.3898	56	0.015197	0.003771	0	0
30	140	-10	180	30.0917	37.3898	196	0.015197	0.003771	0	0
30	140	-10	240	30.0917	37.3898	212	0.015197	0.003771	0	0
30	140	-10	300	30.0917	37.3898	235	0.015197	0.003771	0	0
30	140	0	0	32.4477	32.43	122	0.008995	0.008995	0	0
30	140	0	60	32.4477	32.43	95	0.008995	0.008995	0	0
30	140	0	120	32.4477	32.43	26	0.008995	0.008995	0	0
30	140	0	180	32.4477	32.43	85	0.008995	0.008995	0	0
30	140	0	240	32.4477	32.43	221	0.008995	0.008995	0	0
30	140	0	300	32.4477	32.43	171	0.008995	0.008995	0	0
30	140	10	0	37.4191	30.0901	103	0.003771	0.015197	0	0
30	140	10	60	37.4191	30.0901	27	0.003771	0.015197	0	0
30	140	10	120	37.4191	30.0901	6	0.003771	0.015197	0	0
30	140	10	180	37.4191	30.0901	54	0.003771	0.015197	0	0
30	140	10	240	37.4191	30.0901	130	0.003771	0.015197	0	0
30	140	10	300	37.4191	30.0901	115	0.003771	0.015197	0	0
30	140	20	0	44.1308	30.9697	-1		0.015197	0	0
30	140	20	60	44.1308	30.9697	-1		0.015197	0	0
30	140	20	120	44.1308	30.9697	-1		0.015197	0	0
30	140	20	180	44.1308	30.9697	-1		0.015197	0	0
30	140	20	240	44.1308	30.9697	-1		0.015197	0	0
30	140	20	300	44.1308	30.9697	-1		0.015197	0	0
30	160	-20	0	30.954	44.0941	-1	0.015197		0	0
30	160	-20	60	30.954	44.0941	-1	0.015197		0	0
30	160	-20	120	30.954	44.0941	-1	0.015197		0	0
30	160	-20	180	30.954	44.0941	-1	0.015197		0	0
30	160	-20	240	30.954	44.0941	-1	0.015197		0	0
30	160	-20	300	30.954	44.0941	-1	0.015197		0	0
30	160	-10	0	30.0913	37.3898	168	0.015197	0.003771	0	0
30	160	-10	60	30.0913	37.3898	131	0.015197	0.003771	0	0
30	160	-10	120	30.0913	37.3898	214	0.015197	0.003771	0	0
30	160	-10	180	30.0913	37.3898	337	0.015197	0.003771	0	0
30	160	-10	240	30.0913	37.3898	243	0.015197	0.003771	0	0
30	160	-10	300	30.0913	37.3898	366	0.015197	0.003771	0	0
30	160	0	0	32.4473	32.43	213	0.008995	0.008995	0	0
30	160	0	60	32.4473	32.43	120	0.008995	0.008995	0	0
30	160	0	120	32.4473	32.43	92	0.008995	0.008995	0	0
30	160	0	180	32.4473	32.43	309	0.008995	0.008995	0	0
30	160	0	240	32.4473	32.43	298	0.008995	0.008995	0	0
30	160	0	300	32.4473	32.43	261	0.008995	0.008995	0	0
30	160	10	0	37.4188	30.0901	90	0.003771	0.015197	0	0
30	160	10	60	37.4188	30.0901	57	0.003771	0.015197	0	0
30	160	10	120	37.4188	30.0901	46	0.003771	0.015197	0	0
30	160	10	180	37.4188	30.0901	119	0.003771	0.015197	0	0
30	160	10	240	37.4188	30.0901	314	0.003771	0.015197	0	0
30	160	10	300	37.4188	30.0901	135	0.003771	0.015197	0	0
30	160	20	0	44.1306	30.9697	-1		0.015197	0	0
30	160	20	60	44.1306	30.9697	-1		0.015197	0	0
30	160	20	120	44.1306	30.9697	-1		0.015197	0	0
30	160	20	180	44.1306	30.9697	-1		0.015197	0	0
30	160	20	240	44.1306	30.9697	-1		0.015197	0	0
30	160	20	300	44.1306	30.9697	-1		0.015197	0	0
30	180	-20	0	30.9538	44.0941	-1	0.015197		0	0
30	180	-20	60	30.9538	44.0941	-1	0.015197		0	0
30	180	-20	120	30.9538	44.0941	-1	0.015197		0	0
30	180	-20	180	30.9538	44.0941	-1	0.015197		0	0
30	180	-20	240	30.9538	44.0941	-1	0.015197		0	0
30	180	-20	300	30.9538	44.0941	-1	0.015197		0	0
30	180	-10	0	30.0911	37.3898	215	0.015197	0.003771	0	0
30	180	-10	60	30.0911	37.3898	208	0.015197	0.003771	0	0
30	180	-10	120	30.0911	37.3898	330	0.015197	0.003771	0	0
30	180	-10	180	30.0911	37.3898	393	0.015197	0.003771	0	0
30	180	-10	240	30.0911	37.3898	374	0.015197	0.003771	0	0
30	180	-10	300	30.0911	37.3898	327	0.015197	0.003771	0	0
30	180	0	0	32.4471	32.43	200	0.008995	0.008995	0	0
30	180	0	60	32.4471	32.43	206	0.008995	0.008995	0	0
30	180	0	120	32.4471	32.43	254	0.008995	0.008995	0	0
30	180	0	180	32.4471	32.43	354	0.008995	0.008995	0	0
30	180	0	240	32.4471	32.43	391	0.008995	0.008995	0	0
30	180	0	300	32.4471	32.43	461	0.008995	0.008995	0	0
30	180	10	0	37.4187	30.09	179	0.003771	0.015197	0	0
30	180	10	60	37.4187	30.09	128	0.003771	0.015197	0	0
30	180	10	120	37.4187	30.09	213	0.003771	0.015197	0	0
30	180	10	180	37.4187	30.09	262	0.003771	0.015197	0	0
30	180	10	240	37.4187	30.09	424	0.003771	0.015197	0	0
30	180	10	300	37.4187	30.09	280	0.003771	0.015197	0	0
30	180	20	0	44.1304	30.9696	-1		0.015197	0	0
30	180	20	60	44.1304	30.9696	-1		0.015197	0	0
30	180	20	120	44.1304	30.9696	-1		0.015197	0	0
30	180	20	180	44.1304	30.9696	-1		0.015197	0	0
30	180	20	240	44.1304	30.9696	-1		0.015197	0	0
30	180	20	300	44.1304	30.9696	-1		0.015197	0	0
30	200	-20	0	30.9539	44.0939	-1	0.015197		0	0
30	200	-20	60	30.9539	44.0939	-1	0.015197		0	0
30	200	-20	120	30.9539	44.0939	-1	0.015197		0	0
30	200	-20	180	30.9539	44.0939	-1	0.015197		0	0
30	200	-20	240	30.9539	44.0939	-1	0.015197		0	0
30	200	-20	300	30.9539	44.0939	-1	0.015197		0	0
30	200	-10	0	30.0912	37.3896	236	0.015197	0.003771	0	0
30	200	-10	60	30.0912	37.3896	403	0.015197	0.003771	0	0
30	200	-10	120	30.0912	37.3896	333	0.015197	0.003771	0	0
30	200	-10	180	30.0912	37.3896	440	0.015197	0.003771	0	0
30	200	-10	240	30.0912	37.3896	256	0.015197	0.003771	0	0
30	200	-10	300	30.0912	37.3896	335	0.015197	0.003771	0	0
30	200	0	0	32.4472	32.4298	216	0.008995	0.008995	0	0
30	200	0	60	32.4472	32.4298	412	0.008995	0.008995	0	0
30	200	0	120	32.4472	32.4298	299	0.008995	0.008995	0	0
30	200	0	180	32.4472	32.4298	418	0.008995	0.008995	0	0
30	200	0	240	32.4472	32.4298	310	0.008995	0.008995	0	0
30	200	0	300	32.4472	32.4298	438	0.008995	0.008995	0	0
30	200	10	0	37.4187	30.0898	237	0.003771	0.015197	0	0
30	200	10	60	37.4187	30.0898	306	0.003771	0.015197	0	0
30	200	10	120	37.4187	30.0898	265	0.003771	0.015197	0	0
30	200	10	180	37.4187	30.0898	355	0.003771	0.015197	0	0
30	200	10	240	37.4187	30.0898	366	0.003771	0.015197	0	0
30	200	10	300	37.4187	30.0898	471	0.003771	0.015197	0	0
30	200	20	0	44.1305	30.9694	-1		0.015197	0	0
30	200	20	60	44.1305	30.9694	-1		0.015197	0	0
30	200	20	120	44.1305	30.9694	-1		0.015197	0	0
30	200	20	180	44.1305	30.9694	-1		0.015197	0	0
30	200	20	240	44.1305	30.9694	-1		0.015197	0	0
30	200	20	300	44.1305	30.9694	-1		0.015197	0	0
30	220	-20	0	30.9542	44.0937	-1	0.015197		0	0
30	220	-20	60	30.9542	44.0937	-1	0.015197		0	0
30	220	-20	120	30.9542	44.0937	-1	0.015197		0	0
30	220	-20	180	30.9542	44.0937	-1	0.015197		0	0
30	220	-20	240	30.9542	44.0937	-1	0.015197		0	0
30	220	-20	300	30.9542	44.0937	-1	0.015197		0	0
30	220	-10	0	30.0916	37.3894	222	0.015197	0.003771	0	0
30	220	-10	60	30.0916	37.3894	369	0.015197	0.003771	0	0
30	220	-10	120	30.0916	37.3894	342	0.015197	0.003771	0	0
30	220	-10	180	30.0916	37.3894	380	0.015197	0.003771	0	0
30	220	-10	240	30.0916	37.3894	280	0.015197	0.003771	0	0
30	220	-10	300	30.0916	37.3894	265	0.015197	0.003771	0	0
30	220	0	0	32.4475	32.4295	212	0.008995	0.008995	0	0
30	220	0	60	32.4475	32.4295	415	0.008995	0.008995	0	0
30	220	0	120	32.4475	32.4295	371	0.008995	0.008995	0	0
30	220	0	180	32.4475	32.4295	454	0.008995	0.008995	0	0
30	220	0	240	32.4475	32.4295	304	0.008995	0.008995	0	0
30	220	0	300	32.4475	32.4295	279	0.008995	0.008995	0	0
30	220	10	0	37.419	30.0896	189	0.003771	0.015197	0	0
30	220	10	60	37.419	30.0896	390	0.003771	0.015197	0	0
30	220	10	120	37.419	30.0896	333	0.003771	0.015197	0	0
30	220	10	180	37.419	30.0896	327	0.003771	0.015197	0	0
30	220	10	240	37.419	30.0896	323	0.003771	0.015197	0	0
30	220	10	300	37.419	30.0896	483	0.003771	0.015197	0	0
30	220	20	0	44.1307	30.9692	-1		0.015197	0	0
30	220	20	60	44.1307	30.9692	-1		0.015197	0	0
30	220	20	120	44.1307	30.9692	-1		0.015197	0	0
30	220	20	180	44.1307	30.9692	-1		0.015197	0	0
30	220	20	240	44.1307	30.9692	-1		0.015197	0	0
30	220	20	300	44.1307	30.9692	-1		0.015197	0	0
30	240	-20	0	30.9547	44.0935	-1	0.015197		0	0
30	240	-20	60	30.9547	44.0935	-1	0.015197		0	0
30	240	-20	120	30.9547	44.0935	-1	0.015197		0	0
30	240	-20	180	30.9547	44.0935	-1	0.015197		0	0
30	240	-20	240	30.9547	44.0935	-1	0.015197		0	0
30	240	-20	300	30.9547	44.0935	-1	0.015197		0	0
30	240	-10	0	30.0921	37.3891	173	0.015197	0.003771	0	0
30	240	-10	60	30.0921	37.3891	196	0.015197	0.003771	0	0
30	240	-10	120	30.0921	37.3891	305	0.015197	0.003771	0	0
30	240	-10	180	30.0921	37.3891	355	0.015197	0.003771	0	0
30	240	-10	240	30.0921	37.3891	201	0.015197	0.003771	0	0
30	240	-10	300	30.0921	37.3891	182	0.015197	0.003771	0	0
30	240	0	0	32.448	32.4292	187	0.008995	0.008995	0	0
30	240	0	60	32.448	32.4292	374	0.008995	0.008995	0	0
30	240	0	120	32.448	32.4292	400	0.008995	0.008995	0	0
30	240	0	180	32.448	32.4292	331	0.008995	0.008995	0	0
30	240	0	240	32.448	32.4292	296	0.008995	0.008995	0	0
30	240	0	300	32.448	32.4292	205	0.008995	0.008995	0	0
30	240	10	0	37.4194	30.0892	168	0.003771	0.015197	0	0
30	240	10	60	37.4194	30.0892	334	0.003771	0.015197	0	0
30	240	10	120	37.4194	30.0892	438	0.003771	0.015197	0	0
30	240	10	180	37.4194	30.0892	355	0.003771	0.015197	0	0
30	240	10	240	37.4194	30.0892	289	0.003771	0.015197	0	0
30	240	10	300	37.4194	30.0892	172	0.003771	0.015197	0	0
30	240	20	0	44.1311	30.9688	-1		0.015197	0	0
30	240	20	60	44.1311	30.9688	-1		0.015197	0	0
30	240	20	120	44.1311	30.9688	-1		0.015197	0	0
30	240	20	180	44.1311	30.9688	-1		0.015197	0	0
30	240	20	240	44.1311	30.9688	-1		0.015197	0	0
30	240	20	300	44.1311	30.9688	-1		0.015197	0	0
30	260	-20	0	30.9553	44.0933	-1	0.015197		0	0
30	260	-20	60	30.9553	44.0933	-1	0.015197		0	0
30	260	-20	120	30.9553	44.0933	-1	0.015197		0	0
30	260	-20	180	30.9553	44.0933	-1	0.015197		0	0
30	260	-20	240	30.9553	44.0933	-1	0.015197		0	0
30	260	-20	300	30.9553	44.0933	-1	0.015197		0	0
30	260	-10	0	30.0927	37.3888	88	0.015197	0.003771	0	0
30	260	-10	60	30.0927	37.3888	160	0.015197	0.003771	0	0
30	260	-10	120	30.0927	37.3888	397	0.015197	0.003771	0	0
30	260	-10	180	30.0927	37.3888	163	0.015197	0.003771	0	0
30	260	-10	240	30.0927	37.3888	90	0.015197	0.003771	0	0
30	260	-10	300	30.0927	37.3888	123	0.015197	0.003771	0	0
30	260	0	0	32.4486	32.4289	175	0.008995	0.008995	0	0
30	260	0	60	32.4486	32.4289	225	0.008995	0.008995	0	0
30	260	0	120	32.4486	32.4289	344	0.008995	0.008995	0	0
30	260	0	180	32.4486	32.4289	271	0.008995	0.008995	0	0
30	260	0	240	32.4486	32.4289	111	0.008995	0.008995	0	0
30	260	0	300	32.4486	32.4289	115	0.008995	0.008995	0	0
30	260	10	0	37.42	30.0889	128	0.003771	0.015197	0	0
30	260	10	60	37.42	30.0889	318	0.003771	0.015197	0	0
30	260	10	120	37.42	30.0889	293	0.003771	0.015197	0	0
30	260	10	180	37.42	30.0889	273	0.003771	0.015197	0	0
30	260	10	240	37.42	30.0889	151	0.003771	0.015197	0	0
30	260	10	300	37.42	30.0889	75	0.003771	0.015197	0	0
30	260	20	0	44.1315	30.9685	-1		0.015197	0	0
30	260	20	60	44.1315	30.9685	-1		0.015197	0	0
30	260	20	120	44.1315	30.9685	-1		0.015197	0	0
30	260	20	180	44.1315	30.9685	-1		0.015197	0	0
30	260	20	240	44.1315	30.9685	-1		0.015197	0	0
30	260	20	300	44.1315	30.9685	-1		0.015197	0	0
30	280	-20	0	30.956	44.0931	-1	0.015197		0	0
30	280	-20	60	30.956	44.0931	-1	0.015197		0	0
30	280	-20	120	30.956	44.0931	-1	0.015197		0	0
30	280	-20	180	30.956	44.0931	-1	0.015197		0	0
30	280	-20	240	30.956	44.0931	-1	0.015197		0	0
30	280	-20	300	30.956	44.0931	-1	0.015197		0	0
30	280	-10	0	30.0935	37.3886	105	0.015197	0.003771	0	0
30	280	-10	60	30.0935	37.3886	175	0.015197	0.003771	0	0
30	280	-10	120	30.0935	37.3886	193	0.015197	0.003771	0	0
30	280	-10	180	30.0935	37.3886	75	0.015197	0.003771	0	0
30	280	-10	240	30.0935	37.3886	54	0.015197	0.003771	0	0
30	280	-10	300	30.0935	37.3886	97	0.015197	0.003771	0	0
30	280	0	0	32.4493	32.4286	132	0.008995	0.008995	0	0
30	280	0	60	32.4493	32.4286	223	0.008995	0.008995	0	0
30	280	0	120	32.4493	32.4286	211	0.008995	0.008995	0	0
30	280	0	180	32.4493	32.4286	63	0.008995	0.008995	0	0
30	280	0	240	32.4493	32.4286	44	0.008995	0.008995	0	0
30	280	0	300	32.4493	32.4286	112	0.008995	0.008995	0	0
30	280	10	0	37.4205	30.0886	99	0.003771	0.015197	0	0
30	280	10	60	37.4205	30.0886	206	0.003771	0.015197	0	0
30	280	10	120	37.4205	30.0886	191	0.003771	0.015197	0	0
30	280	10	180	37.4205	30.0886	184	0.003771	0.015197	0	0
30	280	10	240	37.4205	30.0886	33	0.003771	0.015197	0	0
30	280	10	300	37.4205	30.0886	83	0.003771	0.015197	0	0
30	280	20	0	44.132	30.9682	-1		0.015197	0	0
30	280	20	60	44.132	30.9682	-1		0.015197	0	0
30	280	20	120	44.132	30.9682	-1		0.015197	0	0
30	280	20	180	44.132	30.9682	-1		0.015197	0	0
30	280	20	240	44.132	30.9682	-1		0.015197	0	0
30	280	20	300	44.132	30.9682	-1		0.015197	0	0
30	300	-20	0	30.9567	44.0929	-1	0.015197		0	0
30	300	-20	60	30.9567	44.0929	-1	0.015197		0	0
30	300	-20	120	30.9567	44.0929	-1	0.015197		0	0
30	300	-20	180	30.9567	44.0929	-1	0.015197		0	0
30	300	-20	240	30.9567	44.0929	-1	0.015197		0	0
30	300	-20	300	30.9567	44.0929	-1	0.015197		0	0
30	300	-10	0	30.0942	37.3884	105	0.015197	0.003771	0	0
30	300	-10	60	30.0942	37.3884	200	0.015197	0.003771	0	0
30	300	-10	120	30.0942	37.3884	45	0.015197	0.003771	0	0
30	300	-10	180	30.0942	37.3884	49	0.015197	0.003771	0	0
30	300	-10	240	30.0942	37.3884	20	0.015197	0.003771	0	0
30	300	-10	300	30.0942	37.3884	76	0.015197	0.003771	0	0
30	300	0	0	32.4499	32.4284	62	0.008995	0.008995	0	0
30	300	0	60	32.4499	32.4284	138	0.008995	0.008995	0	0
30	300	0	120	32.4499	32.4284	111	0.008995	0.008995	0	0
30	300	0	180	32.4499	32.4284	15	0.008995	0.008995	0	0
30	300	0	240	32.4499	32.4284	14	0.008995	0.008995	0	0
30	300	0	300	32.4499	32.4284	90	0.008995	0.008995	0	0
30	300	10	0	37.4211	30.0883	75	0.003771	0.015197	0	0
30	300	10	60	37.4211	30.0883	91	0.003771	0.015197	0	0
30	300	10	120	37.4211	30.0883	79	0.003771	0.015197	0	0
30	300	10	180	37.4211	30.0883	13	0.003771	0.015197	0	0
30	300	10	240	37.4211	30.0883	17	0.003771	0.015197	0	0
30	300	10	300	37.4211	30.0883	77	0.003771	0.015197	0	0
30	300	20	0	44.1325	30.968	-1		0.015197	0	0
30	300	20	60	44.1325	30.968	-1		0.015197	0	0
30	300	20	120	44.1325	30.968	-1		0.015197	0	0
30	300	20	180	44.1325	30.968	-1		0.015197	0	0
30	300	20	240	44.1325	30.968	-1		0.015197	0	0
30	300	20	300	44.1325	30.968	-1		0.015197	0	0
30	320	-20	0	30.9573	44.0928	-1	0.015197		0	0
30	320	-20	60	30.9573	44.0928	-1	0.015197		0	0
30	320	-20	120	30.9573	44.0928	-1	0.015197		0	0
30	320	-20	180	30.9573	44.0928	-1	0.015197		0	0
30	320	-20	240	30.9573	44.0928	-1	0.015197		0	0
30	320	-20	300	30.9573	44.0928	-1	0.015197		0	0
30	320	-10	0	30.0947	37.3883	44	0.015197	0.003771	0	0
30	320	-10	60	30.0947	37.3883	134	0.015197	0.003771	0	0
30	320	-10	120	30.0947	37.3883	31	0.015197	0.003771	0	0
30	320	-10	180	30.0947	37.3883	3	0.015197	0.003771	0	0
30	320	-10	240	30.0947	37.3883	6	0.015197	0.003771	0	0
30	320	-10	300	30.0947	37.3883	50	0.015197	0.003771	0	0
30	320	0	0	32.4505	32.4283	55	0.008995	0.008995	0	0
30	320	0	60	32.4505	32.4283	63	0.008995	0.008995	0	0
30	320	0	120	32.4505	32.4283	48	0.008995	0.008995	0	0
30	320	0	180	32.4505	32.4283	2	0.008995	0.008995	0	0
30	320	0	240	32.4505	32.4283	13	0.008995	0.008995	0	0
30	320	0	300	32.4505	32.4283	60	0.008995	0.008995	0	0
30	320	10	0	37.4216	30.0882	72	0.003771	0.015197	0	0
30	320	10	60	37.4216	30.0882	61	0.003771	0.015197	0	0
30	320	10	120	37.4216	30.0882	24	0.003771	0.015197	0	0
30	320	10	180	37.4216	30.0882	2	0.003771	0.015197	0	0
30	320	10	240	37.4216	30.0882	3	0.003771	0.015197	0	0
30	320	10	300	37.4216	30.0882	57	0.003771	0.015197	0	0
30	320	20	0	44.1329	30.9678	-1		0.015197	0	0
30	320	20	60	44.1329	30.9678	-1		0.015197	0	0
30	320	20	120	44.1329	30.9678	-1		0.015197	0	0
30	320	20	180	44.1329	30.9678	-1		0.015197	0	0
30	320	20	240	44.1329	30.9678	-1		0.015197	0	0
30	320	20	300	44.1329	30.9678	-1		0.015197	0	0
30	340	-20	0	30.9577	44.0928	-1	0.015197		0	0
30	340	-20	60	30.9577	44.0928	-1	0.015197		0	0
30	340	-20	120	30.9577	44.0928	-1	0.015197		0	0
30	340	-20	180	30.9577	44.0928	-1	0.015197		0	0
30	340	-20	240	30.9577	44.0928	-1	0.015197		0	0
30	340	-20	300	30.9577	44.0928	-1	0.015197		0	0
30	340	-10	0	30.0951	37.3883	19	0.015197	0.003771	0	0
30	340	-10	60	30.0951	37.3883	84	0.015197	0.003771	0	0
30	340	-10	120	30.0951	37.3883	35	0.015197	0.003771	0	0
30	340	-10	180	30.0951	37.3883	1	0.015197	0.003771	0	0
30	340	-10	240	30.0951	37.3883	32	0.015197	0.003771	0	0
30	340	-10	300	30.0951	37.3883	41	0.015197	0.003771	0	0
30	340	0	0	32.4508	32.4282	50	0.008995	0.008995	0	0
30	340	0	60	32.4508	32.4282	62	0.008995	0.008995	0	0
30	340	0	120	32.4508	32.4282	24	0.008995	0.008995	0	0
30	340	0	180	32.4508	32.4282	1	0.008995	0.008995	0	0
30	340	0	240	32.4508	32.4282	21	0.008995	0.008995	0	0
30	340	0	300	32.4508	32.4282	40	0.008995	0.008995	0	0
30	340	10	0	37.4219	30.0882	67	0.003771	0.015197	0	0
30	340	10	60	37.4219	30.0882	33	0.003771	0.015197	0	0
30	340	10	120	37.4219	30.0882	9	0.003771	0.015197	0	0
30	340	10	180	37.4219	30.0882	1	0.003771	0.015197	0	0
30	340	10	240	37.4219	30.0882	1	0.003771	0.015197	0	0
30	340	10	300	37.4219	30.0882	48	0.003771	0.015197	0	0
30	340	20	0	44.1332	30.9678	-1		0.015197	0	0
30	340	20	60	44.1332	30.9678	-1		0.015197	0	0
30	340	20	120	44.1332	30.9678	-1		0.015197	0	0
30	340	20	180	44.1332	30.9678	-1		0.015197	0	0
30	340	20	240	44.1332	30.9678	-1		0.015197	0	0
30	340	20	300	44.1332	30.9678	-1		0.015197	0	0
40	0	0	0	41.8727	41.8493	-1	8.4e-05	8.4e-05	0	0
40	0	0	60	41.8727	41.8493	-1	8.4e-05	8.4e-05	0	0
40	0	0	120	41.8727	41.8493	-1	8.4e-05	8.4e-05	0	0
40	0	0	180	41.8727	41.8493	-1	8.4e-05	8.4e-05	0	0
40	0	0	240	41.8727	41.8493	-1	8.4e-05	8.4e-05	0	0
40	0	0	300	41.8727	41.8493	-1	8.4e-05	8.4e-05	0	0
40	15	0	0	41.8727	41.8494	-1	8.4e-05	8.4e-05	0	0
40	15	0	60	41.8727	41.8494	-1	8.4e-05	8.4e-05	0	0
40	15	0	120	41.8727	41.8494	-1	8.4e-05	8.4e-05	0	0
40	15	0	180	41.8727	41.8494	-1	8.4e-05	8.4e-05	0	0
40	15	0	240	41.8727	41.8494	-1	8.4e-05	8.4e-05	0	0
40	15	0	300	41.8727	41.8494	-1	8.4e-05	8.4e-05	0	0
40	30	0	0	41.8725	41.8496	-1	8.4e-05	8.4e-05	0	0
40	30	0	60	41.8725	41.8496	-1	8.4e-05	8.4e-05	0	0
40	30	0	120	41.8725	41.8496	-1	8.4e-05	8.4e-05	0	0
40	30	0	180	41.8725	41.8496	-1	8.4e-05	8.4e-05	0	0
40	30	0	240	41.8725	41.8496	-1	8.4e-05	8.4e-05	0	0
40	30	0	300	41.8725	41.8496	-1	8.4e-05	8.4e-05	0	0
40	45	0	0	41.8722	41.8498	-1	8.4e-05	8.4e-05	0	0
40	45	0	60	41.8722	41.8498	-1	8.4e-05	8.4e-05	0	0
40	45	0	120	41.8722	41.8498	-1	8.4e-05	8.4e-05	0	0
40	45	0	180	41.8722	41.8498	-1	8.4e-05	8.4e-05	0	0
40	45	0	240	41.8722	41.8498	-1	8.4e-05	8.4e-05	0	0
40	45	0	300	41.8722	41.8498	-1	8.4e-05	8.4e-05	0	0
40	60	0	0	41.8718	41.85	-1	8.4e-05	8.4e-05	0	0
40	60	0	60	41.8718	41.85	-1	8.4e-05	8.4e-05	0	0
40	60	0	120	41.8718	41.85	-1	8.4e-05	8.4e-05	0	0
40	60	0	180	41.8718	41.85	-1	8.4e-05	8.4e-05	0	0
40	60	0	240	41.8718	41.85	-1	8.4e-05	8.4e-05	0	0
40	60	0	300	41.8718	41.85	-1	8.4e-05	8.4e-05	0	0
40	75	0	0	41.8714	41.8503	-1	8.4e-05	8.4e-05	0	0
40	75	0	60	41.8714	41.8503	-1	8.4e-05	8.4e-05	0	0
40	75	0	120	41.8714	41.8503	-1	8.4e-05	8.4e-05	0	0
40	75	0	180	41.8714	41.8503	-1	8.4e-05	8.4e-05	0	0
40	75	0	240	41.8714	41.8503	-1	8.4e-05	8.4e-05	0	0
40	75	0	300	41.8714	41.8503	-1	8.4e-05	8.4e-05	0	0
40	90	0	0	41.8708	41.8505	-1	8.4e-05	8.4e-05	0	0
40	90	0	60	41.8708	41.8505	-1	8.4e-05	8.4e-05	0	0
40	90	0	120	41.8708	41.8505	-1	8.4e-05	8.4e-05	0	0
40	90	0	180	41.8708	41.8505	-1	8.4e-05	8.4e-05	0	0
40	90	0	240	41.8708	41.8505	-1	8.4e-05	8.4e-05	0	0
40	90	0	300	41.8708	41.8505	-1	8.4e-05	8.4e-05	0	0
40	105	0	0	41.8703	41.8507	-1	8.4e-05	8.4e-05	0	0
40	105	0	60	41.8703	41.8507	-1	8.4e-05	8.4e-05	0	0
40	105	0	120	41.8703	41.8507	-1	8.4e-05	8.4e-05	0	0
40	105	0	180	41.8703	41.8507	-1	8.4e-05	8.4e-05	0	0
40	105	0	240	41.8703	41.8507	-1	8.4e-05	8.4e-05	0	0
40	105	0	300	41.8703	41.8507	-1	8.4e-05	8.4e-05	0	0
40	120	0	0	41.8698	41.8509	-1	8.4e-05	8.4e-05	0	0
40	120	0	60	41.8698	41.8509	-1	8.4e-05	8.4e-05	0	0
40	120	0	120	41.8698	41.8509	-1	8.4e-05	8.4e-05	0	0
40	120	0	180	41.8698	41.8509	-1	8.4e-05	8.4e-05	0	0
40	120	0	240	41.8698	41.8509	-1	8.4e-05	8.4e-05	0	0
40	120	0	300	41.8698	41.8509	-1	8.4e-05	8.4e-05	0	0
40	135	0	0	41.8694	41.851	-1	8.4e-05	8.4e-05	0	0
40	135	0	60	41.8694	41.851	-1	8.4e-05	8.4e-05	0	0
40	135	0	120	41.8694	41.851	-1	8.4e-05	8.4e-05	0	0
40	135	0	180	41.8694	41.851	-1	8.4e-05	8.4e-05	0	0
40	135	0	240	41.8694	41.851	-1	8.4e-05	8.4e-05	0	0
40	135	0	300	41.8694	41.851	-1	8.4e-05	8.4e-05	0	0
40	150	0	0	41.8691	41.8511	-1	8.4e-05	8.4e-05	0	0
40	150	0	60	41.8691	41.8511	-1	8.4e-05	8.4e-05	0	0
40	150	0	120	41.8691	41.8511	-1	8.4e-05	8.4e-05	0	0
40	150	0	180	41.8691	41.8511	-1	8.4e-05	8.4e-05	0	0
40	150	0	240	41.8691	41.8511	-1	8.4e-05	8.4e-05	0	0
40	150	0	300	41.8691	41.8511	-1	8.4e-05	8.4e-05	0	0
40	165	0	0	41.8688	41.851	-1	8.4e-05	8.4e-05	0	0
40	165	0	60	41.8688	41.851	-1	8.4e-05	8.4e-05	0	0
40	165	0	120	41.8688	41.851	-1	8.4e-05	8.4e-05	0	0
40	165	0	180	41.8688	41.851	-1	8.4e-05	8.4e-05	0	0
40	165	0	240	41.8688	41.851	-1	8.4e-05	8.4e-05	0	0
40	165	0	300	41.8688	41.851	-1	8.4e-05	8.4e-05	0	0
40	180	0	0	41.8687	41.851	-1	8.4e-05	8.4e-05	0	0
40	180	0	60	41.8687	41.851	-1	8.4e-05	8.4e-05	0	0
40	180	0	120	41.8687	41.851	-1	8.4e-05	8.4e-05	0	0
40	180	0	180	41.8687	41.851	-1	8.4e-05	8.4e-05	0	0
40	180	0	240	41.8687	41.851	-1	8.4e-05	8.4e-05	0	0
40	180	0	300	41.8687	41.851	-1	8.4e-05	8.4e-05	0	0
40	195	0	0	41.8688	41.8508	-1	8.4e-05	8.4e-05	0	0
40	195	0	60	41.8688	41.8508	-1	8.4e-05	8.4e-05	0	0
40	195	0	120	41.8688	41.8508	-1	8.4e-05	8.4e-05	0	0
40	195	0	180	41.8688	41.8508	-1	8.4e-05	8.4e-05	0	0
40	195	0	240	41.8688	41.8508	-1	8.4e-05	8.4e-05	0	0
40	195	0	300	41.8688	41.8508	-1	8.4e-05	8.4e-05	0	0
40	210	0	0	41.869	41.8507	-1	8.4e-05	8.4e-05	0	0
40	210	0	60	41.869	41.8507	-1	8.4e-05	8.4e-05	0	0
40	210	0	120	41.869	41.8507	-1	8.4e-05	8.4e-05	0	0
40	210	0	180	41.869	41.8507	-1	8.4e-05	8.4e-05	0	0
40	210	0	240	41.869	41.8507	-1	8.4e-05	8.4e-05	0	0
40	210	0	300	41.869	41.8507	-1	8.4e-05	8.4e-05	0	0
40	225	0	0	41.8692	41.8504	-1	8.4e-05	8.4e-05	0	0
40	225	0	60	41.8692	41.8504	-1	8.4e-05	8.4e-05	0	0
40	225	0	120	41.8692	41.8504	-1	8.4e-05	8.4e-05	0	0
40	225	0	180	41.8692	41.8504	-1	8.4e-05	8.4e-05	0	0
40	225	0	240	41.8692	41.8504	-1	8.4e-05	8.4e-05	0	0
40	225	0	300	41.8692	41.8504	-1	8.4e-05	8.4e-05	0	0
40	240	0	0	41.8696	41.8502	-1	8.4e-05	8.4e-05	0	0
40	240	0	60	41.8696	41.8502	-1	8.4e-05	8.4e-05	0	0
40	240	0	120	41.8696	41.8502	-1	8.4e-05	8.4e-05	0	0
40	240	0	180	41.8696	41.8502	-1	8.4e-05	8.4e-05	0	0
40	240	0	240	41.8696	41.8502	-1	8.4e-05	8.4e-05	0	0
40	240	0	300	41.8696	41.8502	-1	8.4e-05	8.4e-05	0	0
40	255	0	0	41.8701	41.8499	-1	8.4e-05	8.4e-05	0	0
40	255	0	60	41.8701	41.8499	-1	8.4e-05	8.4e-05	0	0
40	255	0	120	41.8701	41.8499	-1	8.4e-05	8.4e-05	0	0
40	255	0	180	41.8701	41.8499	-1	8.4e-05	8.4e-05	0	0
40	255	0	240	41.8701	41.8499	-1	8.4e-05	8.4e-05	0	0
40	255	0	300	41.8701	41.8499	-1	8.4e-05	8.4e-05	0	0
40	270	0	0	41.8706	41.8497	-1	8.4e-05	8.4e-05	0	0
40	270	0	60	41.8706	41.8497	-1	8.4e-05	8.4e-05	0	0
40	270	0	120	41.8706	41.8497	-1	8.4e-05	8.4e-05	0	0
40	270	0	180	41.8706	41.8497	-1	8.4e-05	8.4e-05	0	0
40	270	0	240	41.8706	41.8497	-1	8.4e-05	8.4e-05	0	0
40	270	0	300	41.8706	41.8497	-1	8.4e-05	8.4e-05	0	0
40	285	0	0	41.8711	41.8495	-1	8.4e-05	8.4e-05	0	0
40	285	0	60	41.8711	41.8495	-1	8.4e-05	8.4e-05	0	0
40	285	0	120	41.8711	41.8495	-1	8.4e-05	8.4e-05	0	0
40	285	0	180	41.8711	41.8495	-1	8.4e-05	8.4e-05	0	0
40	285	0	240	41.8711	41.8495	-1	8.4e-05	8.4e-05	0	0
40	285	0	300	41.8711	41.8495	-1	8.4e-05	8.4e-05	0	0
40	300	0	0	41.8716	41.8493	-1	8.4e-05	8.4e-05	0	0
40	300	0	60	41.8716	41.8493	-1	8.4e-05	8.4e-05	0	0
40	300	0	120	41.8716	41.8493	-1	8.4e-05	8.4e-05	0	0
40	300	0	180	41.8716	41.8493	-1	8.4e-05	8.4e-05	0	0
40	300	0	240	41.8716	41.8493	-1	8.4e-05	8.4e-05	0	0
40	300	0	300	41.8716	41.8493	-1	8.4e-05	8.4e-05	0	0
40	315	0	0	41.8721	41.8492	-1	8.4e-05	8.4e-05	0	0
40	315	0	60	41.8721	41.8492	-1	8.4e-05	8.4e-05	0	0
40	315	0	120	41.8721	41.8492	-1	8.4e-05	8.4e-05	0	0
40	315	0	180	41.8721	41.8492	-1	8.4e-05	8.4e-05	0	0
40	315	0	240	41.8721	41.8492	-1	8.4e-05	8.4e-05	0	0
40	315	0	300	41.8721	41.8492	-1	8.4e-05	8.4e-05	0	0
40	330	0	0	41.8724	41.8492	-1	8.4e-05	8.4e-05	0	0
40	330	0	60	41.8724	41.8492	-1	8.4e-05	8.4e-05	0	0
40	330	0	120	41.8724	41.8492	-1	8.4e-05	8.4e-05	0	0
40	330	0	180	41.8724	41.8492	-1	8.4e-05	8.4e-05	0	0
40	330	0	240	41.8724	41.8492	-1	8.4e-05	8.4e-05	0	0
40	330	0	300	41.8724	41.8492	-1	8.4e-05	8.4e-05	0	0
40	345	0	0	41.8726	41.8492	-1	8.4e-05	8.4e-05	0	0
40	345	0	60	41.8726	41.8492	-1	8.4e-05	8.4e-05	0	0
40	345	0	120	41.8726	41.8492	-1	8.4e-05	8.4e-05	0	0
40	345	0	180	41.8726	41.8492	-1	8.4e-05	8.4e-05	0	0
40	345	0	240	41.8726	41.8492	-1	8.4e-05	8.4e-05	0	0
40	345	0	300	41.8726	41.8492	-1	8.4e-05	8.4e-05	0	0
										0.000737662

## Sheet: OffAxis14
r	theta	t	phi	dist1	dist1	clashes	prob dist1	prob dist2	clashes 0 or 1	H*I*J	#clashes<10	H*I*L		0	0	0
0	0	-20	0	1.0654	41.065	-1	0	8.4e-05	0	0				1	0	0
0	0	-20	60	1.0654	41.065	-1	0	8.4e-05	0	0				2	0	0
0	0	-20	120	1.0654	41.065	-1	0	8.4e-05	0	0				3	0	0
0	0	-20	180	1.0654	41.065	-1	0	8.4e-05	0	0				4	0	0
0	0	-20	240	1.0654	41.065	-1	0	8.4e-05	0	0				5	78	0.002179
0	0	-20	300	1.0654	41.065	-1	0	8.4e-05	0	0				6	286	0.00799
0	0	-10	0	11.0654	31.065	142	0.034445	0.012851	0	0				7	397	0.011091
0	0	-10	60	11.0654	31.065	162	0.034445	0.012851	0	0				8	311	0.008688
0	0	-10	120	11.0654	31.065	183	0.034445	0.012851	0	0				9	734	0.020505
0	0	-10	180	11.0654	31.065	105	0.034445	0.012851	0	0				10	957	0.026735
0	0	-10	240	11.0654	31.065	261	0.034445	0.012851	0	0				11	1233	0.034445
0	0	-10	300	11.0654	31.065	253	0.034445	0.012851	0	0				12	1352	0.03777
0	0	0	0	21.0654	21.065	108	0.049195	0.049195	0	0				13	1597	0.044614
0	0	0	60	21.0654	21.065	140	0.049195	0.049195	0	0				14	1751	0.048916
0	0	0	120	21.0654	21.065	137	0.049195	0.049195	0	0				15	1991	0.055621
0	0	0	180	21.0654	21.065	264	0.049195	0.049195	0	0				16	2060	0.057548
0	0	0	240	21.0654	21.065	226	0.049195	0.049195	0	0				17	2045	0.057129
0	0	0	300	21.0654	21.065	296	0.049195	0.049195	0	0				18	2373	0.066292
0	0	10	0	31.0654	11.065	114	0.012851	0.034445	0	0				19	4382	0.122416
0	0	10	60	31.0654	11.065	104	0.012851	0.034445	0	0				20	2367	0.066125
0	0	10	120	31.0654	11.065	117	0.012851	0.034445	0	0				21	1761	0.049195
0	0	10	180	31.0654	11.065	295	0.012851	0.034445	0	0				22	1355	0.037853
0	0	10	240	31.0654	11.065	196	0.012851	0.034445	0	0				23	1170	0.032685
0	0	10	300	31.0654	11.065	289	0.012851	0.034445	0	0				24	1051	0.029361
0	0	20	0	41.0654	1.065	-1	8.4e-05	0	0	0				25	982	0.027433
0	0	20	60	41.0654	1.065	-1	8.4e-05	0	0	0				26	845	0.023606
0	0	20	120	41.0654	1.065	-1	8.4e-05	0	0	0				27	778	0.021734
0	0	20	180	41.0654	1.065	-1	8.4e-05	0	0	0				28	719	0.020086
0	0	20	240	41.0654	1.065	-1	8.4e-05	0	0	0				29	607	0.016957
0	0	20	300	41.0654	1.065	-1	8.4e-05	0	0	0				30	544	0.015197
10	0	-20	0	10.059	42.2562	-1	0.026735		0	0				31	460	0.012851
10	0	-20	60	10.059	42.2562	-1	0.026735		0	0				32	322	0.008995
10	0	-20	120	10.059	42.2562	-1	0.026735		0	0				33	305	0.008521
10	0	-20	180	10.059	42.2562	-1	0.026735		0	0				34	248	0.006928
10	0	-20	240	10.059	42.2562	-1	0.026735		0	0				35	275	0.007682
10	0	-20	300	10.059	42.2562	-1	0.026735		0	0				36	168	0.004693
10	0	-10	0	14.922	32.6261	134	0.048916	0.008995	0	0				37	135	0.003771
10	0	-10	60	14.922	32.6261	140	0.048916	0.008995	0	0				38	74	0.002067
10	0	-10	120	14.922	32.6261	282	0.048916	0.008995	0	0				39	53	0.001481
10	0	-10	180	14.922	32.6261	165	0.048916	0.008995	0	0				40	21	0.000587
10	0	-10	240	14.922	32.6261	268	0.048916	0.008995	0	0				41	3	8.4e-05
10	0	-10	300	14.922	32.6261	285	0.048916	0.008995	0	0
10	0	0	0	23.327	23.3096	132	0.032685	0.032685	0	0
10	0	0	60	23.327	23.3096	133	0.032685	0.032685	0	0
10	0	0	120	23.327	23.3096	206	0.032685	0.032685	0	0
10	0	0	180	23.327	23.3096	274	0.032685	0.032685	0	0
10	0	0	240	23.327	23.3096	225	0.032685	0.032685	0	0
10	0	0	300	23.327	23.3096	316	0.032685	0.032685	0	0
10	0	10	0	32.644	14.9069	172	0.008995	0.048916	0	0
10	0	10	60	32.644	14.9069	94	0.008995	0.048916	0	0
10	0	10	120	32.644	14.9069	148	0.008995	0.048916	0	0
10	0	10	180	32.644	14.9069	315	0.008995	0.048916	0	0
10	0	10	240	32.644	14.9069	298	0.008995	0.048916	0	0
10	0	10	300	32.644	14.9069	239	0.008995	0.048916	0	0
10	0	20	0	42.2743	10.0544	-1		0.026735	0	0
10	0	20	60	42.2743	10.0544	-1		0.026735	0	0
10	0	20	120	42.2743	10.0544	-1		0.026735	0	0
10	0	20	180	42.2743	10.0544	-1		0.026735	0	0
10	0	20	240	42.2743	10.0544	-1		0.026735	0	0
10	0	20	300	42.2743	10.0544	-1		0.026735	0	0
10	60	-20	0	10.0579	42.2566	-1	0.026735		0	0
10	60	-20	60	10.0579	42.2566	-1	0.026735		0	0
10	60	-20	120	10.0579	42.2566	-1	0.026735		0	0
10	60	-20	180	10.0579	42.2566	-1	0.026735		0	0
10	60	-20	240	10.0579	42.2566	-1	0.026735		0	0
10	60	-20	300	10.0579	42.2566	-1	0.026735		0	0
10	60	-10	0	14.9213	32.6266	152	0.048916	0.008995	0	0
10	60	-10	60	14.9213	32.6266	337	0.048916	0.008995	0	0
10	60	-10	120	14.9213	32.6266	155	0.048916	0.008995	0	0
10	60	-10	180	14.9213	32.6266	314	0.048916	0.008995	0	0
10	60	-10	240	14.9213	32.6266	248	0.048916	0.008995	0	0
10	60	-10	300	14.9213	32.6266	156	0.048916	0.008995	0	0
10	60	0	0	23.3265	23.3103	125	0.032685	0.032685	0	0
10	60	0	60	23.3265	23.3103	377	0.032685	0.032685	0	0
10	60	0	120	23.3265	23.3103	283	0.032685	0.032685	0	0
10	60	0	180	23.3265	23.3103	348	0.032685	0.032685	0	0
10	60	0	240	23.3265	23.3103	300	0.032685	0.032685	0	0
10	60	0	300	23.3265	23.3103	227	0.032685	0.032685	0	0
10	60	10	0	32.6437	14.9079	136	0.008995	0.048916	0	0
10	60	10	60	32.6437	14.9079	292	0.008995	0.048916	0	0
10	60	10	120	32.6437	14.9079	275	0.008995	0.048916	0	0
10	60	10	180	32.6437	14.9079	350	0.008995	0.048916	0	0
10	60	10	240	32.6437	14.9079	312	0.008995	0.048916	0	0
10	60	10	300	32.6437	14.9079	282	0.008995	0.048916	0	0
10	60	20	0	42.274	10.0559	-1		0.026735	0	0
10	60	20	60	42.274	10.0559	-1		0.026735	0	0
10	60	20	120	42.274	10.0559	-1		0.026735	0	0
10	60	20	180	42.274	10.0559	-1		0.026735	0	0
10	60	20	240	42.274	10.0559	-1		0.026735	0	0
10	60	20	300	42.274	10.0559	-1		0.026735	0	0
10	120	-20	0	10.0564	42.2569	-1	0.026735		0	0
10	120	-20	60	10.0564	42.2569	-1	0.026735		0	0
10	120	-20	120	10.0564	42.2569	-1	0.026735		0	0
10	120	-20	180	10.0564	42.2569	-1	0.026735		0	0
10	120	-20	240	10.0564	42.2569	-1	0.026735		0	0
10	120	-20	300	10.0564	42.2569	-1	0.026735		0	0
10	120	-10	0	14.9203	32.627	181	0.048916	0.008995	0	0
10	120	-10	60	14.9203	32.627	86	0.048916	0.008995	0	0
10	120	-10	120	14.9203	32.627	350	0.048916	0.008995	0	0
10	120	-10	180	14.9203	32.627	203	0.048916	0.008995	0	0
10	120	-10	240	14.9203	32.627	125	0.048916	0.008995	0	0
10	120	-10	300	14.9203	32.627	114	0.048916	0.008995	0	0
10	120	0	0	23.3259	23.3108	241	0.032685	0.032685	0	0
10	120	0	60	23.3259	23.3108	176	0.032685	0.032685	0	0
10	120	0	120	23.3259	23.3108	262	0.032685	0.032685	0	0
10	120	0	180	23.3259	23.3108	282	0.032685	0.032685	0	0
10	120	0	240	23.3259	23.3108	112	0.032685	0.032685	0	0
10	120	0	300	23.3259	23.3108	121	0.032685	0.032685	0	0
10	120	10	0	32.6432	14.9087	187	0.008995	0.048916	0	0
10	120	10	60	32.6432	14.9087	335	0.008995	0.048916	0	0
10	120	10	120	32.6432	14.9087	217	0.008995	0.048916	0	0
10	120	10	180	32.6432	14.9087	282	0.008995	0.048916	0	0
10	120	10	240	32.6432	14.9087	138	0.008995	0.048916	0	0
10	120	10	300	32.6432	14.9087	137	0.008995	0.048916	0	0
10	120	20	0	42.2737	10.0571	-1		0.026735	0	0
10	120	20	60	42.2737	10.0571	-1		0.026735	0	0
10	120	20	120	42.2737	10.0571	-1		0.026735	0	0
10	120	20	180	42.2737	10.0571	-1		0.026735	0	0
10	120	20	240	42.2737	10.0571	-1		0.026735	0	0
10	120	20	300	42.2737	10.0571	-1		0.026735	0	0
10	180	-20	0	10.0561	42.2568	-1	0.026735		0	0
10	180	-20	60	10.0561	42.2568	-1	0.026735		0	0
10	180	-20	120	10.0561	42.2568	-1	0.026735		0	0
10	180	-20	180	10.0561	42.2568	-1	0.026735		0	0
10	180	-20	240	10.0561	42.2568	-1	0.026735		0	0
10	180	-20	300	10.0561	42.2568	-1	0.026735		0	0
10	180	-10	0	14.92	32.6269	69	0.048916	0.008995	0	0
10	180	-10	60	14.92	32.6269	207	0.048916	0.008995	0	0
10	180	-10	120	14.92	32.6269	139	0.048916	0.008995	0	0
10	180	-10	180	14.92	32.6269	122	0.048916	0.008995	0	0
10	180	-10	240	14.92	32.6269	150	0.048916	0.008995	0	0
10	180	-10	300	14.92	32.6269	125	0.048916	0.008995	0	0
10	180	0	0	23.3258	23.3107	142	0.032685	0.032685	0	0
10	180	0	60	23.3258	23.3107	186	0.032685	0.032685	0	0
10	180	0	120	23.3258	23.3107	209	0.032685	0.032685	0	0
10	180	0	180	23.3258	23.3107	124	0.032685	0.032685	0	0
10	180	0	240	23.3258	23.3107	108	0.032685	0.032685	0	0
10	180	0	300	23.3258	23.3107	139	0.032685	0.032685	0	0
10	180	10	0	32.6431	14.9086	310	0.008995	0.048916	0	0
10	180	10	60	32.6431	14.9086	171	0.008995	0.048916	0	0
10	180	10	120	32.6431	14.9086	251	0.008995	0.048916	0	0
10	180	10	180	32.6431	14.9086	123	0.008995	0.048916	0	0
10	180	10	240	32.6431	14.9086	115	0.008995	0.048916	0	0
10	180	10	300	32.6431	14.9086	111	0.008995	0.048916	0	0
10	180	20	0	42.2736	10.0569	-1		0.026735	0	0
10	180	20	60	42.2736	10.0569	-1		0.026735	0	0
10	180	20	120	42.2736	10.0569	-1		0.026735	0	0
10	180	20	180	42.2736	10.0569	-1		0.026735	0	0
10	180	20	240	42.2736	10.0569	-1		0.026735	0	0
10	180	20	300	42.2736	10.0569	-1		0.026735	0	0
10	240	-20	0	10.0572	42.2565	-1	0.026735		0	0
10	240	-20	60	10.0572	42.2565	-1	0.026735		0	0
10	240	-20	120	10.0572	42.2565	-1	0.026735		0	0
10	240	-20	180	10.0572	42.2565	-1	0.026735		0	0
10	240	-20	240	10.0572	42.2565	-1	0.026735		0	0
10	240	-20	300	10.0572	42.2565	-1	0.026735		0	0
10	240	-10	0	14.9208	32.6264	147	0.048916	0.008995	0	0
10	240	-10	60	14.9208	32.6264	152	0.048916	0.008995	0	0
10	240	-10	120	14.9208	32.6264	193	0.048916	0.008995	0	0
10	240	-10	180	14.9208	32.6264	98	0.048916	0.008995	0	0
10	240	-10	240	14.9208	32.6264	133	0.048916	0.008995	0	0
10	240	-10	300	14.9208	32.6264	145	0.048916	0.008995	0	0
10	240	0	0	23.3262	23.3101	163	0.032685	0.032685	0	0
10	240	0	60	23.3262	23.3101	201	0.032685	0.032685	0	0
10	240	0	120	23.3262	23.3101	142	0.032685	0.032685	0	0
10	240	0	180	23.3262	23.3101	119	0.032685	0.032685	0	0
10	240	0	240	23.3262	23.3101	78	0.032685	0.032685	0	0
10	240	0	300	23.3262	23.3101	135	0.032685	0.032685	0	0
10	240	10	0	32.6435	14.9076	132	0.008995	0.048916	0	0
10	240	10	60	32.6435	14.9076	184	0.008995	0.048916	0	0
10	240	10	120	32.6435	14.9076	124	0.008995	0.048916	0	0
10	240	10	180	32.6435	14.9076	73	0.008995	0.048916	0	0
10	240	10	240	32.6435	14.9076	50	0.008995	0.048916	0	0
10	240	10	300	32.6435	14.9076	185	0.008995	0.048916	0	0
10	240	20	0	42.2739	10.0554	-1		0.026735	0	0
10	240	20	60	42.2739	10.0554	-1		0.026735	0	0
10	240	20	120	42.2739	10.0554	-1		0.026735	0	0
10	240	20	180	42.2739	10.0554	-1		0.026735	0	0
10	240	20	240	42.2739	10.0554	-1		0.026735	0	0
10	240	20	300	42.2739	10.0554	-1		0.026735	0	0
10	300	-20	0	10.0586	42.2562	-1	0.026735		0	0
10	300	-20	60	10.0586	42.2562	-1	0.026735		0	0
10	300	-20	120	10.0586	42.2562	-1	0.026735		0	0
10	300	-20	180	10.0586	42.2562	-1	0.026735		0	0
10	300	-20	240	10.0586	42.2562	-1	0.026735		0	0
10	300	-20	300	10.0586	42.2562	-1	0.026735		0	0
10	300	-10	0	14.9218	32.626	288	0.048916	0.008995	0	0
10	300	-10	60	14.9218	32.626	126	0.048916	0.008995	0	0
10	300	-10	120	14.9218	32.626	142	0.048916	0.008995	0	0
10	300	-10	180	14.9218	32.626	113	0.048916	0.008995	0	0
10	300	-10	240	14.9218	32.626	169	0.048916	0.008995	0	0
10	300	-10	300	14.9218	32.626	195	0.048916	0.008995	0	0
10	300	0	0	23.3269	23.3095	325	0.032685	0.032685	0	0
10	300	0	60	23.3269	23.3095	159	0.032685	0.032685	0	0
10	300	0	120	23.3269	23.3095	136	0.032685	0.032685	0	0
10	300	0	180	23.3269	23.3095	70	0.032685	0.032685	0	0
10	300	0	240	23.3269	23.3095	237	0.032685	0.032685	0	0
10	300	0	300	23.3269	23.3095	146	0.032685	0.032685	0	0
10	300	10	0	32.6439	14.9067	214	0.008995	0.048916	0	0
10	300	10	60	32.6439	14.9067	116	0.008995	0.048916	0	0
10	300	10	120	32.6439	14.9067	94	0.008995	0.048916	0	0
10	300	10	180	32.6439	14.9067	55	0.008995	0.048916	0	0
10	300	10	240	32.6439	14.9067	164	0.008995	0.048916	0	0
10	300	10	300	32.6439	14.9067	150	0.008995	0.048916	0	0
10	300	20	0	42.2742	10.0541	-1		0.026735	0	0
10	300	20	60	42.2742	10.0541	-1		0.026735	0	0
10	300	20	120	42.2742	10.0541	-1		0.026735	0	0
10	300	20	180	42.2742	10.0541	-1		0.026735	0	0
10	300	20	240	42.2742	10.0541	-1		0.026735	0	0
10	300	20	300	42.2742	10.0541	-1		0.026735	0	0
20	0	-20	0	20.0307	45.6601	-1	0.066125		0	0
20	0	-20	60	20.0307	45.6601	-1	0.066125		0	0
20	0	-20	120	20.0307	45.6601	-1	0.066125		0	0
20	0	-20	180	20.0307	45.6601	-1	0.066125		0	0
20	0	-20	240	20.0307	45.6601	-1	0.066125		0	0
20	0	-20	300	20.0307	45.6601	-1	0.066125		0	0
20	0	-10	0	22.8668	36.9309	245	0.037853	0.004693	0	0
20	0	-10	60	22.8668	36.9309	151	0.037853	0.004693	0	0
20	0	-10	120	22.8668	36.9309	350	0.037853	0.004693	0	0
20	0	-10	180	22.8668	36.9309	271	0.037853	0.004693	0	0
20	0	-10	240	22.8668	36.9309	319	0.037853	0.004693	0	0
20	0	-10	300	22.8668	36.9309	281	0.037853	0.004693	0	0
20	0	0	0	29.0611	29.0335	345	0.016957	0.016957	0	0
20	0	0	60	29.0611	29.0335	152	0.016957	0.016957	0	0
20	0	0	120	29.0611	29.0335	234	0.016957	0.016957	0	0
20	0	0	180	29.0611	29.0335	316	0.016957	0.016957	0	0
20	0	0	240	29.0611	29.0335	361	0.016957	0.016957	0	0
20	0	0	300	29.0611	29.0335	318	0.016957	0.016957	0	0
20	0	10	0	36.9622	22.8472	187	0.004693	0.037853	0	0
20	0	10	60	36.9622	22.8472	121	0.004693	0.037853	0	0
20	0	10	120	36.9622	22.8472	190	0.004693	0.037853	0	0
20	0	10	180	36.9622	22.8472	231	0.004693	0.037853	0	0
20	0	10	240	36.9622	22.8472	485	0.004693	0.037853	0	0
20	0	10	300	36.9622	22.8472	243	0.004693	0.037853	0	0
20	0	20	0	45.6932	20.0261	-1		0.066125	0	0
20	0	20	60	45.6932	20.0261	-1		0.066125	0	0
20	0	20	120	45.6932	20.0261	-1		0.066125	0	0
20	0	20	180	45.6932	20.0261	-1		0.066125	0	0
20	0	20	240	45.6932	20.0261	-1		0.066125	0	0
20	0	20	300	45.6932	20.0261	-1		0.066125	0	0
20	30	-20	0	20.0303	45.6604	-1	0.066125		0	0
20	30	-20	60	20.0303	45.6604	-1	0.066125		0	0
20	30	-20	120	20.0303	45.6604	-1	0.066125		0	0
20	30	-20	180	20.0303	45.6604	-1	0.066125		0	0
20	30	-20	240	20.0303	45.6604	-1	0.066125		0	0
20	30	-20	300	20.0303	45.6604	-1	0.066125		0	0
20	30	-10	0	22.8664	36.9313	229	0.037853	0.004693	0	0
20	30	-10	60	22.8664	36.9313	375	0.037853	0.004693	0	0
20	30	-10	120	22.8664	36.9313	291	0.037853	0.004693	0	0
20	30	-10	180	22.8664	36.9313	460	0.037853	0.004693	0	0
20	30	-10	240	22.8664	36.9313	275	0.037853	0.004693	0	0
20	30	-10	300	22.8664	36.9313	291	0.037853	0.004693	0	0
20	30	0	0	29.0608	29.034	203	0.016957	0.016957	0	0
20	30	0	60	29.0608	29.034	400	0.016957	0.016957	0	0
20	30	0	120	29.0608	29.034	263	0.016957	0.016957	0	0
20	30	0	180	29.0608	29.034	370	0.016957	0.016957	0	0
20	30	0	240	29.0608	29.034	366	0.016957	0.016957	0	0
20	30	0	300	29.0608	29.034	371	0.016957	0.016957	0	0
20	30	10	0	36.962	22.8478	237	0.004693	0.037853	0	0
20	30	10	60	36.962	22.8478	293	0.004693	0.037853	0	0
20	30	10	120	36.962	22.8478	300	0.004693	0.037853	0	0
20	30	10	180	36.962	22.8478	298	0.004693	0.037853	0	0
20	30	10	240	36.962	22.8478	411	0.004693	0.037853	0	0
20	30	10	300	36.962	22.8478	365	0.004693	0.037853	0	0
20	30	20	0	45.693	20.0268	-1		0.066125	0	0
20	30	20	60	45.693	20.0268	-1		0.066125	0	0
20	30	20	120	45.693	20.0268	-1		0.066125	0	0
20	30	20	180	45.693	20.0268	-1		0.066125	0	0
20	30	20	240	45.693	20.0268	-1		0.066125	0	0
20	30	20	300	45.693	20.0268	-1		0.066125	0	0
20	60	-20	0	20.0296	45.6607	-1	0.066125		0	0
20	60	-20	60	20.0296	45.6607	-1	0.066125		0	0
20	60	-20	120	20.0296	45.6607	-1	0.066125		0	0
20	60	-20	180	20.0296	45.6607	-1	0.066125		0	0
20	60	-20	240	20.0296	45.6607	-1	0.066125		0	0
20	60	-20	300	20.0296	45.6607	-1	0.066125		0	0
20	60	-10	0	22.8658	36.9318	220	0.037853	0.004693	0	0
20	60	-10	60	22.8658	36.9318	343	0.037853	0.004693	0	0
20	60	-10	120	22.8658	36.9318	361	0.037853	0.004693	0	0
20	60	-10	180	22.8658	36.9318	350	0.037853	0.004693	0	0
20	60	-10	240	22.8658	36.9318	303	0.037853	0.004693	0	0
20	60	-10	300	22.8658	36.9318	272	0.037853	0.004693	0	0
20	60	0	0	29.0604	29.0345	225	0.016957	0.016957	0	0
20	60	0	60	29.0604	29.0345	407	0.016957	0.016957	0	0
20	60	0	120	29.0604	29.0345	333	0.016957	0.016957	0	0
20	60	0	180	29.0604	29.0345	438	0.016957	0.016957	0	0
20	60	0	240	29.0604	29.0345	308	0.016957	0.016957	0	0
20	60	0	300	29.0604	29.0345	342	0.016957	0.016957	0	0
20	60	10	0	36.9616	22.8485	223	0.004693	0.037853	0	0
20	60	10	60	36.9616	22.8485	356	0.004693	0.037853	0	0
20	60	10	120	36.9616	22.8485	290	0.004693	0.037853	0	0
20	60	10	180	36.9616	22.8485	411	0.004693	0.037853	0	0
20	60	10	240	36.9616	22.8485	318	0.004693	0.037853	0	0
20	60	10	300	36.9616	22.8485	517	0.004693	0.037853	0	0
20	60	20	0	45.6927	20.0277	-1		0.066125	0	0
20	60	20	60	45.6927	20.0277	-1		0.066125	0	0
20	60	20	120	45.6927	20.0277	-1		0.066125	0	0
20	60	20	180	45.6927	20.0277	-1		0.066125	0	0
20	60	20	240	45.6927	20.0277	-1		0.066125	0	0
20	60	20	300	45.6927	20.0277	-1		0.066125	0	0
20	90	-20	0	20.0289	45.6611	-1	0.066125		0	0
20	90	-20	60	20.0289	45.6611	-1	0.066125		0	0
20	90	-20	120	20.0289	45.6611	-1	0.066125		0	0
20	90	-20	180	20.0289	45.6611	-1	0.066125		0	0
20	90	-20	240	20.0289	45.6611	-1	0.066125		0	0
20	90	-20	300	20.0289	45.6611	-1	0.066125		0	0
20	90	-10	0	22.8651	36.9322	214	0.037853	0.004693	0	0
20	90	-10	60	22.8651	36.9322	153	0.037853	0.004693	0	0
20	90	-10	120	22.8651	36.9322	394	0.037853	0.004693	0	0
20	90	-10	180	22.8651	36.9322	333	0.037853	0.004693	0	0
20	90	-10	240	22.8651	36.9322	209	0.037853	0.004693	0	0
20	90	-10	300	22.8651	36.9322	191	0.037853	0.004693	0	0
20	90	0	0	29.0598	29.0351	236	0.016957	0.016957	0	0
20	90	0	60	29.0598	29.0351	321	0.016957	0.016957	0	0
20	90	0	120	29.0598	29.0351	450	0.016957	0.016957	0	0
20	90	0	180	29.0598	29.0351	318	0.016957	0.016957	0	0
20	90	0	240	29.0598	29.0351	310	0.016957	0.016957	0	0
20	90	0	300	29.0598	29.0351	146	0.016957	0.016957	0	0
20	90	10	0	36.9612	22.8492	216	0.004693	0.037853	0	0
20	90	10	60	36.9612	22.8492	374	0.004693	0.037853	0	0
20	90	10	120	36.9612	22.8492	470	0.004693	0.037853	0	0
20	90	10	180	36.9612	22.8492	361	0.004693	0.037853	0	0
20	90	10	240	36.9612	22.8492	372	0.004693	0.037853	0	0
20	90	10	300	36.9612	22.8492	126	0.004693	0.037853	0	0
20	90	20	0	45.6923	20.0284	-1		0.066125	0	0
20	90	20	60	45.6923	20.0284	-1		0.066125	0	0
20	90	20	120	45.6923	20.0284	-1		0.066125	0	0
20	90	20	180	45.6923	20.0284	-1		0.066125	0	0
20	90	20	240	45.6923	20.0284	-1		0.066125	0	0
20	90	20	300	45.6923	20.0284	-1		0.066125	0	0
20	120	-20	0	20.0282	45.6613	-1	0.066125		0	0
20	120	-20	60	20.0282	45.6613	-1	0.066125		0	0
20	120	-20	120	20.0282	45.6613	-1	0.066125		0	0
20	120	-20	180	20.0282	45.6613	-1	0.066125		0	0
20	120	-20	240	20.0282	45.6613	-1	0.066125		0	0
20	120	-20	300	20.0282	45.6613	-1	0.066125		0	0
20	120	-10	0	22.8645	36.9324	150	0.037853	0.004693	0	0
20	120	-10	60	22.8645	36.9324	119	0.037853	0.004693	0	0
20	120	-10	120	22.8645	36.9324	329	0.037853	0.004693	0	0
20	120	-10	180	22.8645	36.9324	234	0.037853	0.004693	0	0
20	120	-10	240	22.8645	36.9324	107	0.037853	0.004693	0	0
20	120	-10	300	22.8645	36.9324	130	0.037853	0.004693	0	0
20	120	0	0	29.0593	29.0354	373	0.016957	0.016957	0	0
20	120	0	60	29.0593	29.0354	239	0.016957	0.016957	0	0
20	120	0	120	29.0593	29.0354	337	0.016957	0.016957	0	0
20	120	0	180	29.0593	29.0354	298	0.016957	0.016957	0	0
20	120	0	240	29.0593	29.0354	103	0.016957	0.016957	0	0
20	120	0	300	29.0593	29.0354	108	0.016957	0.016957	0	0
20	120	10	0	36.9608	22.8497	306	0.004693	0.037853	0	0
20	120	10	60	36.9608	22.8497	373	0.004693	0.037853	0	0
20	120	10	120	36.9608	22.8497	258	0.004693	0.037853	0	0
20	120	10	180	36.9608	22.8497	272	0.004693	0.037853	0	0
20	120	10	240	36.9608	22.8497	101	0.004693	0.037853	0	0
20	120	10	300	36.9608	22.8497	99	0.004693	0.037853	0	0
20	120	20	0	45.692	20.0289	-1		0.066125	0	0
20	120	20	60	45.692	20.0289	-1		0.066125	0	0
20	120	20	120	45.692	20.0289	-1		0.066125	0	0
20	120	20	180	45.692	20.0289	-1		0.066125	0	0
20	120	20	240	45.692	20.0289	-1		0.066125	0	0
20	120	20	300	45.692	20.0289	-1		0.066125	0	0
20	150	-20	0	20.0278	45.6613	-1	0.066125		0	0
20	150	-20	60	20.0278	45.6613	-1	0.066125		0	0
20	150	-20	120	20.0278	45.6613	-1	0.066125		0	0
20	150	-20	180	20.0278	45.6613	-1	0.066125		0	0
20	150	-20	240	20.0278	45.6613	-1	0.066125		0	0
20	150	-20	300	20.0278	45.6613	-1	0.066125		0	0
20	150	-10	0	22.8642	36.9325	130	0.037853	0.004693	0	0
20	150	-10	60	22.8642	36.9325	190	0.037853	0.004693	0	0
20	150	-10	120	22.8642	36.9325	200	0.037853	0.004693	0	0
20	150	-10	180	22.8642	36.9325	100	0.037853	0.004693	0	0
20	150	-10	240	22.8642	36.9325	76	0.037853	0.004693	0	0
20	150	-10	300	22.8642	36.9325	116	0.037853	0.004693	0	0
20	150	0	0	29.0591	29.0355	195	0.016957	0.016957	0	0
20	150	0	60	29.0591	29.0355	201	0.016957	0.016957	0	0
20	150	0	120	29.0591	29.0355	296	0.016957	0.016957	0	0
20	150	0	180	29.0591	29.0355	64	0.016957	0.016957	0	0
20	150	0	240	29.0591	29.0355	98	0.016957	0.016957	0	0
20	150	0	300	29.0591	29.0355	98	0.016957	0.016957	0	0
20	150	10	0	36.9606	22.8497	244	0.004693	0.037853	0	0
20	150	10	60	36.9606	22.8497	173	0.004693	0.037853	0	0
20	150	10	120	36.9606	22.8497	267	0.004693	0.037853	0	0
20	150	10	180	36.9606	22.8497	79	0.004693	0.037853	0	0
20	150	10	240	36.9606	22.8497	81	0.004693	0.037853	0	0
20	150	10	300	36.9606	22.8497	145	0.004693	0.037853	0	0
20	150	20	0	45.6919	20.029	-1		0.066125	0	0
20	150	20	60	45.6919	20.029	-1		0.066125	0	0
20	150	20	120	45.6919	20.029	-1		0.066125	0	0
20	150	20	180	45.6919	20.029	-1		0.066125	0	0
20	150	20	240	45.6919	20.029	-1		0.066125	0	0
20	150	20	300	45.6919	20.029	-1		0.066125	0	0
20	180	-20	0	20.0278	45.6612	-1	0.066125		0	0
20	180	-20	60	20.0278	45.6612	-1	0.066125		0	0
20	180	-20	120	20.0278	45.6612	-1	0.066125		0	0
20	180	-20	180	20.0278	45.6612	-1	0.066125		0	0
20	180	-20	240	20.0278	45.6612	-1	0.066125		0	0
20	180	-20	300	20.0278	45.6612	-1	0.066125		0	0
20	180	-10	0	22.8642	36.9323	104	0.037853	0.004693	0	0
20	180	-10	60	22.8642	36.9323	198	0.037853	0.004693	0	0
20	180	-10	120	22.8642	36.9323	60	0.037853	0.004693	0	0
20	180	-10	180	22.8642	36.9323	69	0.037853	0.004693	0	0
20	180	-10	240	22.8642	36.9323	60	0.037853	0.004693	0	0
20	180	-10	300	22.8642	36.9323	100	0.037853	0.004693	0	0
20	180	0	0	29.0591	29.0353	117	0.016957	0.016957	0	0
20	180	0	60	29.0591	29.0353	171	0.016957	0.016957	0	0
20	180	0	120	29.0591	29.0353	98	0.016957	0.016957	0	0
20	180	0	180	29.0591	29.0353	51	0.016957	0.016957	0	0
20	180	0	240	29.0591	29.0353	52	0.016957	0.016957	0	0
20	180	0	300	29.0591	29.0353	106	0.016957	0.016957	0	0
20	180	10	0	36.9607	22.8494	189	0.004693	0.037853	0	0
20	180	10	60	36.9607	22.8494	132	0.004693	0.037853	0	0
20	180	10	120	36.9607	22.8494	124	0.004693	0.037853	0	0
20	180	10	180	36.9607	22.8494	36	0.004693	0.037853	0	0
20	180	10	240	36.9607	22.8494	74	0.004693	0.037853	0	0
20	180	10	300	36.9607	22.8494	140	0.004693	0.037853	0	0
20	180	20	0	45.6919	20.0287	-1		0.066125	0	0
20	180	20	60	45.6919	20.0287	-1		0.066125	0	0
20	180	20	120	45.6919	20.0287	-1		0.066125	0	0
20	180	20	180	45.6919	20.0287	-1		0.066125	0	0
20	180	20	240	45.6919	20.0287	-1		0.066125	0	0
20	180	20	300	45.6919	20.0287	-1		0.066125	0	0
20	210	-20	0	20.0282	45.6609	-1	0.066125		0	0
20	210	-20	60	20.0282	45.6609	-1	0.066125		0	0
20	210	-20	120	20.0282	45.6609	-1	0.066125		0	0
20	210	-20	180	20.0282	45.6609	-1	0.066125		0	0
20	210	-20	240	20.0282	45.6609	-1	0.066125		0	0
20	210	-20	300	20.0282	45.6609	-1	0.066125		0	0
20	210	-10	0	22.8646	36.9319	119	0.037853	0.004693	0	0
20	210	-10	60	22.8646	36.9319	105	0.037853	0.004693	0	0
20	210	-10	120	22.8646	36.9319	57	0.037853	0.004693	0	0
20	210	-10	180	22.8646	36.9319	68	0.037853	0.004693	0	0
20	210	-10	240	22.8646	36.9319	77	0.037853	0.004693	0	0
20	210	-10	300	22.8646	36.9319	92	0.037853	0.004693	0	0
20	210	0	0	29.0594	29.0348	139	0.016957	0.016957	0	0
20	210	0	60	29.0594	29.0348	119	0.016957	0.016957	0	0
20	210	0	120	29.0594	29.0348	64	0.016957	0.016957	0	0
20	210	0	180	29.0594	29.0348	28	0.016957	0.016957	0	0
20	210	0	240	29.0594	29.0348	39	0.016957	0.016957	0	0
20	210	0	300	29.0594	29.0348	99	0.016957	0.016957	0	0
20	210	10	0	36.9609	22.8488	135	0.004693	0.037853	0	0
20	210	10	60	36.9609	22.8488	139	0.004693	0.037853	0	0
20	210	10	120	36.9609	22.8488	76	0.004693	0.037853	0	0
20	210	10	180	36.9609	22.8488	35	0.004693	0.037853	0	0
20	210	10	240	36.9609	22.8488	50	0.004693	0.037853	0	0
20	210	10	300	36.9609	22.8488	124	0.004693	0.037853	0	0
20	210	20	0	45.6921	20.028	-1		0.066125	0	0
20	210	20	60	45.6921	20.028	-1		0.066125	0	0
20	210	20	120	45.6921	20.028	-1		0.066125	0	0
20	210	20	180	45.6921	20.028	-1		0.066125	0	0
20	210	20	240	45.6921	20.028	-1		0.066125	0	0
20	210	20	300	45.6921	20.028	-1		0.066125	0	0
20	240	-20	0	20.0289	45.6605	-1	0.066125		0	0
20	240	-20	60	20.0289	45.6605	-1	0.066125		0	0
20	240	-20	120	20.0289	45.6605	-1	0.066125		0	0
20	240	-20	180	20.0289	45.6605	-1	0.066125		0	0
20	240	-20	240	20.0289	45.6605	-1	0.066125		0	0
20	240	-20	300	20.0289	45.6605	-1	0.066125		0	0
20	240	-10	0	22.8652	36.9315	123	0.037853	0.004693	0	0
20	240	-10	60	22.8652	36.9315	119	0.037853	0.004693	0	0
20	240	-10	120	22.8652	36.9315	96	0.037853	0.004693	0	0
20	240	-10	180	22.8652	36.9315	57	0.037853	0.004693	0	0
20	240	-10	240	22.8652	36.9315	68	0.037853	0.004693	0	0
20	240	-10	300	22.8652	36.9315	73	0.037853	0.004693	0	0
20	240	0	0	29.0599	29.0342	115	0.016957	0.016957	0	0
20	240	0	60	29.0599	29.0342	152	0.016957	0.016957	0	0
20	240	0	120	29.0599	29.0342	93	0.016957	0.016957	0	0
20	240	0	180	29.0599	29.0342	26	0.016957	0.016957	0	0
20	240	0	240	29.0599	29.0342	27	0.016957	0.016957	0	0
20	240	0	300	29.0599	29.0342	104	0.016957	0.016957	0	0
20	240	10	0	36.9613	22.8481	169	0.004693	0.037853	0	0
20	240	10	60	36.9613	22.8481	120	0.004693	0.037853	0	0
20	240	10	120	36.9613	22.8481	53	0.004693	0.037853	0	0
20	240	10	180	36.9613	22.8481	19	0.004693	0.037853	0	0
20	240	10	240	36.9613	22.8481	13	0.004693	0.037853	0	0
20	240	10	300	36.9613	22.8481	120	0.004693	0.037853	0	0
20	240	20	0	45.6924	20.0272	-1		0.066125	0	0
20	240	20	60	45.6924	20.0272	-1		0.066125	0	0
20	240	20	120	45.6924	20.0272	-1		0.066125	0	0
20	240	20	180	45.6924	20.0272	-1		0.066125	0	0
20	240	20	240	45.6924	20.0272	-1		0.066125	0	0
20	240	20	300	45.6924	20.0272	-1		0.066125	0	0
20	270	-20	0	20.0297	45.6602	-1	0.066125		0	0
20	270	-20	60	20.0297	45.6602	-1	0.066125		0	0
20	270	-20	120	20.0297	45.6602	-1	0.066125		0	0
20	270	-20	180	20.0297	45.6602	-1	0.066125		0	0
20	270	-20	240	20.0297	45.6602	-1	0.066125		0	0
20	270	-20	300	20.0297	45.6602	-1	0.066125		0	0
20	270	-10	0	22.8659	36.9311	150	0.037853	0.004693	0	0
20	270	-10	60	22.8659	36.9311	144	0.037853	0.004693	0	0
20	270	-10	120	22.8659	36.9311	73	0.037853	0.004693	0	0
20	270	-10	180	22.8659	36.9311	29	0.037853	0.004693	0	0
20	270	-10	240	22.8659	36.9311	99	0.037853	0.004693	0	0
20	270	-10	300	22.8659	36.9311	66	0.037853	0.004693	0	0
20	270	0	0	29.0604	29.0337	134	0.016957	0.016957	0	0
20	270	0	60	29.0604	29.0337	121	0.016957	0.016957	0	0
20	270	0	120	29.0604	29.0337	75	0.016957	0.016957	0	0
20	270	0	180	29.0604	29.0337	21	0.016957	0.016957	0	0
20	270	0	240	29.0604	29.0337	52	0.016957	0.016957	0	0
20	270	0	300	29.0604	29.0337	85	0.016957	0.016957	0	0
20	270	10	0	36.9617	22.8474	138	0.004693	0.037853	0	0
20	270	10	60	36.9617	22.8474	101	0.004693	0.037853	0	0
20	270	10	120	36.9617	22.8474	34	0.004693	0.037853	0	0
20	270	10	180	36.9617	22.8474	4	0.004693	0.037853	0	0
20	270	10	240	36.9617	22.8474	26	0.004693	0.037853	0	0
20	270	10	300	36.9617	22.8474	102	0.004693	0.037853	0	0
20	270	20	0	45.6927	20.0264	-1		0.066125	0	0
20	270	20	60	45.6927	20.0264	-1		0.066125	0	0
20	270	20	120	45.6927	20.0264	-1		0.066125	0	0
20	270	20	180	45.6927	20.0264	-1		0.066125	0	0
20	270	20	240	45.6927	20.0264	-1		0.066125	0	0
20	270	20	300	45.6927	20.0264	-1		0.066125	0	0
20	300	-20	0	20.0304	45.66	-1	0.066125		0	0
20	300	-20	60	20.0304	45.66	-1	0.066125		0	0
20	300	-20	120	20.0304	45.66	-1	0.066125		0	0
20	300	-20	180	20.0304	45.66	-1	0.066125		0	0
20	300	-20	240	20.0304	45.66	-1	0.066125		0	0
20	300	-20	300	20.0304	45.66	-1	0.066125		0	0
20	300	-10	0	22.8665	36.9308	228	0.037853	0.004693	0	0
20	300	-10	60	22.8665	36.9308	142	0.037853	0.004693	0	0
20	300	-10	120	22.8665	36.9308	50	0.037853	0.004693	0	0
20	300	-10	180	22.8665	36.9308	52	0.037853	0.004693	0	0
20	300	-10	240	22.8665	36.9308	124	0.037853	0.004693	0	0
20	300	-10	300	22.8665	36.9308	87	0.037853	0.004693	0	0
20	300	0	0	29.0609	29.0333	148	0.016957	0.016957	0	0
20	300	0	60	29.0609	29.0333	134	0.016957	0.016957	0	0
20	300	0	120	29.0609	29.0333	43	0.016957	0.016957	0	0
20	300	0	180	29.0609	29.0333	29	0.016957	0.016957	0	0
20	300	0	240	29.0609	29.0333	161	0.016957	0.016957	0	0
20	300	0	300	29.0609	29.0333	104	0.016957	0.016957	0	0
20	300	10	0	36.962	22.847	146	0.004693	0.037853	0	0
20	300	10	60	36.962	22.847	100	0.004693	0.037853	0	0
20	300	10	120	36.962	22.847	29	0.004693	0.037853	0	0
20	300	10	180	36.962	22.847	8	0.004693	0.037853	0	0
20	300	10	240	36.962	22.847	99	0.004693	0.037853	0	0
20	300	10	300	36.962	22.847	112	0.004693	0.037853	0	0
20	300	20	0	45.693	20.0259	-1		0.066125	0	0
20	300	20	60	45.693	20.0259	-1		0.066125	0	0
20	300	20	120	45.693	20.0259	-1		0.066125	0	0
20	300	20	180	45.693	20.0259	-1		0.066125	0	0
20	300	20	240	45.693	20.0259	-1		0.066125	0	0
20	300	20	300	45.693	20.0259	-1		0.066125	0	0
20	330	-20	0	20.0308	45.6599	-1	0.066125		0	0
20	330	-20	60	20.0308	45.6599	-1	0.066125		0	0
20	330	-20	120	20.0308	45.6599	-1	0.066125		0	0
20	330	-20	180	20.0308	45.6599	-1	0.066125		0	0
20	330	-20	240	20.0308	45.6599	-1	0.066125		0	0
20	330	-20	300	20.0308	45.6599	-1	0.066125		0	0
20	330	-10	0	22.8668	36.9307	275	0.037853	0.004693	0	0
20	330	-10	60	22.8668	36.9307	127	0.037853	0.004693	0	0
20	330	-10	120	22.8668	36.9307	79	0.037853	0.004693	0	0
20	330	-10	180	22.8668	36.9307	306	0.037853	0.004693	0	0
20	330	-10	240	22.8668	36.9307	241	0.037853	0.004693	0	0
20	330	-10	300	22.8668	36.9307	244	0.037853	0.004693	0	0
20	330	0	0	29.0611	29.0333	233	0.016957	0.016957	0	0
20	330	0	60	29.0611	29.0333	125	0.016957	0.016957	0	0
20	330	0	120	29.0611	29.0333	44	0.016957	0.016957	0	0
20	330	0	180	29.0611	29.0333	219	0.016957	0.016957	0	0
20	330	0	240	29.0611	29.0333	347	0.016957	0.016957	0	0
20	330	0	300	29.0611	29.0333	201	0.016957	0.016957	0	0
20	330	10	0	36.9623	22.8469	138	0.004693	0.037853	0	0
20	330	10	60	36.9623	22.8469	88	0.004693	0.037853	0	0
20	330	10	120	36.9623	22.8469	33	0.004693	0.037853	0	0
20	330	10	180	36.9623	22.8469	82	0.004693	0.037853	0	0
20	330	10	240	36.9623	22.8469	253	0.004693	0.037853	0	0
20	330	10	300	36.9623	22.8469	126	0.004693	0.037853	0	0
20	330	20	0	45.6932	20.0258	-1		0.066125	0	0
20	330	20	60	45.6932	20.0258	-1		0.066125	0	0
20	330	20	120	45.6932	20.0258	-1		0.066125	0	0
20	330	20	180	45.6932	20.0258	-1		0.066125	0	0
20	330	20	240	45.6932	20.0258	-1		0.066125	0	0
20	330	20	300	45.6932	20.0258	-1		0.066125	0	0
30	0	-10	0	31.9861	43.1662	-1	0.012851		0	0
30	0	-10	60	31.9861	43.1662	-1	0.012851		0	0
30	0	-10	120	31.9861	43.1662	-1	0.012851		0	0
30	0	-10	180	31.9861	43.1662	-1	0.012851		0	0
30	0	-10	240	31.9861	43.1662	-1	0.012851		0	0
30	0	-10	300	31.9861	43.1662	-1	0.012851		0	0
30	0	0	0	36.6735	36.6408	393	0.004693	0.004693	0	0
30	0	0	60	36.6735	36.6408	227	0.004693	0.004693	0	0
30	0	0	120	36.6735	36.6408	253	0.004693	0.004693	0	0
30	0	0	180	36.6735	36.6408	281	0.004693	0.004693	0	0
30	0	0	240	36.6735	36.6408	388	0.004693	0.004693	0	0
30	0	0	300	36.6735	36.6408	296	0.004693	0.004693	0	0
30	0	10	0	43.2063	31.9652	-1		0.012851	0	0
30	0	10	60	43.2063	31.9652	-1		0.012851	0	0
30	0	10	120	43.2063	31.9652	-1		0.012851	0	0
30	0	10	180	43.2063	31.9652	-1		0.012851	0	0
30	0	10	240	43.2063	31.9652	-1		0.012851	0	0
30	0	10	300	43.2063	31.9652	-1		0.012851	0	0
30	20	-10	0	31.9859	43.1665	-1	0.012851		0	0
30	20	-10	60	31.9859	43.1665	-1	0.012851		0	0
30	20	-10	120	31.9859	43.1665	-1	0.012851		0	0
30	20	-10	180	31.9859	43.1665	-1	0.012851		0	0
30	20	-10	240	31.9859	43.1665	-1	0.012851		0	0
30	20	-10	300	31.9859	43.1665	-1	0.012851		0	0
30	20	0	0	36.6733	36.6412	538	0.004693	0.004693	0	0
30	20	0	60	36.6733	36.6412	443	0.004693	0.004693	0	0
30	20	0	120	36.6733	36.6412	234	0.004693	0.004693	0	0
30	20	0	180	36.6733	36.6412	226	0.004693	0.004693	0	0
30	20	0	240	36.6733	36.6412	354	0.004693	0.004693	0	0
30	20	0	300	36.6733	36.6412	214	0.004693	0.004693	0	0
30	20	10	0	43.2061	31.9656	-1		0.012851	0	0
30	20	10	60	43.2061	31.9656	-1		0.012851	0	0
30	20	10	120	43.2061	31.9656	-1		0.012851	0	0
30	20	10	180	43.2061	31.9656	-1		0.012851	0	0
30	20	10	240	43.2061	31.9656	-1		0.012851	0	0
30	20	10	300	43.2061	31.9656	-1		0.012851	0	0
30	40	-10	0	31.9856	43.1669	-1	0.012851		0	0
30	40	-10	60	31.9856	43.1669	-1	0.012851		0	0
30	40	-10	120	31.9856	43.1669	-1	0.012851		0	0
30	40	-10	180	31.9856	43.1669	-1	0.012851		0	0
30	40	-10	240	31.9856	43.1669	-1	0.012851		0	0
30	40	-10	300	31.9856	43.1669	-1	0.012851		0	0
30	40	0	0	36.673	36.6416	411	0.004693	0.004693	0	0
30	40	0	60	36.673	36.6416	332	0.004693	0.004693	0	0
30	40	0	120	36.673	36.6416	290	0.004693	0.004693	0	0
30	40	0	180	36.673	36.6416	198	0.004693	0.004693	0	0
30	40	0	240	36.673	36.6416	271	0.004693	0.004693	0	0
30	40	0	300	36.673	36.6416	333	0.004693	0.004693	0	0
30	40	10	0	43.2058	31.9661	-1		0.012851	0	0
30	40	10	60	43.2058	31.9661	-1		0.012851	0	0
30	40	10	120	43.2058	31.9661	-1		0.012851	0	0
30	40	10	180	43.2058	31.9661	-1		0.012851	0	0
30	40	10	240	43.2058	31.9661	-1		0.012851	0	0
30	40	10	300	43.2058	31.9661	-1		0.012851	0	0
30	60	-10	0	31.9851	43.1673	-1	0.012851		0	0
30	60	-10	60	31.9851	43.1673	-1	0.012851		0	0
30	60	-10	120	31.9851	43.1673	-1	0.012851		0	0
30	60	-10	180	31.9851	43.1673	-1	0.012851		0	0
30	60	-10	240	31.9851	43.1673	-1	0.012851		0	0
30	60	-10	300	31.9851	43.1673	-1	0.012851		0	0
30	60	0	0	36.6726	36.6421	507	0.004693	0.004693	0	0
30	60	0	60	36.6726	36.6421	294	0.004693	0.004693	0	0
30	60	0	120	36.6726	36.6421	240	0.004693	0.004693	0	0
30	60	0	180	36.6726	36.6421	184	0.004693	0.004693	0	0
30	60	0	240	36.6726	36.6421	269	0.004693	0.004693	0	0
30	60	0	300	36.6726	36.6421	420	0.004693	0.004693	0	0
30	60	10	0	43.2055	31.9667	-1		0.012851	0	0
30	60	10	60	43.2055	31.9667	-1		0.012851	0	0
30	60	10	120	43.2055	31.9667	-1		0.012851	0	0
30	60	10	180	43.2055	31.9667	-1		0.012851	0	0
30	60	10	240	43.2055	31.9667	-1		0.012851	0	0
30	60	10	300	43.2055	31.9667	-1		0.012851	0	0
30	80	-10	0	31.9846	43.1677	-1	0.012851		0	0
30	80	-10	60	31.9846	43.1677	-1	0.012851		0	0
30	80	-10	120	31.9846	43.1677	-1	0.012851		0	0
30	80	-10	180	31.9846	43.1677	-1	0.012851		0	0
30	80	-10	240	31.9846	43.1677	-1	0.012851		0	0
30	80	-10	300	31.9846	43.1677	-1	0.012851		0	0
30	80	0	0	36.6722	36.6425	518	0.004693	0.004693	0	0
30	80	0	60	36.6722	36.6425	300	0.004693	0.004693	0	0
30	80	0	120	36.6722	36.6425	416	0.004693	0.004693	0	0
30	80	0	180	36.6722	36.6425	275	0.004693	0.004693	0	0
30	80	0	240	36.6722	36.6425	319	0.004693	0.004693	0	0
30	80	0	300	36.6722	36.6425	347	0.004693	0.004693	0	0
30	80	10	0	43.2051	31.9672	-1		0.012851	0	0
30	80	10	60	43.2051	31.9672	-1		0.012851	0	0
30	80	10	120	43.2051	31.9672	-1		0.012851	0	0
30	80	10	180	43.2051	31.9672	-1		0.012851	0	0
30	80	10	240	43.2051	31.9672	-1		0.012851	0	0
30	80	10	300	43.2051	31.9672	-1		0.012851	0	0
30	100	-10	0	31.9841	43.168	-1	0.012851		0	0
30	100	-10	60	31.9841	43.168	-1	0.012851		0	0
30	100	-10	120	31.9841	43.168	-1	0.012851		0	0
30	100	-10	180	31.9841	43.168	-1	0.012851		0	0
30	100	-10	240	31.9841	43.168	-1	0.012851		0	0
30	100	-10	300	31.9841	43.168	-1	0.012851		0	0
30	100	0	0	36.6718	36.6429	455	0.004693	0.004693	0	0
30	100	0	60	36.6718	36.6429	313	0.004693	0.004693	0	0
30	100	0	120	36.6718	36.6429	405	0.004693	0.004693	0	0
30	100	0	180	36.6718	36.6429	315	0.004693	0.004693	0	0
30	100	0	240	36.6718	36.6429	315	0.004693	0.004693	0	0
30	100	0	300	36.6718	36.6429	221	0.004693	0.004693	0	0
30	100	10	0	43.2048	31.9676	-1		0.012851	0	0
30	100	10	60	43.2048	31.9676	-1		0.012851	0	0
30	100	10	120	43.2048	31.9676	-1		0.012851	0	0
30	100	10	180	43.2048	31.9676	-1		0.012851	0	0
30	100	10	240	43.2048	31.9676	-1		0.012851	0	0
30	100	10	300	43.2048	31.9676	-1		0.012851	0	0
30	120	-10	0	31.9837	43.1682	-1	0.012851		0	0
30	120	-10	60	31.9837	43.1682	-1	0.012851		0	0
30	120	-10	120	31.9837	43.1682	-1	0.012851		0	0
30	120	-10	180	31.9837	43.1682	-1	0.012851		0	0
30	120	-10	240	31.9837	43.1682	-1	0.012851		0	0
30	120	-10	300	31.9837	43.1682	-1	0.012851		0	0
30	120	0	0	36.6714	36.6431	237	0.004693	0.004693	0	0
30	120	0	60	36.6714	36.6431	248	0.004693	0.004693	0	0
30	120	0	120	36.6714	36.6431	377	0.004693	0.004693	0	0
30	120	0	180	36.6714	36.6431	305	0.004693	0.004693	0	0
30	120	0	240	36.6714	36.6431	135	0.004693	0.004693	0	0
30	120	0	300	36.6714	36.6431	163	0.004693	0.004693	0	0
30	120	10	0	43.2045	31.9678	-1		0.012851	0	0
30	120	10	60	43.2045	31.9678	-1		0.012851	0	0
30	120	10	120	43.2045	31.9678	-1		0.012851	0	0
30	120	10	180	43.2045	31.9678	-1		0.012851	0	0
30	120	10	240	43.2045	31.9678	-1		0.012851	0	0
30	120	10	300	43.2045	31.9678	-1		0.012851	0	0
30	140	-10	0	31.9835	43.1682	-1	0.012851		0	0
30	140	-10	60	31.9835	43.1682	-1	0.012851		0	0
30	140	-10	120	31.9835	43.1682	-1	0.012851		0	0
30	140	-10	180	31.9835	43.1682	-1	0.012851		0	0
30	140	-10	240	31.9835	43.1682	-1	0.012851		0	0
30	140	-10	300	31.9835	43.1682	-1	0.012851		0	0
30	140	0	0	36.6712	36.6432	155	0.004693	0.004693	0	0
30	140	0	60	36.6712	36.6432	181	0.004693	0.004693	0	0
30	140	0	120	36.6712	36.6432	274	0.004693	0.004693	0	0
30	140	0	180	36.6712	36.6432	100	0.004693	0.004693	0	0
30	140	0	240	36.6712	36.6432	82	0.004693	0.004693	0	0
30	140	0	300	36.6712	36.6432	131	0.004693	0.004693	0	0
30	140	10	0	43.2043	31.968	-1		0.012851	0	0
30	140	10	60	43.2043	31.968	-1		0.012851	0	0
30	140	10	120	43.2043	31.968	-1		0.012851	0	0
30	140	10	180	43.2043	31.968	-1		0.012851	0	0
30	140	10	240	43.2043	31.968	-1		0.012851	0	0
30	140	10	300	43.2043	31.968	-1		0.012851	0	0
30	160	-10	0	31.9833	43.1682	-1	0.012851		0	0
30	160	-10	60	31.9833	43.1682	-1	0.012851		0	0
30	160	-10	120	31.9833	43.1682	-1	0.012851		0	0
30	160	-10	180	31.9833	43.1682	-1	0.012851		0	0
30	160	-10	240	31.9833	43.1682	-1	0.012851		0	0
30	160	-10	300	31.9833	43.1682	-1	0.012851		0	0
30	160	0	0	36.6711	36.6431	100	0.004693	0.004693	0	0
30	160	0	60	36.6711	36.6431	157	0.004693	0.004693	0	0
30	160	0	120	36.6711	36.6431	101	0.004693	0.004693	0	0
30	160	0	180	36.6711	36.6431	33	0.004693	0.004693	0	0
30	160	0	240	36.6711	36.6431	31	0.004693	0.004693	0	0
30	160	0	300	36.6711	36.6431	66	0.004693	0.004693	0	0
30	160	10	0	43.2042	31.9679	-1		0.012851	0	0
30	160	10	60	43.2042	31.9679	-1		0.012851	0	0
30	160	10	120	43.2042	31.9679	-1		0.012851	0	0
30	160	10	180	43.2042	31.9679	-1		0.012851	0	0
30	160	10	240	43.2042	31.9679	-1		0.012851	0	0
30	160	10	300	43.2042	31.9679	-1		0.012851	0	0
30	180	-10	0	31.9834	43.168	-1	0.012851		0	0
30	180	-10	60	31.9834	43.168	-1	0.012851		0	0
30	180	-10	120	31.9834	43.168	-1	0.012851		0	0
30	180	-10	180	31.9834	43.168	-1	0.012851		0	0
30	180	-10	240	31.9834	43.168	-1	0.012851		0	0
30	180	-10	300	31.9834	43.168	-1	0.012851		0	0
30	180	0	0	36.6711	36.6429	118	0.004693	0.004693	0	0
30	180	0	60	36.6711	36.6429	146	0.004693	0.004693	0	0
30	180	0	120	36.6711	36.6429	46	0.004693	0.004693	0	0
30	180	0	180	36.6711	36.6429	7	0.004693	0.004693	0	0
30	180	0	240	36.6711	36.6429	24	0.004693	0.004693	0	0
30	180	0	300	36.6711	36.6429	73	0.004693	0.004693	0	0
30	180	10	0	43.2042	31.9676	-1		0.012851	0	0
30	180	10	60	43.2042	31.9676	-1		0.012851	0	0
30	180	10	120	43.2042	31.9676	-1		0.012851	0	0
30	180	10	180	43.2042	31.9676	-1		0.012851	0	0
30	180	10	240	43.2042	31.9676	-1		0.012851	0	0
30	180	10	300	43.2042	31.9676	-1		0.012851	0	0
30	200	-10	0	31.9836	43.1677	-1	0.012851		0	0
30	200	-10	60	31.9836	43.1677	-1	0.012851		0	0
30	200	-10	120	31.9836	43.1677	-1	0.012851		0	0
30	200	-10	180	31.9836	43.1677	-1	0.012851		0	0
30	200	-10	240	31.9836	43.1677	-1	0.012851		0	0
30	200	-10	300	31.9836	43.1677	-1	0.012851		0	0
30	200	0	0	36.6713	36.6425	89	0.004693	0.004693	0	0
30	200	0	60	36.6713	36.6425	105	0.004693	0.004693	0	0
30	200	0	120	36.6713	36.6425	23	0.004693	0.004693	0	0
30	200	0	180	36.6713	36.6425	3	0.004693	0.004693	0	0
30	200	0	240	36.6713	36.6425	33	0.004693	0.004693	0	0
30	200	0	300	36.6713	36.6425	102	0.004693	0.004693	0	0
30	200	10	0	43.2044	31.9672	-1		0.012851	0	0
30	200	10	60	43.2044	31.9672	-1		0.012851	0	0
30	200	10	120	43.2044	31.9672	-1		0.012851	0	0
30	200	10	180	43.2044	31.9672	-1		0.012851	0	0
30	200	10	240	43.2044	31.9672	-1		0.012851	0	0
30	200	10	300	43.2044	31.9672	-1		0.012851	0	0
30	220	-10	0	31.984	43.1673	-1	0.012851		0	0
30	220	-10	60	31.984	43.1673	-1	0.012851		0	0
30	220	-10	120	31.984	43.1673	-1	0.012851		0	0
30	220	-10	180	31.984	43.1673	-1	0.012851		0	0
30	220	-10	240	31.984	43.1673	-1	0.012851		0	0
30	220	-10	300	31.984	43.1673	-1	0.012851		0	0
30	220	0	0	36.6716	36.6421	64	0.004693	0.004693	0	0
30	220	0	60	36.6716	36.6421	92	0.004693	0.004693	0	0
30	220	0	120	36.6716	36.6421	30	0.004693	0.004693	0	0
30	220	0	180	36.6716	36.6421	3	0.004693	0.004693	0	0
30	220	0	240	36.6716	36.6421	7	0.004693	0.004693	0	0
30	220	0	300	36.6716	36.6421	63	0.004693	0.004693	0	0
30	220	10	0	43.2047	31.9667	-1		0.012851	0	0
[truncated: 258 more rows]

## Sheet: OffAxis15
r	theta	t	phi	dist1	dist1	clashes	prob dist1	prob dist2	clashes 0 or 1	H*I*J	#clashes<10	H*I*L		0	0	0
[truncated: 679 more rows]

[truncated: 21 more sheets: OffAxis16, OffAxis17, OffAxis18, OffAxis19, OffAxis20, OffAxis21, OffAxis22, OffAxis23, OffAxis24, OffAxis25, OffAxis26, OffAxis27, OffAxis28, OffAxis29, OffAxis30, Offaxis31, Offaxis32, OffAxis33, OffAxis34, Offaxis35 …]
