# Supplementary material for: Molecular Models of STAT5A Tetramers Complexed to DNA Predict Relative Genome-Wide Frequencies of the Spacing between the Two Dimer Binding Motifs of the Tetramer Binding Sites
Source: PLoS One. 2016 Aug 18;11(8):e0160339. doi: 10.1371/journal.pone.0160339 (PMC4990345; doi:10.1371/journal.pone.0160339)
Supplement: S3 Tables — Same as S1 Tables except that the DNA has 10.0 bps/turn. (XLSX) [file pone.0160339.s006.xlsx]

## Sheet: OnAxis10
mov	rot	CuF	CF	1-A'	1-A	1-D'	1-D	2-A'	2-A	2-D'	2-D	D1	D2	D3	D4		D1	0	30	60	90	120	150		D2	0	30	60	90	120	150		Cuf	0	30	60	90	120	150
-85	0	0	0	104.899	98.764	111.16	101.017	99.477	111.45	98.485	106.385	105.642	98.6245	111.305	100.247		-85	105.642	111.709	115.305	115.719	112.871	107.317		-85	98.6245	106.281	113.142	117.64	118.878	116.624		-85	0	0	0	0	0	0
-85	30	0	0	111.017	106.424	103.867	94.271	92.608	104.169	106.139	112.401	111.709	106.281	104.018	93.4395		-75	97.766	104.293	108.136	108.577	105.536	99.5735		-75	90.1415	98.4605	105.829	110.625	111.941	109.544		-75	0	0	0	0	0	0
-85	60	0	0	114.643	113.287	96.354	89.842	88.083	96.669	112.996	115.968	115.305	113.142	96.5115	88.9625		-65	90.312	97.339	101.446	101.916	98.671	92.2655		-65	82.0015	91.0675	98.9875	104.1	105.496	102.95		-65	0	0	0	0	0	0
-85	90	0	0	115.062	117.787	90.811	89.314	87.534	91.137	117.493	116.376	115.719	117.64	90.974	88.424		-55	83.3925	90.9555	95.3385	95.838	92.3795	85.5045		-55	74.317	84.2145	92.7215	98.16	99.6405	96.94		-55	9	0	1	0	0	1
-85	120	0	0	112.195	119.026	89.187	92.889	91.174	89.514	118.73	113.548	112.871	118.878	89.3505	92.0315		-45	77.1515	85.27	89.93	90.4595	86.7875	79.4295		-45	67.244	78.0435	87.155	92.9205	94.483	91.6305		-45	21	47	23	0	0	8
-85	150	0	0	106.598	116.77	92.115	99.253	97.651	92.432	116.477	108.036	107.317	116.624	92.2735	98.452		-35	71.7665	80.43	85.3545	85.913	82.037	74.2095		-35	60.996	72.7295	82.4305	88.5035	90.143	87.149		-35	72	91	93	52	35	81
-75	0	0	0	97.061	90.28	103.722	92.648	91.173	104.004	90.003	98.471	97.766	90.1415	103.863	91.9105		-25	67.4425	76.5965	81.7525	82.3345	78.282	70.037		-25	55.851	68.4715	78.699	85.0395	86.744	83.628		-25	131	156	170	303	365	150
-75	30	0	0	103.643	98.601	95.865	85.241	83.624	96.161	98.32	104.942	104.292	98.4605	96.013	84.4325		-15	64.3935	73.9255	79.2555	79.8565	75.671	67.1055		-15	52.135	65.476	76.107	82.647	84.4	81.194		-15	327	381	402	448	637	483
-75	60	0	0	107.518	105.972	87.668	80.317	78.584	87.982	105.686	108.754	108.136	105.829	87.825	79.4505		-5	62.8055	72.5465	77.9705	78.581	74.3245	65.5825		-5	50.168	63.921	74.7735	81.42	83.199	79.945		-5	534	460	501	477	563	466
-75	90	0	0	107.965	110.77	81.538	79.725	77.968	81.865	110.48	109.189	108.577	110.625	81.7015	78.8465		5	62.7885	72.5325	77.9575	78.568	74.3105	65.567		5	50.156	63.911	74.7655	81.4125	83.1915	79.9375		5	304	333	228	215	283	290
-75	120	0	0	104.904	112.086	79.725	83.71	82.034	80.053	111.796	106.169	105.536	111.941	79.889	82.872		15	64.3455	73.884	79.2165	79.8175	75.63	67.0595		15	52.0995	65.4475	76.083	82.624	84.378	81.171		15	217	214	233	206	139	105
-75	150	0	0	98.895	109.688	82.987	90.721	89.177	83.303	109.4	100.252	99.5735	109.544	83.145	89.949		25	67.366	76.5295	81.6895	82.272	78.2165	69.963		25	55.7955	68.4265	78.66	85.0035	86.7085	83.5915		25	193	194	220	159	173	202
-65	0	0	0	89.655	82.138	96.746	84.633	83.243	97.019	81.865	90.969	90.312	82.0015	96.8825	83.938		35	71.6665	80.3405	85.2705	85.829	81.9495	74.113		35	60.925	72.67	82.378	88.455	90.095	87.099		35	70	79	75	65	107	96
-65	30	0	0	96.742	91.205	88.271	76.454	74.898	88.56	90.93	97.936	97.339	91.0675	88.4155	75.676		45	77.032	85.1615	89.8275	90.3575	86.681	79.313		45	67.1615	77.9725	87.0915	92.8605	94.424	91.5695		45	6	6	14	15	11	2
-65	60	0	0	100.882	99.127	79.293	70.922	69.226	79.603	98.848	102.01	101.446	98.9875	79.448	70.074		55	83.2575	90.8315	95.22	95.7205	92.2575	85.372		55	74.2255	84.133	92.648	98.091	99.5725	96.87		55	0	0	2	0	0	0
-65	90	0	0	101.358	104.241	72.458	70.251	68.526	72.785	103.958	102.474	101.916	104.1	72.6215	69.3885		65	90.165	97.202	101.315	101.785	98.536	92.121		65	81.9035	90.979	98.906	104.022	105.42	102.871		65	0	0	0	0	0	0
-65	120	0	0	98.092	105.638	70.411	74.743	73.118	70.741	105.355	99.25	98.671	105.496	70.576	73.9305		75	97.609	104.145	107.993	108.435	105.391	99.4195		75	90.0385	98.3665	105.741	110.541	111.858	109.459		75	0	0	0	0	0	0
-65	150	0	0	91.637	103.091	74.085	82.519	81.052	74.4	102.809	92.894	92.2655	102.95	74.2425	81.7855		85	105.478	111.553	115.154	115.568	112.717	107.154		85	98.5175	106.183	113.048	117.55	118.79	116.534		85	0	0	0	0	0	0
-55	0	9	0	82.796	74.45	90.341	77.083	75.803	90.601	74.184	83.989	83.3925	74.317	90.471	76.443
-55	30	0	0	90.422	84.348	81.2	68.003	66.533	81.478	84.081	91.489	90.9555	84.2145	81.339	67.268
-55	60	1	0	94.839	92.857	71.338	61.717	60.075	71.641	92.586	95.838	95.3385	92.7215	71.4895	60.896		D3	0	30	60	90	120	150		D4	0	30	60	90	120	150		CU	0	30	60	90	120	150
-55	90	0	0	95.345	98.297	63.654	60.946	59.267	63.98	98.023	96.331	95.838	98.16	63.817	60.1065		-85	111.305	104.018	96.5115	90.974	89.3505	92.2735		-85	100.247	93.4395	88.9625	88.424	92.0315	98.452		-85	0	0	0	0	0	0
-55	120	0	0	91.865	99.778	61.314	66.073	64.522	61.646	99.503	92.894	92.3795	99.6405	61.48	65.2975		-75	103.863	96.013	87.825	81.7015	79.889	83.145		-75	91.9105	84.4325	79.4505	78.8465	82.872	89.949		-75	0	0	0	0	0	0
-55	150	1	0	84.939	97.076	65.5	74.756	73.391	65.811	96.804	86.07	85.5045	96.94	65.6555	74.0735		-65	96.8825	88.4155	79.448	72.6215	70.576	74.2425		-65	83.938	75.676	70.074	69.3885	73.9305	81.7855		-65	0	0	0	0	0	0
-45	0	21	0	76.631	67.372	84.636	70.15	69.014	84.878	67.116	77.672	77.1515	67.244	84.757	69.582		-55	90.471	81.339	71.4895	63.817	61.48	65.6555		-55	76.443	67.268	60.896	60.1065	65.2975	74.0735		-55	0	0	0	0	0	0
-45	30	47	0	84.813	78.171	74.8	60.029	58.68	75.063	77.916	85.727	85.27	78.0435	74.9315	59.3545		-45	84.757	74.9315	64.1055	55.42	52.7115	57.5275		-45	69.582	59.3545	52.023	51.096	57.1125	66.9695		-45	0	0	0	0	0	0
-45	60	23	0	89.507	87.284	63.959	52.803	51.243	64.252	87.026	90.353	89.93	87.155	64.1055	52.023		-35	79.891	69.3795	57.5175	47.646	44.4665	50.0815		-35	63.5585	52.1635	43.64	42.531	49.5975	60.688		-35	0	0	0	0	0	0
-45	90	0	0	90.043	93.051	55.258	51.899	50.293	55.582	92.79	90.876	90.4595	92.9205	55.42	51.096		-25	76.0345	64.9025	52.0295	40.8525	37.0955	43.6685		-25	58.6325	46.034	36.0915	34.7415	43.1045	55.507		-25	4	0	2	16	13	11
-45	120	0	0	86.35	94.614	52.546	57.834	56.391	52.877	94.352	87.225	86.7875	94.483	52.7115	57.1125		-15	73.349	61.7335	48.0185	35.604	31.222	38.8035		-15	55.0975	41.439	30.012	28.375	38.159	51.7605		-15	27	49	58	78	51	72
-45	150	8	0	78.941	91.761	57.375	67.584	66.355	57.68	91.5	79.918	79.4295	91.6305	57.5275	66.9695		-5	71.964	60.0815	45.8755	32.6565	27.8135	36.1175		-5	53.2335	38.9265	26.4355	24.5615	35.4145	49.771		-5	244	217	154	164	182	329
-35	0	72	0	71.341	61.116	79.781	64.032	63.085	80.001	60.876	72.192	71.7665	60.996	79.891	63.5585		5	71.9555	60.071	45.8625	32.6375	27.791	36.1005		5	53.2135	38.8995	26.396	24.5195	35.3855	49.7505		5	556	484	542	393	493	527
-35	30	91	0	80.065	72.849	69.259	52.75	51.577	69.5	72.61	80.795	80.43	72.7295	69.3795	52.1635		15	73.3235	61.704	47.98	35.5525	31.1625	38.7555		15	55.042	41.3645	29.908	28.265	38.078	51.701		15	371	505	630	425	421	305
-35	60	93	0	85.021	82.551	57.38	44.354	42.926	57.655	82.31	85.688	85.3545	82.4305	57.5175	43.64		25	75.994	64.8545	51.97	40.7765	37.012	43.5975		25	58.5445	45.922	35.9475	34.593	42.9855	55.415		25	191	201	463	399	239	195
-35	90	52	0	85.586	88.626	47.489	43.274	41.788	47.803	88.381	86.24	85.913	88.5035	47.646	42.531		35	79.8365	69.317	57.442	47.555	44.3695	49.995		35	63.445	52.0255	43.4745	42.361	49.4525	60.5695		35	212	167	128	170	217	192
-35	120	35	0	81.691	90.266	44.303	50.239	48.956	44.63	90.02	82.383	82.037	90.143	44.4665	49.5975		45	84.6915	74.8575	64.0185	55.3195	52.606	57.4305		45	69.4485	59.1985	51.845	50.915	56.951	66.832		45	203	169	151	182	194	193
-35	150	81	0	73.816	87.271	49.936	61.211	60.165	50.227	87.027	74.603	74.2095	87.149	50.0815	60.688		55	90.3955	81.255	71.394	63.7105	61.3685	65.552		55	76.2955	67.1	60.711	59.919	65.125	73.9215		55	116	106	30	88	101	84
-25	0	131	4	67.132	55.959	75.938	58.985	58.28	76.131	55.743	67.753	67.4425	55.851	76.0345	58.6325		65	96.7995	88.324	79.347	72.5105	70.462	74.1335		65	83.779	75.5	69.884	69.1965	73.751	81.623		65	53	16	3	10	17	17
-25	30	156	0	76.339	68.579	64.796	46.494	45.574	65.009	68.364	76.854	76.5965	68.4715	64.9025	46.034		75	103.773	95.916	87.719	81.5875	79.773	83.0335		75	91.743	84.2505	79.257	78.652	82.687	89.7785		75	3	0	0	0	0	0
-25	60	170	2	81.522	78.809	51.906	36.694	35.489	52.153	78.589	81.983	81.7525	78.699	52.0295	36.0915		85	111.21	103.916	96.4025	90.8585	89.2325	92.159		85	100.073	93.253	88.767	88.2275	91.8425	98.276		85	0	0	0	0	0	0
-25	90	303	16	82.11	85.152	40.705	35.38	34.103	41	84.927	82.559	82.3345	85.0395	40.8525	34.7415
-25	120	365	13	78.042	86.857	36.939	43.624	42.585	37.252	86.631	78.522	78.282	86.744	37.0955	43.1045
-25	150	150	11	69.757	83.74	43.535	55.909	55.105	43.802	83.516	70.317	70.037	83.628	43.6685	55.507		Squared prababiliies
-15	0	327	27	64.217	52.226	73.269	55.302	54.893	73.429	52.044	64.57	64.3935	52.135	73.349	55.0975		D1(A'D)	0	30	60	90	120	150		D2(AD')	0	30	60	90	120	150			0	30	60	90	120	150
-15	30	381	49	73.788	65.569	61.645	41.723	41.155	61.822	65.383	74.063	73.9255	65.476	61.7335	41.439		-85	0	0	0	0	0	0		-85	0	0	0	0	0	0	0	-85	1	1	1	1	1	1
-15	60	402	58	79.139	76.204	47.915	30.423	29.601	48.122	76.01	79.372	79.2555	76.107	48.0185	30.012		-75	0	0	0	0	0	0		-75	0	0	0	0	0	0	0	-75	1	1	1	1	1	1
-15	90	448	78	79.745	82.747	35.476	28.825	27.925	35.732	82.547	79.968	79.8565	82.647	35.604	28.375		-65	0	0	0	0	0	0		-65	0	0	0	0	0	0	0	-65	1	1	1	1	1	1
-15	120	637	51	75.55	84.501	31.083	38.499	37.819	31.361	84.299	75.792	75.671	84.4	31.222	38.159		-55	0	0	0	0	0	0		-55	0	0	0	0	0	0	0	-55	0	1	0	1	1	0
-15	150	483	72	66.956	81.293	38.691	52.01	51.511	38.916	81.095	67.255	67.1055	81.194	38.8035	51.7605		-45	0	0	0	0	0	0		-45	0	0	0	0	0	0	0	-45	0	0	0	1	1	0
-5	0	534	244	62.777	50.237	71.903	53.268	53.199	72.025	50.099	62.834	62.8055	50.168	71.964	53.2335		-35	0	0	0	0	0	0		-35	0	0	0	0	0	0	0	-35	0	0	0	0	0	0
-5	30	460	217	72.539	63.996	60.015	38.987	38.866	60.148	63.846	72.554	72.5465	63.921	60.0815	38.9265		-25	0	0	0	0	0	0		-25	0	0	0	0	0	0	0	-25	0	0	0	0	0	0
-5	60	501	154	77.975	74.855	45.799	26.545	26.326	45.952	74.692	77.966	77.9705	74.7735	45.8755	26.4355		-15	0	0	0	0	0	0		-15	0	0	0	0	0	0	0	-15	0	0	0	0	0	0
-5	90	477	164	78.59	81.506	32.562	24.698	24.425	32.751	81.334	78.572	78.581	81.42	32.6565	24.5615		-5	0	0	0	0	0	0		-5	0	0	0	0	0	0	0	-5	0	0	0	0	0	0
-5	120	563	182	74.33	83.286	27.71	35.515	35.314	27.917	83.112	74.319	74.3245	83.199	27.8135	35.4145		5	0	0	0	0	0	0		5	0	0	0	0	0	0	0	5	0	0	0	0	0	0
-5	150	466	329	65.576	80.03	36.037	49.841	49.701	36.198	79.86	65.589	65.5825	79.945	36.1175	49.771		15	0	0	0	0	0	0		15	0	0	0	0	0	0	0	15	0	0	0	0	0	0
5	0	304	556	62.913	50.199	71.915	53.071	53.356	71.996	50.113	62.664	62.7885	50.156	71.9555	53.2135		25	0	0	0	0	0	0		25	0	0	0	0	0	0	0	25	0	0	0	0	0	0
5	30	333	484	72.657	63.966	60.029	38.718	39.081	60.113	63.856	72.408	72.5325	63.911	60.071	38.8995		35	0	0	0	0	0	0		35	0	0	0	0	0	0	0	35	0	0	0	0	0	0
5	60	228	542	78.085	74.83	45.818	26.149	26.643	45.907	74.701	77.83	77.9575	74.7655	45.8625	26.396		45	0	0	0	0	0	0		45	0	0	0	0	0	0	0	45	0	0	0	0	0	0
5	90	215	393	78.699	81.482	32.588	24.272	24.767	32.687	81.343	78.437	78.568	81.4125	32.6375	24.5195		55	0	0	0	0	0	0		55	0	0	0	0	0	0	0	55	1	1	0	1	1	1
5	120	283	493	74.445	83.263	27.74	35.22	35.551	27.842	83.12	74.176	74.3105	83.1915	27.791	35.3855		65	0	0	0	0	0	0		65	0	0	0	0	0	0	0	65	1	1	1	1	1	1
5	150	290	527	65.707	80.006	36.061	49.631	49.87	36.14	79.869	65.427	65.567	79.9375	36.1005	49.7505		75	0	0	0	0	0	0		75	0	0	0	0	0	0	0	75	1	1	1	1	1	1
15	0	217	371	64.616	52.116	73.303	54.733	55.351	73.344	52.083	64.075	64.3455	52.0995	73.3235	55.042		85	0	0	0	0	0	0		85	0	0	0	0	0	0	0	85	1	1	1	1	1	1
15	30	214	505	74.136	65.481	61.687	40.966	41.763	61.721	65.414	73.632	73.884	65.4475	61.704	41.3645
15	60	233	630	79.463	76.129	47.968	29.375	30.441	47.992	76.037	78.97	79.2165	76.083	47.98	29.908
15	90	206	425	80.067	82.677	35.548	27.717	28.813	35.557	82.571	79.568	79.8175	82.624	35.5525	28.265		D3(D'A)								D4(A'D)									0	30	60	90	120	150
15	120	139	421	75.889	84.433	31.164	37.677	38.479	31.161	84.323	75.371	75.63	84.378	31.1625	38.078		-85	0	0	0	0	0	0		-85	0	0	0	0	0	0	0	-85	1	1	1	1	1	1
15	150	105	305	67.339	81.222	38.756	51.404	51.998	38.755	81.12	66.78	67.0595	81.171	38.7555	51.701		-75	0	0	0	0	0	0		-75	0	0	0	0	0	0	0	-75	1	1	1	1	1	1
25	0	193	191	67.767	55.788	75.994	58.093	58.996	75.994	55.803	66.965	67.366	55.7955	75.994	58.5445		-65	0	0	0	0	0	0		-65	0	0	0	0	0	0	0	-65	1	1	1	1	1	1
25	30	194	201	76.898	68.44	64.861	45.358	46.486	64.848	68.413	76.161	76.5295	68.4265	64.8545	45.922		-55	0	0	0	0	0	0		-55	0	0	0	0	0	0	0	-55	1	1	1	1	1	1
25	60	220	463	82.046	78.688	51.987	35.242	36.653	51.953	78.632	81.333	81.6895	78.66	51.97	35.9475		-45	0	0	0	0	0	0		-45	0	0	0	0	0	0	0	-45	1	1	1	1	1	1
25	90	159	399	82.63	85.04	40.808	33.873	35.313	40.745	84.967	81.914	82.272	85.0035	40.7765	34.593		-35	0	0	0	0	0	0		-35	0	0	0	0	0	0	0	-35	1	1	1	1	1	1
25	120	173	239	78.59	86.747	37.053	42.411	43.56	36.971	86.67	77.843	78.2165	86.7085	37.012	42.9855		-25	0	0	0	3.44569e-07	1.42204e-05	0		-25	0	0	2.20242e-05	4.79972e-05	0	0	0	-25	0	1	0	0	0	0
25	150	202	195	70.368	83.626	43.632	54.968	55.862	43.563	83.557	69.558	69.963	83.5915	43.5975	55.415		-15	0	0	0	5.90131e-05	0.000165148	4.27249e-06		-15	0	0	0.000230949	0.000403447	4.27249e-06	0	0	-15	0	0	0	0	0	0
35	0	70	212	72.177	60.897	79.855	62.88	64.01	79.818	60.953	71.156	71.6665	60.925	79.8365	63.445		-5	0	0	0	8.091e-05	0.000472367	2.20242e-05		-5	0	4.27249e-06	0.000557243	0.000862068	5.90131e-05	0	0	-5	0	0	0	0	0	0
35	30	79	167	80.811	72.665	69.344	51.347	52.704	69.29	72.675	79.87	80.3405	72.67	69.317	52.0255		5	0	0	0	8.091e-05	0.000472367	2.20242e-05		5	0	4.27249e-06	0.000557243	0.000862068	5.90131e-05	0	0	5	0	0	0	0	0	0
35	60	75	128	85.724	82.389	57.483	42.675	44.274	57.401	82.367	84.817	85.2705	82.378	57.442	43.4745		15	0	0	0	5.90131e-05	0.000165148	4.27249e-06		15	0	0	0.00028754	0.000403447	4.27249e-06	0	0	15	0	0	0	0	0	0
35	90	65	170	86.284	88.475	47.613	41.551	43.171	47.497	88.435	85.374	85.829	88.455	47.555	42.361		25	0	0	0	3.44569e-07	1.42204e-05	0		25	0	0	5.90131e-05	4.79972e-05	0	0	0	25	0	0	0	0	0	0
35	120	107	217	82.423	90.118	44.437	48.763	50.142	44.302	90.072	81.476	81.9495	90.095	44.3695	49.4525		35	0	0	0	0	0	0		35	0	0	0	0	0	0	0	35	0	0	0	0	0	0
35	150	96	192	74.625	87.117	50.054	60.005	61.134	49.936	87.081	73.601	74.113	87.099	49.995	60.5695		45	0	0	0	0	0	0		45	0	0	0	0	0	0	0	45	0	0	0	0	0	0
45	0	6	203	77.632	67.117	84.726	68.797	70.1	84.657	67.206	76.432	77.032	67.1615	84.6915	69.4485		55	0	0	0	0	0	0		55	0	0	0	0	0	0	0	55	0	0	0	0	0	0
45	30	6	169	85.718	77.951	74.902	58.443	59.954	74.813	77.994	84.605	85.1615	77.9725	74.8575	59.1985		65	0	0	0	0	0	0		65	0	0	0	0	0	0	0	65	0	0	0	0	0	0
45	60	14	151	90.365	87.087	64.078	50.993	52.697	63.959	87.096	89.29	89.8275	87.0915	64.0185	51.845		75	0	0	0	0	0	0		75	0	0	0	0	0	0	0	75	0	1	1	1	1	1
45	90	15	182	90.896	92.866	55.396	50.056	51.774	55.243	92.855	89.819	90.3575	92.8605	55.3195	50.915		85	0	0	0	0	0	0		85	0	0	0	0	0	0	0	85	1	1	1	1	1	1
45	120	11	194	87.239	94.432	52.691	56.187	57.715	52.521	94.416	86.123	86.681	94.424	52.606	56.951
45	150	2	193	79.912	91.573	57.508	66.18	67.484	57.353	91.566	78.714	79.313	91.5695	57.4305	66.832		CuF								CuF
55	0	0	116	83.927	74.168	90.444	75.579	77.012	90.347	74.283	82.588	83.2575	74.2255	90.3955	76.2955		D1D4(A1D+DA')	0	30	60	90	120	150		D2D3(AD'+D'A)	0	30	60	90	120	150
55	30	0	106	91.459	84.098	81.314	66.293	67.907	81.196	84.168	90.204	90.8315	84.133	81.255	67.1		-85	0	0	0	0	0	0	0	-85	0	0	0	0	0	0	0
55	60	2	30	95.828	92.63	71.468	59.828	61.594	71.32	92.666	94.612	95.22	92.648	71.394	60.711		-75	0	0	0	0	0	0	0	-75	0	0	0	0	0	0	0
55	90	0	88	96.329	98.083	63.8	59.032	60.806	63.621	98.099	95.112	95.7205	98.091	63.7105	59.919		-65	0	0	0	0	0	0	0	-65	0	0	0	0	0	0	0
55	120	0	101	92.886	99.567	61.465	64.312	65.938	61.272	99.578	91.629	92.2575	99.5725	61.3685	65.125		-55	0	0	0	0	0	0	0	-55	0	0	0	0	0	0	0
55	150	0	84	86.041	96.86	65.642	73.204	74.639	65.462	96.88	84.703	85.372	96.87	65.552	73.9215		-45	0	0	0	0	0	0	0	-45	0	0	0	0	0	0	0
65	0	0	53	90.89	81.835	96.86	83.014	84.544	96.739	81.972	89.44	90.165	81.9035	96.7995	83.779		-35	0	0	0	0	0	0	0	-35	0	0	0	0	0	0	0
65	30	0	16	97.887	90.932	88.395	74.658	76.342	88.253	91.026	96.517	97.202	90.979	88.324	75.5		-25	0	0	0	0	0	0	0	-25	0	0	0	0	0	0	0
65	60	0	3	101.981	98.876	79.432	68.982	70.786	79.262	98.936	100.649	101.315	98.906	79.347	69.884		-15	0	0	0	0	0	0	0	-15	0	0	0	0	0	0	0
65	90	0	10	102.452	104.002	72.609	68.292	70.101	72.412	104.042	101.119	101.785	104.022	72.5105	69.1965		-5	0	0	0	0	0	0	0	-5	0	0	0	0	0	0	0
65	120	0	17	99.222	105.403	70.567	72.905	74.597	70.357	105.437	97.85	98.536	105.42	70.462	73.751		5	0	0	0	0	0	0	0	5	0	0	0	0	0	0	0
65	150	0	17	92.845	102.849	74.233	80.858	82.388	74.034	102.894	91.397	92.121	102.871	74.1335	81.623		15	0	0	0	0	0	0	0	15	0	0	0	0	0	0	0
75	0	0	3	98.377	89.962	103.844	90.942	92.544	103.703	90.115	96.841	97.609	90.0385	103.773	91.743		25	0	0	0	0	0	0	0	25	0	0	0	0	0	0	0
75	30	0	0	104.876	98.31	95.997	83.384	85.117	95.835	98.423	103.414	104.145	98.3665	95.916	84.2505		35	0	0	0	0	0	0	0	35	0	0	0	0	0	0	0
75	60	0	0	108.707	105.701	87.813	78.343	80.171	87.625	105.781	107.28	107.993	105.741	87.719	79.257		45	0	0	0	0	0	0	0	45	0	0	0	0	0	0	0
75	90	0	0	109.149	110.511	81.693	77.737	79.567	81.482	110.571	107.721	108.435	110.541	81.5875	78.652		55	0	0	0	0	0	0	0	55	0	0	0	0	0	0	0
75	120	0	0	106.123	111.83	79.884	81.819	83.555	79.662	111.886	104.659	105.391	111.858	79.773	82.687		65	0	0	0	0	0	0	0	65	0	0	0	0	0	0	0
75	150	0	0	100.187	109.426	83.14	88.978	90.579	82.927	109.492	98.652	99.4195	109.459	83.0335	89.7785		75	0	0	0	0	0	0	0	75	0	0	0	0	0	0	0
85	0	0	0	106.279	98.435	111.289	99.245	100.902	111.131	98.6	104.676	105.477	98.5175	111.21	100.073		85	0	0	0	0	0	0	0	85	0	0	0	0	0	0	0
85	30	0	0	112.322	106.118	104.005	92.369	94.137	103.828	106.247	110.784	111.553	106.183	103.916	93.253									0								0
85	60	0	0	115.907	112.999	96.503	87.845	89.689	96.302	113.097	114.402	115.154	113.048	96.4025	88.767		CU								CU
85	90	0	0	116.321	117.511	90.97	87.305	89.15	90.747	117.59	114.815	115.568	117.55	90.8585	88.2275		D1D4(A'D+DA')	0	30	60	90	120	150		D2D3(AD'+D'A)	0	30	60	90	120	150
85	120	0	0	113.487	118.752	89.348	90.958	92.727	89.117	118.827	111.947	112.717	118.79	89.2325	91.8425		-85	0	0	0	0	0	0	0	-85	0	0	0	0	0	0	0
85	150	0	0	107.956	116.492	92.271	97.449	99.103	92.047	116.575	106.353	107.154	116.534	92.159	98.276		-75	0	0	0	0	0	0	0	-75	0	0	0	0	0	0	0
																	-65	0	0	0	0	0	0	0	-65	0	0	0	0	0	0	0
																	-55	0	0	0	0	0	0	0	-55	0	0	0	0	0	0	0
																	-45	0	0	0	0	0	0	0	-45	0	0	0	0	0	0	0
																	-35	0	0	0	0	0	0	0	-35	0	0	0	0	0	0	0
																	-25	0	0	0	0	0	0	0	-25	0	0	0	0	0	0	0
																	-15	0	0	0	0	0	0	0	-15	0	0	0	0	0	0	0
																	-5	0	0	0	0	0	0	0	-5	0	0	0	0	0	0	0
																	5	0	0	0	0	0	0	0	5	0	0	0	0	0	0	0
																	15	0	0	0	0	0	0	0	15	0	0	0	0	0	0	0
																	25	0	0	0	0	0	0	0	25	0	0	0	0	0	0	0
																	35	0	0	0	0	0	0	0	35	0	0	0	0	0	0	0
																	45	0	0	0	0	0	0	0	45	0	0	0	0	0	0	0
																	55	0	0	0	0	0	0	0	55	0	0	0	0	0	0	0
																	65	0	0	0	0	0	0	0	65	0	0	0	0	0	0	0
																	75	0	0	0	0	0	0	0	75	0	0	0	0	0	0	0
																	85	0	0	0	0	0	0	0	85	0	0	0	0	0	0	0
																								0								0
																		0	0	0	0
																		D1D4(A'D+DA')	D2D3(AD'+D'A)
																		0	0

## Sheet: OnAxis11
mov	rot	CuF	CF	1-A'	1-A	1-D'	1-D	2-A'	2-A	2-D'	2-D	D1	D2	D3	D4		D1	0	30	60	90	120	150		D2	0	30	60	90	120	150		Cuf	0	30	60	90	120	150
-85	0	0	0	117.249	83.978	99.092	112.558	111.174	99.549	83.727	117.968	117.608	83.8525	99.3205	111.866		-85	117.608	122.761	125.698	125.801	123.049	118.02		-85	83.8525	92.4275	100.145	105.316	106.984	104.864		-85	0	0	0	0	0	0
-85	30	0	0	122.429	92.546	91.142	106.925	105.449	91.647	92.309	123.092	122.761	92.4275	91.3945	106.187		-75	109.233	114.761	117.898	118.008	115.07	109.675		-75	75.81	85.198	93.5145	99.0325	100.804	98.552		-75	0	0	0	0	0	0
-85	60	0	0	125.345	100.275	82.603	103.416	101.969	83.13	100.015	126.051	125.698	100.145	82.8665	102.692		-65	101.152	107.097	110.453	110.57	107.428	101.63		-65	68.2865	78.5785	87.5255	93.3985	95.2755	92.889		-65	0	0	11	0	0	0
-85	90	0	0	125.384	105.469	75.932	103.213	101.919	76.44	105.164	126.218	125.801	105.316	76.186	102.566		-55	93.4435	99.849	103.44	103.566	100.204	93.961		-55	61.473	72.736	82.3205	88.5395	90.517	88.0015		-55	3	25	22	6	0	0
-85	120	0	0	122.54	107.164	73.605	106.387	105.317	74.045	106.804	123.559	123.049	106.984	73.825	105.852		-45	86.2065	93.1115	96.9525	97.0865	93.4925	86.7675		-45	55.631	67.8705	78.0545	84.5875	86.6555	84.0245		-45	13	74	75	29	23	0
-85	150	0	0	117.407	105.072	76.633	111.86	111.003	76.98	104.657	118.633	118.02	104.864	76.8065	111.431		-35	79.571	87.004	91.1025	91.2455	87.412	80.1785		-35	51.0945	64.205	74.8895	81.6755	83.816	81.093		-35	61	85	131	108	99	33
-75	0	0	0	108.919	75.923	92.409	103.698	102.35	92.852	75.697	109.546	109.233	75.81	92.6305	103.024		-25	73.698	81.6675	86.0205	86.172	82.102	74.3545		-25	48.2345	61.953	72.968	79.918	82.1035	79.3215		-25	134	161	200	369	383	178
-75	30	0	0	114.477	85.304	83.827	97.555	96.101	84.325	85.092	115.045	114.761	85.198	84.076	96.828		-15	68.7845	77.263	81.85	82.0095	77.722	69.488		-15	47.3545	61.2705	72.389	79.39	81.5895	78.7895		-15	345	378	372	408	651	567
-75	60	0	0	117.59	93.633	74.453	93.696	92.269	74.981	93.396	118.206	117.898	93.5145	74.717	92.9825		-5	65.047	73.955	78.736	78.9015	74.4355	65.7915		-5	48.5625	62.209	73.1855	80.1165	82.297	79.5215		-5	455	394	503	457	537	417
-75	90	0	0	117.632	99.175	66.976	93.472	92.213	67.489	98.89	118.384	118.008	99.0325	67.2325	92.8425		5	62.697	71.897	76.806	76.9755	72.3915	63.4695		5	51.713	64.6975	75.3125	82.0635	84.194	81.4835		5	199	317	229	189	273	255
-75	120	0	0	114.595	100.976	64.326	96.965	95.956	64.764	100.633	115.544	115.07	100.804	64.545	96.4605		15	61.8925	71.1965	76.151	76.3225	71.6965	62.676		15	56.481	68.569	78.663	85.149	87.204	84.59		15	122	122	125	160	135	126
-75	150	0	0	109.09	98.753	67.77	102.94	102.164	68.1	98.351	110.261	109.675	98.552	67.935	102.552		25	62.693	71.894	76.8035	76.9735	72.3895	63.468		25	62.4975	73.604	83.0885	89.2535	91.216	88.7205		25	137	81	89	79	163	111
-65	0	0	0	100.894	68.383	86.369	95.065	93.761	86.794	68.19	101.41	101.152	68.2865	86.5815	94.413		35	65.04	73.9495	78.731	78.8975	74.4315	65.7875		35	69.4395	79.5825	88.4285	94.245	96.106	93.74		35	75	36	53	42	62	85
-65	30	0	0	106.869	78.669	77.118	88.324	86.897	77.604	78.488	107.326	107.097	78.5785	77.361	87.6105		45	68.775	77.255	81.8435	82.0035	77.717	69.4825		45	77.0565	86.309	94.5275	99.99	101.745	99.5145		45	41	14	4	4	2	14
-65	60	11	0	110.198	87.63	66.809	84.042	82.639	67.334	87.421	110.708	110.453	87.5255	67.0715	83.3405		55	73.687	81.659	86.0125	86.165	82.0955	74.348		55	85.168	93.6225	101.249	106.367	108.018	105.92		55	0	0	0	0	0	0
-65	90	0	0	110.243	93.529	58.36	83.792	82.578	58.876	93.268	110.898	110.57	93.3985	58.618	83.185		65	79.559	86.9945	91.0935	91.2375	87.4045	80.172		65	93.645	101.395	108.477	113.269	114.821	112.849		65	0	0	0	0	0	0
-65	120	0	0	106.996	95.437	55.299	87.672	86.737	55.731	95.114	107.861	107.428	95.2755	55.515	87.2045		75	86.1945	93.1015	96.943	97.078	93.4845	86.7605		75	102.398	109.53	116.117	120.606	122.065	120.211		75	0	0	0	0	0	0
-65	150	0	0	101.078	93.082	59.269	94.237	93.559	59.576	92.696	102.182	101.63	92.889	59.4225	93.898		85	93.4315	99.8385	103.43	103.556	100.197	93.9535		85	111.361	117.953	124.093	128.303	129.675	127.932		85	0	0	0	0	0	0
-55	0	3	0	93.251	61.549	81.115	86.726	85.481	81.516	61.397	93.636	93.4435	61.473	81.3155	86.1035
-55	30	25	0	99.685	72.807	71.185	79.279	77.89	71.652	72.665	100.013	99.849	72.736	71.4185	78.5845
-55	60	22	0	103.246	82.408	59.863	74.479	73.11	60.378	82.233	103.634	103.44	82.3205	60.1205	73.7945		D3	0	30	60	90	120	150		D4	0	30	60	90	120	150		CU	0	30	60	90	120	150
-55	90	6	0	103.294	88.655	50.26	74.196	73.04	50.774	88.424	103.837	103.566	88.5395	50.517	73.618		-85	99.3205	91.3945	82.8665	76.186	73.825	76.8065		-85	111.866	106.187	102.692	102.566	105.852	111.431		-85	0	0	0	0	0	0
-55	120	0	0	99.822	90.665	46.67	78.552	77.712	47.092	90.369	100.587	100.204	90.517	46.881	78.132		-75	92.6305	84.076	74.717	67.2325	64.545	67.935		-75	103.024	96.828	92.9825	92.8425	96.4605	102.552		-75	0	0	0	0	0	0
-55	150	0	0	93.45	88.183	51.313	85.818	85.259	51.584	87.82	94.472	93.961	88.0015	51.4485	85.5385		-65	86.5815	77.361	67.0715	58.618	55.515	59.4225		-65	94.413	87.6105	83.3405	83.185	87.2045	93.898		-65	0	0	0	0	0	0
-45	0	13	0	86.092	55.68	76.81	78.775	77.607	77.178	55.582	86.321	86.2065	55.631	76.994	78.191		-55	81.3155	71.4185	60.1205	50.517	46.881	51.4485		-55	86.1035	78.5845	73.7945	73.618	78.132	85.5385		-55	0	0	0	0	0	0
-45	30	74	0	93.023	67.918	66.237	70.492	69.157	66.676	67.823	93.2	93.1115	67.8705	66.4565	69.8245		-45	76.994	66.4565	54.1325	43.2185	38.9065	44.3035		-45	78.191	69.8245	64.386	64.184	69.315	77.568		-45	0	0	0	0	0	0
-45	60	75	0	96.829	78.122	53.885	65.047	63.725	54.38	77.987	97.076	96.9525	78.0545	54.1325	64.386		-35	73.7835	62.709	49.4595	37.1985	32.087	38.4535		-35	70.808	61.4445	55.186	54.9505	60.8645	70.119		-35	0	0	4	9	10	15
-45	90	29	0	96.88	84.685	42.967	64.723	63.645	43.47	84.49	97.293	97.0865	84.5875	43.2185	64.184		-25	71.8325	60.401	46.4985	33.1605	27.3035	34.563		-25	64.1385	53.6225	46.3195	46.039	52.957	63.377		-25	26	25	18	34	50	44
-45	120	23	0	93.169	86.788	38.707	69.674	68.956	39.106	86.523	93.816	93.4925	86.6555	38.9065	69.315		-15	71.2445	59.701	45.585	31.867	25.717	33.3235		-15	58.427	46.641	38.0195	37.677	45.8735	57.5895		-15	115	93	47	42	74	86
-45	150	0	0	86.308	84.191	44.194	77.774	77.362	44.413	83.858	87.227	86.7675	84.0245	44.3035	77.568		-5	72.0535	60.664	46.839	33.6365	27.8795	35.019		-5	53.979	40.9325	30.749	30.324	40.0535	53.0695		-5	343	298	195	131	163	311
-35	0	61	0	79.549	51.11	73.62	71.341	70.275	73.947	51.079	79.593	79.571	51.0945	73.7835	70.808		5	74.2125	63.2135	50.098	38.0435	33.0625	39.271		5	51.1245	37.087	25.407	24.8885	36.112	50.1615		5	504	496	597	455	441	450
-35	30	85	0	87.002	64.225	62.51	62.074	60.815	62.908	64.185	87.006	87.004	64.205	62.709	61.4445		15	77.611	67.17	55.0065	44.308	40.1125	45.366		15	50.1355	35.7125	23.354	22.7825	34.695	49.1515		15	368	443	584	359	401	309
-35	60	131	4	91.06	74.934	49.232	55.814	54.558	49.687	74.845	91.145	91.1025	74.8895	49.4595	55.186		25	82.0935	72.303	61.1685	51.76	48.217	52.668		25	51.122	37.0845	25.399	24.8715	36.102	50.1555		25	131	171	400	343	223	158
-35	90	108	9	91.115	81.753	36.963	55.436	54.465	37.434	81.598	91.376	91.2455	81.6755	37.1985	54.9505		35	87.494	78.381	68.2455	59.958	56.928	60.744		35	53.975	40.927	30.738	30.3035	40.038	53.0595		35	220	177	108	134	127	114
-35	120	99	10	87.159	83.93	31.911	61.143	60.586	32.263	83.702	87.665	87.412	83.816	32.087	60.8645		45	93.654	85.2025	75.9825	68.635	66.005	69.3235		45	58.4225	46.6355	38.008	37.6585	45.857	57.577		45	124	101	101	123	98	122
-35	150	33	15	79.782	81.242	38.382	70.234	70.004	38.525	80.944	80.575	80.1785	81.093	38.4535	70.119		55	100.434	92.603	84.1975	77.6315	75.316	78.2405		55	64.1325	53.616	46.3085	46.023	52.941	63.364		55	39	88	78	131	50	21
-25	0	134	26	73.784	48.211	71.694	64.603	63.674	71.971	48.258	73.612	73.698	48.2345	71.8325	64.1385		65	107.716	100.456	92.7635	86.848	84.784	87.3925		65	70.8015	61.437	55.1755	54.9365	60.8495	70.106		65	5	0	18	54	21	1
-25	30	161	25	81.765	61.942	60.23	54.196	53.049	60.572	61.964	81.57	81.6675	61.953	60.401	53.6225		75	115.407	108.661	101.592	96.221	94.3625	96.7125		75	78.1835	69.817	64.376	64.1715	69.301	77.5545		75	0	0	0	13	0	0
-25	60	200	18	86.07	72.987	46.302	46.896	45.743	46.695	72.949	85.971	86.0205	72.968	46.4985	46.3195		85	123.428	117.145	110.62	105.709	104.02	106.156		85	86.0965	78.5765	73.785	73.6065	78.119	85.5255		85	0	0	0	0	0	0
-25	90	369	34	86.128	79.973	32.96	46.446	45.632	33.361	79.863	86.216	86.172	79.918	33.1605	46.039
-25	120	383	50	81.931	82.196	27.174	53.127	52.787	27.433	82.011	82.273	82.102	82.1035	27.3035	52.957
-25	150	178	44	74.036	79.449	34.545	63.379	63.375	34.581	79.194	74.673	74.3545	79.3215	34.563	63.377		Squared prababiliies
-15	0	345	115	68.995	47.289	71.135	58.801	58.053	71.354	47.42	68.574	68.7845	47.3545	71.2445	58.427		D1(A'D)	0	30	60	90	120	150		D2(AD')	0	30	60	90	120	150			0	30	60	90	120	150
-15	30	378	93	77.471	61.228	59.563	47.13	46.152	59.839	61.313	77.055	77.263	61.2705	59.701	46.641		-85	0	0	0	0	0	0		-85	0	0	0	0	0	0	0	-85	1	1	1	1	1	1
-15	60	372	47	82.001	72.381	45.431	38.513	37.526	45.739	72.397	81.699	81.85	72.389	45.585	38.0195		-75	0	0	0	0	0	0		-75	0	0	0	0	0	0	0	-75	1	1	1	1	1	1
-15	90	408	42	82.062	79.421	31.725	37.964	37.39	32.009	79.359	81.957	82.0095	79.39	31.867	37.677		-65	0	0	0	0	0	0		-65	0	0	0	0	0	0	0	-65	1	1	0	1	1	1
-15	120	651	74	77.646	81.659	25.662	45.897	45.85	25.772	81.52	77.798	77.722	81.5895	25.717	45.8735		-55	0	0	0	0	0	0		-55	0	0	0	0	0	0	0	-55	0	0	0	0	1	1
-15	150	567	86	69.264	78.893	33.368	57.454	57.725	33.279	78.686	69.712	69.488	78.7895	33.3235	57.5895		-45	0	0	0	0	0	0		-45	0	0	0	0	0	0	0	-45	0	0	0	0	0	1
-5	0	455	343	65.394	48.459	71.974	54.237	53.721	72.133	48.666	64.7	65.047	48.5625	72.0535	53.979		-35	0	0	0	0	0	0		-35	0	0	0	0	0	0	0	-35	0	0	0	0	0	0
-5	30	394	298	74.282	62.136	60.563	41.296	40.569	60.765	62.282	73.628	73.955	62.209	60.664	40.9325		-25	0	0	0	0	0	0		-25	0	0	0	0	0	0	0	-25	0	0	0	0	0	0
-5	60	503	195	78.996	73.151	46.734	31.101	30.397	46.944	73.22	78.476	78.736	73.1855	46.839	30.749		-15	0	0	0	0	0	0		-15	0	0	0	0	0	0	0	-15	0	0	0	0	0	0
-5	90	457	131	79.059	80.123	33.565	30.419	30.229	33.708	80.11	78.744	78.9015	80.1165	33.6365	30.324		-5	0	0	0	0	0	0		-5	0	0	0	0	0	0	0	-5	0	0	0	0	0	0
-5	120	537	163	74.465	82.342	27.905	39.882	40.225	27.854	82.252	74.406	74.4355	82.297	27.8795	40.0535		5	0	0	0	0	0	0		5	0	0	0	0	0	0	0	5	0	0	0	0	0	0
-5	150	417	311	65.678	79.6	35.122	52.773	53.366	34.916	79.443	65.905	65.7915	79.5215	35.019	53.0695		15	0	0	0	0	0	0		15	0	0	0	0	0	0	0	15	0	0	0	0	0	0
5	0	199	504	63.186	51.578	74.164	51.242	51.007	74.261	51.848	62.208	62.697	51.713	74.2125	51.1245		25	0	0	0	0	0	0		25	0	0	0	0	0	0	0	25	0	0	0	0	0	0
5	30	317	496	72.346	64.597	63.15	37.274	36.9	63.277	64.798	71.448	71.897	64.6975	63.2135	37.087		35	0	0	0	0	0	0		35	0	0	0	0	0	0	0	35	0	0	0	0	0	0
5	60	229	597	77.178	75.253	50.042	25.521	25.293	50.154	75.372	76.434	76.806	75.3125	50.098	25.407		45	0	0	0	0	0	0		45	0	0	0	0	0	0	0	45	0	0	0	0	0	0
5	90	189	455	77.242	82.046	38.036	24.685	25.092	38.051	82.081	76.709	76.9755	82.0635	38.0435	24.8885		55	0	0	0	0	0	0		55	0	0	0	0	0	0	0	55	1	1	1	1	1	1
5	120	273	441	72.534	84.215	33.148	35.702	36.522	32.977	84.173	72.249	72.3915	84.194	33.0625	36.112		65	0	0	0	0	0	0		65	0	0	0	0	0	0	0	65	1	1	1	1	1	1
5	150	255	450	63.48	81.536	39.417	49.689	50.634	39.125	81.431	63.459	63.4695	81.4835	39.271	50.1615		75	0	0	0	0	0	0		75	0	0	0	0	0	0	0	75	1	1	1	1	1	1
15	0	122	368	62.519	56.323	77.592	50.097	50.174	77.63	56.639	61.266	61.8925	56.481	77.611	50.1355		85	0	0	0	0	0	0		85	0	0	0	0	0	0	0	85	1	1	1	1	1	1
15	30	122	443	71.764	68.446	67.142	35.685	35.74	67.198	68.692	70.629	71.1965	68.569	67.17	35.7125
15	60	125	584	76.633	78.582	54.994	23.138	23.57	55.019	78.744	75.669	76.151	78.663	55.0065	23.354
15	90	160	359	76.698	85.109	44.349	22.212	23.353	44.267	85.189	75.947	76.3225	85.149	44.308	22.7825		D3(D'A)								D4(A'D)									0	30	60	90	120	150
15	120	135	401	71.953	87.202	40.236	34.04	35.35	39.989	87.206	71.44	71.6965	87.204	40.1125	34.695		-85	0	0	0	0	0	0		-85	0	0	0	0	0	0	0	-85	1	1	1	1	1	1
15	150	126	309	62.816	84.618	45.539	48.508	49.795	45.193	84.562	62.536	62.676	84.59	45.366	49.1515		-75	0	0	0	0	0	0		-75	0	0	0	0	0	0	0	-75	1	1	1	1	1	1
25	0	137	131	63.441	62.324	82.101	50.929	51.315	82.086	62.671	61.945	62.693	62.4975	82.0935	51.122		-65	0	0	0	0	0	0		-65	0	0	0	0	0	0	0	-65	1	1	1	1	1	1
25	30	81	171	72.569	73.463	72.306	36.844	37.325	72.3	73.745	71.219	71.894	73.604	72.303	37.0845		-55	0	0	0	0	0	0		-55	0	0	0	0	0	0	0	-55	1	1	1	1	1	1
25	60	89	400	77.387	82.988	61.192	24.888	25.91	61.145	83.189	76.22	76.8035	83.0885	61.1685	25.399		-45	0	0	0	0	4.27249e-06	0		-45	0	0	0	0	0	0	0	-45	1	1	1	1	1	1
25	90	79	343	77.451	89.194	51.836	24.03	25.713	51.684	89.313	76.496	76.9735	89.2535	51.76	24.8715		-35	0	0	0	1.42204e-05	8.091e-05	4.27249e-06		-35	0	0	0	0	0	0	0	-35	1	1	0	0	0	0
25	120	163	223	72.756	91.193	48.363	35.253	36.951	48.071	91.239	72.023	72.3895	91.216	48.217	36.102		-25	0	0	0	7.26074e-05	0.000472367	4.79972e-05		-25	0	0	0	0	0	0	0	-25	0	0	0	0	0	0
25	150	111	158	63.734	88.725	52.857	49.367	50.944	52.479	88.716	63.202	63.468	88.7205	52.668	50.1555		-15	0	0	0	0.000165148	0.000752569	7.26074e-05		-15	0	0	4.27249e-06	1.42204e-05	0	0	0	-15	0	0	0	0	0	0
35	0	75	220	65.886	69.255	87.525	53.645	54.305	87.463	69.624	64.194	65.04	69.4395	87.494	53.975		-5	0	0	0	7.26074e-05	0.000472367	5.90131e-05		-5	0	3.44569e-07	0.000230949	0.000230949	3.44569e-07	0	0	-5	0	0	0	0	0	0
35	30	36	177	74.715	79.428	78.411	40.515	41.339	78.351	79.737	73.184	73.9495	79.5825	78.381	40.927		5	0	0	0	4.27249e-06	7.26074e-05	2.19336e-06		5	0	1.42204e-05	0.000752569	0.000862068	2.20242e-05	0	0	5	0	0	0	0	0	0
35	60	53	108	79.403	88.312	68.298	30.058	31.418	68.193	88.545	78.059	78.731	88.4285	68.2455	30.738		15	0	0	0	0	3.44569e-07	0		15	0	5.90131e-05	0.00106831	0.00143285	4.79972e-05	0	0	15	0	0	0	0	0	0
35	90	42	134	79.466	94.168	60.059	29.351	31.256	59.857	94.322	78.329	78.8975	94.245	59.958	30.3035		25	0	0	0	0	0	0		25	0	1.42204e-05	0.000752569	0.000862068	2.20242e-05	0	0	25	0	0	0	0	0	0
35	120	62	127	74.897	96.064	57.089	39.074	41.002	56.767	96.148	73.966	74.4315	96.106	56.928	40.038		35	0	0	0	0	0	0		35	0	3.44569e-07	0.000230949	0.000230949	3.44569e-07	0	0	35	0	0	0	0	0	0
35	150	85	114	66.167	93.724	60.943	52.164	53.955	60.545	93.756	65.408	65.7875	93.74	60.744	53.0595		45	0	0	0	0	0	0		45	0	0	4.27249e-06	1.42204e-05	0	0	0	45	0	0	0	0	0	0
45	0	41	124	69.693	76.865	93.706	57.982	58.863	93.602	77.248	67.857	68.775	77.0565	93.654	58.4225		55	0	0	0	0	0	0		55	0	0	0	0	0	0	0	55	0	0	0	0	0	0
45	30	14	101	78.093	86.144	85.255	46.104	47.167	85.15	86.474	76.417	77.255	86.309	85.2025	46.6355		65	0	0	0	0	0	0		65	0	0	0	0	0	0	0	65	0	1	0	0	0	0
45	60	4	101	82.589	94.398	76.057	37.249	38.767	75.908	94.657	81.098	81.8435	94.5275	75.9825	38.008		75	0	0	0	0	0	0		75	0	0	0	0	0	0	0	75	1	1	1	0	1	1
45	90	4	123	82.649	99.898	68.754	36.681	38.636	68.516	100.082	81.358	82.0035	99.99	68.635	37.6585		85	0	0	0	0	0	0		85	0	0	0	0	0	0	0	85	1	1	1	1	1	1
45	120	2	98	78.267	101.687	66.176	44.842	46.872	65.834	101.804	77.167	77.717	101.745	66.005	45.857
45	150	14	122	69.959	99.48	69.528	56.614	58.54	69.119	99.549	69.006	69.4825	99.5145	69.3235	57.577		CuF								CuF
55	0	0	39	74.654	84.972	100.503	63.607	64.658	100.364	85.364	72.72	73.687	85.168	100.434	64.1325		D1D4(A1D+DA')	0	30	60	90	120	150		D2D3(AD'+D'A)	0	30	60	90	120	150
55	30	0	88	82.551	93.45	92.674	53.006	54.226	92.532	93.795	80.767	81.659	93.6225	92.603	53.616		-85	0	0	0	0	0	0	0	-85	0	0	0	0	0	0	0
55	60	0	78	86.816	101.109	84.29	45.514	47.103	84.105	101.389	85.209	86.0125	101.249	84.1975	46.3085		-75	0	0	0	0	0	0	0	-75	0	0	0	0	0	0	0
55	90	0	131	86.874	106.262	77.764	45.051	46.995	77.499	106.471	85.456	86.165	106.367	77.6315	46.023		-65	0	0	0	0	0	0	0	-65	0	0	0	0	0	0	0
55	120	0	50	82.715	107.945	75.494	51.912	53.97	75.138	108.092	81.476	82.0955	108.018	75.316	52.941		-55	0	0	0	0	0	0	0	-55	0	0	0	0	0	0	0
55	150	0	21	74.902	105.869	78.449	62.364	64.364	78.032	105.971	73.794	74.348	105.92	78.2405	63.364		-45	0	0	0	0	0	0	0	-45	0	0	0	0	0	0	0
65	0	0	5	80.556	93.446	107.801	70.214	71.389	107.632	93.844	78.562	79.559	93.645	107.716	70.8015		-35	0	0	0	0	0	0	0	-35	0	0	0	0	0	0	0
65	30	0	0	87.925	101.217	100.542	60.775	62.099	100.369	101.574	86.064	86.9945	101.395	100.456	61.437		-25	0	0	0	0	0	0	0	-25	0	0	0	0	0	0	0
65	60	0	18	91.941	108.328	92.87	54.365	55.986	92.657	108.625	90.246	91.0935	108.477	92.7635	55.1755		-15	0	0	0	0	0	0	0	-15	0	0	0	0	0	0	0
65	90	0	54	91.996	113.153	86.991	53.978	55.895	86.705	113.384	90.479	91.2375	113.269	86.848	54.9365		-5	0	0	0	0	0	0	0	-5	0	0	0	0	0	0	0
65	120	0	21	88.079	114.735	84.967	59.824	61.875	84.601	114.907	86.73	87.4045	114.821	84.784	60.8495		5	0	0	0	0	0	0	0	5	0	0	0	0	0	0	0
65	150	0	1	80.787	112.784	87.603	69.089	71.123	87.182	112.914	79.557	80.172	112.849	87.3925	70.106		15	0	0	0	0	0	0	0	15	0	0	0	0	0	0	0
75	0	0	0	87.209	102.197	115.504	77.55	78.817	115.31	102.599	85.18	86.1945	102.398	115.407	78.1835		25	0	0	0	0	0	0	0	25	0	0	0	0	0	0	0
75	30	0	0	94.058	109.347	108.76	69.121	70.513	108.561	109.714	92.145	93.1015	109.53	108.661	69.817		35	0	0	0	0	0	0	0	35	0	0	0	0	0	0	0
75	60	0	0	97.823	115.961	101.71	63.558	65.194	101.474	116.272	96.063	96.943	116.117	101.592	64.376		45	0	0	0	0	0	0	0	45	0	0	0	0	0	0	0
75	90	0	13	97.874	120.481	96.372	63.227	65.116	96.07	120.73	96.282	97.078	120.606	96.221	64.1715		55	0	0	0	0	0	0	0	55	0	0	0	0	0	0	0
75	120	0	0	94.202	121.968	94.549	68.286	70.316	94.176	122.161	92.767	93.4845	122.065	94.3625	69.301		65	0	0	0	0	0	0	0	65	0	0	0	0	0	0	0
75	150	0	0	87.422	120.134	96.925	76.533	78.576	96.5	120.288	86.099	86.7605	120.211	96.7125	77.5545		75	0	0	0	0	0	0	0	75	0	0	0	0	0	0	0
85	0	0	0	94.454	111.159	123.536	85.429	86.764	123.321	111.563	92.409	93.4315	111.361	123.428	86.0965		85	0	0	0	0	0	0	0	85	0	0	0	0	0	0	0
85	30	0	0	100.812	117.766	117.256	77.857	79.296	117.035	118.139	98.865	99.8385	117.953	117.145	78.5765									0								0
85	60	0	0	104.334	123.932	110.748	72.964	74.606	110.492	124.254	102.527	103.43	124.093	110.62	73.785		CU								CU
85	90	0	0	104.381	128.17	105.866	72.675	74.538	105.551	128.435	102.732	103.556	128.303	105.709	73.6065		D1D4(A'D+DA')	0	30	60	90	120	150		D2D3(AD'+D'A)	0	30	60	90	120	150
85	120	0	0	100.947	129.569	104.21	77.117	79.121	103.83	129.781	99.446	100.197	129.675	104.02	78.119		-85	0	0	0	0	0	0	0	-85	0	0	0	0	0	0	0
85	150	0	0	94.651	127.844	106.37	84.506	86.545	105.943	128.02	93.256	93.9535	127.932	106.156	85.5255		-75	0	0	0	0	0	0	0	-75	0	0	0	0	0	0	0
																	-65	0	0	0	0	0	0	0	-65	0	0	0	0	0	0	0
																	-55	0	0	0	0	0	0	0	-55	0	0	0	0	0	0	0
																	-45	0	0	0	0	0	0	0	-45	0	0	0	0	4.27249e-06	0	4.27249e-06
																	-35	0	0	0	0	0	0	0	-35	0	0	0	0	0	0	0
																	-25	0	0	0	0	0	0	0	-25	0	0	0	0	0	0	0
																	-15	0	0	0	0	0	0	0	-15	0	0	0	0	0	0	0
																	-5	0	0	0	0	0	0	0	-5	0	0	0	0	0	0	0
																	5	0	0	0	0	0	0	0	5	0	0	0	0	0	0	0
																	15	0	0	0	0	0	0	0	15	0	0	0	0	0	0	0
																	25	0	0	0	0	0	0	0	25	0	0	0	0	0	0	0
																	35	0	0	0	0	0	0	0	35	0	0	0	0	0	0	0
																	45	0	0	0	0	0	0	0	45	0	0	0	0	0	0	0
																	55	0	0	0	0	0	0	0	55	0	0	0	0	0	0	0
																	65	0	0	0	0	0	0	0	65	0	0	0	0	0	0	0
																	75	0	0	0	0	0	0	0	75	0	0	0	0	0	0	0
																	85	0	0	0	0	0	0	0	85	0	0	0	0	0	0	0
																								0								4.27249e-06
																		0	0	0	4.27249e-06
																		D1D4(A'D+DA')	D2D3(AD'+D'A)
																		0	4.27249e-06

## Sheet: OnAxis12
mov	rot	CuF	CF	1-A'	1-A	1-D'	1-D	2-A'	2-A	2-D'	2-D	D1	D2	D3	D4		D1	0	30	60	90	120	150		D2	0	30	60	90	120	150		Cuf	0	30	60	90	120	150
-85	0	0	0	81.669	120.977	133.389	70.139	71.022	133.033	121.707	79.425	80.547	121.342	133.211	70.5805		-85	80.547	72.4965	64.436	58.9275	58.301	62.8595		-85	121.342	117.492	116.344	118.281	122.664	128.144		-85	0	0	0	0	0	0
-85	30	0	0	73.624	117.139	136.817	78.33	79.322	136.421	117.844	71.369	72.4965	117.492	136.619	78.826		-75	73.947	65.0845	55.967	49.525	48.779	54.1455		-75	111.953	107.768	106.516	108.629	113.386	119.292		-75	0	0	0	0	13	0
-85	60	0	0	65.483	116.03	137.83	84.924	86.158	137.366	116.658	63.389	64.436	116.344	137.598	85.541		-65	68.1795	58.4495	48.089	40.41	39.4935	45.958		-65	102.681	98.101	96.7235	99.0465	104.24	110.636		-65	0	0	0	17	69	16
-85	90	0	0	59.799	118.02	136.209	88.658	90.193	135.663	118.543	58.056	58.9275	118.281	135.936	89.4255		-55	63.473	52.8835	41.1435	31.831	30.661	38.6335		-55	93.5585	88.5075	86.9785	89.554	95.2675	102.227		-55	50	7	18	92	87	74
-85	120	0	0	58.947	122.45	132.307	88.919	90.752	131.682	122.878	57.655	58.301	122.664	131.994	89.8355		-45	60.0775	48.7555	35.6805	24.36	22.815	32.7565		-45	84.635	79.015	77.2985	80.1855	86.52	94.1275		-45	133	49	69	100	105	100
-85	150	0	0	63.34	127.96	127.021	85.666	87.747	126.342	128.328	62.379	62.8595	128.144	126.681	86.7065		-35	58.222	46.45	32.46	19.334	17.3515	29.213		-35	75.979	69.665	67.7115	70.99	78.0735	86.428		-35	153	62	68	93	104	117
-75	0	0	0	75.089	111.588	124.884	62.547	63.341	124.555	112.319	72.805	73.947	111.953	124.72	62.944		-25	58.055	46.241	32.162	18.8345	16.782	28.8745		-25	67.695	60.523	58.2635	62.0435	70.038	79.244		-25	103	107	158	316	346	125
-75	30	0	0	66.249	107.415	128.539	71.612	72.526	128.168	108.121	63.92	65.0845	107.768	128.353	72.069		-15	59.59	48.155	34.8595	23.1435	21.4935	31.8435		-15	59.937	51.6995	49.0355	53.471	62.571	72.7285		-15	349	243	378	368	575	437
-75	60	0	0	57.066	106.205	129.617	78.77	79.946	129.173	106.827	54.868	55.967	106.516	129.395	79.358		-5	62.702	51.957	39.948	30.268	29.0215	37.34		-5	52.9365	43.3895	40.178	45.486	55.9015	67.0765		-5	529	468	441	386	571	478
-75	90	0	0	50.441	108.375	127.892	82.782	84.278	127.36	108.883	48.609	49.525	108.629	127.626	83.53		5	67.172	57.272	46.6515	38.685	37.7165	44.4365		5	47.033	35.951	32.001	38.455	50.346	62.522		5	358	267	122	145	247	275
-75	120	13	0	49.429	113.184	123.727	83.062	84.876	123.112	113.587	48.129	48.779	113.386	123.419	83.969		15	72.75	63.7225	54.3765	47.7165	46.935	52.4875		15	42.684	30.0385	25.1775	32.9935	46.3085	59.3195		15	119	106	117	62	171	130
-75	150	0	0	54.593	119.123	118.059	79.569	81.656	117.382	119.461	53.698	54.1455	119.292	117.721	80.6125		25	79.2025	71	62.747	57.072	56.42	61.117		25	40.395	26.686	21.065	29.9725	44.2075	57.6935		25	106	75	79	49	94	87
-65	0	0	0	69.33	102.315	116.616	55.72	56.393	116.32	103.047	67.029	68.1795	102.681	116.468	56.0565		35	86.333	78.876	71.537	66.615	66.0575	70.1115		35	40.516	26.869	21.295	30.1345	44.3175	57.778		35	38	48	17	26	26	43
-65	30	0	0	59.644	97.748	120.522	65.734	66.544	120.18	98.454	57.255	58.4495	98.101	120.351	66.139		45	93.9885	87.1885	80.6095	76.275	75.789	79.347		45	43.028	30.5245	25.7535	33.434	46.624	59.566		45	1	11	0	0	0	21
-65	60	0	0	49.244	96.416	121.671	73.467	74.561	121.251	97.031	46.934	48.089	96.7235	121.461	74.014		55	102.05	95.824	89.879	86.013	85.5825	88.749		55	47.552	36.627	32.757	39.0845	50.829	62.9115		55	0	6	0	0	0	0
-65	90	17	0	41.385	98.802	119.832	77.753	79.189	119.318	99.291	39.435	40.41	99.0465	119.575	78.471		65	110.429	104.703	99.2905	95.805	95.4185	98.2685		65	53.581	44.174	41.022	46.232	56.51	67.5845		65	0	0	0	0	0	0
-65	120	69	0	40.145	104.054	115.377	78.051	79.825	114.772	104.427	38.842	39.4935	104.24	115.075	78.938		75	119.059	113.767	108.807	105.636	105.285	107.875		75	60.669	52.546	49.9255	54.2885	63.2705	73.331		75	0	0	0	0	0	0
-65	150	16	0	46.355	110.484	109.276	74.323	76.392	108.603	110.788	45.561	45.958	110.636	108.939	75.3575		85	127.888	122.977	118.404	115.496	115.175	117.547		85	68.4875	61.4075	59.181	62.905	70.802	79.92		85	0	0	0	0	0	0
-55	0	50	0	64.615	93.193	108.64	49.974	50.481	108.381	93.924	62.331	63.473	93.5585	108.511	50.2275
-55	30	7	0	54.091	88.154	112.823	60.939	61.613	112.514	88.861	51.676	52.8835	88.5075	112.668	61.276
-55	60	18	0	42.348	86.675	114.05	69.21	70.196	113.657	87.282	39.939	41.1435	86.9785	113.853	69.703		D3	0	30	60	90	120	150		D4	0	30	60	90	120	150		CU	0	30	60	90	120	150
-55	90	92	0	32.881	89.321	112.085	73.744	75.093	111.593	89.787	30.781	31.831	89.554	111.839	74.4185		-85	133.211	136.619	137.598	135.936	131.994	126.681		-85	70.5805	78.826	85.541	89.4255	89.8355	86.7065		-85	0	0	0	0	0	0
-55	120	87	0	31.306	95.099	107.309	74.058	75.764	106.719	95.436	30.016	30.661	95.2675	107.014	74.911		-75	124.72	128.353	129.395	127.626	123.419	117.721		-75	62.944	72.069	79.358	83.53	83.969	80.6125		-75	0	0	0	0	0	0
-55	150	74	0	38.951	102.095	100.72	70.118	72.138	100.055	102.358	38.316	38.6335	102.227	100.388	71.128		-65	116.468	120.351	121.461	119.575	115.075	108.939		-65	56.0565	66.139	74.014	78.471	78.938	75.3575		-65	0	0	0	0	0	0
-45	0	133	15	61.185	84.271	101.025	45.717	46.004	100.81	84.999	58.97	60.0775	84.635	100.918	45.8605		-55	108.511	112.668	113.853	111.839	107.014	100.388		-55	50.2275	61.276	69.703	74.4185	74.911	71.128		-55	0	0	0	0	0	0
-45	30	49	39	49.943	78.662	105.51	57.5	58.002	105.241	79.368	47.568	48.7555	79.015	105.376	57.751		-45	100.918	105.376	106.642	104.488	99.3065	92.127		-45	45.8605	57.751	66.6255	71.5445	72.0565	68.115		-45	15	39	18	0	3	7
-45	60	69	18	36.902	77.001	106.821	66.202	67.049	106.462	77.596	34.459	35.6805	77.2985	106.642	66.6255		-35	93.7775	98.5585	99.911	97.609	92.0415	84.2455		-35	43.4	55.8175	64.9565	69.9935	70.5165	66.4845		-35	72	79	50	47	30	34
-45	90	100	0	25.487	79.968	104.721	70.929	72.16	104.255	80.403	23.233	24.36	80.1855	104.488	71.5445		-25	87.201	92.3235	93.7655	91.309	85.331	76.8575		-25	43.1735	55.6415	64.8055	69.8535	70.378	66.3375		-25	51	82	120	146	65	63
-45	120	105	3	23.42	86.373	99.592	71.255	72.858	99.021	86.667	22.21	22.815	86.52	99.3065	72.0565		-15	81.325	86.795	88.328	85.7155	79.3175	70.1205		-15	45.2135	57.2395	66.183	71.133	71.6485	67.6845		-15	65	80	114	140	44	27
-45	150	100	7	32.949	94.021	92.455	67.151	69.079	91.799	94.234	32.564	32.7565	94.1275	92.127	68.115		-5	76.312	82.117	83.7355	80.975	74.1685	64.2395		-5	49.2395	60.4705	68.997	73.759	74.2565	70.4395		-5	141	202	212	184	136	240
-35	0	153	72	59.262	75.618	93.859	43.39	43.41	93.696	76.34	57.182	58.222	75.979	93.7775	43.4		5	72.342	78.4415	80.1335	77.245	70.077	59.4685		5	54.8165	65.0925	73.0815	77.5935	78.067	74.446		5	428	392	508	461	481	446
-35	30	62	79	47.568	69.313	98.67	55.668	55.967	98.447	70.017	45.332	46.45	69.665	98.5585	55.8175		15	69.5925	75.9135	77.6615	74.677	67.236	56.092		15	61.524	70.8335	78.2385	82.469	82.915	79.515		15	349	550	628	391	388	353
-35	60	68	50	33.619	67.422	100.07	64.617	65.296	99.752	68.001	31.301	32.46	67.7115	99.911	64.9565		25	68.213	74.6495	76.4265	73.3925	65.806	54.3705		25	69.033	77.445	84.2715	88.2135	88.63	85.458		25	141	222	411	376	183	162
-35	90	93	47	20.445	70.792	97.825	69.452	70.535	97.393	71.188	18.223	19.334	70.99	97.609	69.9935		35	68.284	74.7155	76.4905	73.459	65.8805	54.461		35	77.1095	84.723	91.0055	94.6675	95.0565	92.106		35	81	93	129	138	150	107
-35	120	104	30	17.803	77.954	92.315	69.785	71.248	91.768	78.193	16.9	17.3515	78.0735	92.0415	70.5165		45	69.803	76.1065	77.85	74.8735	67.454	56.354		45	85.5935	92.5115	98.2975	101.697	102.059	99.317		45	39	31	87	123	131	65
-35	150	117	34	29.224	86.351	84.566	65.589	67.38	83.925	86.505	29.202	29.213	86.428	84.2455	66.4845		55	72.6795	78.7525	80.439	77.5615	70.4265	59.8795		55	94.3745	100.691	106.031	109.191	109.528	106.978		55	10	8	22	63	39	26
-25	0	103	51	58.995	67.34	87.252	43.306	43.041	87.15	68.05	57.115	58.055	67.695	87.201	43.1735		65	76.76	82.5335	84.144	81.3975	74.63	64.772		65	103.377	109.174	114.118	117.06	117.374	114.999		65	0	0	5	28	19	0
-25	30	107	82	47.235	60.174	92.408	55.602	55.681	92.239	60.872	45.247	46.241	60.523	92.3235	55.6415		75	81.865	87.301	88.826	86.2285	79.8715	70.7475		75	112.549	117.895	122.489	125.233	125.528	123.308		75	0	0	0	14	16	0
-25	60	158	120	33.146	57.985	93.901	64.56	65.051	93.63	58.542	31.178	32.162	58.2635	93.7655	64.8055		85	87.816	92.905	94.339	91.898	85.9605	77.556		85	121.851	126.806	131.087	133.655	133.931	131.853		85	0	0	0	0	18	0
-25	90	316	146	19.658	61.871	91.505	69.399	70.308	91.113	62.216	18.011	18.8345	62.0435	91.309	69.8535
-25	120	346	65	16.893	69.953	85.588	69.732	71.024	85.074	70.123	16.671	16.782	70.038	85.331	70.378
-25	150	125	63	28.679	79.202	77.167	65.533	67.142	76.548	79.286	29.07	28.8745	79.244	76.8575	66.3375		Squared prababiliies
-15	0	349	65	60.406	59.592	81.34	45.476	44.951	81.31	60.282	58.774	59.59	59.937	81.325	45.2135		D1(A'D)	0	30	60	90	120	150		D2(AD')	0	30	60	90	120	150			0	30	60	90	120	150
-15	30	243	80	48.985	51.356	86.848	57.308	57.171	86.742	52.043	47.325	48.155	51.6995	86.795	57.2395		-85	0	0	0	0	0	0		-85	0	0	0	0	0	0	0	-85	1	1	1	1	1	1
-15	60	378	114	35.596	48.773	88.436	66.035	66.331	88.22	49.298	34.123	34.8595	49.0355	88.328	66.183		-75	0	0	0	0	0	0		-75	0	0	0	0	0	0	0	-75	1	1	1	1	0	1
-15	90	368	140	23.556	53.334	85.887	70.773	71.493	85.544	53.608	22.731	23.1435	53.471	85.7155	71.133		-65	0	0	0	3.44569e-07	2.19336e-06	0		-65	0	0	0	0	0	0	0	-65	1	1	1	0	0	0
-15	120	575	44	21.302	62.53	79.554	71.1	72.197	79.081	62.612	21.685	21.4935	62.571	79.3175	71.6485		-55	0	0	0	0.000165148	0.000230949	4.27249e-06		-55	0	0	0	0	0	0	0	-55	0	0	0	0	0	0
-15	150	437	27	31.479	72.73	70.414	66.987	68.382	69.827	72.727	32.208	31.8435	72.7285	70.1205	67.6845		-45	0	0	5.90131e-05	0.000862068	0.00143285	8.091e-05		-45	0	0	0	0	0	0	0	-45	0	0	0	0	0	0
-5	0	529	141	63.382	52.61	76.286	49.605	48.874	76.338	53.263	62.022	62.702	52.9365	76.312	49.2395		-35	0	0	8.091e-05	0.0149857	0.00326372	0.00028754		-35	0	0	0	0	0	0	0	-35	0	0	0	0	0	0
-5	30	468	202	52.611	43.058	82.134	60.637	60.304	82.1	43.721	51.303	51.957	43.3895	82.117	60.4705		-25	0	0	8.091e-05	0.00439463	0.00331177	0.000403447		-25	0	0	0	0	0	0	0	-25	0	0	0	0	0	0
-5	60	441	212	40.441	39.942	83.811	68.944	69.05	83.66	40.414	39.455	39.948	40.178	83.7355	68.997		-15	0	0	4.79972e-05	0.00106831	0.00242015	0.000165148		-15	0	0	0	0	0	0	0	-15	0	0	0	0	0	0
-5	90	386	184	30.386	45.4	81.117	73.495	74.023	80.833	45.572	30.15	30.268	45.486	80.975	73.759		-5	0	0	2.19336e-06	0.000230949	0.00028754	1.42204e-05		-5	0	0	3.44569e-07	0	0	0	0	-5	0	0	0	0	0	0
-5	120	571	136	28.674	55.916	74.378	73.81	74.703	73.959	55.887	29.369	29.0215	55.9015	74.1685	74.2565		5	0	0	0	4.27249e-06	1.42204e-05	0		5	0	5.90131e-05	8.091e-05	4.27249e-06	0	0	0	5	0	0	0	0	0	0
-5	150	478	240	36.869	67.128	64.51	69.856	71.023	63.969	67.025	37.811	37.34	67.0765	64.2395	70.4395		15	0	0	0	0	0	0		15	0	0.000230949	0.000752569	8.091e-05	0	0	0	15	0	0	0	0	0	0
5	0	358	428	67.718	46.737	72.27	55.257	54.376	72.414	47.329	66.626	67.172	47.033	72.342	54.8165		25	0	0	0	0	0	0		25	3.44569e-07	0.000557243	0.00242015	0.00028754	0	0	0	25	0	0	0	0	0	0
5	30	267	392	57.761	35.645	78.418	65.342	64.843	78.465	36.257	56.783	57.272	35.951	78.4415	65.0925		35	0	0	0	0	0	0		35	3.44569e-07	0.000557243	0.00242015	0.000230949	0	0	0	35	0	0	0	0	0	0
5	60	122	508	46.946	31.81	80.172	73.116	73.047	80.095	32.192	46.357	46.6515	32.001	80.1335	73.0815		45	0	0	0	0	0	0		45	0	0.000230949	0.000752569	7.26074e-05	0	0	0	45	0	0	1	1	1	0
5	90	145	461	38.623	38.441	77.352	77.422	77.765	77.138	38.469	38.747	38.685	38.455	77.245	77.5935		55	0	0	0	0	0	0		55	0	2.20242e-05	8.091e-05	2.19336e-06	0	0	0	55	1	0	1	1	1	1
5	120	247	481	37.291	50.429	70.253	77.721	78.413	69.901	50.263	38.142	37.7165	50.346	70.077	78.067		65	0	0	0	0	0	0		65	0	0	0	0	0	0	0	65	1	1	1	1	1	1
5	150	275	446	43.906	62.631	59.707	73.977	74.915	59.23	62.413	44.967	44.4365	62.522	59.4685	74.446		75	0	0	0	0	0	0		75	0	0	0	0	0	0	0	75	1	1	1	1	1	1
15	0	119	349	73.172	42.437	69.472	62.016	61.032	69.713	42.931	72.328	72.75	42.684	69.5925	61.524		85	0	0	0	0	0	0		85	0	0	0	0	0	0	0	85	1	1	1	1	1	1
15	30	106	550	64.069	29.785	75.847	71.149	70.518	75.98	30.292	63.376	63.7225	30.0385	75.9135	70.8335
15	60	117	628	54.519	25.069	77.66	78.349	78.128	77.663	25.286	54.234	54.3765	25.1775	77.6615	78.2385
15	90	62	391	47.541	33.079	74.745	82.382	82.556	74.609	32.908	47.892	47.7165	32.9935	74.677	82.469		D3(D'A)								D4(A'D)									0	30	60	90	120	150
15	120	171	388	46.466	46.472	67.372	82.663	83.167	67.1	46.145	47.404	46.935	46.3085	67.236	82.915		-85	0	0	0	0	0	0		-85	0	0	0	0	0	0	0	-85	1	1	1	1	1	1
15	150	130	353	51.925	59.492	56.288	79.153	79.877	55.896	59.147	53.05	52.4875	59.3195	56.092	79.515		-75	0	0	0	0	0	0		-75	0	0	0	0	0	0	0	-75	1	1	1	1	1	1
25	0	106	141	79.515	40.218	68.043	69.561	68.505	68.383	40.572	78.89	79.2025	40.395	68.213	69.033		-65	0	0	0	0	0	0		-65	0	0	0	0	0	0	0	-65	1	1	1	1	1	1
25	30	75	222	71.227	26.527	74.539	77.813	77.077	74.76	26.845	70.773	71	26.686	74.6495	77.445		-55	0	0	0	0	0	0		-55	0	0	0	0	0	0	0	-55	1	1	1	1	1	1
25	60	79	411	62.776	21.096	76.383	84.447	84.096	76.47	21.034	62.718	62.747	21.065	76.4265	84.2715		-45	0	0	0	0	0	0		-45	0	0	0	0	0	0	0	-45	0	0	0	1	0	0
25	90	49	376	56.821	30.18	73.418	88.202	88.225	73.367	29.765	57.323	57.072	29.9725	73.3925	88.2135		-35	0	0	0	0	0	0		-35	0	0	0	0	0	0	0	-35	0	0	0	0	0	0
25	120	94	183	55.924	44.455	65.896	88.464	88.796	65.716	43.96	56.916	56.42	44.2075	65.806	88.63		-25	0	0	0	0	0	0		-25	0	0	0	0	0	0	0	-25	0	0	0	0	0	0
25	150	87	162	60.536	57.929	54.514	85.193	85.723	54.227	57.458	61.698	61.117	57.6935	54.3705	85.458		-15	0	0	0	0	0	0		-15	0	0	0	0	0	0	0	-15	0	0	0	0	0	0
35	0	38	81	86.55	40.423	68.067	77.662	76.557	68.501	40.609	86.116	86.333	40.516	68.284	77.1095		-5	0	0	0	0	0	0		-5	0	0	0	0	0	0	0	-5	0	0	0	0	0	0
35	30	48	93	79.004	26.837	74.562	85.132	84.314	74.869	26.901	78.748	78.876	26.869	74.7155	84.723		5	0	0	0	0	0	0		5	0	0	0	0	0	0	0	5	0	0	0	0	0	0
35	60	17	129	71.479	21.484	76.405	91.236	90.775	76.576	21.106	71.595	71.537	21.295	76.4905	91.0055		15	0	0	0	0	0	0		15	0	0	0	0	0	0	0	15	0	0	0	0	0	0
35	90	26	138	66.31	30.453	73.441	94.722	94.613	73.477	29.816	66.92	66.615	30.1345	73.459	94.6675		25	0	0	0	0	0	0		25	0	0	0	0	0	0	0	25	0	0	0	0	0	0
35	120	26	150	65.543	44.641	65.922	94.966	95.147	65.839	43.994	66.572	66.0575	44.3175	65.8805	95.0565		35	0	0	0	0	0	0		35	0	0	0	0	0	0	0	35	0	0	0	0	0	0
35	150	43	107	69.52	58.072	54.545	91.927	92.285	54.377	57.484	70.703	70.1115	57.778	54.461	92.106		45	0	0	0	0	0	0		45	0	0	0	0	0	0	0	45	0	0	0	0	0	0
45	0	1	39	94.124	43.019	69.545	86.163	85.024	70.061	43.037	93.853	93.9885	43.028	69.803	85.5935		55	0	0	0	0	0	0		55	0	0	0	0	0	0	0	55	0	0	0	0	0	0
45	30	11	31	87.236	30.607	75.914	92.953	92.07	76.299	30.442	87.141	87.1885	30.5245	76.1065	92.5115		65	0	0	0	0	0	0		65	0	0	0	0	0	0	0	65	1	1	0	0	0	1
45	60	0	87	80.484	26.041	77.725	98.573	98.022	77.975	25.466	80.735	80.6095	25.7535	77.85	98.2975		75	0	0	0	0	0	0		75	0	0	0	0	0	0	0	75	1	1	1	0	0	1
45	90	0	123	75.93	33.822	74.813	101.808	101.586	74.934	33.046	76.62	76.275	33.434	74.8735	101.697		85	0	0	0	0	0	0		85	0	0	0	0	0	0	0	85	1	1	1	1	0	1
45	120	0	131	75.262	47.004	67.447	102.035	102.083	67.461	46.244	76.316	75.789	46.624	67.454	102.059
45	150	21	65	78.749	59.908	56.378	99.213	99.421	56.33	59.224	79.945	79.347	59.566	56.354	99.317		CuF								CuF
55	0	0	10	102.117	47.615	72.388	94.956	93.793	72.971	47.489	101.983	102.05	47.552	72.6795	94.3745		D1D4(A1D+DA')	0	30	60	90	120	150		D2D3(AD'+D'A)	0	30	60	90	120	150
55	30	6	8	95.805	36.788	78.526	101.158	100.225	78.979	36.466	95.843	95.824	36.627	78.7525	100.691		-85	0	0	0	0	0	0	0	-85	0	0	0	0	0	0	0
55	60	0	22	89.7	33.086	80.278	106.345	105.718	80.6	32.428	90.058	89.879	32.757	80.439	106.031		-75	0	0	0	0	0	0	0	-75	0	0	0	0	0	0	0
55	90	0	63	85.638	39.503	77.462	109.35	109.031	77.661	38.666	86.388	86.013	39.0845	77.5615	109.191		-65	0	0	0	0	0	0	0	-65	0	0	0	0	0	0	0
55	120	0	39	85.046	51.244	70.374	109.562	109.494	70.479	50.414	86.119	85.5825	50.829	70.4265	109.528		-55	0	0	0	0	0	0	0	-55	0	0	0	0	0	0	0
55	150	0	26	88.147	63.289	59.849	106.939	107.017	59.91	62.534	89.351	88.749	62.9115	59.8795	106.978		-45	0	0	0	0	0	0	0	-45	0	0	0	0	0	0	0
65	0	0	0	110.437	53.7	76.442	103.968	102.787	77.078	53.462	110.422	110.429	53.581	76.76	103.377		-35	0	0	0	0	0	0	0	-35	0	0	0	0	0	0	0
65	30	0	0	104.628	44.384	82.278	109.661	108.688	82.789	43.964	104.777	104.703	44.174	82.5335	109.174		-25	0	0	0	0	0	0	0	-25	0	0	0	0	0	0	0
65	60	0	5	99.068	41.367	83.952	114.464	113.773	84.336	40.677	99.513	99.2905	41.022	84.144	114.118		-15	0	0	0	0	0	0	0	-15	0	0	0	0	0	0	0
65	90	0	28	95.406	46.659	81.263	117.261	116.859	81.532	45.805	96.204	95.805	46.232	81.3975	117.06		-5	0	0	0	0	0	0	0	-5	0	0	0	0	0	0	0
65	120	0	19	94.875	56.943	74.538	117.458	117.291	74.722	56.077	95.962	95.4185	56.51	74.63	117.374		5	0	0	0	0	0	0	0	5	0	0	0	0	0	0	0
65	150	0	0	97.664	67.986	64.694	115.015	114.982	64.85	67.183	98.873	98.2685	67.5845	64.772	114.999		15	0	0	0	0	0	0	0	15	0	0	0	0	0	0	0
75	0	0	0	119.016	60.83	81.528	113.146	111.952	82.202	60.508	119.102	119.059	60.669	81.865	112.549		25	0	0	0	0	0	0	0	25	0	0	0	0	0	0	0
75	30	0	0	113.646	52.787	87.023	118.398	117.393	87.579	52.305	113.888	113.767	52.546	87.301	117.895		35	0	0	0	0	0	0	0	35	0	0	0	0	0	0	0
75	60	0	0	108.549	50.277	88.608	122.86	122.117	89.044	49.574	109.065	108.807	49.9255	88.826	122.489		45	0	0	0	0	0	0	0	45	0	0	0.000752569	7.26074e-05	0	0	0.000825177
75	90	0	14	105.217	54.714	86.064	125.47	124.996	86.393	53.863	106.054	105.636	54.2885	86.2285	125.233		55	0	0	0	0	0	0	0	55	0	0	8.091e-05	2.19336e-06	0	0	8.31034e-05
75	120	0	16	104.736	63.711	79.745	125.655	125.4	79.998	62.83	105.835	105.285	63.2705	79.8715	125.528		65	0	0	0	0	0	0	0	65	0	0	0	0	0	0	0
75	150	0	0	107.27	73.747	70.631	123.374	123.243	70.864	72.915	108.481	107.875	73.331	70.7475	123.308		75	0	0	0	0	0	0	0	75	0	0	0	0	0	0	0
85	0	0	0	127.801	68.679	87.465	122.453	121.249	88.167	68.296	127.975	127.888	68.4875	87.816	121.851		85	0	0	0	0	0	0	0	85	0	0	0	0	0	0	0
85	30	0	0	122.816	61.669	92.609	127.322	126.29	93.201	61.146	123.137	122.977	61.4075	92.905	126.806									0								0.00090828
85	60	0	0	118.116	59.535	94.1	131.481	130.693	94.578	58.827	118.691	118.404	59.181	94.339	131.087		CU								CU
85	90	0	0	115.061	63.326	91.709	133.923	133.387	92.087	62.484	115.93	115.496	62.905	91.898	133.655		D1D4(A'D+DA')	0	30	60	90	120	150		D2D3(AD'+D'A)	0	30	60	90	120	150
85	120	0	18	114.621	71.243	85.806	134.096	133.766	86.115	70.361	115.73	115.175	70.802	85.9605	133.931		-85	0	0	0	0	0	0	0	-85	0	0	0	0	0	0	0
85	150	0	0	116.941	80.344	77.408	131.961	131.746	77.704	79.496	118.154	117.547	79.92	77.556	131.853		-75	0	0	0	0	0	0	0	-75	0	0	0	0	0	0	0
																	-65	0	0	0	3.44569e-07	2.19336e-06	0	2.53793e-06	-65	0	0	0	0	0	0	0
																	-55	0	0	0	0.000165148	0.000230949	4.27249e-06	0.000400369	-55	0	0	0	0	0	0	0
																	-45	0	0	0	0.000862068	0	0	0.000862068	-45	0	0	0	0	0	0	0
																	-35	0	0	0	0	0	0	0	-35	0	0	0	0	0	0	0
																	-25	0	0	0	0	0	0	0	-25	0	0	0	0	0	0	0
																	-15	0	0	0	0	0	0	0	-15	0	0	0	0	0	0	0
																	-5	0	0	0	0	0	0	0	-5	0	0	0	0	0	0	0
																	5	0	0	0	0	0	0	0	5	0	0	0	0	0	0	0
																	15	0	0	0	0	0	0	0	15	0	0	0	0	0	0	0
																	25	0	0	0	0	0	0	0	25	0	0	0	0	0	0	0
																	35	0	0	0	0	0	0	0	35	0	0	0	0	0	0	0
																	45	0	0	0	0	0	0	0	45	0	0	0	0	0	0	0
																	55	0	0	0	0	0	0	0	55	0	0	0	0	0	0	0
																	65	0	0	0	0	0	0	0	65	0	0	0	0	0	0	0
																	75	0	0	0	0	0	0	0	75	0	0	0	0	0	0	0
																	85	0	0	0	0	0	0	0	85	0	0	0	0	0	0	0
																								0.00126498								0
																		0	0.00090828	0.00126498	0
																		D1D4(A'D+DA')	D2D3(AD'+D'A)
																		0.00126498	0.00090828

## Sheet: OnAxis13
mov	rot	CuF	CF		1-A	1-D'	1-D	2-A'	2-A	2-D'	2-D	D1	D2	D3	D4		D1	0	30	60	90	120	150		D2	0	30	60	90	120	150		Cuf	0	30	60	90	120	150
-85	0	1	0	135.572	53.417	77.114	129.58	128.631	78.207	52.766	135.441	135.507	53.0915	77.6605	129.106		-85	135.507	138.107	139.167	138.438	136.09	132.69		-85	53.0915	62.0095	70.902	77.766	81.445	81.408		-85	1	0	0	30	43	5
-85	30	0	0	138.15	62.286	70.132	126.779	125.861	71.355	61.733	138.064	138.107	62.0095	70.7435	126.32		-75	126.339	129.125	130.257	129.478	126.965	123.312		-75	45.052	55.283	65.1005	72.516	76.448	76.409		-75	13	0	0	38	49	12
-85	60	0	0	139.125	71.192	61.173	125.519	124.783	62.484	70.612	139.209	139.167	70.902	61.8285	125.151		-65	117.307	120.302	121.517	120.681	117.981	114.041		-65	37.9565	49.671	60.4075	68.334	72.4935	72.452		-65	6	0	11	61	54	27
-85	90	30	0	138.269	78.108	52.274	126.186	125.729	53.598	77.424	138.607	138.438	77.766	52.936	125.958		-55	108.445	111.678	112.986	112.087	109.173	104.904		-55	32.43	45.5875	57.097	65.426	69.759	69.7165		-55	15	24	57	96	108	68
-85	120	43	0	135.782	81.858	46.479	128.573	128.407	47.68	81.032	136.398	136.09	81.445	47.0795	128.49		-45	99.799	103.302	104.715	103.744	100.59	95.9395		-45	29.372	43.465	55.417	63.965	68.391	68.3475		-45	60	119	135	132	160	79
-85	150	5	0	132.264	81.897	46.677	131.973	132.024	47.611	80.919	133.115	132.69	81.408	47.144	131.999		-35	91.429	95.2405	96.7715	95.72	92.292	87.2		-35	29.557	43.5905	55.5155	64.051	68.471	68.428		-35	143	170	176	176	214	80
-75	0	13	1	126.441	45.329	71.885	119.928	118.967	72.921	44.775	126.237	126.339	45.052	72.403	119.447		-25	83.4185	87.5795	89.242	88.101	84.364	78.761		-25	32.9325	45.946	57.384	65.6775	69.9955	69.9525		-25	157	211	243	412	394	206
-75	30	0	2	129.202	55.507	64.339	116.896	115.966	65.517	55.059	129.047	129.125	55.283	64.928	116.431		-15	75.882	80.4335	82.241	81.0015	76.9205	70.73		-15	38.6715	50.2195	60.86	68.7345	72.872	72.831		-15	321	318	412	390	634	575
-75	60	0	0	130.243	65.343	54.434	115.528	114.796	55.725	64.858	130.271	130.257	65.1005	55.0795	115.162		-5	68.9735	73.9525	75.9145	74.57	70.1155	63.263		-5	45.8955	55.973	65.688	73.044	76.9495	76.9115		-5	418	370	388	435	497	409
-75	90	38	0	129.329	72.817	44.198	116.252	115.823	45.539	72.215	129.627	129.478	72.516	44.8685	116.037		5	62.902	68.3245	70.444	68.9935	64.1535	56.5835		5	54.0125	62.8005	71.595	78.399	82.05	82.014		5	172	209	147	145	217	180
-75	120	49	0	126.666	76.825	37.165	118.839	118.725	38.398	76.071	127.263	126.965	76.448	37.7815	118.782		15	57.93	63.778	66.0435	64.4945	59.289	51.0015		15	62.6765	70.3905	78.3375	84.6015	87.9955	87.962		15	25	17	55	98	79	67
-75	150	12	0	122.887	76.867	37.412	122.51	122.628	38.313	75.951	123.738	123.312	76.409	37.8625	122.569		25	54.361	60.5545	62.9375	61.3105	55.8085	46.9115		25	71.689	78.5225	85.7185	91.479	94.6265	94.595		25	54	29	62	66	51	32
-65	0	6	10	117.452	38.159	67.738	110.338	109.363	68.691	37.754	117.162	117.307	37.9565	68.2145	109.85		35	52.482	58.874	61.3225	59.652	53.982	44.723		35	80.934	87.0445	93.5875	98.89	101.809	101.78		35	30	2	5	20	48	37
-65	30	0	7	120.418	49.823	59.669	107.034	106.091	60.774	49.519	120.185	120.302	49.671	60.2215	106.562		45	52.475	58.8685	61.3175	59.647	53.977	44.7175		45	90.3395	95.8525	101.832	106.725	109.435	109.409		45	0	0	0	2	0	5
-65	60	11	15	121.535	60.589	48.826	105.539	104.81	50.063	60.226	121.499	121.517	60.4075	49.4445	105.174		55	54.3415	60.538	62.922	61.2955	55.7935	46.8945		55	99.861	104.875	110.366	114.897	117.418	117.393		55	0	0	0	0	0	0
-65	90	61	2	120.555	68.583	37.073	106.331	105.935	38.403	68.085	120.808	120.681	68.334	37.738	106.133		65	57.9005	63.752	66.0195	64.4715	59.2645	50.976		65	109.468	114.06	119.129	123.338	125.69	125.667		65	0	0	0	0	0	0
-65	120	54	0	117.694	72.825	28.322	109.154	109.1	29.588	72.162	118.267	117.981	72.4935	28.955	109.127		75	62.8645	68.292	70.413	68.9635	64.123	56.5505		75	119.139	123.372	128.072	131.997	134.197	134.175		75	0	0	0	0	0	0
-65	150	27	0	113.617	72.869	28.646	113.138	113.334	29.477	72.035	114.466	114.041	72.452	29.0615	113.236		85	68.9315	73.914	75.878	74.535	70.08	63.225		85	128.861	132.784	137.162	140.834	142.899	142.877		85	0	0	0	0	0	0
-55	0	15	10	108.639	32.519	64.879	100.827	99.837	65.723	32.341	108.252	108.445	32.43	65.301	100.332
-55	30	24	14	111.84	45.648	56.403	97.201	96.242	57.398	45.527	111.516	111.678	45.5875	56.9005	96.7215
-55	60	57	40	113.042	57.205	44.776	95.553	94.828	45.905	56.989	112.93	112.986	57.097	45.3405	95.1905		D3	0	30	60	90	120	150		D4	0	30	60	90	120	150		CU	0	30	60	90	120	150
-55	90	96	19	111.987	65.613	31.549	96.426	96.07	32.799	65.239	112.187	112.087	65.426	32.174	96.248		-85	77.6605	70.7435	61.8285	52.936	47.0795	47.144		-85	129.106	126.32	125.151	125.957	128.49	131.999		-85	0	0	0	0	0	0
-55	120	108	0	108.901	70.035	20.569	99.53	99.549	21.828	69.483	109.446	109.173	69.759	21.1985	99.5395		-75	72.403	64.928	55.0795	44.8685	37.7815	37.8625		-75	119.448	116.431	115.162	116.037	118.782	122.569		-75	1	2	0	0	0	0
-55	150	68	8	104.482	70.081	21.013	103.885	104.172	21.677	69.352	105.327	104.904	69.7165	21.345	104.029		-65	68.2145	60.2215	49.4445	37.738	28.955	29.0615		-65	109.85	106.562	105.174	106.133	109.127	113.236		-65	10	7	15	2	0	0
-45	0	60	15	100.05	29.307	63.484	91.421	90.413	64.191	29.437	99.548	99.799	29.372	63.8375	90.917		-55	65.301	56.9005	45.3405	32.174	21.1985	21.345		-55	100.332	96.7215	95.1905	96.248	99.5395	104.029		-55	10	14	40	19	0	8
-45	30	119	28	103.516	43.418	54.793	87.406	86.427	55.638	43.512	103.088	103.302	43.465	55.2155	86.9165		-45	63.8375	55.2155	43.207	29.0905	16.1395	16.3305		-45	90.917	86.9165	85.2095	86.389	90.042	94.981		-45	15	28	70	11	0	13
-45	60	135	70	104.814	55.442	42.73	85.569	84.85	43.684	55.392	104.617	104.715	55.417	43.207	85.2095		-35	63.924	55.315	43.335	29.281	16.483	16.6625		-35	81.642	77.162	75.2335	76.5675	80.666	86.144		-35	58	87	69	28	25	67
-45	90	132	11	103.675	64.081	28.57	86.543	86.235	29.611	63.849	103.814	103.744	63.965	29.0905	86.389		-25	65.5535	57.191	45.7055	32.687	21.97	22.1025		-25	72.559	67.4785	65.2655	66.7985	71.4595	77.59		-25	113	163	115	92	94	148
-45	120	160	0	100.334	68.602	15.621	89.989	90.095	16.658	68.18	100.846	100.59	68.391	16.1395	90.042		-15	68.617	60.6775	50	38.4635	29.8935	29.9905		-15	63.752	57.9035	55.3085	57.11	62.497	69.423		-15	159	181	131	166	150	171
-45	150	79	13	95.519	68.649	16.201	94.783	95.179	16.46	68.046	96.36	95.9395	68.3475	16.3305	94.981		-5	72.9335	65.5195	55.776	45.721	38.7885	38.8635		-5	55.351	48.5	45.3705	47.5495	53.9005	61.7975		-5	355	297	276	217	214	271
-35	0	143	58	91.747	29.33	63.649	82.156	81.128	64.199	29.784	91.111	91.429	29.557	63.924	81.642		5	78.296	71.4405	62.625	53.8645	48.12	48.1805		5	47.573	39.391	35.468	38.215	45.8755	54.938		5	524	417	569	368	390	459
-35	30	170	87	95.515	43.434	54.983	77.663	76.661	55.647	43.747	94.966	95.2405	43.5905	55.315	77.162		15	84.5055	78.1965	70.2345	62.5485	57.6755	57.7265		15	40.7755	30.8395	25.6405	29.3215	38.779	49.167		15	289	450	587	345	311	214
-35	60	176	69	96.92	55.454	42.974	75.589	74.878	43.696	55.577	96.623	96.7715	55.5155	43.335	75.2335		25	91.3905	85.5905	78.3825	71.577	67.3605	67.4035		25	35.5265	23.4625	16.029	21.422	33.209	44.906		25	112	101	337	291	153	58
-35	90	176	28	95.687	64.092	28.934	76.691	76.444	29.628	64.01	95.753	95.72	64.051	29.281	76.5675		35	98.8085	93.47	86.9185	80.835	77.1255	77.1635		35	32.583	18.708	7.5115	16.049	30.03	42.611		35	106	111	39	41	49	81
-35	120	214	25	92.057	68.612	16.277	80.559	80.773	16.689	68.33	92.527	92.292	68.471	16.483	80.666		45	106.65	101.723	95.738	90.2505	86.9445	86.9785		45	32.576	18.699	7.455	16.0135	30.0155	42.602		45	56	86	76	67	26	59
-35	150	80	67	86.784	68.659	16.834	85.881	86.407	16.491	68.197	87.616	87.2	68.428	16.6625	86.144		55	114.826	110.266	104.77	99.781	96.8005	96.831		55	35.507	23.436	15.9715	21.361	33.1725	44.8815		55	20	68	72	38	2	2
-25	0	157	113	83.816	32.583	65.361	73.084	72.034	65.746	33.282	83.021	83.4185	32.9325	65.5535	72.559		65	123.272	119.036	113.964	109.394	106.683	106.711		65	40.746	30.8015	25.5845	29.26	38.731	49.131		65	0	36	1	1	0	0
-25	30	211	163	87.924	45.693	56.957	67.994	66.963	57.425	46.199	87.235	87.5795	45.946	57.191	67.4785		75	131.935	127.986	123.283	119.072	116.585	116.611		75	47.536	39.347	35.4125	38.1555	45.8235	54.895		75	0	1	0	0	0	0
-25	60	243	115	89.448	57.241	45.472	65.616	64.915	45.939	57.527	89.036	89.242	57.384	45.7055	65.2655		85	140.776	137.082	132.701	128.798	126.504	126.528		85	55.309	48.4525	45.316	47.4915	53.8465	61.7505		85	0	0	0	0	0	0
-25	90	412	92	88.111	65.644	32.528	66.882	66.715	32.846	65.711	88.091	88.101	65.6775	32.687	66.7985
-25	120	394	94	84.155	70.065	22.042	71.284	71.635	21.898	69.926	84.573	84.364	69.9955	21.97	71.4595
-25	150	206	148	78.352	70.11	22.457	77.248	77.932	21.748	69.795	79.17	78.761	69.9525	22.1025	77.59		Squared prababiliies
-15	0	321	159	76.372	38.25	68.506	64.289	63.215	68.728	39.093	75.392	75.882	38.6715	68.617	63.752		D1(A'D)	0	30	60	90	120	150		D2(AD')	0	30	60	90	120	150			0	30	60	90	120	150
-15	30	318	181	80.859	49.892	60.539	58.438	57.369	60.816	50.547	80.008	80.4335	50.2195	60.6775	57.9035		-85	0	0	0	0	0	0		-85	0	0	0	0	0	0	0	-85	0	1	1	0	0	0
-15	60	412	131	82.514	60.646	49.886	55.653	54.964	50.114	61.074	81.968	82.241	60.86	50	55.3085		-75	0	0	0	0	0	0		-75	0	0	0	0	0	0	0	-75	0	1	1	0	0	0
-15	90	390	166	81.062	68.633	38.458	57.14	57.08	38.469	68.836	80.941	81.0015	68.7345	38.4635	57.11		-65	0	0	0	0	0	0		-65	1.42204e-05	0	0	0	0	0	0	-65	0	1	0	0	0	0
-15	120	634	150	76.744	72.873	30.113	62.235	62.759	29.674	72.871	77.097	76.9205	72.872	29.8935	62.497		-55	0	0	0	0	0	0		-55	8.091e-05	0	0	0	0	0	0	-55	0	0	0	0	0	0
-15	150	575	171	70.331	72.916	30.418	68.985	69.861	29.563	72.746	71.129	70.73	72.831	29.9905	69.423		-45	0	0	0	0	0	0		-45	0.00028754	0	0	0	0	0	0	-45	0	0	0	0	0	0
-5	0	418	355	69.571	45.436	72.897	55.9	54.802	72.97	46.355	68.376	68.9735	45.8955	72.9335	55.351		-35	0	0	0	0	0	0		-35	0.00028754	0	0	0	0	0	0	-35	0	0	0	0	0	0
-5	30	370	297	74.47	55.594	65.467	49.058	47.942	65.572	56.352	73.435	73.9525	55.973	65.5195	48.5		-25	0	0	0	0	0	0		-25	8.091e-05	0	0	0	0	0	0	-25	0	0	0	0	0	0
-5	60	388	276	76.263	65.417	55.763	45.705	45.036	55.789	65.959	75.566	75.9145	65.688	55.776	45.3705		-15	0	0	0	0	0	0		-15	4.27249e-06	0	0	0	0	0	0	-15	0	0	0	0	0	0
-5	90	435	217	74.69	72.883	45.825	47.504	47.595	45.617	73.205	74.45	74.57	73.044	45.721	47.5495		-5	0	0	0	0	0	0		-5	0	0	0	0	0	0	0	-5	0	0	0	0	0	0
-5	120	497	214	69.979	76.888	39.086	53.525	54.276	38.491	77.011	70.252	70.1155	76.9495	38.7885	53.9005		5	0	0	0	0	0	0		5	0	0	0	0	0	0	0	5	0	0	0	0	0	0
-5	150	409	271	62.881	76.93	39.321	61.243	62.352	38.406	76.893	63.645	63.263	76.9115	38.8635	61.7975		15	0	0	0	0	0	0		15	0	0	0	0	0	0	0	15	0	0	0	0	0	0
5	0	172	524	63.621	53.533	78.326	48.13	47.016	78.266	54.492	62.183	62.902	54.0125	78.296	47.573		25	0	0	0	0	0	0		25	0	0	0	0	0	0	0	25	0	0	0	0	0	0
5	30	209	417	68.944	62.386	71.462	39.98	38.802	71.419	63.215	67.705	68.3245	62.8005	71.4405	39.391		35	0	0	0	0	0	0		35	0	0	0	0	0	0	0	35	0	0	0	0	0	0
5	60	147	569	70.877	71.279	62.693	35.787	35.149	62.557	71.911	70.011	70.444	71.595	62.625	35.468		45	0	0	0	0	0	0		45	0	0	0	0	0	0	0	45	1	1	1	0	1	0
5	90	145	368	69.182	78.188	54.045	38.058	38.372	53.684	78.61	68.805	68.9935	78.399	53.8645	38.215		55	0	0	0	0	0	0		55	0	0	0	0	0	0	0	55	1	1	1	1	1	1
5	120	217	390	64.067	81.934	48.463	45.35	46.401	47.777	82.166	64.24	64.1535	82.05	48.12	45.8755		65	0	0	0	0	0	0		65	0	0	0	0	0	0	0	65	1	1	1	1	1	1
5	150	180	459	56.228	81.973	48.653	54.244	55.632	47.708	82.055	56.939	56.5835	82.014	48.1805	54.938		75	0	0	0	0	0	0		75	0	0	0	0	0	0	0	75	1	1	1	1	1	1
15	0	25	289	58.781	62.187	84.592	41.331	40.22	84.419	63.166	57.079	57.93	62.6765	84.5055	40.7755		85	0	0	0	0	0	0		85	0	0	0	0	0	0	0	85	1	1	1	1	1	1
15	30	17	450	64.505	69.953	78.28	31.467	30.212	78.113	70.828	63.051	63.778	70.3905	78.1965	30.8395
15	60	55	587	66.567	77.988	70.366	25.931	25.35	70.103	78.687	65.52	66.0435	78.3375	70.2345	25.6405
15	90	98	345	64.759	84.349	62.784	28.985	29.658	62.313	84.854	64.23	64.4945	84.6015	62.5485	29.3215		D3(D'A)								D4(A'D)									0	30	60	90	120	150
15	120	79	311	59.264	87.833	58.048	38.058	39.5	57.303	88.158	59.314	59.289	87.9955	57.6755	38.779		-85	0	0	0	0	0	0		-85	0	0	0	0	0	0	0	-85	1	1	1	1	1	1
15	150	67	214	50.686	87.869	58.207	48.313	50.021	57.246	88.055	51.317	51.0015	87.962	57.7265	49.167		-75	0	0	0	0	1.42204e-05	1.42204e-05		-75	0	0	0	0	0	0	0	-75	0	0	1	1	1	1
25	0	54	112	55.342	71.194	91.525	36.055	34.998	91.256	72.184	53.38	54.361	71.689	91.3905	35.5265		-65	0	0	0	1.42204e-05	0.000403447	0.00028754		-65	0	0	0	0	0	0	0	-65	0	0	0	0	1	1
25	30	29	101	61.387	78.069	85.725	24.123	22.802	85.456	78.976	59.722	60.5545	78.5225	85.5905	23.4625		-55	0	0	0	8.091e-05	0.00242015	0.00242015		-55	0	0	0	0	0	0	0	-55	0	0	0	0	1	0
25	60	62	337	63.551	85.343	78.564	16.253	15.805	78.201	86.094	62.324	62.9375	85.7185	78.3825	16.029		-45	0	0	0	0.00028754	0.00331177	0.00331177		-45	0	0	0	0	0	0	0	-45	0	0	0	0	1	0
25	90	66	291	61.654	91.193	71.852	20.781	22.063	71.302	91.765	60.967	61.3105	91.479	71.577	21.422		-35	0	0	0	0.00028754	0.00331177	0.00331177		-35	0	0	0	0	0	0	0	-35	0	0	0	0	0	0
25	120	51	153	55.854	94.424	67.753	32.251	34.167	66.968	94.829	55.763	55.8085	94.6265	67.3605	33.209		-25	0	0	0	8.091e-05	0.00242015	0.00143285		-25	0	0	0	0	0	0	0	-25	0	0	0	0	0	0
25	150	32	58	46.655	94.458	67.889	43.885	45.927	66.918	94.732	47.168	46.9115	94.595	67.4035	44.906		-15	0	0	0	4.27249e-06	0.00028754	0.00028754		-15	0	0	0	0	0	0	0	-15	0	0	0	0	0	0
35	0	30	106	53.575	80.436	98.983	33.041	32.125	98.634	81.432	51.389	52.482	80.934	98.8085	32.583		-5	0	0	0	0	4.27249e-06	4.27249e-06		-5	0	0	0	0	0	0	0	-5	0	0	0	0	0	0
35	30	2	111	59.799	86.58	93.646	19.33	18.086	93.294	87.509	57.949	58.874	87.0445	93.47	18.708		5	0	0	0	0	0	0		5	0	2.19336e-06	5.90131e-05	4.27249e-06	0	0	0	5	0	0	0	0	0	0
35	60	5	39	62.018	93.192	87.139	7.476	7.547	86.698	93.983	60.627	61.3225	93.5875	86.9185	7.5115		15	0	0	0	0	0	0		15	3.44569e-07	0.000230949	0.000752569	0.00028754	4.27249e-06	0	0	15	0	0	0	0	0	0
35	90	20	41	60.073	98.577	81.14	14.953	17.145	80.53	99.203	59.231	59.652	98.89	80.835	16.049		25	0	0	0	0	0	0		25	5.90131e-05	0.00106831	0.00331177	0.00242015	7.26074e-05	0	0	25	0	0	0	0	0	0
35	120	48	49	54.104	101.574	77.533	28.842	31.218	76.718	102.044	53.86	53.982	101.809	77.1255	30.03		35	0	0	0	0	0	0		35	8.091e-05	0.00439463	0.00012301	0.00331177	0.000230949	0	0	35	0	0	0	0	0	0
35	150	37	81	44.544	101.606	77.652	41.445	43.777	76.675	101.955	44.902	44.723	101.78	77.1635	42.611		45	0	0	0	0	0	0		45	8.091e-05	0.00439463	0.00012301	0.00331177	0.000230949	0	0	45	0	0	0	0	0	0
45	0	0	56	53.645	89.84	106.858	32.916	32.236	106.441	90.839	51.305	52.475	90.3395	106.65	32.576		55	0	0	0	0	0	0		55	5.90131e-05	0.00106831	0.0030937	0.00242015	7.26074e-05	0	0	55	0	0	0	0	0	0
45	30	0	86	59.862	95.381	101.934	19.115	18.283	101.512	96.324	57.875	58.8685	95.8525	101.723	18.699		65	0	0	0	0	0	0		65	3.44569e-07	0.000230949	0.000752569	0.00028754	4.27249e-06	0	0	65	1	0	0	0	1	1
45	60	0	76	62.079	101.421	95.99	6.901	8.009	95.486	102.242	60.556	61.3175	101.832	95.738	7.455		75	0	0	0	0	0	0		75	0	2.19336e-06	5.90131e-05	4.27249e-06	0	0	0	75	1	0	1	1	1	1
45	90	2	67	60.136	106.39	90.579	14.674	17.353	89.922	107.06	59.158	59.647	106.725	90.2505	16.0135		85	0	0	0	0	0	0		85	0	0	0	0	0	0	0	85	1	1	1	1	1	1
45	120	0	26	54.174	109.173	87.363	28.698	31.333	86.526	109.698	53.78	53.977	109.435	86.9445	30.0155
45	150	5	59	44.629	109.202	87.469	41.345	43.859	86.488	109.615	44.806	44.7175	109.409	86.9785	42.602		CuF								CuF
55	0	0	20	55.546	99.361	115.063	35.71	35.304	114.589	100.361	53.137	54.3415	99.861	114.826	35.507		D1D4(A1D+DA')	0	30	60	90	120	150		D2D3(AD'+D'A)	0	30	60	90	120	150
55	30	0	68	61.571	104.398	110.506	23.603	23.269	110.026	105.352	59.505	60.538	104.875	110.266	23.436		-85	0	0	0	0	0	0	0	-85	0	0	0	0	0	0	0
55	60	0	72	63.728	109.944	105.048	15.471	16.472	104.492	110.788	62.116	62.922	110.366	104.77	15.9715		-75	0	0	0	0	0	0	0	-75	0	0	0	0	0	0	0
55	90	0	38	61.837	114.544	100.128	20.176	22.546	99.434	115.25	60.754	61.2955	114.897	99.781	21.361		-65	0	0	0	0	0	0	0	-65	0	0	0	0	0	0	0
55	120	0	2	56.056	117.133	97.228	31.864	34.481	96.373	117.704	55.531	55.7935	117.418	96.8005	33.1725		-55	0	0	0	0	0	0	0	-55	0	0	0	0	0	0	0
55	150	0	2	46.896	117.16	97.323	43.602	46.161	96.339	117.626	46.893	46.8945	117.393	96.831	44.8815		-45	0	0	0	0	0	0	0	-45	0	0	0	0	0	0	0
65	0	0	0	59.101	108.968	123.533	40.828	40.664	123.011	109.967	56.7	57.9005	109.468	123.272	40.746		-35	0	0	0	0	0	0	0	-35	0	0	0	0	0	0	0
65	30	0	36	64.796	113.58	119.3	30.803	30.8	118.772	114.54	62.708	63.752	114.06	119.036	30.8015		-25	0	0	0	0	0	0	0	-25	0	0	0	0	0	0	0
65	60	0	1	66.849	118.697	114.263	25.121	26.048	113.664	119.56	65.19	66.0195	119.129	113.964	25.5845		-15	0	0	0	0	0	0	0	-15	0	0	0	0	0	0	0
65	90	0	1	65.049	122.97	109.756	28.263	30.257	109.032	123.705	63.894	64.4715	123.338	109.394	29.26		-5	0	0	0	0	0	0	0	-5	0	0	0	0	0	0	0
65	120	0	0	59.58	125.385	107.118	37.511	39.951	106.249	125.995	58.949	59.2645	125.69	106.683	38.731		5	0	0	0	0	0	0	0	5	0	0	0	0	0	0	0
65	150	0	0	51.057	125.411	107.204	47.884	50.378	106.218	125.923	50.895	50.976	125.667	106.711	49.131		15	0	0	0	0	0	0	0	15	0	0	0	0	0	0	0
75	0	0	0	64.034	118.64	132.217	47.525	47.547	131.654	119.639	61.695	62.8645	119.139	131.935	47.536		25	0	0	0	0	0	0	0	25	0	0	0	0	0	0	0
75	30	0	1	69.326	122.889	128.271	39.25	39.444	127.702	123.855	67.258	68.292	123.372	127.986	39.347		35	0	0	0	0	0	0	0	35	0	0	0	0	0	0	0
75	60	0	0	71.248	127.634	123.6	34.969	35.856	122.966	128.511	69.578	70.413	128.072	123.283	35.4125		45	8.091e-05	0.00439463	0.00012301	0	0.000230949	0	0.0048295	45	0	0	0	0	0	0	0
75	90	0	0	69.562	131.617	119.446	37.29	39.021	118.697	132.377	68.365	68.9635	131.997	119.072	38.1555		55	5.90131e-05	0.00106831	0.0030937	0.00242015	7.26074e-05	0	0.00671377	55	0	0	0	0	0	0	0
75	120	0	0	64.478	133.876	117.026	44.708	46.939	116.145	134.519	63.768	64.123	134.197	116.585	45.8235		65	3.44569e-07	0.000230949	0.000752569	0.00028754	4.27249e-06	0	0.00127568	65	0	0	0	0	0	0	0
75	150	0	0	56.695	133.9	117.105	53.708	56.082	116.117	134.451	56.406	56.5505	134.175	116.611	54.895		75	0	2.19336e-06	5.90131e-05	4.27249e-06	0	0	6.5479e-05	75	0	0	0	0	0	0	0
85	0	0	0	70.057	128.362	141.076	55.23	55.388	140.477	129.36	67.806	68.9315	128.861	140.776	55.309		85	0	0	0	0	0	0	0	85	0	0	0	0	0	0	0
85	30	0	0	74.924	132.299	137.384	48.294	48.611	136.78	133.269	72.904	73.914	132.784	137.082	48.4525									0.0128844								0
85	60	0	0	76.706	136.718	133.033	44.884	45.748	132.369	137.607	75.05	75.878	137.162	132.701	45.316		CU								CU
85	90	0	0	75.143	140.443	129.183	46.715	48.268	128.414	141.224	73.927	74.535	140.834	128.798	47.4915		D1D4(A'D+DA')	0	30	60	90	120	150		D2D3(AD'+D'A)	0	30	60	90	120	150
85	120	0	0	70.462	142.563	126.949	52.825	54.868	126.059	143.234	69.698	70.08	142.899	126.504	53.8465		-85	0	0	0	0	0	0	0	-85	0	0	0	0	0	0	0
85	150	0	0	63.418	142.585	127.022	60.633	62.868	126.033	143.17	63.032	63.225	142.877	126.528	61.7505		-75	0	0	0	0	0	0	0	-75	0	0	0	0	1.42204e-05	1.42204e-05	2.84409e-05
																	-65	0	0	0	0	0	0	0	-65	0	0	0	0	0.000403447	0.00028754	0.000690987
																	-55	0	0	0	0	0	0	0	-55	0	0	0	0	0.00242015	0	0.00242015
																	-45	0	0	0	0	0	0	0	-45	0	0	0	0	0.00331177	0	0.00331177
																	-35	0	0	0	0	0	0	0	-35	0	0	0	0	0	0	0
																	-25	0	0	0	0	0	0	0	-25	0	0	0	0	0	0	0
																	-15	0	0	0	0	0	0	0	-15	0	0	0	0	0	0	0
																	-5	0	0	0	0	0	0	0	-5	0	0	0	0	0	0	0
																	5	0	0	0	0	0	0	0	5	0	0	0	0	0	0	0
																	15	0	0	0	0	0	0	0	15	0	0	0	0	0	0	0
																	25	0	0	0	0	0	0	0	25	0	0	0	0	0	0	0
																	35	0	0	0	0	0	0	0	35	0	0	0	0	0	0	0
																	45	0	0	0	0	0	0	0	45	0	0	0	0	0	0	0
																	55	0	0	0	0	0	0	0	55	0	0	0	0	0	0	0
																	65	3.44569e-07	0	0	0	4.27249e-06	0	4.61706e-06	65	0	0	0	0	0	0	0
																	75	0	0	5.90131e-05	4.27249e-06	0	0	6.32856e-05	75	0	0	0	0	0	0	0
																	85	0	0	0	0	0	0	0	85	0	0	0	0	0	0	0
																								6.79027e-05								0.00645135
																		0.0128844	0	6.79027e-05	0.00645135	1-A'
																		D1D4(A'D+DA')	D2D3(AD'+D'A)
																		0.0129523	0.00645135

## Sheet: OnAxis14
mov	rot	CuF	CF	1-A'	1-A	1-D'	1-D	2-A'	2-A	2-D'	2-D	D1	D2	D3	D4		D1	0	30	60	90	120	150		D2	0	30	60	90	120	150		Cuf	0	30	60	90	120	150
-85	0	0	0	61.581	132.553	145.688	42.422	41.975	145.027	133.733	59.445	60.513	133.143	145.357	42.1985		-85	60.513	55.6565	49.3235	42.9575	38.6345	38.3255		-85	133.143	132.413	133.594	136.326	139.815	143.106		-85	0	0	0	0	0	0
-85	30	0	0	56.798	131.846	146.375	48.602	48.242	145.67	132.98	54.515	55.6565	132.413	146.022	48.422		-75	54.8705	49.4625	42.209	34.557	29.011	28.5995		-75	123.215	122.425	123.701	126.647	130.395	133.918		-75	0	4	5	0	0	0
-85	60	0	0	50.394	133.08	145.342	54.831	54.891	144.546	134.107	48.253	49.3235	133.594	144.944	54.861		-65	50.5945	44.6705	36.4745	27.2575	19.7655	19.156		-65	113.298	112.44	113.828	117.022	121.069	124.856		-65	0	0	25	3	5	3
-85	90	0	0	43.779	135.881	142.835	59.665	60.294	141.92	136.771	42.136	42.9575	136.326	142.377	59.9795		-55	48.0505	41.7665	32.853	22.175	11.8145	10.7495		-55	103.399	102.457	103.978	107.466	111.859	115.947		-55	0	10	21	39	32	17
-85	120	0	0	39.04	139.432	139.469	62.242	63.463	138.437	140.198	38.229	38.6345	139.815	138.953	62.8525		-45	47.519	41.154	32.0705	20.9985	9.423	7.964		-45	93.52	92.4785	94.161	97.999	102.797	107.231		-45	24	28	45	30	70	53
-85	150	0	0	38.305	142.763	136.119	62.169	63.91	135.002	143.449	38.346	38.3255	143.106	135.56	63.0395		-35	49.0645	42.931	34.3225	24.3025	15.434	14.6125		-35	83.6705	82.505	84.3865	88.6485	93.9255	98.7585		-35	61	44	52	62	44	66
-75	0	0	0	56.003	122.625	136.632	33.972	33.251	136.012	123.804	53.738	54.8705	123.215	136.322	33.6115		-25	52.504	46.824	39.0845	30.662	24.2355	23.728		-25	73.8615	72.5385	74.6715	79.4565	85.304	90.5985		-25	77	35	144	339	362	90
-75	30	4	0	50.697	121.86	137.364	41.432	40.879	136.697	122.991	48.228	49.4625	122.425	137.031	41.1555		-15	57.4975	52.363	45.574	38.594	33.7115	33.3505		-15	64.112	62.5825	65.0425	70.485	77.0165	82.842		-15	309	204	288	341	589	438
-75	60	5	0	43.401	123.195	136.263	48.589	48.547	135.498	124.208	41.017	42.209	123.701	135.88	48.568		-5	63.681	59.0865	53.1635	47.3145	43.423	43.144		-5	54.4525	52.6435	55.546	61.8295	69.183	75.6145		-5	496	426	376	397	539	415
-75	90	0	0	35.506	126.215	133.585	53.984	54.582	132.693	127.079	33.608	34.557	126.647	133.139	54.283		5	70.7425	66.637	61.4455	56.461	53.241	53.0145		5	44.9425	42.733	46.262	53.644	61.9765	69.082		5	311	292	203	221	234	309
-75	120	0	0	29.465	130.03	129.98	56.82	58.063	128.961	130.76	28.557	29.011	130.395	129.471	57.4415		15	78.4455	74.7645	70.1765	65.8555	63.1165	62.926		15	35.7015	32.877	37.349	46.1785	55.64	63.4585		15	173	239	152	182	248	195
-75	150	0	0	28.485	133.596	126.379	56.74	58.551	125.267	134.241	28.714	28.5995	133.918	125.823	57.6455		25	86.6195	83.3	79.208	75.4065	73.026	72.8615		25	27.0075	23.145	29.1505	39.8395	50.503	59.006		25	140	125	98	133	152	150
-65	0	0	0	51.773	112.71	127.717	26.618	25.483	127.143	113.887	49.416	50.5945	113.298	127.43	26.0505		35	95.142	92.1305	88.448	85.06	82.9575	82.8125		35	19.6025	13.804	22.461	35.2405	46.9595	56.0035		35	50	46	37	98	78	63
-65	30	0	0	45.981	111.877	128.5	35.652	34.854	127.876	113.003	43.36	44.6705	112.44	128.188	35.253		45	103.929	101.179	97.8375	94.7855	92.903	92.774		45	15.4645	6.7325	18.9495	33.113	45.385	54.6905		45	8	0	3	19	20	31
-65	60	25	0	37.786	113.329	127.322	43.765	43.596	126.593	114.326	35.163	36.4745	113.827	126.958	43.6805		55	112.917	110.392	107.337	104.563	102.859	102.743		55	17.1425	9.9785	20.3355	33.927	45.983	55.188		55	1	0	0	0	0	9
-65	90	3	0	28.369	116.605	124.452	49.686	50.229	123.587	117.44	26.146	27.2575	117.023	124.019	49.9575		65	122.063	119.731	116.92	114.379	112.823	112.718		65	23.42	18.8255	25.849	37.492	48.673	57.4485		65	0	0	0	0	0	0
-65	120	5	0	20.306	120.724	120.574	52.754	53.992	119.57	121.413	19.225	19.7655	121.069	120.072	53.373		75	131.334	129.168	126.568	124.224	122.794	122.696		75	31.673	28.446	33.51	43.132	53.139	61.278		75	0	0	0	0	0	0
-65	150	3	0	18.855	124.557	116.683	52.667	54.516	115.577	125.154	19.457	19.156	124.856	116.13	53.5915		85	140.704	138.685	136.267	134.092	132.768	132.678		85	40.717	38.262	42.163	50.151	58.9785	66.406		85	0	0	0	0	0	0
-55	0	0	0	49.24	102.811	118.974	21.516	19.828	118.455	103.987	46.861	48.0505	103.399	118.715	20.672
-55	30	10	0	43.109	101.898	119.815	32.023	30.961	119.241	103.017	40.424	41.7665	102.457	119.528	31.492
-55	60	21	0	34.233	103.489	118.55	40.863	40.551	117.865	104.467	31.473	32.853	103.978	118.207	40.707		D3	0	30	60	90	120	150		D4	0	30	60	90	120	150		CU	0	30	60	90	120	150
-55	90	39	0	23.429	107.067	115.463	47.151	47.61	114.629	107.866	20.921	22.175	107.466	115.046	47.3805		-85	145.357	146.023	144.944	142.377	138.953	135.56		-85	42.1985	48.422	54.861	59.9795	62.8525	63.0395		-85	0	0	0	0	0	0
-55	120	32	0	12.508	111.539	111.272	50.373	51.564	110.287	112.179	11.121	11.8145	111.859	110.78	50.9685		-75	136.322	137.031	135.88	133.139	129.471	125.823		-75	33.6115	41.1555	48.568	54.283	57.4415	57.6455		-75	0	0	0	0	0	0
-55	150	17	0	9.981	115.677	107.043	50.282	52.113	105.944	116.217	11.518	10.7495	115.947	106.494	51.1975		-65	127.43	128.188	126.957	124.019	120.072	116.13		-65	26.0505	35.253	43.6805	49.9575	53.373	53.5915		-65	0	0	0	0	0	0
-45	0	24	1	48.669	92.933	110.445	20.43	18.356	109.99	94.107	46.369	47.519	93.52	110.218	19.393		-55	118.715	119.528	118.207	115.046	110.78	106.494		-55	20.672	31.492	40.707	47.3805	50.9685	51.1975		-55	0	0	0	0	0	0
-45	30	28	0	42.456	91.922	111.35	31.304	30.039	110.836	93.035	39.852	41.154	92.4785	111.093	30.6715		-45	110.218	111.093	109.672	106.256	101.621	96.9305		-45	19.393	30.6715	40.076	46.84	50.467	50.6985		-45	1	0	0	0	5	9
-45	60	45	0	33.406	93.684	109.989	40.301	39.851	109.354	94.638	30.735	32.0705	94.161	109.672	40.076		-35	101.994	102.94	101.403	97.699	92.637	87.466		-35	22.919	33.012	41.895	48.4055	51.924	52.1495		-35	10	6	7	0	6	2
-45	90	30	0	22.204	97.621	106.653	46.665	47.015	105.859	98.377	19.793	20.9985	97.999	106.256	46.84		-25	94.114	95.138	93.4735	89.442	83.883	78.1355		-25	29.5735	37.933	45.872	51.8865	55.184	55.3965		-25	34	31	40	13	11	21
-45	120	70	5	10.028	102.506	102.101	49.918	51.016	101.141	103.088	8.818	9.423	102.797	101.621	50.467		-15	86.6735	87.784	85.9775	81.576	75.44	68.992		-15	37.7345	44.5875	51.5105	56.9325	59.9535	60.15		-15	33	65	54	66	68	37
-45	150	53	9	6.614	106.994	97.475	49.827	51.57	96.386	107.468	9.314	7.964	107.231	96.9305	50.6985		-5	79.7935	80.9985	79.0375	74.2255	67.424	60.122		-5	46.6165	52.3185	58.3305	63.17	65.9055	66.085		-5	199	212	175	115	140	234
-35	0	61	10	50.127	83.085	102.184	23.913	21.925	101.804	84.256	48.002	49.0645	83.6705	101.994	22.919		5	73.6325	74.937	72.8125	67.559	60.006	51.667		5	55.8775	60.715	65.966	70.282	72.751	72.914		5	429	430	515	417	394	315
-35	30	44	6	44.121	81.953	103.161	33.68	32.344	102.718	83.057	41.741	42.931	82.505	102.94	33.012		15	68.3845	69.7875	67.5015	61.798	53.437	43.8665		15	65.356	69.5375	74.1665	78.03	80.2605	80.4085		15	304	508	652	375	357	274
-35	60	52	7	35.498	83.924	101.69	42.174	41.616	101.116	84.849	33.147	34.3225	84.3865	101.403	41.895		25	64.2745	65.765	63.3335	57.217	48.066	37.1355		25	74.9705	78.642	82.763	86.2425	88.266	88.401		25	181	238	440	412	222	191
-35	90	62	0	25.242	88.297	98.072	48.291	48.52	97.326	89	23.363	24.3025	88.6485	97.699	48.4055		35	61.5295	63.085	60.547	54.1155	44.33	32.154		35	84.674	87.9415	91.6455	94.7985	96.6435	96.767		35	188	181	219	208	202	188
-35	120	44	6	15.642	93.67	93.102	51.442	52.406	92.172	94.181	15.226	15.434	93.9255	92.637	51.924		45	60.337	61.9225	59.3345	52.756	42.6605	29.811		45	94.4395	97.38	100.737	103.614	105.305	105.418		45	110	137	169	122	174	111
-35	150	66	2	13.706	98.561	88.004	51.353	52.946	86.928	98.956	15.519	14.6125	98.7585	87.466	52.1495		55	60.7885	62.3625	59.794	53.2725	43.297	30.7155		55	104.249	106.92	109.987	112.628	114.185	114.29		55	36	73	88	66	39	37
-25	0	77	34	53.45	73.278	94.259	30.434	28.713	93.969	74.445	51.558	52.504	73.8615	94.114	29.5735		65	62.848	64.3725	61.887	55.6115	46.144	34.6135		65	114.093	116.537	119.358	121.796	123.237	123.333		65	12	26	52	20	0	2
-25	30	35	31	47.862	71.992	95.318	38.585	37.281	94.958	73.085	45.786	46.824	72.5385	95.138	37.933		75	66.367	67.812	65.4575	59.5595	50.833	40.6545		75	123.96	126.215	128.822	131.084	132.425	132.515		75	0	8	22	22	0	0
-25	60	144	40	40.053	74.228	93.723	46.185	45.559	93.224	75.115	38.116	39.0845	74.6715	93.4735	45.872		85	71.129	72.4785	70.2805	64.8235	56.91	48.0365		85	133.847	135.939	138.363	140.471	141.724	141.808		85	0	7	18	0	0	0
-25	90	339	13	31.325	79.139	89.786	51.831	51.942	89.098	79.774	29.999	30.662	79.4565	89.442	51.8865
-25	120	362	11	24.265	85.092	84.328	54.779	55.589	83.438	85.516	24.206	24.2355	85.304	83.883	55.184
-25	150	90	21	23.065	90.448	78.664	54.695	56.098	77.607	90.749	24.391	23.728	90.5985	78.1355	55.3965		Squared prababiliies
-15	0	309	33	58.318	63.532	86.765	38.48	36.989	86.582	64.692	56.677	57.4975	64.112	86.6735	37.7345		D1(A'D)	0	30	60	90	120	150		D2(AD')	0	30	60	90	120	150			0	30	60	90	120	150
-15	30	204	65	53.243	62.043	87.913	45.202	43.973	87.655	63.122	51.483	52.363	62.5825	87.784	44.5875		-85	0	0	0	0	4.27249e-06	4.27249e-06		-85	0	0	0	0	0	0	0	-85	1	1	1	1	1	1
-15	60	288	54	46.35	64.624	86.182	51.841	51.18	85.773	65.461	44.798	45.574	65.0425	85.9775	51.5105		-75	0	0	0	4.79972e-05	0.00028754	0.000403447		-75	0	0	0	0	0	0	0	-75	1	0	0	1	1	1
-15	90	341	66	39.056	70.211	81.883	56.929	56.936	81.269	70.759	38.132	38.594	70.485	81.576	56.9325		-65	0	0	2.20242e-05	0.000472367	0.0149857	0.0149857		-65	0	0	0	0	0	0	0	-65	1	1	0	0	0	0
-15	120	589	68	33.659	76.858	75.859	59.625	60.282	75.021	77.175	33.764	33.7115	77.0165	75.44	59.9535		-55	0	0	8.091e-05	0.00143285	0.00118646	0.00071476		-55	0	0	0	0	0	0	0	-55	1	0	0	0	0	0
-15	150	438	37	32.804	82.749	69.508	59.548	60.752	68.476	82.935	33.897	33.3505	82.842	68.992	60.15		-45	0	0	8.091e-05	0.00437252	0.000420455	0.00012301		-45	0	0	0	0	0	0	0	-45	0	0	0	0	0	0
-5	0	496	199	64.383	53.878	79.821	47.277	45.956	79.766	55.027	62.979	63.681	54.4525	79.7935	46.6165		-35	0	0	4.79972e-05	0.000862068	0.0030937	0.00239278		-35	0	0	0	0	0	0	0	-35	0	0	0	0	0	0
-5	30	426	212	59.825	52.115	81.068	52.893	51.744	80.929	53.172	58.348	59.0865	52.6435	80.9985	52.3185		-25	0	0	2.19336e-06	0.000230949	0.000862068	0.00106831		-25	0	0	0	0	0	0	0	-25	0	0	0	0	0	0
-5	60	376	175	53.782	55.162	79.188	58.668	57.993	78.887	55.93	52.545	53.1635	55.546	79.0375	58.3305		-15	0	0	0	4.27249e-06	7.26074e-05	7.26074e-05		-15	0	0	0	0	0	0	0	-15	0	0	0	0	0	0
-5	90	397	115	47.639	61.613	74.486	63.209	63.131	73.965	62.046	46.99	47.3145	61.8295	74.2255	63.17		-5	0	0	0	0	0	0		-5	0	0	0	0	0	0	0	-5	0	0	0	0	0	0
-5	120	539	140	43.325	69.092	67.808	65.647	66.164	67.04	69.274	43.521	43.423	69.183	67.424	65.9055		5	0	0	0	0	0	0		5	0	0	0	0	0	0	0	5	0	0	0	0	0	0
-5	150	415	234	42.664	75.59	60.619	65.578	66.592	59.625	75.639	43.624	43.144	75.6145	60.122	66.085		15	0	0	0	0	0	0		15	5.90131e-05	8.091e-05	1.42204e-05	0	0	0	0	15	0	0	0	0	0	0
5	0	311	429	71.339	44.378	73.585	56.476	55.279	73.68	45.507	70.146	70.7425	44.9425	73.6325	55.8775		25	0	0	0	0	0	0		25	0.000472367	0.00106831	0.00028754	2.19336e-06	0	0	0	25	0	0	0	0	0	0
5	30	292	430	67.254	42.22	74.936	61.254	60.176	74.938	43.246	66.02	66.637	42.733	74.937	60.715		35	0	0	0	0	0	0		35	0.0149857	0.00199041	0.00143285	5.90131e-05	0	0	0	35	0	0	0	0	0	0
5	60	203	515	61.94	45.929	72.897	66.305	65.627	72.728	46.595	60.951	61.4455	46.262	72.8125	65.966		45	0	0	0	0	0	0		45	0.0030937	6.38401e-05	0.00439463	7.26074e-05	0	0	0	45	0	1	0	0	0	0
5	90	221	417	56.689	53.504	67.76	70.355	70.209	67.358	53.784	56.233	56.461	53.644	67.559	70.282		55	0	0	0	0	0	0		55	0.00326372	0.000420455	0.00437252	7.26074e-05	0	0	0	55	0	1	1	1	1	0
5	120	234	394	53.114	61.97	60.342	72.554	72.948	59.67	61.983	53.368	53.241	61.9765	60.006	72.751		65	0	0	0	0	0	0		65	0.00106831	0.00439463	0.000752569	1.42204e-05	0	0	0	65	1	1	1	1	1	1
5	150	309	315	52.577	69.141	52.134	72.491	73.337	51.2	69.023	53.452	53.0145	69.082	51.667	72.914		75	0	0	0	0	0	0		75	0.000165148	0.000403447	7.26074e-05	0	0	0	0	75	1	1	1	1	1	1
15	0	173	304	78.952	35.156	68.249	65.909	64.803	68.52	36.247	77.939	78.4455	35.7015	68.3845	65.356		85	0	0	0	0	0	0		85	3.44569e-07	4.27249e-06	0	0	0	0	0	85	1	1	1	1	1	1
15	30	239	508	75.281	32.389	69.704	70.047	69.028	69.871	33.365	74.248	74.7645	32.877	69.7875	69.5375
15	60	152	652	70.574	37.095	67.508	74.504	73.829	67.495	37.603	69.779	70.1765	37.349	67.5015	74.1665
15	90	182	375	66.013	46.144	61.925	78.13	77.93	61.671	46.213	65.698	65.8555	46.1785	61.798	78.03		D3(D'A)								D4(A'D)									0	30	60	90	120	150
15	120	248	357	62.97	55.739	53.707	80.115	80.406	53.167	55.541	63.263	63.1165	55.64	53.437	80.2605		-85	0	0	0	0	0	0		-85	0	0	0	0	0	0	0	-85	1	1	1	1	1	1
15	150	195	274	62.518	63.616	44.286	80.058	80.759	43.447	63.301	63.334	62.926	63.4585	43.8665	80.4085		-75	0	0	0	0	0	0		-75	7.26074e-05	0	0	0	0	0	0	-75	1	1	1	1	1	1
25	0	140	181	87.049	26.505	64.041	75.488	74.453	64.508	27.51	86.19	86.6195	27.0075	64.2745	74.9705		-65	0	0	0	0	0	0		-65	0.000557243	5.90131e-05	0	0	0	0	0	-65	1	1	1	1	1	1
25	30	125	238	83.734	22.707	65.589	79.126	78.158	65.941	23.583	82.866	83.3	23.145	65.765	78.642		-55	0	0	0	0	0	0		-55	0.00437252	0.000165148	3.44569e-07	0	0	0	0	-55	1	1	1	1	1	1
25	60	98	440	79.529	29.027	63.25	83.098	82.428	63.417	29.274	78.887	79.208	29.1505	63.3335	82.763		-45	0	0	0	0	0	0		-45	0.0149857	0.000230949	3.44569e-07	0	0	0	0	-45	0	1	1	1	0	0
25	90	133	412	75.511	39.947	57.254	86.364	86.121	57.18	39.732	75.302	75.4065	39.8395	57.217	86.2425		-35	0	0	0	0	0	0		-35	0.00143285	7.26074e-05	0	0	0	0	0	-35	0	0	0	1	0	0
25	120	152	222	72.865	50.729	48.247	88.164	88.368	47.885	50.277	73.187	73.026	50.503	48.066	88.266		-25	0	0	0	0	0	0		-25	0.00028754	1.42204e-05	0	0	0	0	0	-25	0	0	0	0	0	0
25	150	150	191	72.475	59.275	37.477	88.112	88.69	36.794	58.737	73.248	72.8615	59.006	37.1355	88.401		-15	0	0	0	0	0	0		-15	1.42204e-05	0	0	0	0	0	0	-15	0	0	0	0	0	0
35	0	50	188	95.507	19.212	61.193	85.164	84.184	61.866	19.993	94.777	95.142	19.6025	61.5295	84.674		-5	0	0	0	0	0	0		-5	0	0	0	0	0	0	0	-5	0	0	0	0	0	0
35	30	46	181	92.496	13.498	62.811	88.405	87.478	63.359	14.11	91.765	92.1305	13.804	63.085	87.9415		5	0	0	0	0	0	0		5	0	0	0	0	0	0	0	5	0	0	0	0	0	0
35	60	37	219	88.707	22.564	60.365	91.977	91.314	60.729	22.358	88.189	88.448	22.461	60.547	91.6455		15	0	0	0	0	0	0		15	0	0	0	0	0	0	0	15	0	0	0	0	0	0
35	90	98	208	85.123	35.53	54.049	94.937	94.66	54.182	34.951	84.997	85.06	35.2405	54.1155	94.7985		25	0	0	0	0	0	1.42204e-05		25	0	0	0	0	0	0	0	25	0	0	0	0	0	0
35	120	78	202	82.786	47.329	44.397	96.578	96.709	44.263	46.59	83.129	82.9575	46.9595	44.33	96.6435		35	0	0	0	0	0	8.091e-05		35	0	0	0	0	0	0	0	35	0	0	0	0	0	0
35	150	63	188	82.442	56.393	32.37	96.531	97.003	31.938	55.614	83.183	82.8125	56.0035	32.154	96.767		45	0	0	0	0	0	0.00028754		45	0	0	0	0	0	0	0	45	0	0	0	0	0	0
45	0	8	110	104.239	15.351	59.899	94.907	93.972	60.775	15.578	103.619	103.929	15.4645	60.337	94.4395		55	0	0	0	0	0	0.000230949		55	0	0	0	0	0	0	0	55	0	0	0	0	0	0
45	30	0	137	101.487	6.982	61.551	97.826	96.934	62.294	6.483	100.871	101.179	6.7325	61.9225	97.38		65	0	0	0	0	0	4.79972e-05		65	0	0	0	0	0	0	0	65	0	0	0	0	1	0
45	60	3	169	98.046	19.383	59.052	101.065	100.409	59.617	18.516	97.629	97.8375	18.9495	59.3345	100.737		75	0	0	0	0	0	3.44569e-07		75	0	0	0	0	0	0	0	75	1	0	0	0	1	1
45	90	19	122	94.816	33.6	52.579	103.767	103.462	52.933	32.626	94.755	94.7855	33.113	52.756	103.614		85	0	0	0	0	0	0		85	0	0	0	0	0	0	0	85	1	0	0	1	1	1
45	120	20	174	92.723	45.897	42.596	105.27	105.34	42.725	44.873	93.083	92.903	45.385	42.6605	105.305
45	150	31	111	92.416	55.197	29.852	105.227	105.609	29.77	54.184	93.132	92.774	54.6905	29.811	105.418		CuF								CuF
55	0	1	36	113.18	17.385	60.259	104.698	103.8	61.318	16.9	112.654	112.917	17.1425	60.7885	104.249		D1D4(A1D+DA')	0	30	60	90	120	150		D2D3(AD'+D'A)	0	30	60	90	120	150
55	30	0	73	110.651	10.739	61.902	107.351	106.489	62.823	9.218	110.132	110.392	9.9785	62.3625	106.92		-85	0	0	0	0	4.27249e-06	4.27249e-06	8.54498e-06	-85	0	0	0	0	0	0	0
55	60	0	88	107.504	21.03	59.418	110.311	109.662	60.17	19.641	107.17	107.337	20.3355	59.794	109.987		-75	7.26074e-05	0	0	4.79972e-05	0.00028754	0.000403447	0.000811592	-75	0	0	0	0	0	0	0
55	90	0	66	104.567	34.576	52.99	112.792	112.464	53.555	33.278	104.559	104.563	33.927	53.2725	112.628		-65	0.000557243	5.90131e-05	0	0	0	0	0.000616256	-65	0	0	0	0	0	0	0
55	120	0	39	102.673	46.617	43.101	114.176	114.194	43.493	45.349	103.046	102.859	45.983	43.297	114.185		-55	0.00437252	0	0	0	0	0	0.00437252	-55	0	0	0	0	0	0	0
55	150	9	37	102.396	55.797	30.569	114.136	114.443	30.862	54.579	103.09	102.743	55.188	30.7155	114.29		-45	0	0	0	0	0	0	0	-45	0	0	0	0	0	0	0
65	0	0	12	122.286	23.849	62.245	114.526	113.659	63.451	22.991	121.84	122.063	23.42	62.848	114.093		-35	0	0	0	0	0	0	0	-35	0	0	0	0	0	0	0
65	30	0	26	119.949	19.542	63.837	116.956	116.119	64.908	18.109	119.512	119.731	18.8255	64.3725	116.537		-25	0	0	0	0	0	0	0	-25	0	0	0	0	0	0	0
65	60	0	52	117.052	26.624	61.431	119.679	119.036	62.343	25.074	116.788	116.92	25.849	61.887	119.358		-15	0	0	0	0	0	0	0	-15	0	0	0	0	0	0	0
65	90	0	20	114.36	38.237	55.238	121.969	121.622	55.985	36.747	114.397	114.379	37.492	55.6115	121.796		-5	0	0	0	0	0	0	0	-5	0	0	0	0	0	0	0
65	120	0	0	112.631	49.393	45.836	123.25	123.223	46.452	47.953	113.016	112.823	48.673	46.144	123.237		5	0	0	0	0	0	0	0	5	0	0	0	0	0	0	0
65	150	0	2	112.379	58.136	34.318	123.213	123.454	34.909	56.761	113.056	112.718	57.4485	34.6135	123.333		15	0	0	0	0	0	0	0	15	0	0	0	0	0	0	0
75	0	0	0	131.522	32.177	65.71	124.381	123.54	67.024	31.169	131.145	131.334	31.673	66.367	123.96		25	0	0	0	0	0	0	0	25	0	0	0	0	0	0	0
75	30	0	8	129.352	29.128	67.219	126.622	125.807	68.405	27.764	128.985	129.168	28.446	67.812	126.215		35	0	0	0	0	0	0	0	35	0	0	0	0	0	0	0
75	60	0	22	126.67	34.284	64.939	129.141	128.504	65.976	32.736	126.466	126.568	33.51	65.4575	128.822		45	0	0	0	0	0	0	0	45	0	6.38401e-05	0	0	0	0	6.38401e-05
75	90	0	22	124.187	43.916	59.114	131.266	130.903	60.005	42.348	124.261	124.224	43.132	59.5595	131.084		55	0	0	0	0	0	0	0	55	0	0.000420455	0.00437252	7.26074e-05	0	0	0.00486558
75	120	0	0	122.597	53.91	50.441	132.458	132.392	51.225	52.368	122.991	122.794	53.139	50.833	132.425		65	0	0	0	0	0	0	0	65	0.00106831	0.00439463	0.000752569	1.42204e-05	0	4.79972e-05	0.00627773
75	150	0	0	122.365	62.019	40.262	132.423	132.607	41.047	60.537	123.027	122.696	61.278	40.6545	132.515		75	0	0	0	0	0	0	0	75	0.000165148	0.000403447	7.26074e-05	0	0	3.44569e-07	0.000641548
85	0	0	0	140.862	41.254	70.435	134.257	133.438	71.823	40.18	140.546	140.704	40.717	71.129	133.847		85	0	0	0	0	0	0	0	85	3.44569e-07	4.27249e-06	0	0	0	0	4.61706e-06
85	30	0	7	138.838	38.923	71.845	136.336	135.541	73.112	37.601	138.533	138.685	38.262	72.4785	135.939									0.00580891								0.0118533
85	60	0	18	136.343	42.918	69.716	138.679	138.047	70.845	41.408	136.19	136.267	42.163	70.2805	138.363		CU								CU
85	90	0	0	134.039	50.943	64.326	140.66	140.283	65.321	49.359	134.145	134.092	50.151	64.8235	140.471		D1D4(A'D+DA')	0	30	60	90	120	150		D2D3(AD'+D'A)	0	30	60	90	120	150
85	120	0	0	132.567	59.773	56.459	141.773	141.674	57.361	58.184	132.969	132.768	58.9785	56.91	141.724		-85	0	0	0	0	4.27249e-06	4.27249e-06	8.54498e-06	-85	0	0	0	0	0	0	0
85	150	0	0	132.353	67.179	47.585	141.741	141.875	48.488	65.633	133.003	132.678	66.406	48.0365	141.808		-75	7.26074e-05	0	0	4.79972e-05	0.00028754	0.000403447	0.000811592	-75	0	0	0	0	0	0	0
																	-65	0.000557243	5.90131e-05	2.20242e-05	0.000472367	0.0149857	0.0149857	0.031082	-65	0	0	0	0	0	0	0
																	-55	0.00437252	0.000165148	8.12546e-05	0.00143285	0.00118646	0.00071476	0.00795299	-55	0	0	0	0	0	0	0
																	-45	0	0.000230949	8.12546e-05	0.00437252	0	0	0.00468472	-45	0	0	0	0	0	0	0
																	-35	0	0	0	0.000862068	0	0	0.000862068	-35	0	0	0	0	0	0	0
																	-25	0	0	0	0	0	0	0	-25	0	0	0	0	0	0	0
																	-15	0	0	0	0	0	0	0	-15	0	0	0	0	0	0	0
																	-5	0	0	0	0	0	0	0	-5	0	0	0	0	0	0	0
																	5	0	0	0	0	0	0	0	5	0	0	0	0	0	0	0
																	15	0	0	0	0	0	0	0	15	0	0	0	0	0	0	0
																	25	0	0	0	0	0	0	0	25	0	0	0	0	0	0	0
																	35	0	0	0	0	0	0	0	35	0	0	0	0	0	0	0
																	45	0	0	0	0	0	0	0	45	0	0	0	0	0	0	0
																	55	0	0	0	0	0	0	0	55	0	0	0	0	0	0	0
																	65	0	0	0	0	0	0	0	65	0	0	0	0	0	0	0
																	75	0	0	0	0	0	0	0	75	0.000165148	0	0	0	0	3.44569e-07	0.000165493
																	85	0	0	0	0	0	0	0	85	3.44569e-07	0	0	0	0	0	3.44569e-07
																								0.0454019								0.000165837
																		0.00580891	0.0118533	0.0454019	0.000165837
																		D1D4(A'D+DA')	D2D3(AD'+D'A)
																		0.0512108	0.0120191

## Sheet: OnAxis15
mov	rot	CuF	CF	1-A'	1-A	1-D'	1-D	2-A'	2-A	2-D'	2-D	D1	D2	D3	D4		D1	0	30	60	90	120	150		D2	0	30	60	90	120	150		Cuf	0	30	60	90	120	150
-85	0	0	0	142.614	35.936	68.881	135.394	134.694	70.311	34.819	142.386	142.5	35.3775	69.596	135.044		-85	142.5	142.042	140.724	138.882	136.998	135.587		-85	35.3775	38.508	46.189	55.0355	62.6855	67.7765		-85	0	0	0	0	0	0
-85	30	0	0	142.065	39.064	67.203	135.78	135.272	68.626	37.952	142.019	142.042	38.508	67.9145	135.526		-75	133.087	132.596	131.184	129.205	127.178	125.656		-75	25.475	29.67	39.1265	49.2585	57.6795	63.1755		-75	0	0	0	0	13	6
-85	60	0	0	140.617	46.77	62.254	137.013	136.775	63.631	45.608	140.831	140.724	46.189	62.9425	136.894		-65	123.766	123.239	121.717	119.582	117.389	115.739		-65	15.6965	21.8585	33.5915	44.988	54.078	59.9055		-65	0	6	0	0	8	24
-85	90	0	0	138.639	55.663	54.721	138.748	138.777	56.027	54.408	139.124	138.882	55.0355	55.374	138.762		-55	114.56	113.989	112.343	110.026	107.638	105.836		-55	6.611	16.594	30.4295	42.6785	52.1725	58.1905		-55	28	38	65	54	72	59
-85	120	0	0	136.649	63.363	45.921	140.509	140.735	47.155	62.008	137.347	136.998	62.6855	46.538	140.622		-45	105.498	104.879	103.087	100.556	97.9385	95.954		-45	6.4555	16.521	30.3895	42.65	52.149	58.17		-45	138	104	141	140	155	132
-85	150	0	0	135.192	68.492	38.157	141.833	142.134	39.343	67.061	135.981	135.587	67.7765	38.75	141.983		-35	96.621	95.944	93.9825	91.2	88.3055	86.0985		-35	15.4595	21.6885	33.4815	44.9055	54.0095	59.8435		-35	242	182	211	235	237	246
-75	0	0	0	133.23	26.054	64.439	125.427	124.715	65.809	24.896	132.944	133.087	25.475	65.124	125.071		-25	87.9855	87.242	85.0795	81.996	78.7635	76.2815		-25	25.2275	29.4585	38.9675	49.1325	57.572	63.0775		-25	153	162	201	367	402	241
-75	30	0	0	132.642	30.224	62.642	125.844	125.339	64.005	29.116	132.55	132.596	29.67	63.3235	125.591		-15	79.6705	78.8485	76.449	73.0015	69.3515	66.5185		-15	35.1255	38.278	45.999	54.877	62.546	67.648		-15	296	254	351	339	603	510
-75	60	0	0	131.091	39.685	57.301	127.174	126.959	58.618	38.568	131.276	131.184	39.1265	57.9595	127.067		-5	71.785	70.8725	68.193	64.305	60.129	56.8385		-5	45.0695	47.567	53.9745	61.716	68.6255	73.306		-5	392	280	386	400	513	433
-75	90	0	0	128.966	49.858	49.012	129.041	129.114	50.261	48.659	129.444	129.205	49.2585	49.6365	129.077		5	64.4895	63.472	60.4665	56.045	51.199	47.2905		5	55.0335	57.0965	62.536	69.3275	75.544	79.82		5	239	202	109	115	187	217
-75	120	13	0	126.825	58.329	38.943	130.933	131.216	40.133	57.03	127.532	127.178	57.6795	39.538	131.075		15	58.005	56.8725	53.498	48.4455	42.7455	37.9765		15	65.009	66.7645	71.4715	77.484	83.0925	86.998		15	94	57	12	17	90	104
-75	150	6	0	125.253	63.864	29.39	132.352	132.715	30.577	62.487	126.059	125.656	63.1755	29.9835	132.534		25	52.6335	51.3835	47.622	41.867	35.115	29.12		25	74.9905	76.5175	80.657	86.0305	91.114	94.6895		25	99	55	20	21	39	112
-65	0	0	0	123.943	16.318	61.32	115.467	114.739	62.593	15.075	123.589	123.766	15.6965	61.9565	115.103		35	48.743	47.3915	43.2865	36.8615	28.965	21.298		35	84.977	86.327	90.017	94.861	99.495	102.779		35	85	59	28	10	32	81
-65	30	6	0	123.311	22.381	59.429	115.919	115.417	60.694	21.336	123.166	123.239	21.8585	60.0615	115.668		45	46.7075	45.2955	40.9815	34.1265	25.3945	16.1015		45	94.966	96.1755	99.501	103.904	108.151	111.18		45	44	49	17	10	21	25
-65	60	0	0	121.64	34.093	53.77	117.362	117.174	54.983	33.09	121.794	121.717	33.5915	54.3765	117.268		55	46.7685	45.359	41.052	34.2125	25.512	16.294		55	104.957	106.053	109.078	113.108	117.022	119.827		55	17	14	17	0	0	6
-65	90	0	0	119.347	45.534	44.833	119.382	119.506	45.97	44.442	119.816	119.582	44.988	45.4015	119.444		65	48.92	47.5745	43.4875	37.099	29.2715	21.722		65	114.95	115.951	118.724	122.438	126.061	128.669		65	0	0	0	0	0	0
-65	120	8	0	117.03	54.678	33.532	121.425	121.773	34.609	53.478	117.748	117.389	54.078	34.0705	121.599		75	52.907	51.665	47.927	42.2165	35.535	29.6295		75	124.944	125.865	128.424	131.865	135.237	137.671		75	0	0	0	0	0	0
-65	150	24	0	115.325	60.548	21.716	122.954	123.388	22.848	59.263	116.152	115.739	59.9055	22.282	123.171		85	58.354	57.229	53.879	48.8685	43.2275	38.521		85	134.938	135.792	138.167	141.371	144.521	146.802		85	0	0	0	0	0	0
-55	0	28	0	114.776	7.331	59.732	105.514	104.767	60.869	5.891	114.344	114.56	6.611	60.3005	105.141
-55	30	38	0	114.093	16.982	57.789	106.008	105.509	58.914	16.206	113.886	113.989	16.594	58.3515	105.758
-55	60	65	0	112.285	30.819	51.952	107.584	107.429	53.012	30.04	112.401	112.343	30.4295	52.482	107.507		D3	0	30	60	90	120	150		D4	0	30	60	90	120	150		CU	0	30	60	90	120	150
-55	90	54	0	109.797	43.136	42.636	109.785	109.967	43.593	42.221	110.255	110.026	42.6785	43.1145	109.876		-85	69.596	67.9145	62.9425	55.374	46.538	38.75		-85	135.044	135.526	136.894	138.762	140.622	141.983		-85	0	0	0	0	0	0
-55	120	72	0	107.274	52.699	30.531	112.002	112.428	31.383	51.646	108.003	107.638	52.1725	30.957	112.215		-75	65.124	63.3235	57.9595	49.6365	39.538	29.9835		-75	125.071	125.591	127.067	129.077	131.075	132.534		-75	0	0	0	0	0	0
-55	150	59	0	105.411	58.766	16.714	113.658	114.174	17.583	57.615	106.261	105.836	58.1905	17.1485	113.916		-65	61.9565	60.0615	54.3765	45.4015	34.0705	22.282		-65	115.103	115.668	117.268	119.444	121.599	123.171		-65	0	0	0	0	0	0
-45	0	138	0	105.759	6.419	59.797	95.57	94.802	60.763	6.492	105.236	105.498	6.4555	60.28	95.186		-55	60.3005	58.3515	52.482	43.1145	30.957	17.1485		-55	105.141	105.758	107.507	109.876	112.215	113.916		-55	0	0	0	0	0	0
-45	30	104	11	105.018	16.608	57.856	96.116	95.621	58.804	16.434	104.739	104.879	16.521	58.33	95.8685		-45	60.28	58.33	52.458	43.086	30.9175	17.0785		-45	95.186	95.8685	97.793	100.392	102.947	104.799		-45	0	11	2	0	1	6
-45	60	141	2	103.051	30.615	52.026	97.851	97.735	52.89	30.164	103.122	103.087	30.3895	52.458	97.793		-35	61.8965	59.9995	54.3085	45.3205	33.962	22.1165		-35	85.2425	86.004	88.144	91.019	93.829	95.8575		-35	72	63	57	56	30	59
-45	90	140	0	100.334	42.991	42.727	100.266	100.519	43.445	42.309	100.779	100.556	42.65	43.086	100.393		-25	65.0285	63.2255	57.8525	49.5115	39.381	29.7745		-25	75.3135	76.1745	78.583	81.7945	84.9105	87.1465		-25	135	122	141	163	147	138
-45	120	155	1	97.567	52.58	30.658	102.689	103.205	31.177	51.718	98.31	97.9385	52.149	30.9175	102.947		-15	69.4715	67.786	62.8045	55.2165	46.3495	38.5215		-15	65.4065	66.3965	69.1465	72.775	76.26	78.742		-15	217	214	243	231	157	186
-45	150	132	6	95.515	58.66	16.945	104.493	105.105	17.212	57.68	96.393	95.954	58.17	17.0785	104.799		-5	74.9915	73.433	68.861	62.019	54.2745	47.7635		-5	55.5325	56.6955	59.892	64.047	67.981	70.754		-5	343	260	229	263	199	263
-35	0	242	72	96.936	15.121	61.51	85.64	84.845	62.283	15.798	96.306	96.621	15.4595	61.8965	85.2425		5	81.3705	79.9365	75.758	69.597	62.794	57.2605		5	45.7135	47.1195	50.921	55.748	60.226	63.339		5	465	427	537	403	409	373
-35	30	182	63	96.126	21.524	59.625	86.249	85.759	60.374	21.853	95.762	95.944	21.6885	59.9995	86.004		15	88.423	87.1055	83.2875	77.725	71.698	66.9045		15	35.9935	37.7645	42.4125	48.1	53.224	56.723		15	261	447	560	349	294	195
-35	60	211	57	93.974	33.537	53.986	88.178	88.11	54.631	33.426	93.991	93.9825	33.4815	54.3085	88.144		25	96	94.788	91.2915	86.2475	80.8575	76.6395		25	26.482	28.845	34.7075	41.464	47.3125	51.2165		25	36	85	359	310	116	41
-35	90	235	56	90.986	45.118	45.093	90.85	91.188	45.548	44.693	91.414	91.2	44.9055	45.3205	91.019		35	103.988	102.87	99.6575	95.058	90.1965	86.4355		35	17.5175	20.9275	28.466	36.3985	42.942	47.2095		35	38	55	89	94	76	22
-35	120	237	30	87.925	54.333	33.878	93.518	94.14	34.046	53.686	88.686	88.3055	54.0095	33.962	93.829		45	112.298	111.264	108.3	104.084	99.6635	96.2735		45	10.588	15.616	24.8185	33.622	40.615	45.104		45	10	75	58	91	100	26
-35	150	246	59	85.642	60.236	22.247	95.495	96.22	21.986	59.451	86.555	86.0985	59.8435	22.1165	95.8575		55	120.865	119.904	117.16	113.273	109.226	106.142		55	10.889	15.802	24.934	33.7065	40.6855	45.1675		55	18	30	73	91	94	30
-25	0	153	135	88.364	24.822	64.74	75.728	74.899	65.317	25.633	87.607	87.9855	25.2275	65.0285	75.3135		65	129.637	128.742	126.19	122.59	118.86	116.032		65	18.031	21.344	28.7685	36.634	43.142	47.3915		65	1	15	44	74	68	18
-25	30	162	122	87.475	29.168	62.952	76.416	75.933	63.499	29.749	87.009	87.242	29.4585	63.2255	76.1745		75	138.576	137.739	135.356	132.007	128.55	125.94		75	27.04	29.3505	35.1225	41.8105	47.616	51.498		75	0	0	1	21	63	14
-25	60	201	141	85.103	38.887	57.64	78.587	78.579	58.065	39.048	85.056	85.0795	38.9675	57.8525	78.583		85	147.65	146.865	144.633	141.504	138.284	135.861		85	36.566	38.306	42.891	48.5205	53.604	57.0795		85	0	0	0	0	0	8
-25	90	367	163	81.793	49.225	49.408	81.574	82.015	49.615	49.04	82.199	81.996	49.1325	49.5115	81.7945
-25	120	402	147	78.373	57.789	39.44	84.535	85.286	39.322	57.355	79.154	78.7635	57.572	39.381	84.9105
-25	150	241	138	75.804	63.371	30.045	86.717	87.576	29.504	62.784	76.759	76.2815	63.0775	29.7745	87.1465		Squared prababiliies
-15	0	296	217	80.124	34.692	69.276	65.843	64.97	69.667	35.559	79.217	79.6705	35.1255	69.4715	65.4065		D1(A'D)	0	30	60	90	120	150		D2(AD')	0	30	60	90	120	150			0	30	60	90	120	150
-15	30	254	214	79.142	37.924	67.607	66.633	66.16	67.965	38.632	78.555	78.8485	38.278	67.786	66.3965		-85	0	0	0	0	0	0		-85	5.90131e-05	4.27249e-06	0	0	0	0	0	-85	1	1	1	1	1	1
-15	60	351	243	76.513	45.822	62.691	69.113	69.18	62.918	46.176	76.385	76.449	45.999	62.8045	69.1465		-75	0	0	0	0	0	0		-75	0.000752569	0.00028754	2.19336e-06	0	0	0	0	-75	1	1	1	1	0	0
-15	90	339	231	72.812	54.869	55.217	72.49	73.06	55.216	54.885	73.191	73.0015	54.877	55.2165	72.775		-65	0	0	0	0	0	0		-65	0.0030937	0.00242015	7.26074e-05	0	0	0	0	-65	1	0	1	1	0	0
-15	120	603	157	68.949	62.666	46.511	75.807	76.713	46.188	62.426	69.754	69.3515	62.546	46.3495	76.26		-55	0	0	0	0	0	0		-55	6.38401e-05	0.00331177	0.000230949	0	0	0	0	-55	0	0	0	0	0	0
-15	150	510	186	66.013	67.848	38.865	78.233	79.251	38.178	67.448	67.024	66.5185	67.648	38.5215	78.742		-45	0	0	0	0	0	0		-45	6.38401e-05	0.00331177	0.000230949	0	0	0	0	-45	0	0	0	0	0	0
-5	0	392	343	72.328	44.621	74.879	55.999	55.066	75.104	45.518	71.242	71.785	45.0695	74.9915	55.5325		-35	0	0	0	0	0	0		-35	0.0030937	0.00242015	7.26074e-05	0	0	0	0	-35	0	0	0	0	0	0
-5	30	280	260	71.239	47.177	73.338	56.926	56.465	73.528	47.957	70.506	70.8725	47.567	73.433	56.6955		-25	0	0	0	0	0	0		-25	0.000752569	0.00028754	4.27249e-06	0	0	0	0	-25	0	0	0	0	0	0
-5	60	386	229	68.306	53.731	68.832	59.809	59.975	68.89	54.218	68.08	68.193	53.9745	68.861	59.892		-15	0	0	0	0	0	0		-15	5.90131e-05	4.27249e-06	0	0	0	0	0	-15	0	0	0	0	0	0
-5	90	400	263	64.134	61.628	62.103	63.682	64.412	61.935	61.804	64.476	64.305	61.716	62.019	64.047		-5	0	0	0	0	0	0		-5	0	0	0	0	0	0	0	-5	0	0	0	0	0	0
-5	120	513	199	59.712	68.662	54.508	67.434	68.528	54.041	68.589	60.546	60.129	68.6255	54.2745	67.981		5	0	0	0	0	0	0		5	0	0	0	0	0	0	0	5	0	0	0	0	0	0
-5	150	433	263	56.297	73.422	48.149	70.15	71.358	47.378	73.19	57.38	56.8385	73.306	47.7635	70.754		15	0	0	0	0	0	1.42204e-05		15	0	0	0	0	0	0	0	15	0	0	0	0	0	0
5	0	239	465	65.138	54.575	81.331	46.222	45.205	81.41	55.492	63.841	64.4895	55.0335	81.3705	45.7135		25	0	0	0	0	5.90131e-05	0.00028754		25	0	0	0	0	0	0	0	25	0	0	0	0	0	0
5	30	202	427	63.926	56.684	79.914	47.34	46.899	79.959	57.509	63.018	63.472	57.0965	79.9365	47.1195		35	0	0	0	2.20242e-05	0.000403447	0.00242015		35	0	0	0	0	0	0	0	35	0	0	0	0	0	0
5	60	109	537	60.641	62.246	75.8	50.771	51.071	75.716	62.826	60.292	60.4665	62.536	75.758	50.921		45	0	0	3.44569e-07	4.79972e-05	0.000752569	0.00331177		45	0	0	0	0	0	0	0	45	0	0	0	0	0	0
5	90	115	403	55.9	69.177	69.746	55.281	56.215	69.448	69.478	56.19	56.045	69.3275	69.597	55.748		55	0	0	0	4.79972e-05	0.000752569	0.00331177		55	0	0	0	0	0	0	0	55	0	0	0	1	1	0
5	120	187	409	50.765	75.511	63.078	59.564	60.888	62.51	75.577	51.633	51.199	75.544	62.794	60.226		65	0	0	0	1.42204e-05	0.00028754	0.00242015		65	0	0	0	0	0	0	0	65	1	1	1	1	1	1
5	150	217	373	46.7	79.864	57.672	62.622	64.056	56.849	79.776	47.881	47.2905	79.82	57.2605	63.339		75	0	0	0	0	5.90131e-05	0.00028754		75	0	0	0	0	0	0	0	75	1	1	1	1	1	1
15	0	94	261	58.775	64.544	88.445	36.565	35.422	88.401	65.474	57.235	58.005	65.009	88.423	35.9935		85	0	0	0	0	0	4.27249e-06		85	0	0	0	0	0	0	0	85	1	1	1	1	1	1
15	30	57	447	57.429	66.337	87.144	37.969	37.56	87.067	67.192	56.316	56.8725	66.7645	87.1055	37.7645
15	60	12	560	53.748	71.148	83.388	42.169	42.656	83.187	71.795	53.248	53.498	71.4715	83.2875	42.4125
15	90	17	349	48.336	77.285	77.925	47.503	48.697	77.525	77.683	48.555	48.4455	77.484	77.725	48.1		D3(D'A)								D4(A'D)									0	30	60	90	120	150
15	120	90	294	42.292	83.002	72.019	52.425	54.023	71.377	83.183	43.199	42.7455	83.0925	71.698	53.224		-85	0	0	0	0	0	4.27249e-06		-85	0	0	0	0	0	0	0	-85	1	1	1	1	1	1
15	150	104	195	37.316	86.981	67.334	55.876	57.57	66.475	87.015	38.637	37.9765	86.998	66.9045	56.723		-75	0	0	0	0	2.19336e-06	0.00028754		-75	0	0	0	0	0	0	0	-75	1	1	1	1	1	1
25	0	99	36	53.536	74.521	96.074	27.158	25.806	95.926	75.46	51.731	52.6335	74.9905	96	26.482		-65	0	0	0	0	4.79972e-05	0.00143285		-65	0	0	0	0	0	0	0	-65	1	1	1	1	1	1
25	30	55	85	52.055	76.079	94.878	29.02	28.67	94.698	76.956	50.712	51.3835	76.5175	94.788	28.845		-55	0	0	0	0	0.000230949	0.00326372		-55	0	0	0	0	0	0	0	-55	1	1	1	1	1	1
25	60	20	359	47.963	80.308	91.44	34.333	35.082	91.143	81.006	47.281	47.622	80.657	91.2915	34.7075		-45	0	0	0	0	0.000230949	0.00326372		-45	0	0	0	0	0	0	0	-45	1	0	0	1	0	0
25	90	21	310	41.808	85.793	86.488	40.707	42.221	86.007	86.268	41.926	41.867	86.0305	86.2475	41.464		-35	0	0	0	0	7.26074e-05	0.00143285		-35	0	0	0	0	0	0	0	-35	0	0	0	0	0	0
25	120	39	116	34.644	90.977	81.206	46.357	48.268	80.509	91.251	35.586	35.115	91.114	80.8575	47.3125		-25	0	0	0	0	2.19336e-06	0.00028754		-25	0	0	0	0	0	0	0	-25	0	0	0	0	0	0
25	150	112	41	28.356	94.621	77.082	50.226	52.207	76.197	94.758	29.884	29.12	94.6895	76.6395	51.2165		-15	0	0	0	0	0	4.27249e-06		-15	0	0	0	0	0	0	0	-15	0	0	0	0	0	0
35	0	85	38	49.776	84.504	104.106	18.387	16.648	103.87	85.45	47.71	48.743	84.977	103.988	17.5175		-5	0	0	0	0	0	0		-5	0	0	0	0	0	0	0	-5	0	0	0	0	0	0
35	30	59	55	48.18	85.881	103.003	21.041	20.814	102.737	86.773	46.603	47.3915	86.327	102.87	20.9275		5	0	0	0	0	0	0		5	0	0	0	0	0	0	0	5	0	0	0	0	0	0
35	60	28	89	43.727	89.649	99.845	27.916	29.016	99.47	90.385	42.846	43.2865	90.017	99.6575	28.466		15	0	0	0	0	0	0		15	5.90131e-05	1.42204e-05	0	0	0	0	0	15	0	0	0	0	0	0
35	90	10	94	36.872	94.593	95.33	35.463	37.334	94.786	95.129	36.851	36.8615	94.861	95.058	36.3985		25	0	0	0	0	0	0		25	0.000557243	0.000403447	4.79972e-05	0	0	0	0	25	0	0	0	0	0	0
35	120	32	76	28.492	99.319	90.566	41.827	44.057	89.827	99.671	29.438	28.965	99.495	90.1965	42.942		35	0	0	0	0	0	0		35	0.00326372	0.00437252	0.000403447	2.20242e-05	0	0	0	35	0	0	0	0	0	0
35	150	81	22	20.387	102.667	86.888	46.078	48.341	85.983	102.891	22.209	21.298	102.779	86.4355	47.2095		45	0	0	0	0	0	0		45	0.00071476	0.0030937	0.000862068	7.26074e-05	3.44569e-07	0	0	45	0	0	0	0	0	0
45	0	44	10	47.846	94.49	112.454	11.775	9.401	112.143	95.442	45.569	46.7075	94.966	112.298	10.588		55	0	0	0	0	0	0		55	0.00071476	0.0030937	0.000862068	7.26074e-05	3.44569e-07	0	0	55	0	0	0	0	0	0
45	30	49	75	46.183	95.723	111.434	15.598	15.634	111.094	96.628	44.408	45.2955	96.1755	111.264	15.616		65	0	0	0	0	0	0		65	0.00439463	0.00242015	0.000403447	2.20242e-05	0	0	0	65	0	0	0	0	0	0
45	60	17	58	41.516	99.118	108.521	24.08	25.557	108.08	99.884	40.447	40.9815	99.501	108.3	24.8185		75	0	0	0	0	0	0		75	0.000472367	0.00028754	5.90131e-05	0	0	0	0	75	1	1	0	0	0	0
45	90	10	91	34.221	103.611	104.382	32.53	34.714	103.786	104.197	34.032	34.1265	103.904	104.084	33.622		85	0	0	0	0	0	0		85	2.20242e-05	4.27249e-06	0	0	0	0	0	85	1	1	1	1	1	0
45	120	21	100	24.967	107.943	100.05	39.371	41.859	99.277	108.359	25.822	25.3945	108.151	99.6635	40.615
45	150	25	26	15.073	111.032	96.733	43.861	46.347	95.814	111.328	17.13	16.1015	111.18	96.2735	45.104		CuF								CuF
55	0	17	18	47.966	104.478	121.052	11.798	9.98	120.678	105.435	45.571	46.7685	104.957	120.865	10.889		D1D4(A1D+DA')	0	30	60	90	120	150		D2D3(AD'+D'A)	0	30	60	90	120	150
55	30	14	30	46.308	105.595	120.105	15.615	15.989	119.704	106.511	44.41	45.359	106.053	119.904	15.802		-85	0	0	0	0	0	0	0	-85	5.90131e-05	4.27249e-06	0	0	0	4.27249e-06	6.75581e-05
55	60	17	73	41.655	108.682	117.408	24.092	25.776	116.912	109.473	40.449	41.052	109.078	117.16	24.934		-75	0	0	0	0	0	0	0	-75	0.000752569	0.00028754	2.19336e-06	0	0	0	0.0010423
55	90	0	91	34.39	112.795	113.593	32.538	34.875	112.954	113.421	34.035	34.2125	113.108	113.273	33.7065		-65	0	0	0	0	0	0	0	-65	0.0030937	0	7.26074e-05	0	0	0	0.0031663
55	120	0	94	25.198	116.787	109.626	39.378	41.993	108.826	117.257	25.826	25.512	117.022	109.226	40.6855		-55	0	0	0	0	0	0	0	-55	0	0	0	0	0	0	0
55	150	6	30	15.452	119.647	106.607	43.867	46.468	105.676	120.006	17.136	16.294	119.827	106.142	45.1675		-45	0	0	0	0	0	0	0	-45	0	0	0	0	0	0	0
65	0	0	1	50.123	114.469	129.852	18.432	17.63	129.423	115.43	47.717	48.92	114.95	129.637	18.031		-35	0	0	0	0	0	0	0	-35	0	0	0	0	0	0	0
65	30	0	15	48.539	115.49	128.969	21.081	21.607	128.515	116.413	46.61	47.5745	115.951	128.742	21.344		-25	0	0	0	0	0	0	0	-25	0	0	0	0	0	0	0
65	60	0	44	44.122	118.318	126.461	27.946	29.591	125.919	119.129	42.853	43.4875	118.724	126.19	28.7685		-15	0	0	0	0	0	0	0	-15	0	0	0	0	0	0	0
65	90	0	74	37.339	122.107	122.928	35.486	37.782	122.252	122.768	36.859	37.099	122.438	122.59	36.634		-5	0	0	0	0	0	0	0	-5	0	0	0	0	0	0	0
65	120	0	68	29.095	125.804	119.271	41.847	44.437	118.449	126.319	29.448	29.2715	126.061	118.86	43.142		5	0	0	0	0	0	0	0	5	0	0	0	0	0	0	0
65	150	0	18	21.221	128.464	116.503	46.096	48.687	115.561	128.875	22.223	21.722	128.669	116.032	47.3915		15	0	0	0	0	0	0	0	15	0	0	0	0	0	0	0
75	0	0	0	54.073	124.462	138.814	27.209	26.871	138.338	125.425	51.741	52.907	124.944	138.576	27.04		25	0	0	0	0	0	0	0	25	0	0	0	0	0	0	0
75	30	0	0	52.608	125.401	137.989	29.068	29.633	137.489	126.33	50.722	51.665	125.865	137.739	29.3505		35	0	0	0	0	0	0	0	35	0	0	0	0	0	0	0
75	60	0	1	48.562	128.011	135.647	34.373	35.872	135.065	128.838	47.292	47.927	128.424	135.356	35.1225		45	0	0	0	0	0	0	0	45	0	0	0	0	0	0	0
75	90	0	21	42.495	131.521	132.36	40.741	42.88	131.654	132.209	41.938	42.2165	131.865	132.007	41.8105		55	0	0	0	0.000120605	0.000752914	0	0.000873519	55	0	0	0	0	0	0	0
75	120	0	63	35.469	134.96	128.971	46.387	48.845	128.13	135.514	35.601	35.535	135.237	128.55	47.616		65	0.00439463	0.00242015	0.000403447	3.62447e-05	0.00028754	0.00242015	0.00996216	65	0	0	0	0	0	0	0
75	150	0	14	29.358	137.442	126.415	50.254	52.742	125.465	137.899	29.901	29.6295	137.671	125.94	51.498		75	0.000472367	0.00028754	5.90131e-05	0	5.90131e-05	0.00028754	0.00116547	75	0	0	0	0	0	0	0
85	0	0	0	59.46	134.455	147.909	36.618	36.514	147.392	135.421	57.248	58.354	134.938	147.65	36.566		85	2.20242e-05	4.27249e-06	0	0	0	4.27249e-06	3.05692e-05	85	0	0	0	0	0	0	0
85	30	0	0	58.13	135.325	147.135	38.02	38.592	146.596	136.26	56.328	57.229	135.792	146.865	38.306									0.0120317								0.00427616
85	60	0	0	54.497	137.747	144.941	42.215	43.567	144.325	138.588	53.261	53.879	138.168	144.633	42.891		CU								CU
85	90	0	0	49.167	141.015	141.869	47.544	49.497	141.138	141.728	48.57	48.8685	141.371	141.504	48.5205		D1D4(A'D+DA')	0	30	60	90	120	150		D2D3(AD'+D'A)	0	30	60	90	120	150
85	120	0	0	43.239	144.227	138.713	52.462	54.746	137.856	144.815	43.216	43.2275	144.521	138.284	53.604		-85	0	0	0	0	0	0	0	-85	5.90131e-05	4.27249e-06	0	0	0	4.27249e-06	6.75581e-05
85	150	0	8	38.386	146.553	136.339	55.91	58.249	135.383	147.05	38.656	38.521	146.802	135.861	57.0795		-75	0	0	0	0	0	0	0	-75	0.000752569	0.00028754	2.19336e-06	0	2.19336e-06	0.00028754	0.00133204
																	-65	0	0	0	0	0	0	0	-65	0.0030937	0.00242015	7.26074e-05	0	4.79972e-05	0.00143285	0.0070673
																	-55	0	0	0	0	0	0	0	-55	6.38401e-05	0.00331177	0.000230949	0	0.000230949	0.00326372	0.00710123
																	-45	0	0	0	0	0	0	0	-45	6.38401e-05	0	0	0	0	0	6.38401e-05
																	-35	0	0	0	0	0	0	0	-35	0	0	0	0	0	0	0
																	-25	0	0	0	0	0	0	0	-25	0	0	0	0	0	0	0
																	-15	0	0	0	0	0	0	0	-15	0	0	0	0	0	0	0
																	-5	0	0	0	0	0	0	0	-5	0	0	0	0	0	0	0
																	5	0	0	0	0	0	0	0	5	0	0	0	0	0	0	0
																	15	0	0	0	0	0	0	0	15	0	0	0	0	0	0	0
																	25	0	0	0	0	0	0	0	25	0	0	0	0	0	0	0
																	35	0	0	0	0	0	0	0	35	0	0	0	0	0	0	0
																	45	0	0	0	0	0	0	0	45	0	0	0	0	0	0	0
																	55	0	0	0	0	0	0	0	55	0	0	0	0	0	0	0
																	65	0	0	0	0	0	0	0	65	0	0	0	0	0	0	0
																	75	0.000472367	0.00028754	0	0	0	0	0.000759907	75	0	0	0	0	0	0	0
																	85	2.20242e-05	4.27249e-06	0	0	0	0	2.62967e-05	85	0	0	0	0	0	0	0
																								0.000786203								0.015632
																		0.0120317	0.00427616	0.000786203	0.015632
																		D1D4(A'D+DA')	D2D3(AD'+D'A)
																		0.0128179	0.0199081

## Sheet: OnAxis16
mov	rot	CuF	CF	1-A'	1-A	1-D'	1-D	2-A'	2-A	2-D'	2-D	D1	D2	D3	D4		D1	0	30	60	90	120	150		D2	0	30	60	90	120	150		Cuf	0	30	60	90	120	150
-85	0	2	0	63.416	133.129	146.823	40.98	41.445	146.814	133.511	62.383	62.8995	133.32	146.819	41.2125		-85	62.8995	65.015	64.207	60.589	54.713	47.6605		-85	133.32	135.892	139.571	143.328	146.188	147.45		-85	2	53	94	58	6	0
-85	30	53	0	65.569	135.723	144.46	37.624	37.95	144.422	136.061	64.461	65.015	135.892	144.441	37.787		-75	57.492	59.799	58.919	54.9545	48.3995	40.255		-75	123.406	126.18	130.134	134.156	137.207	138.55		-75	18	38	91	128	127	43
-85	60	94	0	64.759	139.443	140.941	38.976	39.313	140.837	139.699	63.655	64.207	139.571	140.889	39.1445		-65	53.4255	55.9005	54.9585	50.685	43.491	34.197		-65	113.506	116.517	120.787	125.111	128.375	129.812		-65	44	38	110	152	164	104
-85	90	58	1	61.1	143.248	137.16	44.298	44.781	136.97	143.409	60.078	60.589	143.328	137.065	44.5395		-55	51.0225	53.6085	52.625	48.145	40.5025	30.305		-55	103.626	106.915	111.555	116.221	119.73	121.267		-55	64	52	111	144	110	104
-85	120	6	2	55.147	146.149	134.149	51.247	51.928	133.873	146.227	54.279	54.713	146.188	134.011	51.5875		-45	50.52	53.1305	52.1385	47.6125	39.8675	29.452		-45	93.7725	97.3945	102.466	107.528	111.31	112.963		-45	55	65	68	160	136	121
-85	150	0	0	47.991	147.437	132.788	57.733	58.599	132.454	147.463	47.33	47.6605	147.45	132.621	58.166		-35	51.9735	54.515	53.5485	49.1525	41.6945	31.881		-35	83.9525	87.9795	93.5625	99.0805	103.173	104.954		-35	47	27	34	98	112	80
-75	0	18	4	58.025	123.217	137.869	32.129	32.599	137.888	123.595	56.959	57.492	123.406	137.879	32.364		-25	55.229	57.627	56.714	52.583	45.689	36.9515		-25	74.181	78.7095	84.904	90.949	95.3905	97.314		-25	54	29	99	301	347	110
-75	30	38	0	60.371	126.015	135.35	27.722	28.022	135.338	126.345	59.227	59.799	126.18	135.344	27.872		-15	59.994	62.2085	61.363	57.5675	51.3465	43.7535		-15	64.479	69.6415	76.573	83.225	88.0575	90.1375		-15	261	197	313	364	576	413
-75	60	91	0	59.49	130.013	131.587	29.531	29.841	131.506	130.255	58.348	58.919	130.134	131.546	29.686		-5	65.9415	67.9625	67.19	63.7415	58.1845	51.6075		-5	54.885	60.8665	68.689	76.0345	81.2955	83.5435		-5	455	419	423	377	508	383
-75	90	128	1	55.485	134.086	127.529	36.266	36.747	127.356	134.226	54.424	54.9545	134.156	127.442	36.5065		5	72.7825	74.618	73.915	70.795	65.8365	60.103		5	45.465	52.531	61.4245	69.541	75.2575	77.6805		5	313	205	182	201	241	311
-75	120	127	21	48.853	137.181	124.285	44.488	45.184	124.02	137.232	47.946	48.3995	137.207	124.153	44.836		15	80.289	81.9565	81.317	78.492	74.05	69.002		15	36.357	44.8805	55.025	63.959	70.1315	72.726		15	203	170	156	174	237	197
-75	150	43	6	40.601	138.552	122.815	51.827	52.715	122.486	138.549	39.909	40.255	138.55	122.65	52.271		25	88.291	89.81	89.227	86.66	82.6585	78.168		25	27.868	38.328	49.825	59.544	66.13	68.875		25	186	111	110	115	183	140
-65	0	44	65	53.966	113.32	129.068	24.19	24.652	129.119	113.693	52.885	53.4255	113.506	129.094	24.421		35	96.6655	98.0555	97.5215	95.178	91.55	87.517		35	20.77	33.523	46.2305	56.5705	63.4655	66.321		35	75	73	55	35	61	77
-65	30	38	17	56.48	116.357	126.374	17.928	18.172	126.393	116.676	55.321	55.9005	116.517	126.383	18.05		45	105.324	106.601	106.11	103.961	100.65	96.996		45	16.9155	31.2815	44.6315	55.272	62.311	65.2165		45	6	14	15	8	0	0
-65	60	110	9	55.538	120.676	122.335	20.615	20.869	122.281	120.899	54.379	54.9585	120.787	122.308	20.742		55	114.203	115.381	114.927	112.947	109.905	106.57		55	18.4625	32.1445	45.241	55.765	62.7485	65.635		55	0	0	0	0	0	0
-65	90	152	25	51.225	125.053	117.959	29.464	29.923	117.806	125.168	50.145	50.685	125.111	117.882	29.6935		65	123.252	124.345	123.924	122.089	119.282	116.216		65	24.405	35.889	47.9735	58.004	64.7465	67.5475		65	0	0	0	0	0	0
-65	120	164	44	43.954	128.365	114.445	39.142	39.832	114.191	128.386	43.028	43.491	128.375	114.318	39.487		75	132.439	133.457	133.065	131.357	128.752	125.917		75	32.4095	41.747	52.5	61.7995	68.168	70.834		75	0	0	0	0	0	0
-65	150	104	69	34.552	129.83	112.846	47.317	48.207	112.524	129.793	33.842	34.197	129.812	112.685	47.762		85	141.736	142.688	142.321	140.726	138.298	135.661		85	41.2935	48.965	58.404	66.888	72.8125	75.3145		85	0	0	0	0	0	0
-55	0	64	141	51.553	103.443	120.455	18.387	18.781	120.543	103.81	50.492	51.0225	103.626	120.499	18.584
-55	30	52	101	54.179	106.761	117.563	8.623	8.674	117.618	107.069	53.038	53.6085	106.915	117.59	8.6485
-55	60	111	50	53.196	111.453	113.211	13.339	13.436	113.188	111.656	52.054	52.625	111.555	113.2	13.3875		D3	0	30	60	90	120	150		D4	0	30	60	90	120	150		CU	0	30	60	90	120	150
-55	90	144	32	48.676	116.178	108.467	24.921	25.306	108.337	116.265	47.614	48.145	116.221	108.402	25.1135		-85	146.819	144.441	140.889	137.065	134.011	132.621		-85	41.2125	37.787	39.1445	44.5395	51.5875	58.166		-85	0	0	0	1	2	0
-55	120	110	61	40.955	119.736	104.634	35.847	36.491	104.395	119.723	40.05	40.5025	119.73	104.514	36.169		-75	137.879	135.344	131.546	127.442	124.153	122.65		-75	32.364	27.872	29.686	36.5065	44.836	52.271		-75	4	0	0	1	21	6
-55	150	104	93	30.646	121.305	102.884	44.63	45.485	102.569	121.229	29.964	30.305	121.267	102.727	45.0575		-65	129.094	126.383	122.308	117.882	114.318	112.685		-65	24.421	18.05	20.742	29.6935	39.487	47.762		-65	65	17	9	25	44	69
-45	0	55	154	51.02	93.593	112.072	17.059	17.255	112.202	93.952	50.02	50.52	93.7725	112.137	17.157		-55	120.499	117.59	113.2	108.402	104.514	102.727		-55	18.584	8.6485	13.3875	25.1135	36.169	45.0575		-55	141	101	50	32	61	93
-45	30	65	166	53.672	97.248	108.958	5.223	4.5	109.054	97.541	52.589	53.1305	97.3945	109.006	4.8615		-45	112.137	109.006	104.254	99.024	94.753	92.7765		-45	17.157	4.8615	11.3215	24.0765	35.4565	44.4885		-45	154	166	88	63	43	70
-45	60	68	88	52.68	102.376	104.247	11.439	11.204	104.26	102.555	51.597	52.1385	102.466	104.254	11.3215		-35	104.064	100.683	95.5175	89.781	85.046	82.839		-35	21.0555	13.1395	16.6465	26.9935	37.499	46.1325		-35	110	111	106	107	65	68
-45	90	160	63	48.111	107.501	99.075	23.958	24.195	98.973	107.554	47.114	47.6125	107.528	99.024	24.0765		-25	96.3545	92.692	87.054	80.718	75.4165	72.918		-25	28.148	22.839	25.0215	32.827	41.8945	49.7715		-25	88	130	147	57	40	86
-45	120	136	43	40.282	111.337	94.864	35.184	35.729	94.642	111.283	39.453	39.8675	111.31	94.753	35.4565		-15	89.101	85.1265	78.95	71.9035	65.897	63.022		-15	36.623	32.72	34.279	40.3305	48.0015	55.011		-15	62	107	101	67	4	48
-45	150	121	70	29.742	113.022	92.929	44.1	44.877	92.624	112.903	29.162	29.452	112.963	92.7765	44.4885		-5	82.424	78.111	71.3295	63.442	56.5435	53.1655		-5	45.719	42.6565	43.8635	48.7395	55.255	61.4425		-5	156	209	208	95	87	181
-35	0	47	110	52.425	83.778	103.975	21.07	21.041	104.154	84.127	51.522	51.9735	83.9525	104.064	21.0555		5	76.475	71.806	64.363	55.4945	47.455	43.3745		5	55.129	52.617	53.6	57.658	63.262	68.7325		5	408	386	477	378	385	321
-35	30	27	111	55.01	87.842	100.611	13.424	12.855	100.755	88.117	54.02	54.515	87.9795	100.683	13.1395		15	71.4365	66.414	58.2865	48.3155	38.8165	33.706		15	64.7155	62.59	63.419	66.884	71.7705	76.6365		15	302	514	593	351	312	241
-35	60	34	106	54.042	93.488	95.489	16.845	16.448	95.546	93.637	53.055	53.5485	93.5625	95.5175	16.6465		25	67.513	62.1735	53.405	42.298	31.0075	24.308		25	74.4115	72.5705	73.2865	76.305	80.6225	84.983		25	161	200	410	370	137	144
-35	90	98	107	49.599	99.074	89.815	26.961	27.026	89.747	99.087	48.706	49.1525	99.0805	89.781	26.9935		35	64.9055	59.332	50.068	37.9985	24.8235	15.6725		35	84.179	82.556	83.186	85.857	89.716	93.654		35	192	225	230	155	212	165
-35	120	112	65	42.048	103.223	85.146	37.294	37.704	84.946	103.123	41.341	41.6945	103.173	85.046	37.499		45	63.776	58.095	48.596	36.0355	21.7	10.013		45	93.9945	92.5445	93.1065	95.5005	98.9845	102.567		45	125	158	167	171	151	94
-35	150	80	68	32.092	105.039	82.986	45.801	46.464	82.692	104.869	31.67	31.881	104.954	82.839	46.1325		55	64.2045	58.564	49.156	36.7875	22.926	12.448		55	103.846	102.535	103.043	105.211	108.383	111.665		55	21	51	70	104	76	42
-25	0	54	88	55.621	74.013	96.237	28.229	28.067	96.472	74.349	54.837	55.229	74.181	96.3545	28.148		65	66.158	60.7005	51.6825	40.1005	27.9355	20.2435		65	113.724	112.527	112.99	114.971	117.881	120.905		65	0	5	0	3	12	7
-25	30	29	130	58.064	78.583	92.593	23.089	22.589	92.791	78.836	57.19	57.627	78.7095	92.692	22.839		75	69.5105	64.3375	55.909	45.4185	35.145	29.404		75	123.62	122.521	122.946	124.769	127.456	130.257		75	0	0	0	0	0	0
-25	60	99	147	57.148	84.847	87	25.233	24.81	87.108	84.961	56.28	56.714	84.904	87.054	25.0215		85	74.0705	69.239	61.4865	52.131	43.4735	38.979		85	133.532	132.516	132.909	134.596	137.091	139.7		85	0	0	0	0	0	0
-25	90	301	57	52.966	90.965	80.731	32.861	32.793	80.705	90.933	52.2	52.583	90.949	80.718	32.827
-25	120	347	40	45.972	95.467	75.503	41.758	42.031	75.33	95.314	45.406	45.689	95.3905	75.4165	41.8945
-25	150	110	86	37.085	97.428	73.058	49.504	50.039	72.778	97.2	36.818	36.9515	97.314	72.918	49.7715		Squared prababiliies
-15	0	261	62	60.325	64.319	88.952	36.739	36.507	89.25	64.639	59.663	59.994	64.479	89.101	36.623		D1(A'D)	0	30	60	90	120	150		D2(AD')	0	30	60	90	120	150			0	30	60	90	120	150
-15	30	197	107	62.584	69.53	84.995	32.955	32.485	85.258	69.753	61.833	62.2085	69.6415	85.1265	32.72		-85	0	0	0	0	0	0		-85	0	0	0	0	0	0	0	-85	0	0	0	0	0	1
-15	60	313	101	61.735	76.538	78.865	34.491	34.067	79.035	76.608	60.991	61.363	76.573	78.95	34.279		-75	0	0	0	0	0	3.44569e-07		-75	0	0	0	0	0	0	0	-75	0	0	0	0	0	0
-15	90	364	67	57.886	83.269	71.89	40.407	40.254	71.917	83.181	57.249	57.5675	83.225	71.9035	40.3305		-65	0	0	0	0	0	4.79972e-05		-65	0	0	0	0	0	0	0	-65	0	0	0	0	0	0
-15	120	576	4	51.563	88.165	65.965	47.924	48.079	65.829	87.95	51.13	51.3465	88.0575	65.897	48.0015		-55	0	0	0	0	3.44569e-07	0.000230949		-55	0	0	0	0	0	0	0	-55	0	0	0	0	0	0
-15	150	413	48	43.825	90.285	63.152	54.805	55.217	62.892	89.99	43.682	43.7535	90.1375	63.022	55.011		-45	0	0	0	0	2.19336e-06	0.00028754		-45	0	0	0	0	0	0	0	-45	0	0	0	0	0	0
-5	0	455	156	66.215	54.737	82.239	45.855	45.583	82.609	55.033	65.668	65.9415	54.885	82.424	45.719		-35	0	0	0	0	0	0.000165148		-35	0	0	0	0	0	0	0	-35	0	0	0	0	0	0
-5	30	419	209	68.28	60.775	77.942	42.883	42.43	78.28	60.958	67.645	67.9625	60.8665	78.111	42.6565		-25	0	0	0	0	0	2.20242e-05		-25	0	0	0	0	0	0	0	-25	0	0	0	0	0	0
-5	60	423	208	67.503	68.682	71.208	44.074	43.653	71.451	68.696	66.877	67.19	68.689	71.3295	43.8635		-15	0	0	0	0	0	0		-15	0	0	0	0	0	0	0	-15	0	0	0	0	0	0
-5	90	377	95	64.001	76.111	63.396	48.843	48.636	63.488	75.958	63.482	63.7415	76.0345	63.442	48.7395		-5	0	0	0	0	0	0		-5	0	0	0	0	0	0	0	-5	0	0	0	0	0	0
-5	120	508	87	58.345	81.439	56.588	55.223	55.287	56.499	81.152	58.024	58.1845	81.2955	56.5435	55.255		5	0	0	0	0	0	0		5	0	0	0	0	0	0	0	5	0	0	0	0	0	0
-5	150	383	181	51.633	83.728	53.282	61.29	61.595	53.049	83.359	51.582	51.6075	83.5435	53.1655	61.4425		15	0	0	0	0	0	0		15	2.20242e-05	0	0	0	0	0	0	15	0	0	0	0	0	0
5	0	313	408	73.006	45.334	76.249	55.278	54.98	76.701	45.596	72.559	72.7825	45.465	76.475	55.129		25	0	0	0	0	0	0		25	0.000472367	4.27249e-06	0	0	0	0	0	25	0	0	0	0	0	0
5	30	205	386	74.883	52.466	71.594	52.838	52.396	72.018	52.596	74.353	74.618	52.531	71.806	52.617		35	0	0	0	0	0	0		35	0.00437252	7.26074e-05	0	0	0	0	0	35	0	0	0	0	0	0
5	60	182	477	74.175	61.452	64.197	53.809	53.391	64.529	61.397	73.655	73.915	61.4245	64.363	53.6		45	0	0	0	0	0	0		45	0.00331177	0.000165148	0	0	0	0	0	45	0	0	0	0	1	1
5	90	201	378	71.003	69.656	55.406	57.78	57.536	55.583	69.426	70.587	70.795	69.541	55.4945	57.658		55	0	0	0	0	0	0		55	0.00439463	8.091e-05	0	0	0	0	0	55	1	1	1	1	1	1
5	120	241	385	65.951	75.441	47.466	63.266	63.258	47.444	75.074	65.722	65.8365	75.2575	47.455	63.262		65	0	0	0	0	0	0		65	0.000862068	5.90131e-05	0	0	0	0	0	65	1	1	1	1	1	1
5	150	311	321	60.095	77.907	43.471	68.625	68.84	43.278	77.454	60.111	60.103	77.6805	43.3745	68.7325		75	0	0	0	0	0	0		75	8.091e-05	0	0	0	0	0	0	75	1	1	1	1	1	1
15	0	203	302	80.469	36.253	71.167	64.873	64.558	71.706	36.461	80.109	80.289	36.357	71.4365	64.7155		85	0	0	0	0	0	0		85	0	0	0	0	0	0	0	85	1	1	1	1	1	1
15	30	170	514	82.176	44.853	66.155	62.808	62.372	66.673	44.908	81.737	81.9565	44.8805	66.414	62.59
15	60	156	593	81.531	55.095	58.069	63.627	63.211	58.504	54.955	81.103	81.317	55.025	58.2865	63.419
15	90	174	351	78.657	64.118	48.172	67.019	66.749	48.459	63.8	78.327	78.492	63.959	48.3155	66.884		D3(D'A)								D4(A'D)									0	30	60	90	120	150
15	120	237	312	74.127	70.36	38.778	71.801	71.74	38.855	69.903	73.973	74.05	70.1315	38.8165	71.7705		-85	0	0	0	0	0	0		-85	0	1.42204e-05	2.19336e-06	0	0	0	0	-85	1	1	1	0	0	1
15	150	197	241	68.969	72.998	33.771	76.566	76.707	33.641	72.454	69.035	69.002	72.726	33.706	76.6365		-75	0	0	0	0	0	0		-75	8.091e-05	0.000472367	0.00028754	2.20242e-05	0	0	0	-75	0	1	1	0	0	0
25	0	186	161	88.434	27.81	67.198	74.575	74.248	67.828	27.926	88.148	88.291	27.868	67.513	74.4115		-65	0	0	0	0	0	0		-65	0.000862068	0.00439463	0.00437252	0.00028754	2.19336e-06	0	0	-65	0	0	0	0	0	0
25	30	111	200	89.99	38.352	61.865	72.786	72.355	62.482	38.304	89.63	89.81	38.328	62.1735	72.5705		-55	0	0	0	0	0	0		-55	0.00439463	7.54813e-05	0.00199041	0.000752569	2.20242e-05	0	0	-55	0	0	0	0	0	0
25	60	110	410	89.402	49.946	53.13	73.494	73.079	53.68	49.704	89.052	89.227	49.825	53.405	73.2865		-45	0	0	0	0	0	0		-45	0.00326372	0	0.00118646	0.000862068	5.90131e-05	0	0	-45	0	0	0	0	0	0
25	90	115	370	86.788	59.751	42.087	76.449	76.161	42.509	59.337	86.532	86.66	59.544	42.298	76.305		-35	0	0	0	0	0	0		-35	0.00242015	0.00199041	0.00331177	0.000557243	1.42204e-05	0	0	-35	0	0	0	0	0	0
25	120	183	137	82.706	66.405	30.895	80.674	80.571	31.12	65.855	82.611	82.6585	66.13	31.0075	80.6225		-25	0	0	0	0	0	0		-25	0.000403447	0.00143285	0.000752569	8.091e-05	0	0	0	-25	0	0	0	0	0	0
25	150	140	144	78.116	69.194	24.316	84.943	85.023	24.3	68.556	78.22	78.168	68.875	24.308	84.983		-15	0	0	0	0	0	0		-15	2.20242e-05	8.091e-05	4.79972e-05	3.44569e-07	0	0	0	-15	0	0	0	0	0	0
35	0	75	192	96.778	20.797	64.547	84.347	84.011	65.264	20.743	96.553	96.6655	20.77	64.9055	84.179		-5	0	0	0	0	0	0		-5	0	0	0	0	0	0	0	-5	0	0	0	0	0	0
35	30	73	225	98.202	33.615	58.975	82.769	82.343	59.689	33.431	97.909	98.0555	33.523	59.332	82.556		5	0	0	0	0	0	0		5	0	0	0	0	0	0	0	5	0	0	0	0	0	0
35	60	55	230	97.663	46.408	49.735	83.392	82.98	50.401	46.053	97.38	97.5215	46.2305	50.068	83.186		15	0	0	0	0	4.27249e-06	7.26074e-05		15	0	0	0	0	0	0	0	15	0	0	0	0	0	0
35	90	35	155	95.276	56.827	37.711	86.008	85.706	38.286	56.314	95.08	95.178	56.5705	37.9985	85.857		25	0	0	0	0	0.000165148	0.000862068		25	0	0	0	0	0	0	0	25	0	0	0	0	0	0
35	120	61	212	91.573	63.786	24.603	89.785	89.647	25.044	63.145	91.527	91.55	63.4655	24.8235	89.716		35	0	0	0	1.42204e-05	0.000862068	0.0030937		35	0	0	0	0	0	0	0	35	0	0	0	0	0	0
35	150	77	165	87.45	66.685	15.558	93.638	93.67	15.787	65.957	87.584	87.517	66.321	15.6725	93.654		45	0	0	0	2.20242e-05	0.00242015	0.00071476		45	0	0	0	0	0	0	0	45	0	0	0	0	0	0
45	0	6	125	105.41	17.077	63.38	94.166	93.823	64.172	16.754	105.238	105.324	16.9155	63.776	93.9945		55	0	0	0	2.20242e-05	0.00143285	0.00142657		55	0	0	0	0	0	0	0	55	0	0	0	0	0	0
45	30	14	158	106.719	31.45	57.696	92.756	92.333	58.494	31.113	106.483	106.601	31.2815	58.095	92.5445		65	0	0	0	3.44569e-07	0.000472367	0.00437252		65	0	0	0	0	0	0	0	65	1	0	1	0	0	0
45	60	15	167	106.223	44.864	48.212	93.312	92.901	48.98	44.399	105.997	106.11	44.6315	48.596	93.1065		75	0	0	0	0	5.90131e-05	0.00028754		75	0	0	0	0	0	0	0	75	1	1	1	1	1	1
45	90	8	171	104.033	55.574	35.677	95.657	95.344	36.394	54.97	103.889	103.961	55.272	36.0355	95.5005		85	0	0	0	0	0	4.27249e-06		85	0	0	0	0	0	0	0	85	1	1	1	1	1	1
45	120	0	151	100.653	62.672	21.356	99.067	98.902	22.044	61.95	100.646	100.65	62.311	21.7	98.9845
45	150	0	94	96.917	65.62	9.634	102.572	102.562	10.392	64.813	97.075	96.996	65.2165	10.013	102.567		CuF								CuF
55	0	0	21	114.266	18.728	63.78	104.02	103.672	64.629	18.197	114.139	114.203	18.4625	64.2045	103.846		D1D4(A1D+DA')	0	30	60	90	120	150		D2D3(AD'+D'A)	0	30	60	90	120	150
55	30	0	51	115.474	32.376	58.134	102.745	102.325	58.994	31.913	115.288	115.381	32.1445	58.564	102.535		-85	0	0	0	0	0	0	0	-85	0	0	0	0	0	0	0
55	60	0	70	115.016	45.518	48.736	103.248	102.838	49.576	44.964	114.839	114.928	45.241	49.156	103.043		-75	0	0	0	0	0	0	0	-75	0	0	0	0	0	0	0
55	90	0	104	112.997	56.103	36.382	105.372	105.05	37.193	55.427	112.896	112.947	55.765	36.7875	105.211		-65	0	0	0	0	0	0	0	-65	0	0	0	0	0	0	0
55	120	0	76	109.892	63.142	22.513	108.476	108.29	23.339	62.355	109.919	109.905	62.7485	22.926	108.383		-55	0	0	0	0	0	0	0	-55	0	0	0	0	0	0	0
55	150	0	42	106.481	66.069	11.983	111.687	111.642	12.913	65.201	106.659	106.57	65.635	12.448	111.665		-45	0	0	0	0	0	0	0	-45	0	0	0	0	0	0	0
65	0	0	0	123.296	24.695	65.716	113.9	113.547	66.6	24.115	123.208	123.252	24.405	66.158	113.724		-35	0	0	0	0	0	0	0	-35	0	0	0	0	0	0	0
65	30	0	5	124.417	36.157	60.253	112.736	112.318	61.148	35.621	124.273	124.345	35.889	60.7005	112.527		-25	0	0	0	0	0	0	0	-25	0	0	0	0	0	0	0
65	60	0	0	123.992	48.28	51.244	113.195	112.786	52.121	47.667	123.857	123.924	47.9735	51.6825	112.99		-15	0	0	0	0	0	0	0	-15	0	0	0	0	0	0	0
65	90	0	3	122.121	58.366	39.679	115.135	114.806	40.522	57.642	122.057	122.089	58.004	40.1005	114.971		-5	0	0	0	0	0	0	0	-5	0	0	0	0	0	0	0
65	120	0	12	119.255	65.161	27.525	117.983	117.778	28.346	64.332	119.31	119.282	64.7465	27.9355	117.881		5	0	0	0	0	0	0	0	5	0	0	0	0	0	0	0
65	150	0	7	116.119	68.001	19.859	120.942	120.868	20.628	67.094	116.313	116.216	67.5475	20.2435	120.905		15	0	0	0	0	0	0	0	15	0	0	0	0	0	0	0
75	0	0	0	132.466	32.695	69.061	123.799	123.442	69.96	32.124	132.412	132.439	32.4095	69.5105	123.62		25	0	0	0	0	0	0	0	25	0	0	0	0	0	0	0
75	30	0	0	133.51	42.029	63.884	122.729	122.313	64.791	41.465	133.403	133.457	41.747	64.3375	122.521		35	0	0	0	0	0	0	0	35	0	0	0	0	0	0	0
75	60	0	0	133.115	52.822	55.468	123.15	122.742	56.35	52.178	133.015	133.065	52.5	55.909	122.946		45	0	0	0	0	0	0	0	45	0	0	0	0	0.00242015	0.00071476	0.00313491
75	90	0	0	131.374	62.175	45.002	124.936	124.601	45.835	61.424	131.341	131.358	61.7995	45.4185	124.769		55	0	0	0	0	0	0	0	55	0.00439463	8.091e-05	0	2.20242e-05	0.00143285	0.00142657	0.00735699
75	120	0	0	128.713	68.594	34.762	127.566	127.345	35.528	67.742	128.792	128.752	68.168	35.145	127.456		65	0	0	0	0	0	0	0	65	0.000862068	5.90131e-05	0	3.44569e-07	0.000472367	0.00437252	0.00576631
75	150	0	0	125.813	71.297	29.071	130.307	130.208	29.737	70.371	126.021	125.917	70.834	29.404	130.257		75	0	0	0	0	0	0	0	75	8.091e-05	0	0	0	5.90131e-05	0.00028754	0.000427463
85	0	0	0	141.749	41.57	73.622	133.712	133.352	74.519	41.017	141.723	141.736	41.2935	74.0705	133.532		85	0	0	0	0	0	0	0	85	0	0	0	0	0	4.27249e-06	4.27249e-06
85	30	0	0	142.725	49.25	68.789	132.723	132.308	69.689	48.68	142.65	142.688	48.965	69.239	132.516									0								0.0166899
85	60	0	0	142.355	58.73	61.053	133.112	132.705	61.92	58.078	142.287	142.321	58.404	61.4865	132.909		CU								CU
85	90	0	0	140.728	67.267	51.73	134.766	134.427	52.532	66.509	140.724	140.726	66.888	52.131	134.596		D1D4(A'D+DA')	0	30	60	90	120	150		D2D3(AD'+D'A)	0	30	60	90	120	150
85	120	0	0	138.248	73.241	43.118	137.208	136.973	43.829	72.384	138.347	138.298	72.8125	43.4735	137.091		-85	0	1.42204e-05	2.19336e-06	0	0	0	1.64138e-05	-85	0	0	0	0	0	0	0
85	150	0	0	135.552	75.779	38.677	139.76	139.639	39.281	74.85	135.771	135.661	75.3145	38.979	139.7		-75	0	0.000472367	0.00028754	0	0	0	0.000759907	-75	0	0	0	0	0	0	0
																	-65	0	0	0	0	0	0	0	-65	0	0	0	0	0	0	0
																	-55	0	0	0	0	0	0	0	-55	0	0	0	0	0	0	0
																	-45	0	0	0	0	0	0	0	-45	0	0	0	0	0	0	0
																	-35	0	0	0	0	0	0	0	-35	0	0	0	0	0	0	0
																	-25	0	0	0	0	0	0	0	-25	0	0	0	0	0	0	0
																	-15	0	0	0	0	0	0	0	-15	0	0	0	0	0	0	0
																	-5	0	0	0	0	0	0	0	-5	0	0	0	0	0	0	0
																	5	0	0	0	0	0	0	0	5	0	0	0	0	0	0	0
																	15	0	0	0	0	0	0	0	15	0	0	0	0	0	0	0
																	25	0	0	0	0	0	0	0	25	0	0	0	0	0	0	0
																	35	0	0	0	0	0	0	0	35	0	0	0	0	0	0	0
																	45	0	0	0	0	0	0	0	45	0	0	0	0	0	0	0
																	55	0	0	0	0	0	0	0	55	0	0	0	0	0	0	0
																	65	0	0	0	0	0	0	0	65	0.000862068	0	0	0	0	0	0.000862068
																	75	0	0	0	0	0	0	0	75	8.091e-05	0	0	0	5.90131e-05	0.00028754	0.000427463
																	85	0	0	0	0	0	0	0	85	0	0	0	0	0	4.27249e-06	4.27249e-06
																								0.00077632								0.0012938
																		0	0.0166899	0.00077632	0.0012938
																		D1D4(A'D+DA')	D2D3(AD'+D'A)
																		0.00077632	0.0179837

## Sheet: OnAxis17
mov	rot	CuF	CF	1-A'	1-A	1-D'	1-D	2-A'	2-A	2-D'	2-D	D1	D2	D3	D4		D1	0	30	60	90	120	150		D2	0	30	60	90	120	150		Cuf	0	30	60	90	120	150
-85	0	0	0	138.039	54.194	83.114	128.371	129.304	83.137	54.272	137.986	138.012	54.233	83.1255	128.838		-85	138.012	134.432	130.5	127.282	125.722	126.3		-85	54.233	48.789	50.0155	57.2035	66.9765	76.2715		-85	0	0	0	0	0	0
-85	30	0	0	134.536	48.688	86.391	132.198	132.94	86.475	48.89	134.328	134.432	48.789	86.433	132.569		-75	128.995	125.158	120.924	117.444	115.751	116.38		-75	46.308	39.795	41.289	49.754	60.738	70.856		-75	0	0	2	0	0	0
-85	60	0	0	130.72	49.887	85.667	136.195	136.69	85.791	50.144	130.279	130.5	50.0155	85.729	136.442		-65	120.135	116.005	111.423	107.637	105.787	106.475		-65	39.3405	31.415	33.2875	43.344	55.609	66.512		-65	0	1	46	25	14	7
-85	90	0	0	127.63	57.096	81.04	139.32	139.578	81.179	57.311	126.934	127.282	57.2035	81.1095	139.449		-55	111.466	107.002	102.017	97.868	95.8305	96.5885		-55	33.925	24.293	26.6705	38.4965	51.9195	63.459		-55	26	41	95	109	89	64
-85	120	0	0	126.169	66.914	73.187	140.814	140.899	73.307	67.039	125.275	125.722	66.9765	73.247	140.856		-45	103.04	98.194	92.737	88.1515	85.8835	86.7285		-45	30.8895	19.8335	22.6835	35.85	49.9885	61.8895		-45	111	61	188	202	197	166
-85	150	0	0	126.786	76.257	63.48	140.33	140.345	63.543	76.286	125.815	126.3	76.2715	63.5115	140.338		-35	94.9195	89.635	83.6215	78.5055	75.9505	76.9045		-35	30.942	19.9145	22.7545	35.895	50.021	61.9155		-35	178	133	139	142	226	239
-75	0	0	0	128.983	46.304	78.151	118.67	119.587	78.221	46.312	129.008	128.995	46.308	78.186	119.129		-25	87.19	81.406	74.733	68.9615	66.038	67.1325		-25	34.068	24.491	26.8515	38.622	52.013	63.536		-25	136	118	139	339	425	232
-75	30	0	0	125.227	39.719	81.628	122.799	123.51	81.759	39.871	125.089	125.158	39.795	81.6935	123.155		-15	79.966	73.6165	66.163	59.5665	56.1555	57.4395		-15	39.5455	31.671	33.53	43.5305	55.7545	66.6335		-15	269	259	299	300	563	516
-75	60	2	0	121.119	41.18	80.861	127.092	127.537	81.036	41.398	120.729	120.924	41.289	80.9485	127.315		-5	73.3955	66.4215	58.052	50.405	46.325	47.873		-5	46.552	40.0785	41.563	49.982	60.925	71.016		-5	388	308	379	422	532	374
-75	90	0	0	117.776	49.669	75.943	130.436	130.627	76.136	49.839	117.112	117.444	49.754	76.0395	130.531		5	67.6705	60.0345	50.62	41.6315	36.586	38.527		5	54.501	49.087	50.3065	57.4575	67.1945	76.4625		5	143	188	100	113	183	166
-75	120	0	0	116.191	60.7	67.499	132.031	132.038	67.681	60.776	115.312	115.751	60.738	67.59	132.035		15	63.0205	54.7395	44.212	33.5495	27.0375	29.612		15	63.0365	58.419	59.4475	65.61	74.285	82.7635		15	29	13	42	107	93	61
-75	150	0	0	116.862	70.867	56.828	131.514	131.447	56.96	70.845	115.899	116.38	70.856	56.894	131.481		25	59.698	50.879	39.331	26.793	17.987	21.666		25	71.95	67.942	68.8275	74.2155	81.985	89.7385		25	76	31	78	131	116	58
-65	0	0	0	120.077	39.384	74.212	109.023	109.921	74.332	39.297	120.192	120.135	39.3405	74.272	109.472		35	57.9315	48.794	36.5935	22.581	10.749	16.1835		35	81.118	77.584	78.361	83.133	90.138	97.2435		35	95	39	99	114	135	83
-65	30	1	0	116.033	31.38	77.865	113.504	114.176	78.047	31.45	115.976	116.005	31.415	77.956	113.84		45	57.865	48.7145	36.4865	22.403	10.343	15.943		45	90.4615	87.307	87.9985	92.2735	98.6305	105.164		45	53	35	54	102	131	73
-65	60	46	0	111.587	33.21	77.06	118.135	118.521	77.289	33.365	111.259	111.423	33.2875	77.1745	118.328		55	59.504	50.65	39.0335	26.3495	17.3175	21.131		55	99.933	97.0865	97.7085	101.576	107.384	113.414		55	46	60	51	98	145	122
-65	90	25	0	107.95	43.29	71.883	121.725	121.84	72.135	43.398	107.324	107.637	43.344	72.009	121.782		65	62.715	54.3865	43.7735	32.9685	26.319	28.965		65	109.498	106.907	107.472	110.999	116.338	121.926		65	132	78	57	101	123	129
-65	120	14	0	106.218	55.602	62.896	123.432	123.352	63.146	55.616	105.357	105.787	55.609	63.021	123.392		75	67.273	59.5855	50.0865	40.9825	35.8515	37.835		75	119.135	116.757	117.275	120.516	125.451	130.649		75	116	91	93	51	62	76
-65	150	7	0	106.951	66.553	51.276	122.88	122.719	51.49	66.471	105.998	106.475	66.512	51.383	122.799		85	72.926	65.901	57.4565	49.7215	45.584	47.159		85	128.827	126.632	127.109	130.106	134.689	139.544		85	82	102	108	75	61	74
-55	0	26	0	111.357	34.032	71.465	99.446	100.321	71.637	33.818	111.576	111.466	33.925	71.551	99.8835
-55	30	41	0	106.984	24.326	75.251	104.338	104.965	75.485	24.26	107.021	107.002	24.293	75.368	104.651
-55	60	95	0	102.144	26.645	74.418	109.359	109.676	74.701	26.696	101.891	102.018	26.6705	74.5595	109.517		D3	0	30	60	90	120	150		D4	0	30	60	90	120	150		CU	0	30	60	90	120	150
-55	90	109	0	98.158	38.486	69.042	113.227	113.254	69.356	38.507	97.578	97.868	38.4965	69.199	113.24		-85	83.1255	86.433	85.729	81.1095	73.247	63.5115		-85	128.838	132.569	136.442	139.449	140.856	140.338		-85	0	0	0	0	0	0
-55	120	89	0	96.251	51.949	59.629	115.061	114.879	59.951	51.89	95.41	95.8305	51.9195	59.79	114.97		-75	78.186	81.6935	80.9485	76.0395	67.59	56.894		-75	119.129	123.155	127.315	130.531	132.035	131.481		-75	0	0	0	0	0	0
-55	150	64	0	97.059	63.532	47.212	114.468	114.199	47.517	63.386	96.118	96.5885	63.459	47.3645	114.334		-65	74.272	77.956	77.1745	72.009	63.021	51.383		-65	109.472	113.84	118.328	121.782	123.392	122.799		-65	0	0	0	0	0	0
-45	0	111	25	102.87	31.069	70.05	89.96	90.806	70.275	30.71	103.21	103.04	30.8895	70.1625	90.383		-55	71.551	75.368	74.5595	69.199	59.79	47.3645		-55	99.8835	104.651	109.517	113.24	114.97	114.334		-55	0	0	0	0	0	0
-45	30	61	11	98.12	19.97	73.908	95.341	95.913	74.194	19.697	98.268	98.194	19.8335	74.051	95.627		-45	70.1625	74.051	73.2285	67.7625	58.1215	45.2395		-45	90.383	95.627	100.928	104.957	106.82	106.135		-45	25	11	7	3	6	38
-45	60	188	7	92.819	22.738	73.061	100.81	101.046	73.396	22.629	92.655	92.737	22.6835	73.2285	100.928		-35	70.1855	74.073	73.2505	67.786	58.149	45.2755		-35	81.004	86.816	92.623	96.997	99.01	98.2705		-35	91	86	69	46	70	93
-45	90	202	3	88.413	35.892	67.577	104.994	104.919	67.948	35.808	87.89	88.1515	35.85	67.7625	104.957		-25	71.619	75.4325	74.625	69.269	59.871	47.467		-25	71.792	78.2915	84.685	89.4475	91.6265	90.827		-25	177	194	130	112	127	150
-45	120	197	6	86.291	50.057	57.926	106.969	106.671	58.317	49.92	85.476	85.8835	49.9885	58.1215	106.82		-15	74.3805	78.0595	77.2795	72.121	63.1495	51.5395		-15	62.822	70.1575	77.2265	82.422	84.7815	83.916		-15	169	208	235	186	116	117
-45	150	166	38	87.191	61.995	45.041	106.331	105.938	45.438	61.784	86.266	86.7285	61.8895	45.2395	106.135		-5	78.331	81.8325	81.0885	76.1885	67.7575	57.093		-5	54.214	62.566	70.402	76.0645	78.615	77.6805		-5	271	261	258	168	181	239
-35	0	178	91	94.679	31.183	70.048	80.6	81.408	70.323	30.701	95.16	94.9195	30.942	70.1855	81.004		5	83.3005	86.6015	85.899	81.2895	73.446	63.7405		5	46.17	55.741	64.412	70.5565	73.2985	72.2955		5	397	376	563	401	405	373
-35	30	133	86	89.495	20.147	73.907	86.564	87.068	74.239	19.682	89.775	89.635	19.9145	74.073	86.816		15	89.119	92.212	91.5525	87.242	79.9845	71.1765		15	39.041	49.995	59.509	66.11	69.0285	67.963		15	239	425	548	336	312	186
-35	60	139	69	83.649	22.893	73.059	92.554	92.692	73.442	22.616	83.594	83.6215	22.7545	73.2505	92.623		25	95.632	98.52	97.9035	93.8855	87.1825	79.179		25	33.417	45.7375	55.98	62.9515	66.0095	64.894		25	52	90	368	287	112	28
-35	90	142	46	78.732	35.99	67.575	97.094	96.9	67.997	35.8	78.279	78.5055	35.895	67.786	96.997		35	102.707	105.401	104.825	101.083	94.8895	87.5935		35	30.152	43.409	54.093	61.28	64.417	63.273		35	61	73	72	72	52	36
-35	120	226	70	76.341	50.128	57.924	99.226	98.794	58.374	49.914	75.56	75.9505	50.021	58.149	99.01		45	110.236	112.751	112.212	108.725	102.992	96.311		45	30.0255	43.321	54.0225	61.217	64.358	63.2125		45	74	97	116	85	68	56
-35	150	239	93	77.357	62.052	45.039	98.538	98.003	45.512	61.779	76.452	76.9045	61.9155	45.2755	98.2705		55	118.132	120.483	119.978	116.722	111.403	105.257		55	33.074	45.487	55.7745	62.769	65.8355	64.716		55	104	127	110	86	33	48
-25	0	136	177	86.867	34.343	71.46	71.412	72.172	71.778	33.793	87.513	87.19	34.068	71.619	71.792		65	126.327	128.528	128.055	125.01	120.057	114.378		65	38.553	49.6135	59.1875	65.8205	68.7505	67.68		65	77	105	125	102	63	58
-25	30	118	194	81.187	24.758	75.246	78.082	78.501	75.619	24.224	81.625	81.406	24.491	75.4325	78.2915		75	134.766	136.83	136.387	133.531	128.907	123.635		75	45.5935	55.2625	63.9975	70.177	72.932	71.9235		75	142	145	100	67	58	58
-25	60	139	130	74.693	27.04	74.414	84.674	84.696	74.836	26.663	74.773	74.733	26.8515	74.625	84.685		85	143.405	145.347	144.929	142.246	137.914	133		85	53.584	62.0195	69.915	75.6125	78.177	77.237		85	62	160	191	110	93	73
-25	90	339	112	69.142	38.76	69.037	89.614	89.281	69.501	38.484	68.781	68.9615	38.622	69.269	89.4475
-25	120	425	127	66.407	52.153	59.623	91.92	91.333	60.119	51.873	65.669	66.038	52.013	59.871	91.6265
-25	150	232	150	67.572	63.699	47.205	91.177	90.477	47.729	63.373	66.693	67.1325	63.536	47.467	90.827		Squared prababiliies
-15	0	269	169	79.547	39.831	74.204	62.475	63.169	74.557	39.26	80.385	79.966	39.5455	74.3805	62.822		D1(A'D)	0	30	60	90	120	150		D2(AD')	0	30	60	90	120	150			0	30	60	90	120	150
-15	30	259	208	73.302	31.938	77.857	70.002	70.313	78.262	31.404	73.931	73.6165	31.671	78.0595	70.1575		-85	0	0	0	0	0	0		-85	0	0	0	0	0	0	0	-85	1	1	1	1	1	1
-15	60	299	235	66.038	33.738	77.053	77.285	77.168	77.506	33.322	66.288	66.163	33.53	77.2795	77.2265		-75	0	0	0	0	0	0		-75	0	2.19336e-06	0	0	0	0	0	-75	1	1	0	1	1	1
-15	90	300	186	59.687	43.697	71.874	82.669	82.175	72.368	43.364	59.446	59.5665	43.5305	72.121	82.422		-65	0	0	0	0	0	0		-65	2.19336e-06	0.000165148	7.26074e-05	0	0	0	0	-65	1	0	0	0	0	0
-15	120	563	116	56.495	55.919	62.887	85.163	84.4	63.412	55.59	55.816	56.1555	55.7545	63.1495	84.7815		-55	0	0	0	0	0	0		-55	7.26074e-05	0.000862068	0.000557243	4.27249e-06	0	0	0	-55	0	0	0	0	0	0
-15	150	516	117	57.861	66.818	51.264	84.36	83.472	51.815	66.449	57.018	57.4395	66.6335	51.5395	83.916		-45	0	0	0	0	0	0		-45	0.000230949	0.0149857	0.00143285	5.90131e-05	0	0	0	-45	0	0	0	0	0	0
-5	0	388	271	72.867	46.835	78.141	53.913	54.515	78.521	46.269	73.924	73.3955	46.552	78.331	54.214		-35	0	0	0	0	0	0		-35	0.000230949	0.0149857	0.00143285	5.90131e-05	0	0	0	-35	0	0	0	0	0	0
-5	30	308	261	65.993	40.337	81.618	62.479	62.653	82.047	39.82	66.85	66.4215	40.0785	81.8325	62.566		-25	0	0	0	0	0	0		-25	4.79972e-05	0.000862068	0.000557243	4.27249e-06	0	0	0	-25	0	0	0	0	0	0
-5	60	379	258	57.818	41.777	80.851	70.544	70.26	81.326	41.349	58.286	58.052	41.563	81.0885	70.402		-15	0	0	0	0	0	0		-15	2.19336e-06	0.000165148	7.26074e-05	0	0	0	0	-15	0	0	0	0	0	0
-5	90	422	168	50.442	50.165	75.932	76.404	75.725	76.445	49.799	50.368	50.405	49.982	76.1885	76.0645		-5	0	0	0	0	0	0		-5	0	3.44569e-07	0	0	0	0	0	-5	0	0	0	0	0	0
-5	120	532	181	46.622	61.107	67.487	79.096	78.134	68.028	60.743	46.028	46.325	60.925	67.7575	78.615		5	0	0	0	0	2.20242e-05	4.27249e-06		5	0	0	0	0	0	0	0	5	0	0	0	0	0	0
-5	150	374	239	48.268	71.216	56.814	78.231	77.13	57.372	70.816	47.478	47.873	71.016	57.093	77.6805		15	0	0	0	7.26074e-05	0.000472367	0.00028754		15	0	0	0	0	0	0	0	15	0	0	0	0	0	0
5	0	143	397	67.019	54.778	83.101	45.935	46.405	83.5	54.224	68.322	67.6705	54.501	83.3005	46.17		25	0	0	2.19336e-06	0.000557243	0.00326372	0.00242015		25	0	0	0	0	0	0	0	25	0	0	0	0	0	0
5	30	188	376	59.472	49.337	86.379	55.742	55.74	86.824	48.837	60.597	60.0345	49.087	86.6015	55.741		35	0	0	2.20242e-05	0.00143285	0.00071476	0.00331177		35	0	0	0	0	0	0	0	35	0	0	0	0	0	0
5	60	100	563	50.247	50.521	85.655	64.652	64.172	86.143	50.092	50.993	50.62	50.3065	85.899	64.412		45	0	0	2.20242e-05	0.00143285	0.00071476	0.0030937		45	0	0	0	0	0	0	0	45	0	0	0	0	0	0
5	90	113	401	41.549	57.65	81.028	71	70.113	81.551	57.265	41.714	41.6315	57.4575	81.2895	70.5565		55	0	0	2.19336e-06	0.000557243	0.00326372	0.00242015		55	0	0	0	0	0	0	0	55	0	0	0	0	0	0
5	120	183	405	36.817	67.388	73.173	73.889	72.708	73.719	67.001	36.355	36.586	67.1945	73.446	73.2985		65	0	0	0	8.091e-05	0.000557243	0.000403447		65	0	0	0	0	0	0	0	65	0	0	0	0	0	0
5	150	166	373	38.88	76.673	63.463	72.963	71.628	64.018	76.252	38.174	38.527	76.4625	63.7405	72.2955		75	0	0	0	3.44569e-07	5.90131e-05	1.42204e-05		75	0	0	0	0	0	0	0	75	0	0	0	0	0	0
15	0	29	239	62.237	63.306	88.913	38.904	39.178	89.325	62.767	63.804	63.0205	63.0365	89.119	39.041		85	0	0	0	0	0	0		85	0	0	0	0	0	0	0	85	0	0	0	0	0	0
15	30	13	425	54.026	58.662	91.984	50.105	49.885	92.44	58.176	55.453	54.7395	58.419	92.212	49.995
15	60	42	548	43.665	59.661	91.304	59.861	59.157	91.801	59.234	44.759	44.212	59.4475	91.5525	59.509
15	90	107	336	33.289	65.808	86.978	66.666	65.554	87.506	65.412	33.81	33.5495	65.61	87.242	66.11		D3(D'A)								D4(A'D)									0	30	60	90	120	150
15	120	93	312	27.154	74.486	79.712	69.735	68.322	80.257	74.084	26.921	27.0375	74.285	79.9845	69.0285		-85	0	0	0	0	0	0		-85	0	0	0	0	0	0	0	-85	1	1	1	1	1	1
15	150	61	186	29.892	82.981	70.904	68.753	67.173	71.449	82.546	29.332	29.612	82.7635	71.1765	67.963		-75	0	0	0	0	0	0		-75	0	0	0	0	0	0	0	-75	1	1	1	1	1	1
25	0	76	52	58.782	72.213	95.422	33.42	33.414	95.842	71.687	60.614	59.698	71.95	95.632	33.417		-65	0	0	0	0	0	0		-65	0	0	0	0	0	0	0	-65	1	1	1	1	1	1
25	30	31	90	50.007	68.179	98.289	45.978	45.497	98.751	67.705	51.751	50.879	67.942	98.52	45.7375		-55	0	0	0	0	0	0		-55	0	0	0	0	0	0	0	-55	1	1	1	1	1	1
25	60	78	368	38.581	69.04	97.654	56.452	55.508	98.153	68.615	40.081	39.331	68.8275	97.9035	55.98		-45	0	0	0	0	0	0		-45	0	0	0	0	0	0	0	-45	0	0	0	0	0	0
25	90	131	287	26.269	74.416	93.622	63.623	62.28	94.149	74.015	27.317	26.793	74.2155	93.8855	62.9515		-35	0	0	0	0	0	0		-35	0	0	0	0	0	0	0	-35	0	0	0	0	0	0
25	120	116	112	17.867	82.19	86.913	66.831	65.188	87.452	81.78	18.107	17.987	81.985	87.1825	66.0095		-25	0	0	0	0	0	0		-25	0	0	0	0	0	0	0	-25	0	0	0	0	0	0
25	150	58	28	21.804	89.961	78.912	65.806	63.982	79.446	89.516	21.528	21.666	89.7385	79.179	64.894		-15	0	0	0	0	0	0		-15	0	0	0	0	0	0	0	-15	0	0	0	0	0	0
35	0	95	61	56.896	81.375	102.494	30.337	29.967	102.92	80.861	58.967	57.9315	81.118	102.707	30.152		-5	0	0	0	0	0	0		-5	0	0	0	0	0	0	0	-5	0	0	0	0	0	0
35	30	39	73	47.776	77.816	105.169	43.789	43.029	105.634	77.352	49.812	48.794	77.584	105.401	43.409		5	0	0	0	0	0	0		5	0	0	0	0	0	0	0	5	0	0	0	0	0	0
35	60	99	72	35.642	78.572	104.575	54.683	53.503	105.075	78.15	37.545	36.5935	78.361	104.825	54.093		15	0	0	0	0	0	0		15	2.19336e-06	0	0	0	0	0	0	15	0	0	0	0	0	0
35	90	114	72	21.724	83.335	100.821	62.059	60.501	101.345	82.931	23.438	22.581	83.133	101.083	61.28		25	0	0	0	0	0	0		25	7.26074e-05	0	0	0	0	0	0	25	0	0	0	0	0	0
35	120	135	52	10.055	90.346	94.623	65.344	63.49	95.156	89.93	11.443	10.749	90.138	94.8895	64.417		35	0	0	0	0	0	0		35	0.000230949	0	0	0	0	0	0	35	0	0	0	0	0	0
35	150	83	36	16.04	97.468	87.332	64.295	62.251	87.855	97.019	16.327	16.1835	97.2435	87.5935	63.273		45	0	0	0	0	0	0		45	0.000230949	0	0	0	0	0	0	45	0	0	0	0	0	0
45	0	53	74	56.737	90.713	110.022	30.394	29.657	110.45	90.21	58.993	57.865	90.4615	110.236	30.0255		55	0	0	0	0	0	0		55	7.26074e-05	0	0	0	0	0	0	55	0	0	0	0	0	0
45	30	35	97	47.586	87.535	112.518	43.828	42.814	112.984	87.079	49.843	48.7145	87.307	112.751	43.321		65	0	0	0	0	0	0		65	4.27249e-06	0	0	0	0	0	0	65	0	0	0	0	0	0
45	60	54	116	35.387	88.208	111.963	54.714	53.331	112.461	87.789	37.586	36.4865	87.9985	112.212	54.0225		75	0	0	0	0	0	0		75	0	0	0	0	0	0	0	75	0	0	0	0	0	0
45	90	102	85	21.303	92.476	108.465	62.086	60.348	108.984	92.071	23.503	22.403	92.2735	108.725	61.217		85	0	0	0	0	0	0		85	0	0	0	0	0	0	0	85	0	0	0	0	0	0
45	120	131	68	9.109	98.84	102.729	65.371	63.345	103.254	98.421	11.577	10.343	98.6305	102.992	64.358
45	150	73	56	15.465	105.39	96.055	64.322	62.103	96.567	104.938	16.421	15.943	105.164	96.311	63.2125		CuF								CuF
55	0	46	104	58.318	100.18	117.918	33.574	32.574	118.347	99.686	60.69	59.504	99.933	118.132	33.074		D1D4(A1D+DA')	0	30	60	90	120	150		D2D3(AD'+D'A)	0	30	60	90	120	150
55	30	60	127	49.46	97.311	120.25	46.09	44.884	120.715	96.862	51.84	50.65	97.0865	120.483	45.487		-85	0	0	0	0	0	0	0	-85	0	0	0	0	0	0	0
55	60	51	110	37.87	97.917	119.731	56.543	55.006	120.226	97.5	40.197	39.0335	97.7085	119.978	55.7745		-75	0	0	0	0	0	0	0	-75	0	2.19336e-06	0	0	0	0	2.19336e-06
55	90	98	86	25.213	101.779	116.466	63.704	61.834	116.979	101.373	27.486	26.3495	101.576	116.722	62.769		-65	0	0	0	0	0	0	0	-65	2.19336e-06	0	0	0	0	0	2.19336e-06
55	120	145	33	16.274	107.594	111.145	66.909	64.762	111.661	107.174	18.361	17.3175	107.384	111.403	65.8355		-55	0	0	0	0	0	0	0	-55	0	0	0	0	0	0	0
55	150	122	48	20.519	113.64	105.007	65.884	63.548	105.508	113.188	21.743	21.131	113.414	105.257	64.716		-45	0	0	0	0	0	0	0	-45	0	0	0	0	0	0	0
65	0	132	77	61.505	109.741	126.113	39.124	37.982	126.541	109.255	63.925	62.715	109.498	126.327	38.553		-35	0	0	0	0	0	0	0	-35	0	0	0	0	0	0	0
65	30	78	105	53.181	107.129	128.296	50.277	48.95	128.759	106.685	55.592	54.3865	106.907	128.527	49.6135		-25	0	0	0	0	0	0	0	-25	0	0	0	0	0	0	0
65	60	57	125	42.615	107.679	127.81	60.004	58.371	128.3	107.265	44.932	43.7735	107.472	128.055	59.1875		-15	0	0	0	0	0	0	0	-15	0	0	0	0	0	0	0
65	90	101	102	31.899	111.202	124.756	66.795	64.846	125.263	110.796	34.038	32.9685	110.999	125.01	65.8205		-5	0	0	0	0	0	0	0	-5	0	0	0	0	0	0	0
65	120	123	63	25.431	116.548	119.803	69.858	67.643	120.311	116.128	27.207	26.319	116.338	120.057	68.7505		5	0	0	0	0	0	0	0	5	0	0	0	0	0	0	0
65	150	129	58	28.336	122.152	114.132	68.878	66.482	114.624	121.7	29.594	28.965	121.926	114.378	67.68		15	0	0	0	0	0	0	0	15	0	0	0	0	0	0	0
75	0	116	142	66.066	119.374	134.552	46.196	44.991	134.979	118.896	68.48	67.273	119.135	134.766	45.5935		25	0	0	0	0	0	0	0	25	0	0	0	0	0	0	0
75	30	91	145	58.396	116.977	136.6	55.957	54.568	137.06	116.538	60.775	59.5855	116.757	136.83	55.2625		35	0	0	0	0	0	0	0	35	0	0	0	0	0	0	0
75	60	93	100	48.968	117.481	136.144	64.838	63.157	136.63	117.069	51.205	50.0865	117.275	136.387	63.9975		45	0	0	0	0	0	0	0	45	0	0	0	0	0	0	0
75	90	51	67	39.993	120.719	133.281	71.169	69.185	133.782	120.313	41.972	40.9825	120.516	133.531	70.177		55	0	0	0	0	0	0	0	55	0	0	0	0	0	0	0
75	120	62	58	35.052	125.661	128.657	74.051	71.813	129.157	125.24	36.651	35.8515	125.451	128.907	72.932		65	0	0	0	0	0	0	0	65	0	0	0	0	0	0	0
75	150	76	58	37.213	130.875	123.394	73.127	70.72	123.876	130.424	38.457	37.835	130.649	123.635	71.9235		75	0	0	0	0	0	0	0	75	0	0	0	0	0	0	0
85	0	82	62	71.74	129.063	143.192	54.199	52.969	143.618	128.591	74.112	72.926	128.827	143.405	53.584		85	0	0	0	0	0	0	0	85	0	0	0	0	0	0	0
85	30	102	160	64.745	126.849	145.119	62.727	61.312	145.575	126.414	67.057	65.901	126.632	145.347	62.0195									0								4.38672e-06
85	60	108	191	56.389	127.314	144.689	70.763	69.067	145.17	126.904	58.524	57.4565	127.109	144.929	69.915		CU								CU
85	90	75	110	48.799	130.308	141.999	76.606	74.619	142.493	129.903	50.644	49.7215	130.106	142.246	75.6125		D1D4(A'D+DA')	0	30	60	90	120	150		D2D3(AD'+D'A)	0	30	60	90	120	150
85	120	61	93	44.839	134.899	137.668	79.291	77.063	138.16	134.479	46.329	45.584	134.689	137.914	78.177		-85	0	0	0	0	0	0	0	-85	0	0	0	0	0	0	0
85	150	74	73	46.548	139.769	132.762	78.429	76.045	133.237	139.319	47.77	47.159	139.544	133	77.237		-75	0	0	0	0	0	0	0	-75	0	2.19336e-06	0	0	0	0	2.19336e-06
																	-65	0	0	0	0	0	0	0	-65	2.19336e-06	0.000165148	7.26074e-05	0	0	0	0.000239949
																	-55	0	0	0	0	0	0	0	-55	7.26074e-05	0.000862068	0.000557243	4.27249e-06	0	0	0.00149619
																	-45	0	0	0	0	0	0	0	-45	0	0	0	0	0	0	0
																	-35	0	0	0	0	0	0	0	-35	0	0	0	0	0	0	0
																	-25	0	0	0	0	0	0	0	-25	0	0	0	0	0	0	0
																	-15	0	0	0	0	0	0	0	-15	0	0	0	0	0	0	0
																	-5	0	0	0	0	0	0	0	-5	0	0	0	0	0	0	0
																	5	0	0	0	0	0	0	0	5	0	0	0	0	0	0	0
																	15	0	0	0	0	0	0	0	15	0	0	0	0	0	0	0
																	25	0	0	0	0	0	0	0	25	0	0	0	0	0	0	0
																	35	0	0	0	0	0	0	0	35	0	0	0	0	0	0	0
																	45	0	0	0	0	0	0	0	45	0	0	0	0	0	0	0
																	55	0	0	0	0	0	0	0	55	0	0	0	0	0	0	0
																	65	0	0	0	0	0	0	0	65	0	0	0	0	0	0	0
																	75	0	0	0	0	0	0	0	75	0	0	0	0	0	0	0
																	85	0	0	0	0	0	0	0	85	0	0	0	0	0	0	0
																								0								0.00173833
																		0	4.38672e-06	0	0.00173833
																		D1D4(A'D+DA')	D2D3(AD'+D'A)
																		0	0.00174272

## Sheet: OnAxis18
mov	rot	CuF	CF	1-A'	1-A	1-D'	1-D	2-A'	2-A	2-D'	2-D	D1	D2	D3	D4		D1	0	30	60	90	120	150		D2	0	30	60	90	120	150		Cuf	0	30	60	90	120	150
-85	0	0	0	132.214	69.68	95.079	120.302	122.448	94.825	69.82	131.408	131.811	69.75	94.952	121.375		-85	131.811	126.794	121.545	117.526	115.983	117.424		-85	69.75	63.319	62.7605	68.3575	77.552	87.201		-85	0	0	0	0	0	0
-85	30	0	0	127.327	63.163	99.43	125.699	127.516	99.282	63.475	126.262	126.794	63.319	99.356	126.608		-75	123.226	117.844	112.177	107.809	106.125	107.699		-75	62.008	54.673	54.0255	60.437	70.669	81.141		-75	0	0	0	6	2	0
-85	60	0	0	122.271	62.532	99.738	130.944	132.367	99.682	62.989	120.819	121.545	62.7605	99.71	131.655		-65	114.87	109.078	102.928	98.15	96.2965	98.028		-65	54.9985	46.573	45.811	53.2215	64.607	75.919		-65	2	4	28	90	47	10
-85	90	0	0	118.459	68.108	95.954	134.724	135.786	95.964	68.607	116.593	117.526	68.3575	95.959	135.255		-55	106.797	100.54	93.834	88.5665	86.5075	88.431		-55	49.038	39.3565	38.4515	47.0365	59.615	71.719		-55	64	12	64	133	110	143
-85	120	0	0	117.069	77.329	88.677	136.175	136.986	88.711	77.775	114.896	115.983	77.552	88.694	136.581		-45	99.0765	92.298	84.943	79.0855	76.7725	78.934		-45	44.549	33.598	32.5335	42.336	55.981	68.728		-45	124	63	153	133	250	181
-85	150	0	0	118.556	87.029	79.226	134.982	135.702	79.229	87.373	116.293	117.424	87.201	79.2275	135.342		-35	91.7965	84.436	76.3275	69.751	67.1165	69.579		-35	42.005	30.1445	28.954	39.651	53.979	67.108		-35	146	95	111	125	189	183
-75	0	0	0	123.55	61.976	89.523	110.949	113.037	89.315	62.04	122.902	123.226	62.008	89.419	111.993		-25	85.0705	77.0705	68.0915	60.628	57.578	60.43		-25	41.765	29.808	28.6045	39.3965	53.792	66.9575		-25	147	88	112	274	355	206
-75	30	0	0	118.306	54.545	94.132	116.779	118.508	94.033	54.801	117.383	117.844	54.673	94.0825	117.643		-15	79.0395	70.358	60.39	51.8305	48.227	51.5985		-15	43.865	32.686	31.5925	41.617	55.4395	68.288		-15	267	251	292	309	542	500
-75	60	0	0	112.847	53.813	94.457	122.407	123.713	94.455	54.238	111.508	112.177	54.0255	94.456	123.06		-5	73.875	64.502	53.454	43.554	39.199	43.2795		-5	48	38.056	37.1205	45.955	58.7655	71.0145		-5	400	326	380	411	481	375
-75	90	6	0	108.704	60.202	90.453	126.442	127.364	90.522	60.672	106.915	107.809	60.437	90.4875	126.903		5	69.768	59.7545	47.618	36.1575	30.777	35.8305		5	53.702	45.035	44.247	51.882	63.5085	74.9865		5	140	191	102	121	151	178
-75	120	2	0	107.188	70.465	82.693	127.987	128.643	82.794	70.873	105.061	106.125	70.669	82.7435	128.315		15	66.914	56.396	43.3285	30.2885	23.616	29.907		15	60.5295	52.991	52.323	58.9205	69.3765	80.0175		15	4	15	69	98	46	26
-75	150	0	0	108.811	80.992	72.465	126.717	127.275	72.543	81.29	106.587	107.699	81.141	72.504	126.996		25	65.4785	54.683	41.0725	26.9575	19.165	26.5465		25	68.1445	61.546	60.9715	66.7195	76.112	85.923		25	13	17	68	76	49	55
-65	0	2	0	115.103	55.014	84.788	101.719	103.736	84.631	54.983	114.637	114.87	54.9985	84.7095	102.727		35	65.554	54.7725	41.1875	27.124	19.392	26.731		35	76.3125	70.4825	69.982	75.0425	83.504	92.534		35	7	12	41	46	70	30
-65	30	4	0	109.456	46.484	89.641	108.048	109.672	89.596	46.662	108.699	109.078	46.573	89.6185	108.86		45	67.136	56.6555	43.66	30.7465	24.202	30.4025		45	84.873	79.672	79.2295	83.733	91.394	99.712		45	2	10	44	19	21	15
-65	60	28	0	103.53	45.623	89.981	114.108	115.276	90.039	45.999	102.326	102.928	45.811	90.01	114.692		55	70.123	60.1655	48.1275	36.8195	31.5635	36.529		55	93.7195	89.037	88.641	92.6885	99.6625	107.342		55	1	35	60	23	32	2
-65	90	90	0	98.999	53.009	85.769	118.426	119.187	85.904	53.434	97.301	98.15	53.2215	85.8365	118.806		65	74.347	65.0395	54.098	44.3435	40.087	44.0985		65	102.778	98.5265	98.1685	101.838	108.225	115.335		65	10	47	45	39	23	3
-65	120	47	0	97.332	64.428	77.541	120.074	120.552	77.719	64.786	95.261	96.2965	64.607	77.63	120.313		75	79.6105	70.9965	61.1325	52.698	49.1695	52.489		75	111.996	108.108	107.782	111.135	117.014	123.621		75	43	45	39	33	31	5
-65	150	10	0	99.116	75.797	66.526	118.72	119.092	66.691	76.041	96.94	98.028	75.919	66.6085	118.906		85	85.722	77.788	68.904	61.545	58.5515	61.364		85	121.338	117.76	117.46	120.543	125.985	132.144		85	61	48	58	46	33	29
-55	0	64	5	106.925	49.114	81.015	92.649	94.578	80.917	48.962	106.669	106.797	49.038	80.966	93.6135
-55	30	12	3	100.82	39.324	86.081	99.556	101.053	86.097	39.389	100.261	100.54	39.3565	86.089	100.304
-55	60	64	0	94.354	38.302	86.436	106.102	107.11	86.558	38.601	93.314	93.834	38.4515	86.497	106.606		D3	0	30	60	90	120	150		D4	0	30	60	90	120	150		CU	0	30	60	90	120	150
-55	90	133	0	89.359	46.857	82.041	110.733	111.307	82.249	47.216	87.774	88.5665	47.0365	82.145	111.02		-85	94.952	99.356	99.71	95.959	88.694	79.2275		-85	121.375	126.608	131.655	135.255	136.581	135.342		-85	0	0	0	0	0	0
-55	120	110	0	87.508	59.469	73.397	112.494	112.768	73.658	59.761	85.507	86.5075	59.615	73.5275	112.631		-75	89.419	94.0825	94.456	90.4875	82.7435	72.504		-75	111.993	117.643	123.06	126.903	128.315	126.996		-75	0	0	0	0	0	0
-55	150	143	0	89.488	71.63	61.646	111.047	111.205	61.911	71.808	87.374	88.431	71.719	61.7785	111.126		-65	84.7095	89.6185	90.01	85.8365	77.63	66.6085		-65	102.728	108.86	114.692	118.806	120.313	118.906		-65	0	0	0	0	0	0
-45	0	124	44	99.082	44.697	78.345	83.791	85.609	78.313	44.401	99.071	99.0765	44.549	78.329	84.7		-55	80.966	86.089	86.497	82.145	73.5275	61.7785		-55	93.6135	100.304	106.606	111.02	112.631	111.126		-55	5	3	0	0	0	0
-45	30	63	42	92.46	33.645	83.573	91.37	92.713	83.654	33.551	92.136	92.298	33.598	83.6135	92.0415		-45	78.329	83.6135	84.0335	79.5465	70.6125	58.279		-45	84.7	92.0415	98.8705	103.615	105.339	103.728		-45	44	42	26	21	13	29
-45	60	153	26	85.363	32.445	83.939	98.462	99.279	84.128	32.622	84.523	84.943	32.5335	84.0335	98.8705		-35	76.9115	82.2865	82.713	78.1505	69.0365	56.3585		-35	76.057	84.156	91.5745	96.6775	98.5225	96.7985		-35	132	97	93	44	42	57
-45	90	133	21	79.807	42.204	79.406	103.436	103.794	79.687	42.468	78.364	79.0855	42.336	79.5465	103.615		-25	76.7805	82.1645	82.5915	78.0215	68.89	56.18		-25	67.7885	76.7645	84.832	90.316	92.288	90.4455		-25	101	162	246	144	93	114
-45	120	250	13	77.729	55.877	70.439	105.319	105.359	70.786	56.085	75.816	76.7725	55.981	70.6125	105.339		-15	77.943	83.2515	83.6735	79.1665	70.1835	57.7585		-15	60.0495	70.024	78.7845	84.6605	86.761	84.7975		-15	111	177	128	188	116	91
-45	150	181	29	79.952	68.677	58.093	103.772	103.685	58.465	68.779	77.916	78.934	68.728	58.279	103.728		-5	80.343	85.503	85.9135	81.53	72.84	60.9585		-5	53.0715	64.14	73.603	79.8605	82.083	80.0055		-5	188	163	259	197	141	213
-35	0	146	132	91.659	42.23	76.893	75.22	76.894	76.93	41.78	91.934	91.7965	42.005	76.9115	76.057		5	83.874	88.829	89.224	85.012	76.717	65.542		5	47.1935	59.367	69.482	76.079	78.408	76.2295		5	426	390	528	363	427	403
-35	30	95	97	84.458	30.292	82.213	83.58	84.732	82.36	29.997	84.414	84.436	30.1445	82.2865	84.156		15	88.401	93.1155	93.4925	89.4815	81.6415	71.2435		15	42.8685	55.9895	66.618	73.472	75.881	73.6275		15	250	415	574	354	326	196
-35	60	111	93	76.623	28.953	82.584	91.279	91.87	82.842	28.955	76.032	76.3275	28.954	82.713	91.5745		25	93.78	98.236	98.5935	94.7985	87.437	77.8175		25	40.5955	54.268	65.178	72.1685	74.619	72.3255		25	66	68	336	293	121	45
-35	90	125	44	70.381	39.582	77.973	96.623	96.732	78.328	39.72	69.121	69.751	39.651	78.1505	96.6775		35	99.8725	104.069	104.406	100.83	93.9425	85.0615		35	40.72	54.361	65.2555	72.2375	74.686	72.3945		35	77	51	72	11	21	39
-35	120	189	42	68.015	53.924	68.82	98.636	98.409	69.253	54.034	66.218	67.1165	53.979	69.0365	98.5225		45	106.557	110.499	110.817	107.455	101.02	92.8185		45	43.222	56.2605	66.8455	73.6775	76.079	73.83		45	45	81	38	14	8	59
-35	150	183	57	70.545	67.098	56.118	96.983	96.614	56.599	67.118	68.613	69.579	67.108	56.3585	96.7985		55	113.729	117.43	117.73	114.571	108.558	100.971		55	47.7305	59.7945	69.846	76.41	78.728	76.557		55	57	91	57	7	0	14
-25	0	147	101	84.768	42.06	76.727	67.046	68.531	76.834	41.47	85.373	85.0705	41.765	76.7805	67.7885		65	121.302	124.779	125.061	122.091	116.468	109.43		65	53.7435	64.6955	74.0855	80.3035	82.5125	80.4435		65	16	49	40	0	10	25
-25	30	88	162	76.924	30.053	82.058	76.307	77.222	82.271	29.563	77.217	77.0705	29.808	82.1645	76.7645		75	129.206	132.476	132.741	129.947	124.678	118.131		75	60.8165	70.6805	79.3655	85.1995	87.284	85.331		75	18	40	6	3	28	31
-25	60	112	246	68.23	28.704	82.43	84.67	84.994	82.753	28.505	67.953	68.0915	28.6045	82.5915	84.832		85	137.382	140.462	140.713	138.08	133.133	127.023		85	68.6225	77.499	85.494	90.9355	92.8915	91.0595		85	57	46	10	11	26	27
-25	90	274	144	61.136	39.4	77.809	90.405	90.227	78.234	39.393	60.12	60.628	39.3965	78.0215	90.316
-25	120	355	93	58.397	53.79	68.634	92.554	92.022	69.146	53.794	56.759	57.578	53.792	68.89	92.288
-25	150	206	114	61.325	66.99	55.891	90.79	90.101	56.469	66.925	59.535	60.43	66.9575	56.18	90.4455		Squared prababiliies
-15	0	267	111	78.548	44.211	77.856	59.433	60.666	78.03	43.519	79.531	79.0395	43.865	77.943	60.0495		D1(A'D)	0	30	60	90	120	150		D2(AD')	0	30	60	90	120	150			0	30	60	90	120	150
-15	30	251	177	70.011	32.997	83.114	69.712	70.336	83.389	32.375	70.705	70.358	32.686	83.2515	70.024		-85	0	0	0	0	0	0		-85	0	0	0	0	0	0	0	-85	1	1	1	1	1	1
-15	60	292	128	60.328	31.773	83.482	78.779	78.79	83.865	31.412	60.452	60.39	31.5925	83.6735	78.7845		-75	0	0	0	0	0	0		-75	0	0	0	0	0	0	0	-75	1	1	1	0	0	1
-15	90	309	188	52.171	41.689	78.923	84.913	84.408	79.41	41.545	51.49	51.8305	41.617	79.1665	84.6605		-65	0	0	0	0	0	0		-65	0	0	0	0	0	0	0	-65	0	0	0	0	0	0
-15	120	542	116	48.932	55.489	69.894	87.197	86.325	70.473	55.39	47.522	48.227	55.4395	70.1835	86.761		-55	0	0	0	0	0	0		-55	0	2.19336e-06	4.27249e-06	0	0	0	0	-55	0	0	0	0	0	0
-15	150	500	91	52.392	68.362	57.431	85.322	84.273	58.086	68.214	50.805	51.5985	68.288	57.7585	84.7975		-45	0	0	0	0	0	0		-45	0	7.26074e-05	8.091e-05	0	0	0	0	-45	0	0	0	0	0	0
-5	0	400	188	73.171	48.376	80.225	52.624	53.519	80.461	47.624	74.579	73.875	48	80.343	53.0715		-35	0	0	0	0	0	0		-35	0	0.000230949	0.000403447	2.19336e-06	0	0	0	-35	0	0	0	0	0	0
-5	30	326	163	63.92	38.398	85.338	64.007	64.273	85.668	37.714	65.084	64.502	38.056	85.503	64.14		-25	0	0	0	0	0	0		-25	0	0.00028754	0.000403447	2.19336e-06	0	0	0	-25	0	0	0	0	0	0
-5	60	380	259	53.138	37.351	85.696	73.778	73.428	86.131	36.89	53.77	53.454	37.1205	85.9135	73.603		-15	0	0	0	0	0	0		-15	0	8.091e-05	0.000165148	0	0	0	0	-15	0	0	0	0	0	0
-5	90	411	197	43.658	46.082	81.261	80.295	79.426	81.799	45.828	43.45	43.554	45.955	81.53	79.8605		-5	0	0	0	0	2.19336e-06	0		-5	0	4.27249e-06	1.42204e-05	0	0	0	0	-5	0	0	0	0	0	0
-5	120	481	141	39.731	58.861	72.524	82.706	81.46	73.156	58.67	38.667	39.199	58.7655	72.84	82.083		5	0	0	0	2.20242e-05	0.000230949	5.90131e-05		5	0	0	0	0	0	0	0	5	0	0	0	0	0	0
-5	150	375	213	43.922	71.126	60.604	80.728	79.283	61.313	70.903	42.637	43.2795	71.0145	60.9585	80.0055		15	0	0	0	0.000230949	0.00106831	0.00028754		15	0	0	0	0	0	0	0	15	0	0	0	0	0	0
5	0	140	426	68.834	54.091	83.729	46.973	47.414	84.019	53.313	70.702	69.768	53.702	83.874	47.1935		25	0	0	0	0.000557243	0.0149857	0.000557243		25	0	0	0	0	0	0	0	25	0	0	0	0	0	0
5	30	191	390	58.906	45.388	88.64	59.448	59.286	89.018	44.682	60.603	59.7545	45.035	88.829	59.367		35	0	0	0	0.000472367	0.0149857	0.000557243		35	0	0	0	0	0	0	0	35	0	0	0	0	0	0
5	60	102	528	46.988	44.505	88.984	69.859	69.105	89.464	43.989	48.248	47.618	44.247	89.224	69.482		45	0	0	0	0.000230949	0.000862068	0.000230949		45	0	0	0	0	0	0	0	45	0	0	0	0	0	0
5	90	121	363	35.919	52.05	84.722	76.71	75.448	85.302	51.714	36.396	36.1575	51.882	85.012	76.079		55	0	0	0	2.20242e-05	0.000165148	2.20242e-05		55	0	0	0	0	0	0	0	55	0	0	0	0	0	0
5	120	151	427	31.028	63.642	76.382	79.23	77.586	77.052	63.375	30.526	30.777	63.5085	76.717	78.408		65	0	0	0	0	3.44569e-07	0		65	0	0	0	0	0	0	0	65	0	0	0	0	0	0
5	150	178	403	36.24	75.13	65.171	77.162	75.297	65.913	74.843	35.421	35.8305	74.9865	65.542	76.2295		75	0	0	0	0	0	0		75	0	0	0	0	0	0	0	75	0	0	0	0	0	0
15	0	4	250	65.744	60.922	88.233	42.936	42.801	88.569	60.137	68.084	66.914	60.5295	88.401	42.8685		85	0	0	0	0	0	0		85	0	0	0	0	0	0	0	85	0	0	0	0	0	0
15	30	15	415	55.264	53.345	92.906	56.313	55.666	93.325	52.637	57.528	56.396	52.991	93.1155	55.9895
15	60	69	574	42.333	52.596	93.235	67.211	66.025	93.75	52.05	44.324	43.3285	52.323	93.4925	66.618
15	90	98	354	29.57	59.117	89.176	74.307	72.637	89.787	58.724	31.007	30.2885	58.9205	89.4815	73.472		D3(D'A)								D4(A'D)									0	30	60	90	120	150
15	120	46	326	23.387	69.54	81.294	76.906	74.856	81.989	69.213	23.845	23.616	69.3765	81.6415	75.881		-85	0	0	0	0	0	0		-85	0	0	0	0	0	0	0	-85	1	1	1	1	1	1
15	150	26	196	29.958	80.188	70.865	74.774	72.481	71.622	79.847	29.856	29.907	80.0175	71.2435	73.6275		-75	0	0	0	0	0	0		-75	0	0	0	0	0	0	0	-75	1	1	1	1	1	1
25	0	13	66	64.082	68.535	93.593	40.995	40.196	93.967	67.754	66.875	65.4785	68.1445	93.78	40.5955		-65	0	0	0	0	0	0		-65	0	0	0	0	0	0	0	-65	1	1	1	1	1	1
25	30	17	68	53.275	61.897	98.01	54.847	53.689	98.462	61.195	56.091	54.683	61.546	98.236	54.268		-55	0	0	0	0	0	0		-55	0	0	0	0	0	0	0	-55	0	0	1	1	1	1
25	60	68	336	39.702	61.253	98.322	65.988	64.368	98.865	60.69	42.443	41.0725	60.9715	98.5935	65.178		-45	0	0	0	0	0	0		-45	0	0	0	0	0	0	0	-45	0	0	0	0	0	0
25	90	76	293	25.663	66.936	94.482	73.203	71.134	95.115	66.503	28.252	26.9575	66.7195	94.7985	72.1685		-35	0	0	0	0	0	0		-35	0	0	0	0	0	0	0	-35	0	0	0	0	0	0
25	120	49	121	18.197	76.299	87.082	75.84	73.398	87.792	75.925	20.133	19.165	76.112	87.437	74.619		-25	0	0	0	0	0	0		-25	0	0	0	0	0	0	0	-25	0	0	0	0	0	0
25	150	55	45	26.109	86.115	77.436	73.676	70.975	78.199	85.731	26.984	26.5465	85.923	77.8175	72.3255		-15	0	0	0	0	0	0		-15	0	0	0	0	0	0	0	-15	0	0	0	0	0	0
35	0	7	77	63.959	76.699	99.67	41.445	39.995	100.075	75.926	67.149	65.554	76.3125	99.8725	40.72		-5	0	0	0	0	0	0		-5	0	0	0	0	0	0	0	-5	0	0	0	0	0	0
35	30	12	51	53.127	70.83	103.829	55.184	53.538	104.308	70.135	56.418	54.7725	70.4825	104.069	54.361		5	0	0	0	0	0	0		5	0	0	0	0	0	0	0	5	0	0	0	0	0	0
35	60	41	72	39.502	70.268	104.124	66.269	64.242	104.688	69.696	42.873	41.1875	69.982	104.406	65.2555		15	0	0	0	0	0	0		15	0	0	0	0	0	0	0	15	0	0	0	0	0	0
35	90	46	11	25.353	75.273	100.506	73.455	71.02	101.154	74.812	28.895	27.124	75.0425	100.83	72.2375		25	0	0	0	0	0	0		25	3.44569e-07	0	0	0	0	0	0	25	0	0	0	0	0	0
35	120	70	21	17.758	83.708	93.583	76.084	73.288	94.302	83.3	21.026	19.392	83.504	93.9425	74.686		35	0	0	0	0	0	0		35	3.44569e-07	0	0	0	0	0	0	35	0	0	0	0	0	0
35	150	30	39	25.805	92.743	84.681	73.928	70.861	85.442	92.325	27.657	26.731	92.534	85.0615	72.3945		45	0	0	0	0	0	0		45	0	0	0	0	0	0	0	45	0	0	0	0	0	0
45	0	2	45	65.383	85.254	106.342	44.213	42.231	106.772	84.492	68.889	67.136	84.873	106.557	43.222		55	0	0	0	0	0	0		55	0	0	0	0	0	0	0	55	0	0	0	0	1	0
45	30	10	81	54.833	80.015	110.25	57.292	55.229	110.749	79.329	58.478	56.6555	79.672	110.499	56.2605		65	0	0	0	0	0	0		65	0	0	0	0	0	0	0	65	0	0	0	1	0	0
45	60	44	38	41.769	79.518	110.527	68.034	65.657	111.107	78.941	45.551	43.66	79.2295	110.817	66.8455		75	0	0	0	0	0	0		75	0	0	0	0	0	0	0	75	0	0	0	0	0	0
45	90	19	14	28.757	83.974	107.126	75.052	72.303	107.784	83.492	32.736	30.7465	83.733	107.455	73.6775		85	0	0	0	0	0	0		85	0	0	0	0	0	0	0	85	0	0	0	0	0	0
45	120	21	8	22.35	91.612	100.659	77.626	74.532	101.381	91.176	26.054	24.202	91.394	101.02	76.079
45	150	15	59	29.156	99.935	92.441	75.514	72.146	93.196	99.489	31.649	30.4025	99.712	92.8185	73.83		CuF								CuF
55	0	1	57	68.257	94.095	113.504	48.907	46.554	113.954	93.344	71.989	70.123	93.7195	113.729	47.7305		D1D4(A1D+DA')	0	30	60	90	120	150		D2D3(AD'+D'A)	0	30	60	90	120	150
55	30	35	91	58.231	89.376	117.173	60.988	58.601	117.688	88.698	62.1	60.1655	89.037	117.43	59.7945		-85	0	0	0	0	0	0	0	-85	0	0	0	0	0	0	0
55	60	60	57	46.139	88.931	117.434	71.174	68.518	118.026	88.351	50.116	48.1275	88.641	117.73	69.846		-75	0	0	0	0	0	0	0	-75	0	0	0	0	0	0	0
55	90	23	7	34.801	92.937	114.238	77.91	74.91	114.903	92.44	38.838	36.8195	92.6885	114.571	76.41		-65	0	0	0	0	0	0	0	-65	0	0	0	0	0	0	0
55	120	32	0	29.727	99.891	108.198	80.392	77.064	108.919	99.434	33.4	31.5635	99.6625	108.558	78.728		-55	0	0	0	0	0	0	0	-55	0	0	0	0	0	0	0
55	150	2	14	35.132	107.576	100.598	78.355	74.759	101.345	107.108	37.926	36.529	107.342	100.971	76.557		-45	0	0	0	0	0	0	0	-45	0	0	0	0	0	0	0
65	0	10	16	72.41	103.148	121.069	55.036	52.451	121.535	102.407	76.284	74.347	102.778	121.302	53.7435		-35	0	0	0	0	0	0	0	-35	0	0	0	0	0	0	0
65	30	47	49	63.048	98.862	124.515	66.004	63.387	125.043	98.191	67.031	65.0395	98.5265	124.779	64.6955		-25	0	0	0	0	0	0	0	-25	0	0	0	0	0	0	0
65	60	45	40	52.086	98.46	124.761	75.517	72.654	125.361	97.877	56.11	54.098	98.1685	125.061	74.0855		-15	0	0	0	0	0	0	0	-15	0	0	0	0	0	0	0
65	90	39	0	42.371	102.092	121.758	81.896	78.711	122.425	101.584	46.316	44.3435	101.838	122.091	80.3035		-5	0	0	0	0	0	0	0	-5	0	0	0	0	0	0	0
65	120	23	10	38.313	108.462	116.109	84.262	80.763	116.827	107.987	41.861	40.087	108.225	116.468	82.5125		5	0	0	0	0	0	0	0	5	0	0	0	0	0	0	0
65	150	3	25	42.643	115.578	109.061	82.32	78.567	109.8	115.093	45.554	44.0985	115.335	109.43	80.4435		15	0	0	0	0	0	0	0	15	0	0	0	0	0	0	0
75	0	43	18	77.637	112.362	128.966	62.178	59.455	129.445	111.631	81.584	79.6105	111.996	129.206	60.8165		25	0	0	0	0	0	0	0	25	0	0	0	0	0	0	0
75	30	45	40	68.987	108.44	132.207	72.067	69.294	132.745	107.776	73.006	70.9965	108.108	132.476	70.6805		35	0	0	0	0	0	0	0	35	0	0	0	0	0	0	0
75	60	39	6	59.137	108.074	132.438	80.87	77.861	133.044	107.49	63.128	61.1325	107.782	132.741	79.3655		45	0	0	0	0	0	0	0	45	0	0	0	0	0	0	0
75	90	33	3	50.789	111.393	129.613	86.857	83.542	130.281	110.876	54.607	52.698	111.135	129.947	85.1995		55	0	0	0	0	0	0	0	55	0	0	0	0	0	0	0
75	120	31	28	47.456	117.258	124.321	89.09	85.478	125.035	116.771	50.883	49.1695	117.014	124.678	87.284		65	0	0	0	0	0	0	0	65	0	0	0	0	0	0	0
75	150	5	31	51.016	123.87	117.766	87.256	83.406	118.496	123.372	53.962	52.489	123.621	118.131	85.331		75	0	0	0	0	0	0	0	75	0	0	0	0	0	0	0
85	0	61	57	83.736	121.699	137.137	70.023	67.222	137.627	120.977	87.708	85.722	121.338	137.382	68.6225		85	0	0	0	0	0	0	0	85	0	0	0	0	0	0	0
85	30	48	46	75.785	118.089	140.189	78.935	76.063	140.735	117.43	79.791	77.788	117.76	140.462	77.499									0								0
85	60	58	10	66.943	117.752	140.408	87.046	83.942	141.017	117.168	70.865	68.904	117.46	140.712	85.494		CU								CU
85	90	46	11	59.697	120.806	137.746	92.635	89.236	138.414	120.281	63.393	61.545	120.543	138.08	90.9355		D1D4(A'D+DA')	0	30	60	90	120	150		D2D3(AD'+D'A)	0	30	60	90	120	150
85	120	33	26	56.888	126.234	132.779	94.732	91.051	133.488	125.736	60.215	58.5515	125.985	133.133	92.8915		-85	0	0	0	0	0	0	0	-85	0	0	0	0	0	0	0
85	150	29	27	59.89	132.399	126.663	93.01	89.109	127.384	131.889	62.838	61.364	132.144	127.023	91.0595		-75	0	0	0	0	0	0	0	-75	0	0	0	0	0	0	0
																	-65	0	0	0	0	0	0	0	-65	0	0	0	0	0	0	0
																	-55	0	0	0	0	0	0	0	-55	0	0	4.27249e-06	0	0	0	4.27249e-06
																	-45	0	0	0	0	0	0	0	-45	0	0	0	0	0	0	0
																	-35	0	0	0	0	0	0	0	-35	0	0	0	0	0	0	0
																	-25	0	0	0	0	0	0	0	-25	0	0	0	0	0	0	0
																	-15	0	0	0	0	0	0	0	-15	0	0	0	0	0	0	0
																	-5	0	0	0	0	0	0	0	-5	0	0	0	0	0	0	0
																	5	0	0	0	0	0	0	0	5	0	0	0	0	0	0	0
																	15	0	0	0	0	0	0	0	15	0	0	0	0	0	0	0
																	25	0	0	0	0	0	0	0	25	0	0	0	0	0	0	0
																	35	0	0	0	0	0	0	0	35	0	0	0	0	0	0	0
																	45	0	0	0	0	0	0	0	45	0	0	0	0	0	0	0
																	55	0	0	0	0	0.000165148	0	0.000165148	55	0	0	0	0	0	0	0
																	65	0	0	0	0	0	0	0	65	0	0	0	0	0	0	0
																	75	0	0	0	0	0	0	0	75	0	0	0	0	0	0	0
																	85	0	0	0	0	0	0	0	85	0	0	0	0	0	0	0
																								0.000165148								4.27249e-06
																		0	0	0.000165148	4.27249e-06
																		D1D4(A'D+DA')	D2D3(AD'+D'A)
																		0.000165148	4.27249e-06

## Sheet: OnAxis19
mov	rot	CuF	CF	1-A'	1-A	1-D'	1-D	2-A'	2-A	2-D'	2-D	D1	D2	D3	D4		D1	0	30	60	90	120	150		D2	0	30	60	90	120	150		Cuf	0	30	60	90	120	150
-85	0	0	0	124.024	85.131	107.791	109.918	112.444	107.638	85.263	122.452	123.238	85.197	107.715	111.181		-85	123.238	116.95	110.422	105.51	103.825	105.969		-85	85.197	78.877	77.746	82.308	90.6445	99.918		-85	0	0	0	0	0	0
-85	30	0	0	117.838	78.762	112.472	116.652	118.903	112.378	78.992	116.062	116.95	78.877	112.425	117.778		-75	115.22	108.469	101.395	96.0235	94.1685	96.527		-75	77.206	70.17	68.8965	74.006	83.1785	93.1975		-75	0	0	0	2	10	1
-85	60	0	0	111.46	77.594	113.232	122.942	124.896	113.188	77.898	109.384	110.422	77.746	113.21	123.919		-65	107.535	100.267	92.5695	86.652	84.5915	87.2095		-65	69.735	61.855	60.4065	66.1745	76.295	87.109		-65	1	0	0	12	45	43
-85	90	0	0	106.707	82.149	109.944	127.277	128.977	109.932	82.467	104.314	105.51	82.308	109.938	128.127		-55	100.258	92.4205	84.0075	77.4375	75.125	78.0615		-55	62.97	54.1135	52.4515	59.0025	70.165	81.794		-55	41	22	9	88	130	73
-85	120	0	0	105.132	90.506	103.175	128.727	130.263	103.17	90.783	102.518	103.825	90.6445	103.172	129.495		-45	93.487	85.027	75.798	68.445	65.817	69.1495		-45	57.161	47.228	45.3145	52.7595	65.0025	77.411		-45	132	36	37	81	132	178
-85	150	0	0	107.293	99.814	94.235	127.002	128.492	94.205	100.022	104.645	105.969	99.918	94.22	127.747		-35	87.3375	78.216	68.07	59.773	56.745	60.579		-35	52.6275	41.6255	39.4415	47.8095	61.054	74.126		-35	162	100	40	57	106	170
-75	0	0	0	115.93	77.161	101.574	100.997	103.445	101.45	77.251	114.51	115.22	77.206	101.512	102.221		-25	81.95	72.151	61.005	51.585	48.0435	52.516		-25	49.7175	37.8805	35.4655	44.5865	58.5645	72.0895		-25	95	84	84	261	324	179
-75	30	0	0	109.287	70.071	106.528	108.288	110.433	106.466	70.269	107.65	108.469	70.17	106.497	109.361		-15	77.484	67.035	54.8605	44.1505	39.9555	45.235		-15	48.724	36.5665	34.059	43.4765	57.7235	71.408		-15	263	240	299	307	545	537
-75	60	0	0	102.377	68.756	107.33	115.036	116.86	107.321	69.037	100.414	101.395	68.8965	107.326	115.948		-5	74.1055	63.0995	49.9765	37.9125	32.935	39.173		-5	49.762	37.9385	35.528	44.637	58.6025	72.12		-5	401	299	391	427	503	388
-75	90	2	0	97.181	73.858	103.855	119.657	121.212	103.881	74.154	94.866	96.0235	74.006	103.868	120.434		5	71.9675	60.575	46.748	33.5445	27.801	34.9665		5	52.711	41.7315	39.553	47.9025	61.1265	74.1855		5	152	194	121	99	127	154
-75	120	10	0	95.449	83.053	96.661	121.199	122.58	96.696	83.304	92.888	94.1685	83.1785	96.6785	121.889		15	71.183	59.64	45.529	31.822	25.699	33.3245		15	57.277	47.368	45.4605	52.885	65.105	77.497		15	0	7	40	22	6	14
-75	150	1	0	97.824	93.109	87.055	119.365	120.696	87.067	93.286	95.23	96.527	93.1975	87.061	120.03		25	71.7955	60.369	46.478	33.1625	27.34	34.612		25	63.11	54.2765	52.62	59.1525	70.2915	81.9025		25	0	0	5	2	20	7
-65	0	1	0	108.154	69.716	95.997	92.298	94.648	95.908	69.754	106.915	107.535	69.735	95.9525	93.473		35	73.771	62.7045	49.4735	37.242	32.166	38.54		35	69.8935	62.0335	60.5895	66.3425	76.44	87.2365		35	0	0	0	0	3	1
-65	30	0	0	101.001	61.778	101.225	100.224	102.238	101.199	61.932	99.533	100.267	61.855	101.212	101.231		45	77.0045	66.4785	54.1765	43.295	39.0155	44.4165		45	77.378	70.359	69.0895	74.1855	83.3385	93.34		45	0	0	0	0	0	0
-65	60	0	0	93.481	60.282	102.068	107.48	109.149	102.098	60.531	91.658	92.5695	60.4065	102.083	108.315		55	81.3475	71.463	60.189	50.618	47.01	51.5795		55	85.3785	79.0735	77.9455	82.497	90.816	100.073		55	0	0	0	0	0	0
-65	90	12	0	87.76	66.042	98.408	112.412	113.797	98.475	66.307	85.544	86.652	66.1745	98.4415	113.105		65	86.632	77.4255	67.16	58.737	55.6585	59.5665		65	93.7645	88.0615	87.0505	91.148	98.741	107.316		65	0	0	0	0	0	0
-65	120	45	0	85.838	76.187	90.783	114.052	115.253	90.865	76.403	83.345	84.5915	76.295	90.824	114.653		75	92.697	84.1575	74.822	67.3645	64.6975	68.088		75	102.441	97.247	96.3325	100.051	107.014	114.975		75	0	0	0	0	0	0
-65	150	43	0	88.472	87.039	80.479	112.101	113.247	80.541	87.179	85.947	87.2095	87.109	80.51	112.674		85	99.4015	91.4895	82.983	76.328	73.9845	76.967		85	111.339	106.579	105.746	109.144	115.561	122.969		85	0	0	0	0	0	0
-55	0	41	1	100.772	62.983	91.18	83.89	86.114	91.129	62.957	99.745	100.258	62.97	91.1545	85.002
-55	30	22	2	93.054	54.065	96.668	92.538	94.393	96.682	54.162	91.787	92.4205	54.1135	96.675	93.4655
-55	60	9	2	84.832	52.349	97.551	100.352	101.838	97.622	52.554	83.183	84.0075	52.4515	97.5865	101.095		D3	0	30	60	90	120	150		D4	0	30	60	90	120	150		CU	0	30	60	90	120	150
-55	90	88	0	78.482	58.89	93.714	105.617	106.803	93.827	59.115	76.393	77.4375	59.0025	93.7705	106.21		-85	107.715	112.425	113.21	109.938	103.172	94.22		-85	111.181	117.778	123.919	128.127	129.495	127.747		-85	0	0	0	0	0	0
-55	120	130	0	76.327	70.078	85.673	107.361	108.354	85.805	70.252	73.923	75.125	70.165	85.739	107.858		-75	101.512	106.497	107.326	103.868	96.6785	87.061		-75	102.221	109.361	115.948	120.434	121.889	120.03		-75	0	0	0	0	0	0
-55	150	73	0	79.278	81.746	74.667	105.286	106.218	74.787	81.842	76.845	78.0615	81.794	74.727	105.752		-65	95.9525	101.212	102.083	98.4415	90.824	80.51		-65	93.473	101.231	108.315	113.105	114.653	112.674		-65	0	0	0	0	0	0
-45	0	132	25	93.876	57.213	87.247	75.869	77.929	87.239	57.109	93.098	93.487	57.161	87.243	76.899		-55	91.1545	96.675	97.5865	93.7705	85.739	74.727		-55	85.002	93.4655	101.095	106.21	107.858	105.752		-55	1	2	2	0	0	0
-45	30	36	45	85.537	47.218	92.967	85.334	86.99	93.025	47.238	84.517	85.027	47.228	92.996	86.162		-45	87.243	92.996	93.9435	89.973	81.5685	69.902		-45	76.899	86.162	94.3835	99.8435	101.594	99.3555		-45	25	45	18	9	8	9
-45	60	37	18	76.512	45.244	93.885	93.75	95.017	94.002	45.385	75.084	75.798	45.3145	93.9435	94.3835		-35	84.342	90.2805	91.2555	87.163	78.458	66.246		-35	69.2935	79.4485	88.297	94.11	95.965	93.5925		-35	55	112	97	42	26	15
-45	90	81	9	69.406	52.675	89.892	99.366	100.321	90.054	52.844	67.484	68.445	52.7595	89.973	99.8435		-25	82.558	88.6155	89.609	85.4375	76.5365	63.9585		-25	62.3685	73.486	82.972	89.1335	91.0895	88.586		-25	103	131	97	191	87	20
-45	120	132	8	66.959	64.942	81.475	101.217	101.97	81.662	65.063	64.675	65.817	65.0025	81.5685	101.594		-15	81.9635	88.062	89.062	84.864	75.895	63.1895		-15	56.374	68.471	78.565	85.046	87.093	84.4715		-15	29	77	184	142	85	37
-45	150	178	9	70.304	77.388	69.809	99.014	99.697	69.995	77.434	67.995	69.1495	77.411	69.902	99.3555		-5	82.585	88.6405	89.634	85.464	76.5655	63.993		-5	51.635	64.625	75.2355	81.98	84.1015	81.383		-5	190	142	165	184	163	210
-35	0	162	55	87.581	52.725	84.322	68.371	70.216	84.362	52.53	87.094	87.3375	52.6275	84.342	69.2935		5	84.3945	90.329	91.304	87.214	78.514	66.3125		5	48.5205	62.1635	73.132	80.053	82.2245	79.442		5	395	379	541	383	415	391
-35	30	100	112	78.577	41.666	90.229	78.743	80.154	90.332	41.585	77.855	78.216	41.6255	90.2805	79.4485		15	87.3195	93.0675	94.0145	90.047	81.6495	69.997		15	47.351	61.255	72.361	79.349	81.539	78.732		15	240	445	544	349	328	204
-35	60	40	97	68.643	39.415	91.174	87.793	88.801	91.337	39.468	67.497	68.07	39.4415	91.2555	88.297		25	91.2515	96.767	97.6775	93.8655	85.8425	74.845		25	48.2675	61.9665	72.9645	79.9	82.0745	79.2865		25	33	62	315	285	122	36
-35	90	57	42	60.62	47.761	87.057	93.766	94.454	87.269	47.858	58.926	59.773	47.8095	87.163	94.11		35	96.0685	101.322	102.192	98.5545	90.9455	80.6475		35	51.1595	64.246	74.9095	81.68	83.809	81.08		35	10	20	27	9	18	24
-35	120	106	26	57.803	61.025	78.335	95.726	96.204	78.581	61.083	55.687	56.745	61.054	78.458	95.965		45	101.643	106.622	107.45	103.995	96.816	87.2135		45	55.7215	67.935	78.0965	84.6125	86.669	84.033		45	22	44	16	0	6	6
-35	150	170	15	61.647	74.131	66.118	93.393	93.792	66.374	74.121	59.511	60.579	74.126	66.246	93.5925		55	107.858	112.563	113.347	110.079	103.323	94.3845		55	61.583	72.82	82.3815	88.583	90.549	88.0295		55	4	16	0	0	0	0
-25	0	95	103	82.025	49.864	82.514	61.589	63.148	82.602	49.571	81.875	81.95	49.7175	82.558	62.3685		65	114.611	119.049	119.791	116.703	110.353	102.033		65	68.4115	78.6795	87.604	93.459	95.325	92.935		65	0	14	0	0	0	0
-25	30	84	131	72.333	37.982	88.541	72.931	74.041	88.69	37.779	71.969	72.151	37.8805	88.6155	73.486		75	121.811	125.995	126.697	123.781	117.814	110.059		75	75.947	85.312	93.6065	99.1075	100.87	98.613		75	0	1	0	0	0	0
-25	60	84	97	61.396	35.497	89.504	82.62	83.324	89.714	35.434	60.614	61.005	35.4655	89.609	82.972		85	129.384	133.331	133.993	131.24	125.627	118.386		85	83.9985	92.5525	100.249	105.404	107.062	104.94		85	0	0	0	0	0	0
-25	90	261	191	52.273	44.583	85.306	88.942	89.325	85.569	44.59	50.897	51.585	44.5865	85.4375	89.1335
-25	120	324	87	48.978	58.571	76.385	91.006	91.173	76.688	58.558	47.109	48.0435	58.5645	76.5365	91.0895
-25	150	179	20	53.46	72.125	63.795	88.548	88.624	64.122	72.054	51.572	52.516	72.0895	63.9585	88.586		Squared prababiliies
-15	0	263	29	77.368	48.918	81.895	55.783	56.965	82.032	48.53	77.6	77.484	48.724	81.9635	56.374		D1(A'D)	0	30	60	90	120	150		D2(AD')	0	30	60	90	120	150			0	30	60	90	120	150
-15	30	240	77	67.005	36.73	87.964	68.099	68.843	88.16	36.403	67.065	67.035	36.5665	88.062	68.471		-85	0	0	0	0	0	0		-85	0	0	0	0	0	0	0	-85	1	1	1	1	1	1
-15	60	299	184	55.02	34.155	88.934	78.388	78.742	89.19	33.963	54.701	54.8605	34.059	89.062	78.565		-75	0	0	0	0	0	0		-75	0	0	0	0	0	0	0	-75	1	1	1	0	0	0
-15	90	307	142	44.612	43.522	84.708	85.025	85.067	85.02	43.431	43.689	44.1505	43.4765	84.864	85.046		-65	0	0	0	0	0	0		-65	0	0	0	0	0	0	0	-65	0	1	1	0	0	0
-15	120	545	85	40.701	57.767	75.716	87.181	87.005	76.074	57.68	39.21	39.9555	57.7235	75.895	87.093		-55	0	0	0	0	0	0		-55	0	0	0	0	0	0	0	-55	0	0	0	0	0	0
-15	150	537	37	45.996	71.474	62.993	84.613	84.33	63.386	71.342	44.474	45.235	71.408	63.1895	84.4715		-45	0	0	0	0	0	0		-45	0	0	0	0	0	0	0	-45	0	0	0	0	0	0
-5	0	401	190	73.78	49.995	82.493	51.286	51.984	82.677	49.529	74.431	74.1055	49.762	82.585	51.635		-35	0	0	0	0	0	0		-35	0	0	2.19336e-06	0	0	0	0	-35	0	0	0	0	0	0
-5	30	299	142	62.828	38.153	88.521	64.468	64.782	88.76	37.724	63.371	63.0995	37.9385	88.6405	64.625		-25	0	0	0	0	0	0		-25	0	1.42204e-05	5.90131e-05	0	0	0	0	-25	0	0	0	0	0	0
-5	60	391	165	49.849	35.681	89.485	75.254	75.217	89.783	35.375	50.104	49.9765	35.528	89.634	75.2355		-15	0	0	0	0	2.19336e-06	0		-15	0	2.20242e-05	4.79972e-05	0	0	0	0	-15	0	0	0	0	0	0
-5	90	427	184	38.051	44.73	85.286	82.145	81.815	85.642	44.544	37.774	37.9125	44.637	85.464	81.98		-5	0	0	0	1.42204e-05	8.091e-05	2.19336e-06		-5	0	1.42204e-05	5.90131e-05	0	0	0	0	-5	0	0	0	0	0	0
-5	120	503	163	33.38	58.682	76.362	84.375	83.828	76.769	58.523	32.49	32.935	58.6025	76.5655	84.1015		5	0	0	0	7.26074e-05	0.000472367	4.79972e-05		5	0	0	2.19336e-06	0	0	0	0	5	0	0	0	0	0	0
-5	150	388	210	39.666	72.215	63.768	81.718	81.048	64.218	72.025	38.68	39.173	72.12	63.993	81.383		15	0	0	0	0.000165148	0.000752569	7.26074e-05		15	0	0	0	0	0	0	0	15	1	0	0	0	0	0
5	0	152	395	71.422	52.972	84.281	48.465	48.576	84.508	52.45	72.513	71.9675	52.711	84.3945	48.5205		25	0	0	0	7.26074e-05	0.000472367	4.79972e-05		25	0	0	0	0	0	0	0	25	1	1	0	0	0	0
5	30	194	379	60.042	41.978	90.19	62.246	62.081	90.468	41.485	61.108	60.575	41.7315	90.329	62.1635		35	0	0	0	1.42204e-05	8.091e-05	4.27249e-06		35	0	0	0	0	0	0	0	35	1	1	1	1	0	0
5	60	121	541	46.288	39.745	91.136	73.36	72.904	91.472	39.361	47.208	46.748	39.553	91.304	73.132		45	0	0	0	0	2.19336e-06	0		45	0	0	0	0	0	0	0	45	1	1	1	1	1	1
5	90	99	383	33.25	48.034	87.017	80.413	79.693	87.411	47.771	33.839	33.5445	47.9025	87.214	80.053		55	0	0	0	0	0	0		55	0	0	0	0	0	0	0	55	1	1	1	1	1	1
5	120	127	415	27.784	61.238	78.29	82.69	81.759	78.738	61.015	27.818	27.801	61.1265	78.514	82.2245		65	0	0	0	0	0	0		65	0	0	0	0	0	0	0	65	1	1	1	1	1	1
5	150	154	391	35.086	74.307	66.065	79.978	78.906	66.56	74.064	34.847	34.9665	74.1855	66.3125	79.442		75	0	0	0	0	0	0		75	0	0	0	0	0	0	0	75	1	1	1	1	1	1
15	0	0	240	70.419	57.555	87.187	47.617	47.085	87.452	56.999	71.947	71.183	57.277	87.3195	47.351		85	0	0	0	0	0	0		85	0	0	0	0	0	0	0	85	1	1	1	1	1	1
15	30	7	445	58.845	47.631	92.911	61.589	60.921	93.224	47.105	60.435	59.64	47.368	93.0675	61.255
15	60	40	544	44.724	45.675	93.83	72.803	71.919	94.199	45.246	46.334	45.529	45.4605	94.0145	72.361
15	90	22	349	31.036	53.045	89.834	79.905	78.793	90.26	52.725	32.608	31.822	52.885	90.047	79.349		D3(D'A)								D4(A'D)									0	30	60	90	120	150
15	120	6	328	25.092	65.243	81.41	82.196	80.882	81.889	64.967	26.306	25.699	65.105	81.6495	81.539		-85	0	0	0	0	0	0		-85	0	0	0	0	0	0	0	-85	1	1	1	1	1	1
15	150	14	204	32.996	77.641	69.735	79.467	77.997	70.259	77.353	33.653	33.3245	77.497	69.997	78.732		-75	0	0	0	0	0	0		-75	0	0	0	0	0	0	0	-75	1	1	1	1	1	1
25	0	0	33	70.827	63.396	91.103	48.846	47.689	91.4	62.824	72.764	71.7955	63.11	91.2515	48.2675		-65	0	0	0	0	0	0		-65	0	0	0	0	0	0	0	-65	1	1	1	1	1	1
25	30	0	62	59.333	54.546	96.596	62.544	61.389	96.938	54.007	61.405	60.369	54.2765	96.767	61.9665		-55	0	0	0	0	0	0		-55	0	0	0	0	0	0	0	-55	0	0	0	1	1	1
25	60	5	315	45.364	52.846	97.48	73.613	72.316	97.875	52.394	47.592	46.478	52.62	97.6775	72.9645		-45	0	0	0	0	0	0		-45	0	0	0	0	0	0	0	-45	0	0	0	0	0	0
25	90	2	285	31.952	59.332	93.64	80.644	79.156	94.091	58.973	34.373	33.1625	59.1525	93.8655	79.9		-35	0	0	0	0	0	0		-35	0	0	0	0	0	0	0	-35	0	0	0	0	0	0
25	120	20	122	26.216	70.45	85.592	82.914	81.235	86.093	70.133	28.464	27.34	70.2915	85.8425	82.0745		-25	0	0	0	0	0	0		-25	0	0	0	0	0	0	0	-25	0	0	0	0	0	0
25	150	7	36	33.859	82.065	74.573	80.209	78.364	75.117	81.74	35.365	34.612	81.9025	74.845	79.2865		-15	0	0	0	0	0	0		-15	0	0	0	0	0	0	0	-15	0	0	0	0	0	0
35	0	0	10	72.624	70.183	95.907	52.004	50.315	96.23	69.604	74.918	73.771	69.8935	96.0685	51.1595		-5	0	0	0	0	0	0		-5	0	0	0	0	0	0	0	-5	0	0	0	0	0	0
35	30	0	20	61.466	62.304	101.139	65.041	63.451	101.504	61.763	63.943	62.7045	62.0335	101.322	64.246		5	0	0	0	0	0	0		5	0	0	0	0	0	0	0	5	0	0	0	0	0	0
35	60	0	27	48.121	60.821	101.983	75.745	74.074	102.4	60.358	50.826	49.4735	60.5895	102.192	74.9095		15	0	0	0	0	0	0		15	0	0	0	0	0	0	0	15	0	0	0	0	0	0
35	90	0	9	35.758	66.535	98.32	82.595	80.765	98.789	66.15	38.726	37.242	66.3425	98.5545	81.68		25	0	0	0	0	0	0		25	0	0	0	0	0	0	0	25	0	0	0	0	0	0
35	120	3	18	30.74	76.614	90.687	84.814	82.804	91.204	76.266	33.592	32.166	76.44	90.9455	83.809		35	0	0	0	0	0	0		35	0	0	0	0	0	0	0	35	0	0	0	0	0	0
35	150	1	24	37.471	87.414	80.371	82.171	79.989	80.924	87.059	39.609	38.54	87.2365	80.6475	81.08		45	0	0	0	0	0	0		45	0	0	0	0	0	0	0	45	0	0	0	1	0	0
45	0	0	22	75.709	77.667	101.471	56.772	54.671	101.815	77.089	78.3	77.0045	77.378	101.643	55.7215		55	0	0	0	0	0	0		55	0	0	0	0	0	0	0	55	0	0	1	1	1	1
45	30	0	44	65.083	70.628	106.43	68.912	66.958	106.814	70.09	67.874	66.4785	70.359	106.622	67.935		65	0	0	0	0	0	0		65	0	0	0	0	0	0	0	65	1	0	1	1	1	1
45	60	0	16	52.662	69.324	107.233	79.094	77.099	107.666	68.855	55.691	54.1765	69.0895	107.45	78.0965		75	0	0	0	0	0	0		75	0	0	0	0	0	0	0	75	1	0	1	1	1	1
45	90	0	0	41.669	74.387	103.754	85.677	83.548	104.237	73.984	44.921	43.295	74.1855	103.995	84.6125		85	0	0	0	0	0	0		85	0	0	0	0	0	0	0	85	1	1	1	1	1	1
45	120	0	6	37.452	83.524	96.553	87.817	85.521	97.079	83.153	40.579	39.0155	83.3385	96.816	86.669
45	150	0	6	43.148	93.529	86.935	85.268	82.798	87.492	93.151	45.685	44.4165	93.34	87.2135	84.033		CuF								CuF
55	0	0	4	79.935	85.666	107.678	62.782	60.384	108.039	85.091	82.76	81.3475	85.3785	107.858	61.583		D1D4(A1D+DA')	0	30	60	90	120	150		D2D3(AD'+D'A)	0	30	60	90	120	150
55	30	0	16	69.953	79.34	112.363	73.942	71.698	112.763	78.807	72.973	71.463	79.0735	112.563	72.82		-85	0	0	0	0	0	0	0	-85	0	0	0	0	0	0	0
55	60	0	0	58.575	78.181	113.124	83.513	81.25	113.57	77.71	61.803	60.189	77.9455	113.347	82.3815		-75	0	0	0	0	0	0	0	-75	0	0	0	0	0	0	0
55	90	0	0	48.928	82.704	109.833	89.772	87.394	110.325	82.29	52.308	50.618	82.497	110.079	88.583		-65	0	0	0	0	0	0	0	-65	0	0	0	0	0	0	0
55	120	0	0	45.391	91.01	103.057	91.817	89.281	103.588	90.622	48.629	47.01	90.816	103.322	90.549		-55	0	0	0	0	0	0	0	-55	0	0	0	0	0	0	0
55	150	0	0	50.194	100.271	94.106	89.382	86.677	94.663	99.875	52.965	51.5795	100.073	94.3845	88.0295		-45	0	0	0	0	0	0	0	-45	0	0	0	0	0	0	0
65	0	0	0	85.131	94.049	114.424	69.714	67.109	114.798	93.48	88.133	86.632	93.7645	114.611	68.4115		-35	0	0	0	0	0	0	0	-35	0	0	0	0	0	0	0
65	30	0	14	75.836	88.325	118.844	79.912	77.447	119.254	87.798	79.015	77.4255	88.0615	119.049	78.6795		-25	0	0	0	0	0	0	0	-25	0	0	0	0	0	0	0
65	60	0	0	65.488	87.286	119.563	88.843	86.365	120.018	86.815	68.832	67.16	87.0505	119.791	87.604		-15	0	0	0	0	0	0	0	-15	0	0	0	0	0	0	0
65	90	0	0	57.023	91.359	116.454	94.75	92.168	116.952	90.937	60.451	58.737	91.148	116.703	93.459		-5	0	0	0	0	0	0	0	-5	0	0	0	0	0	0	0
65	120	0	0	54.019	98.941	110.086	96.69	93.96	110.62	98.541	57.298	55.6585	98.741	110.353	95.325		5	0	0	0	0	0	0	0	5	0	0	0	0	0	0	0
65	150	0	0	58.113	107.521	101.756	94.381	91.489	102.31	107.112	61.02	59.5665	107.316	102.033	92.935		15	0	0	0	0	0	0	0	15	0	0	0	0	0	0	0
75	0	0	0	91.131	102.722	121.619	77.322	74.572	122.004	102.159	94.263	92.697	102.441	121.811	75.947		25	0	0	0	0	0	0	0	25	0	0	0	0	0	0	0
75	30	0	1	82.516	97.508	125.786	86.628	83.996	126.205	96.986	85.799	84.1575	97.247	125.995	85.312		35	0	0	0	1.42204e-05	0	0	1.42204e-05	35	0	0	0	0	0	0	0
75	60	0	0	73.119	96.568	126.466	94.929	92.284	126.927	96.097	76.525	74.822	96.3325	126.697	93.6065		45	0	0	0	0	2.19336e-06	0	2.19336e-06	45	0	0	0	0	0	0	0
75	90	0	0	65.646	100.265	123.53	100.479	97.736	124.032	99.837	69.083	67.3645	100.051	123.781	99.1075		55	0	0	0	0	0	0	0	55	0	0	0	0	0	0	0
75	120	0	0	63.053	107.219	117.547	102.311	99.428	118.08	106.809	66.342	64.6975	107.014	117.814	100.87		65	0	0	0	0	0	0	0	65	0	0	0	0	0	0	0
75	150	0	0	66.594	115.184	109.784	100.131	97.095	110.333	114.765	69.582	68.088	114.975	110.059	98.613		75	0	0	0	0	0	0	0	75	0	0	0	0	0	0	0
85	0	0	0	97.789	111.617	129.187	85.424	82.573	129.58	111.06	101.014	99.4015	111.339	129.384	83.9985		85	0	0	0	0	0	0	0	85	0	0	0	0	0	0	0
85	30	0	0	89.814	106.838	133.118	93.931	91.174	133.544	106.321	93.165	91.4895	106.579	133.331	92.5525									1.64138e-05								0
85	60	0	0	81.265	105.981	133.76	101.637	98.862	134.226	105.511	84.701	82.983	105.746	133.993	100.249		CU								CU
85	90	0	0	74.613	109.36	130.989	106.839	103.969	131.492	108.928	78.043	76.328	109.144	131.24	105.404		D1D4(A'D+DA')	0	30	60	90	120	150		D2D3(AD'+D'A)	0	30	60	90	120	150
85	120	0	0	72.342	115.769	125.361	108.564	105.561	125.893	115.352	75.627	73.9845	115.561	125.627	107.062		-85	0	0	0	0	0	0	0	-85	0	0	0	0	0	0	0
85	150	0	0	75.449	123.182	118.113	106.512	103.368	118.658	122.755	78.485	76.967	122.969	118.386	104.94		-75	0	0	0	0	0	0	0	-75	0	0	0	0	0	0	0
																	-65	0	0	0	0	0	0	0	-65	0	0	0	0	0	0	0
																	-55	0	0	0	0	0	0	0	-55	0	0	0	0	0	0	0
																	-45	0	0	0	0	0	0	0	-45	0	0	0	0	0	0	0
																	-35	0	0	0	0	0	0	0	-35	0	0	0	0	0	0	0
																	-25	0	0	0	0	0	0	0	-25	0	0	0	0	0	0	0
																	-15	0	0	0	0	0	0	0	-15	0	0	0	0	0	0	0
																	-5	0	0	0	0	0	0	0	-5	0	0	0	0	0	0	0
																	5	0	0	0	0	0	0	0	5	0	0	0	0	0	0	0
																	15	0	0	0	0	0	0	0	15	0	0	0	0	0	0	0
																	25	0	0	0	0	0	0	0	25	0	0	0	0	0	0	0
																	35	0	0	0	0	0	0	0	35	0	0	0	0	0	0	0
																	45	0	0	0	0	0	0	0	45	0	0	0	0	0	0	0
																	55	0	0	0	0	0	0	0	55	0	0	0	0	0	0	0
																	65	0	0	0	0	0	0	0	65	0	0	0	0	0	0	0
																	75	0	0	0	0	0	0	0	75	0	0	0	0	0	0	0
																	85	0	0	0	0	0	0	0	85	0	0	0	0	0	0	0
																								0								0
																		1.64138e-05	0	0	0
																		D1D4(A'D+DA')	D2D3(AD'+D'A)
																		1.64138e-05	0

[truncated: 17 more sheets: OnAxis20, OnAxis21, OnAxis22, OnAxis23, OnAxis24, OnAxis25, OnAxis26, OnAxis27, OnAxis28, OnAxis29, OnAxis30, OnAxis31, OnAxis32, OnAxis33, OnAxis34, OnAxis35, OnAxis36]
