# Supplementary material for: Molecular Models of STAT5A Tetramers Complexed to DNA Predict Relative Genome-Wide Frequencies of the Spacing between the Two Dimer Binding Motifs of the Tetramer Binding Sites
Source: PLoS One. 2016 Aug 18;11(8):e0160339. doi: 10.1371/journal.pone.0160339 (PMC4990345; doi:10.1371/journal.pone.0160339)
Supplement: S4 Tables — Same as S2 Tables except that the DNA has 10.0 bps/turn. (XLSX) [file pone.0160339.s007.xlsx]

## Sheet: OffAxis10
r	theta	t	phi	dist1	dist1	clashes	prob dist1	prob dist2	clashes 0 or 1	H*I*J	#clashes<10	H*I*L		Bins	score>8
0	0	-50	0	61.0934	38.9062	-1		0.00206727	0	0				0	0	0
0	0	-50	60	61.0934	38.9062	-1		0.00206727	0	0				1	0	0
0	0	-50	120	61.0934	38.9062	-1		0.00206727	0	0				2	0	0
0	0	-50	180	61.0934	38.9062	-1		0.00206727	0	0				3	0	0
0	0	-50	240	61.0934	38.9062	-1		0.00206727	0	0				4	0	0
0	0	-50	300	61.0934	38.9062	-1		0.00206727	0	0				5	78	0.00217901
0	0	-40	0	51.0934	28.9062	-1		0.020086	0	0				6	286	0.00798972
0	0	-40	60	51.0934	28.9062	-1		0.020086	0	0				7	397	0.0110906
0	0	-40	120	51.0934	28.9062	-1		0.020086	0	0				8	311	0.00868812
0	0	-40	180	51.0934	28.9062	-1		0.020086	0	0				9	734	0.0205051
0	0	-40	240	51.0934	28.9062	-1		0.020086	0	0				10	957	0.0267348
0	0	-40	300	51.0934	28.9062	-1		0.020086	0	0				11	1233	0.0344452
0	0	-30	0	41.0934	18.9062	27	8.38082e-05	0.0662923	0	0				12	1352	0.0377696
0	0	-30	60	41.0934	18.9062	122	8.38082e-05	0.0662923	0	0				13	1597	0.0446139
0	0	-30	120	41.0934	18.9062	146	8.38082e-05	0.0662923	0	0				14	1751	0.0489161
0	0	-30	180	41.0934	18.9062	75	8.38082e-05	0.0662923	0	0				15	1991	0.0556207
0	0	-30	240	41.0934	18.9062	6	8.38082e-05	0.0662923	0	0				16	2060	0.0575483
0	0	-30	300	41.0934	18.9062	6	8.38082e-05	0.0662923	0	0				17	2045	0.0571293
0	0	-20	0	31.0934	8.9062	60	0.0128506	0.00868812	0	0				18	2373	0.0662923
0	0	-20	60	31.0934	8.9062	139	0.0128506	0.00868812	0	0				19	4382	0.122416
0	0	-20	120	31.0934	8.9062	125	0.0128506	0.00868812	0	0				20	2367	0.0661247
0	0	-20	180	31.0934	8.9062	61	0.0128506	0.00868812	0	0				21	1761	0.0491954
0	0	-20	240	31.0934	8.9062	17	0.0128506	0.00868812	0	0				22	1355	0.0378534
0	0	-20	300	31.0934	8.9062	17	0.0128506	0.00868812	0	0				23	1170	0.0326852
0	0	-10	0	21.0934	1.0938	-1	0.0491954	0	0	0				24	1051	0.0293608
0	0	-10	60	21.0934	1.0938	-1	0.0491954	0	0	0				25	982	0.0274332
0	0	-10	120	21.0934	1.0938	-1	0.0491954	0	0	0				26	845	0.023606
0	0	-10	180	21.0934	1.0938	-1	0.0491954	0	0	0				27	778	0.0217343
0	0	-10	240	21.0934	1.0938	-1	0.0491954	0	0	0				28	719	0.020086
0	0	-10	300	21.0934	1.0938	-1	0.0491954	0	0	0				29	607	0.0169572
0	0	0	0	11.0934	11.0938	74	0.0344452	0.0344452	0	0				30	544	0.0151972
0	0	0	60	11.0934	11.0938	135	0.0344452	0.0344452	0	0				31	460	0.0128506
0	0	0	120	11.0934	11.0938	149	0.0344452	0.0344452	0	0				32	322	0.00899542
0	0	0	180	11.0934	11.0938	77	0.0344452	0.0344452	0	0				33	305	0.00852051
0	0	0	240	11.0934	11.0938	19	0.0344452	0.0344452	0	0				34	248	0.00692815
0	0	0	300	11.0934	11.0938	32	0.0344452	0.0344452	0	0				35	275	0.00768242
0	0	10	0	1.09338	21.0938	-1	0	0.0491954	0	0				36	168	0.00469326
0	0	10	60	1.09338	21.0938	-1	0	0.0491954	0	0				37	135	0.00377137
0	0	10	120	1.09338	21.0938	-1	0	0.0491954	0	0				38	74	0.00206727
0	0	10	180	1.09338	21.0938	-1	0	0.0491954	0	0				39	53	0.00148061
0	0	10	240	1.09338	21.0938	-1	0	0.0491954	0	0				40	21	0.000586658
0	0	10	300	1.09338	21.0938	-1	0	0.0491954	0	0				41	3	8.38082e-05
0	0	20	0	8.90662	31.0938	57	0.00868812	0.0128506	0	0					2
0	0	20	60	8.90662	31.0938	87	0.00868812	0.0128506	0	0					1
0	0	20	120	8.90662	31.0938	82	0.00868812	0.0128506	0	0					1
0	0	20	180	8.90662	31.0938	9	0.00868812	0.0128506	0	0					0
0	0	20	240	8.90662	31.0938	2	0.00868812	0.0128506	0	0					0
0	0	20	300	8.90662	31.0938	20	0.00868812	0.0128506	0	0					1
0	0	30	0	18.9066	41.0938	71	0.0662923	8.38082e-05	0	0					0
0	0	30	60	18.9066	41.0938	36	0.0662923	8.38082e-05	0	0					1
0	0	30	120	18.9066	41.0938	27	0.0662923	8.38082e-05	0	0					0
0	0	30	180	18.9066	41.0938	6	0.0662923	8.38082e-05	0	0
0	0	30	240	18.9066	41.0938	7	0.0662923	8.38082e-05	0	0
0	0	30	300	18.9066	41.0938	25	0.0662923	8.38082e-05	0	0
0	0	40	0	28.9066	51.0938	-1	0.020086		0	0
0	0	40	60	28.9066	51.0938	-1	0.020086		0	0
0	0	40	120	28.9066	51.0938	-1	0.020086		0	0
0	0	40	180	28.9066	51.0938	-1	0.020086		0	0
0	0	40	240	28.9066	51.0938	-1	0.020086		0	0
0	0	40	300	28.9066	51.0938	-1	0.020086		0	0
0	0	50	0	38.9066	61.0938	-1	0.00206727		0	0
0	0	50	60	38.9066	61.0938	-1	0.00206727		0	0
0	0	50	120	38.9066	61.0938	-1	0.00206727		0	0
0	0	50	180	38.9066	61.0938	-1	0.00206727		0	0
0	0	50	240	38.9066	61.0938	-1	0.00206727		0	0
0	0	50	300	38.9066	61.0938	-1	0.00206727		0	0
10	0	-40	0	52.0542	30.5785	-1		0.0151972	0	0
10	0	-40	60	52.0542	30.5785	-1		0.0151972	0	0
10	0	-40	120	52.0542	30.5785	-1		0.0151972	0	0
10	0	-40	180	52.0542	30.5785	-1		0.0151972	0	0
10	0	-40	240	52.0542	30.5785	-1		0.0151972	0	0
10	0	-40	300	52.0542	30.5785	-1		0.0151972	0	0
10	0	-30	0	42.2841	21.3798	54		0.0491954	0	0
10	0	-30	60	42.2841	21.3798	161		0.0491954	0	0
10	0	-30	120	42.2841	21.3798	146		0.0491954	0	0
10	0	-30	180	42.2841	21.3798	64		0.0491954	0	0
10	0	-30	240	42.2841	21.3798	27		0.0491954	0	0
10	0	-30	300	42.2841	21.3798	2		0.0491954	0	0
10	0	-20	0	32.6536	13.3847	51	0.00899542	0.0446139	0	0
10	0	-20	60	32.6536	13.3847	143	0.00899542	0.0446139	0	0
10	0	-20	120	32.6536	13.3847	182	0.00899542	0.0446139	0	0
10	0	-20	180	32.6536	13.3847	92	0.00899542	0.0446139	0	0
10	0	-20	240	32.6536	13.3847	15	0.00899542	0.0446139	0	0
10	0	-20	300	32.6536	13.3847	15	0.00899542	0.0446139	0	0
10	0	-10	0	23.3359	10.0598	70	0.0326852	0.0267348	0	0
10	0	-10	60	23.3359	10.0598	110	0.0326852	0.0267348	0	0
10	0	-10	120	23.3359	10.0598	134	0.0326852	0.0267348	0	0
10	0	-10	180	23.3359	10.0598	92	0.0326852	0.0267348	0	0
10	0	-10	240	23.3359	10.0598	29	0.0326852	0.0267348	0	0
10	0	-10	300	23.3359	10.0598	12	0.0326852	0.0267348	0	0
10	0	0	0	14.9289	14.9416	80	0.0489161	0.0489161	0	0
10	0	0	60	14.9289	14.9416	150	0.0489161	0.0489161	0	0
10	0	0	120	14.9289	14.9416	137	0.0489161	0.0489161	0	0
10	0	0	180	14.9289	14.9416	53	0.0489161	0.0489161	0	0
10	0	0	240	14.9289	14.9416	26	0.0489161	0.0489161	0	0
10	0	0	300	14.9289	14.9416	13	0.0489161	0.0489161	0	0
10	0	10	0	10.0587	23.3517	45	0.0267348	0.0326852	0	0
10	0	10	60	10.0587	23.3517	150	0.0267348	0.0326852	0	0
10	0	10	120	10.0587	23.3517	158	0.0267348	0.0326852	0	0
10	0	10	180	10.0587	23.3517	40	0.0267348	0.0326852	0	0
10	0	10	240	10.0587	23.3517	7	0.0267348	0.0326852	0	0
10	0	10	300	10.0587	23.3517	11	0.0267348	0.0326852	0	0
10	0	20	0	13.3972	32.6704	64	0.0446139	0.00899542	0	0
10	0	20	60	13.3972	32.6704	106	0.0446139	0.00899542	0	0
10	0	20	120	13.3972	32.6704	78	0.0446139	0.00899542	0	0
10	0	20	180	13.3972	32.6704	5	0.0446139	0.00899542	0	0
10	0	20	240	13.3972	32.6704	0	0.0446139	0.00899542	1	0.000401321
10	0	20	300	13.3972	32.6704	15	0.0446139	0.00899542	0	0
10	0	30	0	21.3961	42.3014	59	0.0491954		0	0
10	0	30	60	21.3961	42.3014	32	0.0491954		0	0
10	0	30	120	21.3961	42.3014	17	0.0491954		0	0
10	0	30	180	21.3961	42.3014	0	0.0491954		1	0
10	0	30	240	21.3961	42.3014	5	0.0491954		0	0
10	0	30	300	21.3961	42.3014	13	0.0491954		0	0
10	0	40	0	30.5958	52.0717	-1	0.0151972		0	0
10	0	40	60	30.5958	52.0717	-1	0.0151972		0	0
10	0	40	120	30.5958	52.0717	-1	0.0151972		0	0
10	0	40	180	30.5958	52.0717	-1	0.0151972		0	0
10	0	40	240	30.5958	52.0717	-1	0.0151972		0	0
10	0	40	300	30.5958	52.0717	-1	0.0151972		0	0
10	60	-40	0	52.0542	30.5787	-1		0.0151972	0	0
10	60	-40	60	52.0542	30.5787	-1		0.0151972	0	0
10	60	-40	120	52.0542	30.5787	-1		0.0151972	0	0
10	60	-40	180	52.0542	30.5787	-1		0.0151972	0	0
10	60	-40	240	52.0542	30.5787	-1		0.0151972	0	0
10	60	-40	300	52.0542	30.5787	-1		0.0151972	0	0
10	60	-30	0	42.2841	21.3802	68		0.0491954	0	0
10	60	-30	60	42.2841	21.3802	68		0.0491954	0	0
10	60	-30	120	42.2841	21.3802	50		0.0491954	0	0
10	60	-30	180	42.2841	21.3802	0		0.0491954	1	0
10	60	-30	240	42.2841	21.3802	3		0.0491954	0	0
10	60	-30	300	42.2841	21.3802	4		0.0491954	0	0
10	60	-20	0	32.6536	13.3852	60	0.00899542	0.0446139	0	0
10	60	-20	60	32.6536	13.3852	46	0.00899542	0.0446139	0	0
10	60	-20	120	32.6536	13.3852	33	0.00899542	0.0446139	0	0
10	60	-20	180	32.6536	13.3852	0	0.00899542	0.0446139	1	0.000401321
10	60	-20	240	32.6536	13.3852	0	0.00899542	0.0446139	1	0.000401321
10	60	-20	300	32.6536	13.3852	38	0.00899542	0.0446139	0	0
10	60	-10	0	23.3359	10.0605	51	0.0326852	0.0267348	0	0
10	60	-10	60	23.3359	10.0605	60	0.0326852	0.0267348	0	0
10	60	-10	120	23.3359	10.0605	54	0.0326852	0.0267348	0	0
10	60	-10	180	23.3359	10.0605	0	0.0326852	0.0267348	1	0.000873834
10	60	-10	240	23.3359	10.0605	1	0.0326852	0.0267348	0	0
10	60	-10	300	23.3359	10.0605	59	0.0326852	0.0267348	0	0
10	60	0	0	14.9288	14.9421	60	0.0489161	0.0489161	0	0
10	60	0	60	14.9288	14.9421	58	0.0489161	0.0489161	0	0
10	60	0	120	14.9288	14.9421	75	0.0489161	0.0489161	0	0
10	60	0	180	14.9288	14.9421	1	0.0489161	0.0489161	0	0
10	60	0	240	14.9288	14.9421	1	0.0489161	0.0489161	0	0
10	60	0	300	14.9288	14.9421	44	0.0489161	0.0489161	0	0
10	60	10	0	10.0587	23.352	71	0.0267348	0.0326852	0	0
10	60	10	60	10.0587	23.352	68	0.0267348	0.0326852	0	0
10	60	10	120	10.0587	23.352	13	0.0267348	0.0326852	0	0
10	60	10	180	10.0587	23.352	0	0.0267348	0.0326852	1	0.000873834
10	60	10	240	10.0587	23.352	2	0.0267348	0.0326852	0	0
10	60	10	300	10.0587	23.352	32	0.0267348	0.0326852	0	0
10	60	20	0	13.3972	32.6706	29	0.0446139	0.00899542	0	0
10	60	20	60	13.3972	32.6706	42	0.0446139	0.00899542	0	0
10	60	20	120	13.3972	32.6706	0	0.0446139	0.00899542	1	0.000401321
10	60	20	180	13.3972	32.6706	0	0.0446139	0.00899542	1	0.000401321
10	60	20	240	13.3972	32.6706	0	0.0446139	0.00899542	1	0.000401321
10	60	20	300	13.3972	32.6706	63	0.0446139	0.00899542	0	0
10	60	30	0	21.3961	42.3015	4	0.0491954		0	0
10	60	30	60	21.3961	42.3015	1	0.0491954		0	0
10	60	30	120	21.3961	42.3015	2	0.0491954		0	0
10	60	30	180	21.3961	42.3015	0	0.0491954		1	0
10	60	30	240	21.3961	42.3015	8	0.0491954		0	0
10	60	30	300	21.3961	42.3015	34	0.0491954		0	0
10	60	40	0	30.5958	52.0718	-1	0.0151972		0	0
10	60	40	60	30.5958	52.0718	-1	0.0151972		0	0
10	60	40	120	30.5958	52.0718	-1	0.0151972		0	0
10	60	40	180	30.5958	52.0718	-1	0.0151972		0	0
10	60	40	240	30.5958	52.0718	-1	0.0151972		0	0
10	60	40	300	30.5958	52.0718	-1	0.0151972		0	0
10	120	-40	0	52.0542	30.579	-1		0.0151972	0	0
10	120	-40	60	52.0542	30.579	-1		0.0151972	0	0
10	120	-40	120	52.0542	30.579	-1		0.0151972	0	0
10	120	-40	180	52.0542	30.579	-1		0.0151972	0	0
10	120	-40	240	52.0542	30.579	-1		0.0151972	0	0
10	120	-40	300	52.0542	30.579	-1		0.0151972	0	0
10	120	-30	0	42.2841	21.3805	36		0.0491954	0	0
10	120	-30	60	42.2841	21.3805	24		0.0491954	0	0
10	120	-30	120	42.2841	21.3805	2		0.0491954	0	0
10	120	-30	180	42.2841	21.3805	0		0.0491954	1	0
10	120	-30	240	42.2841	21.3805	8		0.0491954	0	0
10	120	-30	300	42.2841	21.3805	50		0.0491954	0	0
10	120	-20	0	32.6535	13.3857	78	0.00899542	0.0446139	0	0
10	120	-20	60	32.6535	13.3857	33	0.00899542	0.0446139	0	0
10	120	-20	120	32.6535	13.3857	0	0.00899542	0.0446139	1	0.000401321
10	120	-20	180	32.6535	13.3857	0	0.00899542	0.0446139	1	0.000401321
10	120	-20	240	32.6535	13.3857	34	0.00899542	0.0446139	0	0
10	120	-20	300	32.6535	13.3857	58	0.00899542	0.0446139	0	0
10	120	-10	0	23.3358	10.0613	59	0.0326852	0.0267348	0	0
10	120	-10	60	23.3358	10.0613	45	0.0326852	0.0267348	0	0
10	120	-10	120	23.3358	10.0613	1	0.0326852	0.0267348	0	0
10	120	-10	180	23.3358	10.0613	1	0.0326852	0.0267348	0	0
10	120	-10	240	23.3358	10.0613	59	0.0326852	0.0267348	0	0
10	120	-10	300	23.3358	10.0613	41	0.0326852	0.0267348	0	0
10	120	0	0	14.9288	14.9426	59	0.0489161	0.0489161	0	0
10	120	0	60	14.9288	14.9426	42	0.0489161	0.0489161	0	0
10	120	0	120	14.9288	14.9426	0	0.0489161	0.0489161	1	0.00239278
10	120	0	180	14.9288	14.9426	2	0.0489161	0.0489161	0	0
10	120	0	240	14.9288	14.9426	43	0.0489161	0.0489161	0	0
10	120	0	300	14.9288	14.9426	50	0.0489161	0.0489161	0	0
10	120	10	0	10.0586	23.3524	78	0.0267348	0.0326852	0	0
10	120	10	60	10.0586	23.3524	16	0.0267348	0.0326852	0	0
10	120	10	120	10.0586	23.3524	0	0.0267348	0.0326852	1	0.000873834
10	120	10	180	10.0586	23.3524	0	0.0267348	0.0326852	1	0.000873834
10	120	10	240	10.0586	23.3524	34	0.0267348	0.0326852	0	0
10	120	10	300	10.0586	23.3524	77	0.0267348	0.0326852	0	0
10	120	20	0	13.3971	32.6708	44	0.0446139	0.00899542	0	0
10	120	20	60	13.3971	32.6708	5	0.0446139	0.00899542	0	0
10	120	20	120	13.3971	32.6708	0	0.0446139	0.00899542	1	0.000401321
10	120	20	180	13.3971	32.6708	0	0.0446139	0.00899542	1	0.000401321
10	120	20	240	13.3971	32.6708	47	0.0446139	0.00899542	0	0
10	120	20	300	13.3971	32.6708	60	0.0446139	0.00899542	0	0
10	120	30	0	21.3961	42.3017	13	0.0491954		0	0
10	120	30	60	21.3961	42.3017	4	0.0491954		0	0
10	120	30	120	21.3961	42.3017	2	0.0491954		0	0
10	120	30	180	21.3961	42.3017	0	0.0491954		1	0
10	120	30	240	21.3961	42.3017	50	0.0491954		0	0
10	120	30	300	21.3961	42.3017	38	0.0491954		0	0
10	120	40	0	30.5957	52.0719	-1	0.0151972		0	0
10	120	40	60	30.5957	52.0719	-1	0.0151972		0	0
10	120	40	120	30.5957	52.0719	-1	0.0151972		0	0
10	120	40	180	30.5957	52.0719	-1	0.0151972		0	0
10	120	40	240	30.5957	52.0719	-1	0.0151972		0	0
10	120	40	300	30.5957	52.0719	-1	0.0151972		0	0
10	180	-40	0	52.0542	30.579	-1		0.0151972	0	0
10	180	-40	60	52.0542	30.579	-1		0.0151972	0	0
10	180	-40	120	52.0542	30.579	-1		0.0151972	0	0
10	180	-40	180	52.0542	30.579	-1		0.0151972	0	0
10	180	-40	240	52.0542	30.579	-1		0.0151972	0	0
10	180	-40	300	52.0542	30.579	-1		0.0151972	0	0
10	180	-30	0	42.2841	21.3805	71		0.0491954	0	0
10	180	-30	60	42.2841	21.3805	14		0.0491954	0	0
10	180	-30	120	42.2841	21.3805	15		0.0491954	0	0
10	180	-30	180	42.2841	21.3805	25		0.0491954	0	0
10	180	-30	240	42.2841	21.3805	80		0.0491954	0	0
10	180	-30	300	42.2841	21.3805	112		0.0491954	0	0
10	180	-20	0	32.6535	13.3858	56	0.00899542	0.0446139	0	0
10	180	-20	60	32.6535	13.3858	11	0.00899542	0.0446139	0	0
10	180	-20	120	32.6535	13.3858	17	0.00899542	0.0446139	0	0
10	180	-20	180	32.6535	13.3858	63	0.00899542	0.0446139	0	0
10	180	-20	240	32.6535	13.3858	108	0.00899542	0.0446139	0	0
10	180	-20	300	32.6535	13.3858	107	0.00899542	0.0446139	0	0
10	180	-10	0	23.3358	10.0613	86	0.0326852	0.0267348	0	0
10	180	-10	60	23.3358	10.0613	20	0.0326852	0.0267348	0	0
10	180	-10	120	23.3358	10.0613	20	0.0326852	0.0267348	0	0
10	180	-10	180	23.3358	10.0613	72	0.0326852	0.0267348	0	0
10	180	-10	240	23.3358	10.0613	108	0.0326852	0.0267348	0	0
10	180	-10	300	23.3358	10.0613	103	0.0326852	0.0267348	0	0
10	180	0	0	14.9287	14.9426	92	0.0489161	0.0489161	0	0
10	180	0	60	14.9287	14.9426	21	0.0489161	0.0489161	0	0
10	180	0	120	14.9287	14.9426	36	0.0489161	0.0489161	0	0
10	180	0	180	14.9287	14.9426	82	0.0489161	0.0489161	0	0
10	180	0	240	14.9287	14.9426	140	0.0489161	0.0489161	0	0
10	180	0	300	14.9287	14.9426	120	0.0489161	0.0489161	0	0
10	180	10	0	10.0585	23.3524	43	0.0267348	0.0326852	0	0
10	180	10	60	10.0585	23.3524	8	0.0267348	0.0326852	0	0
10	180	10	120	10.0585	23.3524	18	0.0267348	0.0326852	0	0
10	180	10	180	10.0585	23.3524	55	0.0267348	0.0326852	0	0
10	180	10	240	10.0585	23.3524	142	0.0267348	0.0326852	0	0
10	180	10	300	10.0585	23.3524	132	0.0267348	0.0326852	0	0
10	180	20	0	13.3971	32.6709	25	0.0446139	0.00899542	0	0
10	180	20	60	13.3971	32.6709	4	0.0446139	0.00899542	0	0
10	180	20	120	13.3971	32.6709	14	0.0446139	0.00899542	0	0
10	180	20	180	13.3971	32.6709	79	0.0446139	0.00899542	0	0
10	180	20	240	13.3971	32.6709	135	0.0446139	0.00899542	0	0
10	180	20	300	13.3971	32.6709	66	0.0446139	0.00899542	0	0
10	180	30	0	21.396	42.3017	18	0.0491954		0	0
10	180	30	60	21.396	42.3017	5	0.0491954		0	0
10	180	30	120	21.396	42.3017	19	0.0491954		0	0
10	180	30	180	21.396	42.3017	68	0.0491954		0	0
10	180	30	240	21.396	42.3017	131	0.0491954		0	0
10	180	30	300	21.396	42.3017	45	0.0491954		0	0
10	180	40	0	30.5957	52.072	-1	0.0151972		0	0
10	180	40	60	30.5957	52.072	-1	0.0151972		0	0
10	180	40	120	30.5957	52.072	-1	0.0151972		0	0
10	180	40	180	30.5957	52.072	-1	0.0151972		0	0
10	180	40	240	30.5957	52.072	-1	0.0151972		0	0
10	180	40	300	30.5957	52.072	-1	0.0151972		0	0
10	240	-40	0	52.0542	30.5788	-1		0.0151972	0	0
10	240	-40	60	52.0542	30.5788	-1		0.0151972	0	0
10	240	-40	120	52.0542	30.5788	-1		0.0151972	0	0
10	240	-40	180	52.0542	30.5788	-1		0.0151972	0	0
10	240	-40	240	52.0542	30.5788	-1		0.0151972	0	0
10	240	-40	300	52.0542	30.5788	-1		0.0151972	0	0
10	240	-30	0	42.2841	21.3802	42		0.0491954	0	0
10	240	-30	60	42.2841	21.3802	23		0.0491954	0	0
10	240	-30	120	42.2841	21.3802	48		0.0491954	0	0
10	240	-30	180	42.2841	21.3802	150		0.0491954	0	0
10	240	-30	240	42.2841	21.3802	145		0.0491954	0	0
10	240	-30	300	42.2841	21.3802	129		0.0491954	0	0
10	240	-20	0	32.6535	13.3853	63	0.00899542	0.0446139	0	0
10	240	-20	60	32.6535	13.3853	54	0.00899542	0.0446139	0	0
10	240	-20	120	32.6535	13.3853	65	0.00899542	0.0446139	0	0
10	240	-20	180	32.6535	13.3853	220	0.00899542	0.0446139	0	0
10	240	-20	240	32.6535	13.3853	176	0.00899542	0.0446139	0	0
10	240	-20	300	32.6535	13.3853	105	0.00899542	0.0446139	0	0
10	240	-10	0	23.3358	10.0607	73	0.0326852	0.0267348	0	0
10	240	-10	60	23.3358	10.0607	74	0.0326852	0.0267348	0	0
10	240	-10	120	23.3358	10.0607	112	0.0326852	0.0267348	0	0
10	240	-10	180	23.3358	10.0607	203	0.0326852	0.0267348	0	0
10	240	-10	240	23.3358	10.0607	172	0.0326852	0.0267348	0	0
10	240	-10	300	23.3358	10.0607	161	0.0326852	0.0267348	0	0
10	240	0	0	14.9287	14.9422	74	0.0489161	0.0489161	0	0
10	240	0	60	14.9287	14.9422	77	0.0489161	0.0489161	0	0
10	240	0	120	14.9287	14.9422	111	0.0489161	0.0489161	0	0
10	240	0	180	14.9287	14.9422	190	0.0489161	0.0489161	0	0
10	240	0	240	14.9287	14.9422	199	0.0489161	0.0489161	0	0
10	240	0	300	14.9287	14.9422	127	0.0489161	0.0489161	0	0
10	240	10	0	10.0586	23.3521	42	0.0267348	0.0326852	0	0
10	240	10	60	10.0586	23.3521	66	0.0267348	0.0326852	0	0
10	240	10	120	10.0586	23.3521	93	0.0267348	0.0326852	0	0
10	240	10	180	10.0586	23.3521	180	0.0267348	0.0326852	0	0
10	240	10	240	10.0586	23.3521	122	0.0267348	0.0326852	0	0
10	240	10	300	10.0586	23.3521	103	0.0267348	0.0326852	0	0
10	240	20	0	13.3971	32.6706	26	0.0446139	0.00899542	0	0
10	240	20	60	13.3971	32.6706	44	0.0446139	0.00899542	0	0
10	240	20	120	13.3971	32.6706	75	0.0446139	0.00899542	0	0
10	240	20	180	13.3971	32.6706	153	0.0446139	0.00899542	0	0
10	240	20	240	13.3971	32.6706	121	0.0446139	0.00899542	0	0
10	240	20	300	13.3971	32.6706	76	0.0446139	0.00899542	0	0
10	240	30	0	21.396	42.3016	18	0.0491954		0	0
10	240	30	60	21.396	42.3016	54	0.0491954		0	0
10	240	30	120	21.396	42.3016	79	0.0491954		0	0
10	240	30	180	21.396	42.3016	125	0.0491954		0	0
10	240	30	240	21.396	42.3016	58	0.0491954		0	0
10	240	30	300	21.396	42.3016	39	0.0491954		0	0
10	240	40	0	30.5957	52.0718	-1	0.0151972		0	0
10	240	40	60	30.5957	52.0718	-1	0.0151972		0	0
10	240	40	120	30.5957	52.0718	-1	0.0151972		0	0
10	240	40	180	30.5957	52.0718	-1	0.0151972		0	0
10	240	40	240	30.5957	52.0718	-1	0.0151972		0	0
10	240	40	300	30.5957	52.0718	-1	0.0151972		0	0
10	300	-40	0	52.0542	30.5785	-1		0.0151972	0	0
10	300	-40	60	52.0542	30.5785	-1		0.0151972	0	0
10	300	-40	120	52.0542	30.5785	-1		0.0151972	0	0
10	300	-40	180	52.0542	30.5785	-1		0.0151972	0	0
10	300	-40	240	52.0542	30.5785	-1		0.0151972	0	0
10	300	-40	300	52.0542	30.5785	-1		0.0151972	0	0
10	300	-30	0	42.2841	21.3799	18		0.0491954	0	0
10	300	-30	60	42.2841	21.3799	62		0.0491954	0	0
10	300	-30	120	42.2841	21.3799	176		0.0491954	0	0
10	300	-30	180	42.2841	21.3799	194		0.0491954	0	0
10	300	-30	240	42.2841	21.3799	120		0.0491954	0	0
10	300	-30	300	42.2841	21.3799	58		0.0491954	0	0
10	300	-20	0	32.6535	13.3847	63	0.00899542	0.0446139	0	0
10	300	-20	60	32.6535	13.3847	105	0.00899542	0.0446139	0	0
10	300	-20	120	32.6535	13.3847	225	0.00899542	0.0446139	0	0
10	300	-20	180	32.6535	13.3847	201	0.00899542	0.0446139	0	0
10	300	-20	240	32.6535	13.3847	144	0.00899542	0.0446139	0	0
10	300	-20	300	32.6535	13.3847	80	0.00899542	0.0446139	0	0
10	300	-10	0	23.3358	10.0599	50	0.0326852	0.0267348	0	0
10	300	-10	60	23.3358	10.0599	153	0.0326852	0.0267348	0	0
10	300	-10	120	23.3358	10.0599	201	0.0326852	0.0267348	0	0
10	300	-10	180	23.3358	10.0599	216	0.0326852	0.0267348	0	0
10	300	-10	240	23.3358	10.0599	105	0.0326852	0.0267348	0	0
10	300	-10	300	23.3358	10.0599	78	0.0326852	0.0267348	0	0
10	300	0	0	14.9288	14.9417	98	0.0489161	0.0489161	0	0
10	300	0	60	14.9288	14.9417	107	0.0489161	0.0489161	0	0
10	300	0	120	14.9288	14.9417	172	0.0489161	0.0489161	0	0
10	300	0	180	14.9288	14.9417	205	0.0489161	0.0489161	0	0
10	300	0	240	14.9288	14.9417	119	0.0489161	0.0489161	0	0
10	300	0	300	14.9288	14.9417	65	0.0489161	0.0489161	0	0
10	300	10	0	10.0587	23.3518	50	0.0267348	0.0326852	0	0
10	300	10	60	10.0587	23.3518	100	0.0267348	0.0326852	0	0
10	300	10	120	10.0587	23.3518	247	0.0267348	0.0326852	0	0
10	300	10	180	10.0587	23.3518	181	0.0267348	0.0326852	0	0
10	300	10	240	10.0587	23.3518	102	0.0267348	0.0326852	0	0
10	300	10	300	10.0587	23.3518	47	0.0267348	0.0326852	0	0
10	300	20	0	13.3972	32.6704	43	0.0446139	0.00899542	0	0
10	300	20	60	13.3972	32.6704	87	0.0446139	0.00899542	0	0
10	300	20	120	13.3972	32.6704	138	0.0446139	0.00899542	0	0
10	300	20	180	13.3972	32.6704	122	0.0446139	0.00899542	0	0
10	300	20	240	13.3972	32.6704	45	0.0446139	0.00899542	0	0
10	300	20	300	13.3972	32.6704	13	0.0446139	0.00899542	0	0
10	300	30	0	21.3961	42.3014	49	0.0491954		0	0
10	300	30	60	21.3961	42.3014	83	0.0491954		0	0
10	300	30	120	21.3961	42.3014	87	0.0491954		0	0
10	300	30	180	21.3961	42.3014	36	0.0491954		0	0
10	300	30	240	21.3961	42.3014	63	0.0491954		0	0
10	300	30	300	21.3961	42.3014	4	0.0491954		0	0
10	300	40	0	30.5958	52.0717	-1	0.0151972		0	0
10	300	40	60	30.5958	52.0717	-1	0.0151972		0	0
10	300	40	120	30.5958	52.0717	-1	0.0151972		0	0
10	300	40	180	30.5958	52.0717	-1	0.0151972		0	0
10	300	40	240	30.5958	52.0717	-1	0.0151972		0	0
10	300	40	300	30.5958	52.0717	-1	0.0151972		0	0
20	0	-40	0	54.852	35.1358	-1		0.00768242	0	0
20	0	-40	60	54.852	35.1358	-1		0.00768242	0	0
20	0	-40	120	54.852	35.1358	-1		0.00768242	0	0
20	0	-40	180	54.852	35.1358	-1		0.00768242	0	0
20	0	-40	240	54.852	35.1358	-1		0.00768242	0	0
20	0	-40	300	54.852	35.1358	-1		0.00768242	0	0
20	0	-30	0	45.6862	27.5091	82		0.0217343	0	0
20	0	-30	60	45.6862	27.5091	127		0.0217343	0	0
20	0	-30	120	45.6862	27.5091	184		0.0217343	0	0
20	0	-30	180	45.6862	27.5091	123		0.0217343	0	0
20	0	-30	240	45.6862	27.5091	37		0.0217343	0	0
20	0	-30	300	45.6862	27.5091	24		0.0217343	0	0
20	0	-20	0	36.9555	21.8856	74	0.00469326	0.0491954	0	0
20	0	-20	60	36.9555	21.8856	153	0.00469326	0.0491954	0	0
20	0	-20	120	36.9555	21.8856	163	0.00469326	0.0491954	0	0
20	0	-20	180	36.9555	21.8856	103	0.00469326	0.0491954	0	0
20	0	-20	240	36.9555	21.8856	37	0.00469326	0.0491954	0	0
20	0	-20	300	36.9555	21.8856	25	0.00469326	0.0491954	0	0
20	0	-10	0	29.055	20.0301	52	0.0169572	0.0661247	0	0
20	0	-10	60	29.055	20.0301	117	0.0169572	0.0661247	0	0
20	0	-10	120	29.055	20.0301	155	0.0169572	0.0661247	0	0
20	0	-10	180	29.055	20.0301	121	0.0169572	0.0661247	0	0
20	0	-10	240	29.055	20.0301	25	0.0169572	0.0661247	0	0
20	0	-10	300	29.055	20.0301	8	0.0169572	0.0661247	0	0
20	0	0	0	22.8622	22.8786	76	0.0378534	0.0378534	0	0
20	0	0	60	22.8622	22.8786	117	0.0378534	0.0378534	0	0
20	0	0	120	22.8622	22.8786	154	0.0378534	0.0378534	0	0
20	0	0	180	22.8622	22.8786	106	0.0378534	0.0378534	0	0
20	0	0	240	22.8622	22.8786	39	0.0378534	0.0378534	0	0
20	0	0	300	22.8622	22.8786	10	0.0378534	0.0378534	0	0
20	0	10	0	20.029	29.0802	91	0.0661247	0.0169572	0	0
20	0	10	60	20.029	29.0802	123	0.0661247	0.0169572	0	0
20	0	10	120	20.029	29.0802	130	0.0661247	0.0169572	0	0
20	0	10	180	20.029	29.0802	65	0.0661247	0.0169572	0	0
20	0	10	240	20.029	29.0802	26	0.0661247	0.0169572	0	0
20	0	10	300	20.029	29.0802	16	0.0661247	0.0169572	0	0
20	0	20	0	21.9008	36.9849	61	0.0491954	0.00469326	0	0
20	0	20	60	21.9008	36.9849	73	0.0491954	0.00469326	0	0
20	0	20	120	21.9008	36.9849	62	0.0491954	0.00469326	0	0
20	0	20	180	21.9008	36.9849	27	0.0491954	0.00469326	0	0
20	0	20	240	21.9008	36.9849	9	0.0491954	0.00469326	0	0
20	0	20	300	21.9008	36.9849	13	0.0491954	0.00469326	0	0
20	0	30	0	27.5341	45.7177	26	0.0217343		0	0
20	0	30	60	27.5341	45.7177	28	0.0217343		0	0
20	0	30	120	27.5341	45.7177	18	0.0217343		0	0
20	0	30	180	27.5341	45.7177	0	0.0217343		1	0
20	0	30	240	27.5341	45.7177	0	0.0217343		1	0
20	0	30	300	27.5341	45.7177	6	0.0217343		0	0
20	0	40	0	35.1655	54.8848	-1	0.00768242		0	0
20	0	40	60	35.1655	54.8848	-1	0.00768242		0	0
20	0	40	120	35.1655	54.8848	-1	0.00768242		0	0
20	0	40	180	35.1655	54.8848	-1	0.00768242		0	0
20	0	40	240	35.1655	54.8848	-1	0.00768242		0	0
20	0	40	300	35.1655	54.8848	-1	0.00768242		0	0
20	30	-40	0	54.852	35.136	-1		0.00768242	0	0
20	30	-40	60	54.852	35.136	-1		0.00768242	0	0
20	30	-40	120	54.852	35.136	-1		0.00768242	0	0
20	30	-40	180	54.852	35.136	-1		0.00768242	0	0
20	30	-40	240	54.852	35.136	-1		0.00768242	0	0
20	30	-40	300	54.852	35.136	-1		0.00768242	0	0
20	30	-30	0	45.6862	27.5093	57		0.0217343	0	0
20	30	-30	60	45.6862	27.5093	84		0.0217343	0	0
20	30	-30	120	45.6862	27.5093	64		0.0217343	0	0
20	30	-30	180	45.6862	27.5093	23		0.0217343	0	0
20	30	-30	240	45.6862	27.5093	0		0.0217343	1	0
20	30	-30	300	45.6862	27.5093	4		0.0217343	0	0
20	30	-20	0	36.9555	21.8858	60	0.00469326	0.0491954	0	0
20	30	-20	60	36.9555	21.8858	101	0.00469326	0.0491954	0	0
20	30	-20	120	36.9555	21.8858	71	0.00469326	0.0491954	0	0
20	30	-20	180	36.9555	21.8858	25	0.00469326	0.0491954	0	0
20	30	-20	240	36.9555	21.8858	0	0.00469326	0.0491954	1	0.000230887
20	30	-20	300	36.9555	21.8858	8	0.00469326	0.0491954	0	0
20	30	-10	0	29.055	20.0304	27	0.0169572	0.0661247	0	0
20	30	-10	60	29.055	20.0304	55	0.0169572	0.0661247	0	0
20	30	-10	120	29.055	20.0304	70	0.0169572	0.0661247	0	0
20	30	-10	180	29.055	20.0304	35	0.0169572	0.0661247	0	0
20	30	-10	240	29.055	20.0304	0	0.0169572	0.0661247	1	0.00112129
20	30	-10	300	29.055	20.0304	16	0.0169572	0.0661247	0	0
20	30	0	0	22.8622	22.8789	49	0.0378534	0.0378534	0	0
20	30	0	60	22.8622	22.8789	81	0.0378534	0.0378534	0	0
20	30	0	120	22.8622	22.8789	62	0.0378534	0.0378534	0	0
20	30	0	180	22.8622	22.8789	30	0.0378534	0.0378534	0	0
20	30	0	240	22.8622	22.8789	0	0.0378534	0.0378534	1	0.00143288
20	30	0	300	22.8622	22.8789	15	0.0378534	0.0378534	0	0
20	30	10	0	20.029	29.0804	62	0.0661247	0.0169572	0	0
20	30	10	60	20.029	29.0804	100	0.0661247	0.0169572	0	0
20	30	10	120	20.029	29.0804	22	0.0661247	0.0169572	0	0
20	30	10	180	20.029	29.0804	5	0.0661247	0.0169572	0	0
20	30	10	240	20.029	29.0804	0	0.0661247	0.0169572	1	0.00112129
20	30	10	300	20.029	29.0804	4	0.0661247	0.0169572	0	0
20	30	20	0	21.9008	36.9851	28	0.0491954	0.00469326	0	0
20	30	20	60	21.9008	36.9851	56	0.0491954	0.00469326	0	0
20	30	20	120	21.9008	36.9851	1	0.0491954	0.00469326	0	0
20	30	20	180	21.9008	36.9851	0	0.0491954	0.00469326	1	0.000230887
20	30	20	240	21.9008	36.9851	0	0.0491954	0.00469326	1	0.000230887
20	30	20	300	21.9008	36.9851	12	0.0491954	0.00469326	0	0
20	30	30	0	27.5341	45.7179	0	0.0217343		1	0
20	30	30	60	27.5341	45.7179	9	0.0217343		0	0
20	30	30	120	27.5341	45.7179	0	0.0217343		1	0
20	30	30	180	27.5341	45.7179	0	0.0217343		1	0
20	30	30	240	27.5341	45.7179	0	0.0217343		1	0
20	30	30	300	27.5341	45.7179	24	0.0217343		0	0
20	30	40	0	35.1655	54.8849	-1	0.00768242		0	0
20	30	40	60	35.1655	54.8849	-1	0.00768242		0	0
20	30	40	120	35.1655	54.8849	-1	0.00768242		0	0
20	30	40	180	35.1655	54.8849	-1	0.00768242		0	0
20	30	40	240	35.1655	54.8849	-1	0.00768242		0	0
20	30	40	300	35.1655	54.8849	-1	0.00768242		0	0
20	60	-40	0	54.852	35.1362	-1		0.00768242	0	0
20	60	-40	60	54.852	35.1362	-1		0.00768242	0	0
20	60	-40	120	54.852	35.1362	-1		0.00768242	0	0
20	60	-40	180	54.852	35.1362	-1		0.00768242	0	0
20	60	-40	240	54.852	35.1362	-1		0.00768242	0	0
20	60	-40	300	54.852	35.1362	-1		0.00768242	0	0
20	60	-30	0	45.6862	27.5096	45		0.0217343	0	0
20	60	-30	60	45.6862	27.5096	14		0.0217343	0	0
20	60	-30	120	45.6862	27.5096	20		0.0217343	0	0
20	60	-30	180	45.6862	27.5096	0		0.0217343	1	0
20	60	-30	240	45.6862	27.5096	0		0.0217343	1	0
20	60	-30	300	45.6862	27.5096	0		0.0217343	1	0
20	60	-20	0	36.9555	21.8862	21	0.00469326	0.0491954	0	0
20	60	-20	60	36.9555	21.8862	19	0.00469326	0.0491954	0	0
20	60	-20	120	36.9555	21.8862	28	0.00469326	0.0491954	0	0
20	60	-20	180	36.9555	21.8862	0	0.00469326	0.0491954	1	0.000230887
20	60	-20	240	36.9555	21.8862	0	0.00469326	0.0491954	1	0.000230887
20	60	-20	300	36.9555	21.8862	15	0.00469326	0.0491954	0	0
20	60	-10	0	29.055	20.0308	27	0.0169572	0.0661247	0	0
20	60	-10	60	29.055	20.0308	9	0.0169572	0.0661247	0	0
20	60	-10	120	29.055	20.0308	40	0.0169572	0.0661247	0	0
20	60	-10	180	29.055	20.0308	0	0.0169572	0.0661247	1	0.00112129
20	60	-10	240	29.055	20.0308	0	0.0169572	0.0661247	1	0.00112129
20	60	-10	300	29.055	20.0308	17	0.0169572	0.0661247	0	0
20	60	0	0	22.8621	22.8792	35	0.0378534	0.0378534	0	0
20	60	0	60	22.8621	22.8792	12	0.0378534	0.0378534	0	0
20	60	0	120	22.8621	22.8792	16	0.0378534	0.0378534	0	0
20	60	0	180	22.8621	22.8792	0	0.0378534	0.0378534	1	0.00143288
20	60	0	240	22.8621	22.8792	0	0.0378534	0.0378534	1	0.00143288
20	60	0	300	22.8621	22.8792	14	0.0378534	0.0378534	0	0
20	60	10	0	20.029	29.0807	20	0.0661247	0.0169572	0	0
20	60	10	60	20.029	29.0807	14	0.0661247	0.0169572	0	0
20	60	10	120	20.029	29.0807	5	0.0661247	0.0169572	0	0
20	60	10	180	20.029	29.0807	0	0.0661247	0.0169572	1	0.00112129
20	60	10	240	20.029	29.0807	0	0.0661247	0.0169572	1	0.00112129
20	60	10	300	20.029	29.0807	2	0.0661247	0.0169572	0	0
20	60	20	0	21.9008	36.9853	15	0.0491954	0.00469326	0	0
20	60	20	60	21.9008	36.9853	8	0.0491954	0.00469326	0	0
20	60	20	120	21.9008	36.9853	0	0.0491954	0.00469326	1	0.000230887
20	60	20	180	21.9008	36.9853	0	0.0491954	0.00469326	1	0.000230887
20	60	20	240	21.9008	36.9853	0	0.0491954	0.00469326	1	0.000230887
20	60	20	300	21.9008	36.9853	18	0.0491954	0.00469326	0	0
20	60	30	0	27.5341	45.718	1	0.0217343		0	0
20	60	30	60	27.5341	45.718	0	0.0217343		1	0
20	60	30	120	27.5341	45.718	0	0.0217343		1	0
20	60	30	180	27.5341	45.718	0	0.0217343		1	0
20	60	30	240	27.5341	45.718	0	0.0217343		1	0
20	60	30	300	27.5341	45.718	21	0.0217343		0	0
20	60	40	0	35.1655	54.885	-1	0.00768242		0	0
20	60	40	60	35.1655	54.885	-1	0.00768242		0	0
20	60	40	120	35.1655	54.885	-1	0.00768242		0	0
20	60	40	180	35.1655	54.885	-1	0.00768242		0	0
20	60	40	240	35.1655	54.885	-1	0.00768242		0	0
20	60	40	300	35.1655	54.885	-1	0.00768242		0	0
20	90	-40	0	54.852	35.1364	-1		0.00768242	0	0
20	90	-40	60	54.852	35.1364	-1		0.00768242	0	0
20	90	-40	120	54.852	35.1364	-1		0.00768242	0	0
20	90	-40	180	54.852	35.1364	-1		0.00768242	0	0
20	90	-40	240	54.852	35.1364	-1		0.00768242	0	0
20	90	-40	300	54.852	35.1364	-1		0.00768242	0	0
20	90	-30	0	45.6862	27.5099	16		0.0217343	0	0
20	90	-30	60	45.6862	27.5099	14		0.0217343	0	0
20	90	-30	120	45.6862	27.5099	0		0.0217343	1	0
20	90	-30	180	45.6862	27.5099	0		0.0217343	1	0
20	90	-30	240	45.6862	27.5099	0		0.0217343	1	0
20	90	-30	300	45.6862	27.5099	0		0.0217343	1	0
20	90	-20	0	36.9555	21.8866	15	0.00469326	0.0491954	0	0
20	90	-20	60	36.9555	21.8866	11	0.00469326	0.0491954	0	0
20	90	-20	120	36.9555	21.8866	0	0.00469326	0.0491954	1	0.000230887
20	90	-20	180	36.9555	21.8866	0	0.00469326	0.0491954	1	0.000230887
20	90	-20	240	36.9555	21.8866	0	0.00469326	0.0491954	1	0.000230887
20	90	-20	300	36.9555	21.8866	17	0.00469326	0.0491954	0	0
20	90	-10	0	29.055	20.0312	20	0.0169572	0.0661247	0	0
20	90	-10	60	29.055	20.0312	12	0.0169572	0.0661247	0	0
20	90	-10	120	29.055	20.0312	0	0.0169572	0.0661247	1	0.00112129
20	90	-10	180	29.055	20.0312	0	0.0169572	0.0661247	1	0.00112129
20	90	-10	240	29.055	20.0312	0	0.0169572	0.0661247	1	0.00112129
20	90	-10	300	29.055	20.0312	25	0.0169572	0.0661247	0	0
20	90	0	0	22.8621	22.8796	14	0.0378534	0.0378534	0	0
20	90	0	60	22.8621	22.8796	13	0.0378534	0.0378534	0	0
20	90	0	120	22.8621	22.8796	0	0.0378534	0.0378534	1	0.00143288
20	90	0	180	22.8621	22.8796	0	0.0378534	0.0378534	1	0.00143288
20	90	0	240	22.8621	22.8796	0	0.0378534	0.0378534	1	0.00143288
20	90	0	300	22.8621	22.8796	13	0.0378534	0.0378534	0	0
20	90	10	0	20.0289	29.081	14	0.0661247	0.0169572	0	0
20	90	10	60	20.0289	29.081	7	0.0661247	0.0169572	0	0
20	90	10	120	20.0289	29.081	0	0.0661247	0.0169572	1	0.00112129
20	90	10	180	20.0289	29.081	0	0.0661247	0.0169572	1	0.00112129
20	90	10	240	20.0289	29.081	0	0.0661247	0.0169572	1	0.00112129
20	90	10	300	20.0289	29.081	3	0.0661247	0.0169572	0	0
20	90	20	0	21.9007	36.9855	15	0.0491954	0.00469326	0	0
20	90	20	60	21.9007	36.9855	6	0.0491954	0.00469326	0	0
20	90	20	120	21.9007	36.9855	0	0.0491954	0.00469326	1	0.000230887
20	90	20	180	21.9007	36.9855	0	0.0491954	0.00469326	1	0.000230887
20	90	20	240	21.9007	36.9855	0	0.0491954	0.00469326	1	0.000230887
20	90	20	300	21.9007	36.9855	18	0.0491954	0.00469326	0	0
20	90	30	0	27.5341	45.7182	0	0.0217343		1	0
20	90	30	60	27.5341	45.7182	0	0.0217343		1	0
20	90	30	120	27.5341	45.7182	0	0.0217343		1	0
20	90	30	180	27.5341	45.7182	0	0.0217343		1	0
20	90	30	240	27.5341	45.7182	0	0.0217343		1	0
20	90	30	300	27.5341	45.7182	23	0.0217343		0	0
20	90	40	0	35.1654	54.8852	-1	0.00768242		0	0
20	90	40	60	35.1654	54.8852	-1	0.00768242		0	0
20	90	40	120	35.1654	54.8852	-1	0.00768242		0	0
20	90	40	180	35.1654	54.8852	-1	0.00768242		0	0
20	90	40	240	35.1654	54.8852	-1	0.00768242		0	0
20	90	40	300	35.1654	54.8852	-1	0.00768242		0	0
20	120	-40	0	54.852	35.1366	-1		0.00768242	0	0
20	120	-40	60	54.852	35.1366	-1		0.00768242	0	0
20	120	-40	120	54.852	35.1366	-1		0.00768242	0	0
20	120	-40	180	54.852	35.1366	-1		0.00768242	0	0
20	120	-40	240	54.852	35.1366	-1		0.00768242	0	0
20	120	-40	300	54.852	35.1366	-1		0.00768242	0	0
20	120	-30	0	45.6861	27.5102	33		0.0217343	0	0
20	120	-30	60	45.6861	27.5102	9		0.0217343	0	0
20	120	-30	120	45.6861	27.5102	0		0.0217343	1	0
20	120	-30	180	45.6861	27.5102	0		0.0217343	1	0
20	120	-30	240	45.6861	27.5102	0		0.0217343	1	0
20	120	-30	300	45.6861	27.5102	7		0.0217343	0	0
20	120	-20	0	36.9555	21.8869	41	0.00469326	0.0491954	0	0
20	120	-20	60	36.9555	21.8869	13	0.00469326	0.0491954	0	0
20	120	-20	120	36.9555	21.8869	0	0.00469326	0.0491954	1	0.000230887
20	120	-20	180	36.9555	21.8869	0	0.00469326	0.0491954	1	0.000230887
20	120	-20	240	36.9555	21.8869	2	0.00469326	0.0491954	0	0
20	120	-20	300	36.9555	21.8869	31	0.00469326	0.0491954	0	0
20	120	-10	0	29.0549	20.0315	26	0.0169572	0.0661247	0	0
20	120	-10	60	29.0549	20.0315	7	0.0169572	0.0661247	0	0
20	120	-10	120	29.0549	20.0315	0	0.0169572	0.0661247	1	0.00112129
20	120	-10	180	29.0549	20.0315	0	0.0169572	0.0661247	1	0.00112129
20	120	-10	240	29.0549	20.0315	21	0.0169572	0.0661247	0	0
20	120	-10	300	29.0549	20.0315	24	0.0169572	0.0661247	0	0
20	120	0	0	22.862	22.8799	27	0.0378534	0.0378534	0	0
20	120	0	60	22.862	22.8799	3	0.0378534	0.0378534	0	0
20	120	0	120	22.862	22.8799	0	0.0378534	0.0378534	1	0.00143288
20	120	0	180	22.862	22.8799	0	0.0378534	0.0378534	1	0.00143288
20	120	0	240	22.862	22.8799	31	0.0378534	0.0378534	0	0
20	120	0	300	22.862	22.8799	16	0.0378534	0.0378534	0	0
20	120	10	0	20.0289	29.0812	72	0.0661247	0.0169572	0	0
20	120	10	60	20.0289	29.0812	4	0.0661247	0.0169572	0	0
20	120	10	120	20.0289	29.0812	0	0.0661247	0.0169572	1	0.00112129
20	120	10	180	20.0289	29.0812	0	0.0661247	0.0169572	1	0.00112129
20	120	10	240	20.0289	29.0812	11	0.0661247	0.0169572	0	0
20	120	10	300	20.0289	29.0812	26	0.0661247	0.0169572	0	0
20	120	20	0	21.9007	36.9857	26	0.0491954	0.00469326	0	0
20	120	20	60	21.9007	36.9857	10	0.0491954	0.00469326	0	0
20	120	20	120	21.9007	36.9857	0	0.0491954	0.00469326	1	0.000230887
20	120	20	180	21.9007	36.9857	0	0.0491954	0.00469326	1	0.000230887
20	120	20	240	21.9007	36.9857	9	0.0491954	0.00469326	0	0
20	120	20	300	21.9007	36.9857	22	0.0491954	0.00469326	0	0
20	120	30	0	27.534	45.7184	1	0.0217343		0	0
20	120	30	60	27.534	45.7184	0	0.0217343		1	0
20	120	30	120	27.534	45.7184	0	0.0217343		1	0
20	120	30	180	27.534	45.7184	0	0.0217343		1	0
20	120	30	240	27.534	45.7184	21	0.0217343		0	0
20	120	30	300	27.534	45.7184	19	0.0217343		0	0
20	120	40	0	35.1654	54.8853	-1	0.00768242		0	0
20	120	40	60	35.1654	54.8853	-1	0.00768242		0	0
20	120	40	120	35.1654	54.8853	-1	0.00768242		0	0
20	120	40	180	35.1654	54.8853	-1	0.00768242		0	0
20	120	40	240	35.1654	54.8853	-1	0.00768242		0	0
20	120	40	300	35.1654	54.8853	-1	0.00768242		0	0
20	150	-40	0	54.852	35.1367	-1		0.00768242	0	0
20	150	-40	60	54.852	35.1367	-1		0.00768242	0	0
20	150	-40	120	54.852	35.1367	-1		0.00768242	0	0
20	150	-40	180	54.852	35.1367	-1		0.00768242	0	0
20	150	-40	240	54.852	35.1367	-1		0.00768242	0	0
20	150	-40	300	54.852	35.1367	-1		0.00768242	0	0
20	150	-30	0	45.6861	27.5103	59		0.0217343	0	0
20	150	-30	60	45.6861	27.5103	8		0.0217343	0	0
20	150	-30	120	45.6861	27.5103	0		0.0217343	1	0
20	150	-30	180	45.6861	27.5103	0		0.0217343	1	0
20	150	-30	240	45.6861	27.5103	2		0.0217343	0	0
20	150	-30	300	45.6861	27.5103	38		0.0217343	0	0
20	150	-20	0	36.9554	21.887	74	0.00469326	0.0491954	0	0
20	150	-20	60	36.9554	21.887	17	0.00469326	0.0491954	0	0
20	150	-20	120	36.9554	21.887	0	0.00469326	0.0491954	1	0.000230887
20	150	-20	180	36.9554	21.887	0	0.00469326	0.0491954	1	0.000230887
20	150	-20	240	36.9554	21.887	39	0.00469326	0.0491954	0	0
20	150	-20	300	36.9554	21.887	77	0.00469326	0.0491954	0	0
20	150	-10	0	29.0549	20.0317	36	0.0169572	0.0661247	0	0
20	150	-10	60	29.0549	20.0317	8	0.0169572	0.0661247	0	0
20	150	-10	120	29.0549	20.0317	0	0.0169572	0.0661247	1	0.00112129
20	150	-10	180	29.0549	20.0317	1	0.0169572	0.0661247	0	0
20	150	-10	240	29.0549	20.0317	65	0.0169572	0.0661247	0	0
20	150	-10	300	29.0549	20.0317	55	0.0169572	0.0661247	0	0
20	150	0	0	22.862	22.88	58	0.0378534	0.0378534	0	0
20	150	0	60	22.862	22.88	3	0.0378534	0.0378534	0	0
20	150	0	120	22.862	22.88	0	0.0378534	0.0378534	1	0.00143288
20	150	0	180	22.862	22.88	4	0.0378534	0.0378534	0	0
20	150	0	240	22.862	22.88	37	0.0378534	0.0378534	0	0
20	150	0	300	22.862	22.88	50	0.0378534	0.0378534	0	0
20	150	10	0	20.0288	29.0813	70	0.0661247	0.0169572	0	0
20	150	10	60	20.0288	29.0813	15	0.0661247	0.0169572	0	0
20	150	10	120	20.0288	29.0813	0	0.0661247	0.0169572	1	0.00112129
20	150	10	180	20.0288	29.0813	0	0.0661247	0.0169572	1	0.00112129
20	150	10	240	20.0288	29.0813	38	0.0661247	0.0169572	0	0
20	150	10	300	20.0288	29.0813	68	0.0661247	0.0169572	0	0
20	150	20	0	21.9006	36.9858	50	0.0491954	0.00469326	0	0
20	150	20	60	21.9006	36.9858	14	0.0491954	0.00469326	0	0
20	150	20	120	21.9006	36.9858	0	0.0491954	0.00469326	1	0.000230887
20	150	20	180	21.9006	36.9858	1	0.0491954	0.00469326	0	0
20	150	20	240	21.9006	36.9858	42	0.0491954	0.00469326	0	0
20	150	20	300	21.9006	36.9858	72	0.0491954	0.00469326	0	0
20	150	30	0	27.534	45.7184	14	0.0217343		0	0
20	150	30	60	27.534	45.7184	1	0.0217343		0	0
20	150	30	120	27.534	45.7184	0	0.0217343		1	0
20	150	30	180	27.534	45.7184	2	0.0217343		0	0
20	150	30	240	27.534	45.7184	52	0.0217343		0	0
20	150	30	300	27.534	45.7184	48	0.0217343		0	0
20	150	40	0	35.1654	54.8854	-1	0.00768242		0	0
20	150	40	60	35.1654	54.8854	-1	0.00768242		0	0
20	150	40	120	35.1654	54.8854	-1	0.00768242		0	0
20	150	40	180	35.1654	54.8854	-1	0.00768242		0	0
20	150	40	240	35.1654	54.8854	-1	0.00768242		0	0
20	150	40	300	35.1654	54.8854	-1	0.00768242		0	0
20	180	-40	0	54.852	35.1367	-1		0.00768242	0	0
20	180	-40	60	54.852	35.1367	-1		0.00768242	0	0
20	180	-40	120	54.852	35.1367	-1		0.00768242	0	0
20	180	-40	180	54.852	35.1367	-1		0.00768242	0	0
20	180	-40	240	54.852	35.1367	-1		0.00768242	0	0
20	180	-40	300	54.852	35.1367	-1		0.00768242	0	0
20	180	-30	0	45.6861	27.5102	74		0.0217343	0	0
20	180	-30	60	45.6861	27.5102	15		0.0217343	0	0
20	180	-30	120	45.6861	27.5102	6		0.0217343	0	0
20	180	-30	180	45.6861	27.5102	14		0.0217343	0	0
20	180	-30	240	45.6861	27.5102	46		0.0217343	0	0
20	180	-30	300	45.6861	27.5102	66		0.0217343	0	0
20	180	-20	0	36.9554	21.8869	83	0.00469326	0.0491954	0	0
20	180	-20	60	36.9554	21.8869	14	0.00469326	0.0491954	0	0
20	180	-20	120	36.9554	21.8869	10	0.00469326	0.0491954	0	0
20	180	-20	180	36.9554	21.8869	51	0.00469326	0.0491954	0	0
20	180	-20	240	36.9554	21.8869	104	0.00469326	0.0491954	0	0
20	180	-20	300	36.9554	21.8869	93	0.00469326	0.0491954	0	0
20	180	-10	0	29.0549	20.0316	96	0.0169572	0.0661247	0	0
20	180	-10	60	29.0549	20.0316	16	0.0169572	0.0661247	0	0
20	180	-10	120	29.0549	20.0316	2	0.0169572	0.0661247	0	0
20	180	-10	180	29.0549	20.0316	80	0.0169572	0.0661247	0	0
20	180	-10	240	29.0549	20.0316	125	0.0169572	0.0661247	0	0
20	180	-10	300	29.0549	20.0316	98	0.0169572	0.0661247	0	0
20	180	0	0	22.862	22.8799	94	0.0378534	0.0378534	0	0
20	180	0	60	22.862	22.8799	18	0.0378534	0.0378534	0	0
20	180	0	120	22.862	22.8799	11	0.0378534	0.0378534	0	0
20	180	0	180	22.862	22.8799	71	0.0378534	0.0378534	0	0
20	180	0	240	22.862	22.8799	118	0.0378534	0.0378534	0	0
20	180	0	300	22.862	22.8799	86	0.0378534	0.0378534	0	0
20	180	10	0	20.0288	29.0812	89	0.0661247	0.0169572	0	0
20	180	10	60	20.0288	29.0812	22	0.0661247	0.0169572	0	0
20	180	10	120	20.0288	29.0812	13	0.0661247	0.0169572	0	0
20	180	10	180	20.0288	29.0812	65	0.0661247	0.0169572	0	0
20	180	10	240	20.0288	29.0812	105	0.0661247	0.0169572	0	0
20	180	10	300	20.0288	29.0812	98	0.0661247	0.0169572	0	0
20	180	20	0	21.9006	36.9857	60	0.0491954	0.00469326	0	0
20	180	20	60	21.9006	36.9857	15	0.0491954	0.00469326	0	0
20	180	20	120	21.9006	36.9857	7	0.0491954	0.00469326	0	0
20	180	20	180	21.9006	36.9857	69	0.0491954	0.00469326	0	0
20	180	20	240	21.9006	36.9857	134	0.0491954	0.00469326	0	0
20	180	20	300	21.9006	36.9857	78	0.0491954	0.00469326	0	0
20	180	30	0	27.534	45.7184	29	0.0217343		0	0
20	180	30	60	27.534	45.7184	17	0.0217343		0	0
20	180	30	120	27.534	45.7184	18	0.0217343		0	0
20	180	30	180	27.534	45.7184	82	0.0217343		0	0
20	180	30	240	27.534	45.7184	90	0.0217343		0	0
20	180	30	300	27.534	45.7184	54	0.0217343		0	0
20	180	40	0	35.1654	54.8853	-1	0.00768242		0	0
20	180	40	60	35.1654	54.8853	-1	0.00768242		0	0
20	180	40	120	35.1654	54.8853	-1	0.00768242		0	0
20	180	40	180	35.1654	54.8853	-1	0.00768242		0	0
20	180	40	240	35.1654	54.8853	-1	0.00768242		0	0
20	180	40	300	35.1654	54.8853	-1	0.00768242		0	0
20	210	-40	0	54.852	35.1365	-1		0.00768242	0	0
20	210	-40	60	54.852	35.1365	-1		0.00768242	0	0
20	210	-40	120	54.852	35.1365	-1		0.00768242	0	0
20	210	-40	180	54.852	35.1365	-1		0.00768242	0	0
20	210	-40	240	54.852	35.1365	-1		0.00768242	0	0
20	210	-40	300	54.852	35.1365	-1		0.00768242	0	0
20	210	-30	0	45.6861	27.51	104		0.0217343	0	0
20	210	-30	60	45.6861	27.51	28		0.0217343	0	0
20	210	-30	120	45.6861	27.51	44		0.0217343	0	0
20	210	-30	180	45.6861	27.51	71		0.0217343	0	0
20	210	-30	240	45.6861	27.51	131		0.0217343	0	0
20	210	-30	300	45.6861	27.51	91		0.0217343	0	0
20	210	-20	0	36.9554	21.8867	110	0.00469326	0.0491954	0	0
20	210	-20	60	36.9554	21.8867	35	0.00469326	0.0491954	0	0
20	210	-20	120	36.9554	21.8867	58	0.00469326	0.0491954	0	0
20	210	-20	180	36.9554	21.8867	71	0.00469326	0.0491954	0	0
20	210	-20	240	36.9554	21.8867	134	0.00469326	0.0491954	0	0
20	210	-20	300	36.9554	21.8867	125	0.00469326	0.0491954	0	0
20	210	-10	0	29.0549	20.0313	112	0.0169572	0.0661247	0	0
20	210	-10	60	29.0549	20.0313	51	0.0169572	0.0661247	0	0
20	210	-10	120	29.0549	20.0313	93	0.0169572	0.0661247	0	0
20	210	-10	180	29.0549	20.0313	127	0.0169572	0.0661247	0	0
20	210	-10	240	29.0549	20.0313	147	0.0169572	0.0661247	0	0
20	210	-10	300	29.0549	20.0313	112	0.0169572	0.0661247	0	0
20	210	0	0	22.862	22.8797	111	0.0378534	0.0378534	0	0
20	210	0	60	22.862	22.8797	59	0.0378534	0.0378534	0	0
20	210	0	120	22.862	22.8797	98	0.0378534	0.0378534	0	0
20	210	0	180	22.862	22.8797	126	0.0378534	0.0378534	0	0
20	210	0	240	22.862	22.8797	165	0.0378534	0.0378534	0	0
20	210	0	300	22.862	22.8797	115	0.0378534	0.0378534	0	0
20	210	10	0	20.0288	29.0811	68	0.0661247	0.0169572	0	0
20	210	10	60	20.0288	29.0811	49	0.0661247	0.0169572	0	0
20	210	10	120	20.0288	29.0811	90	0.0661247	0.0169572	0	0
20	210	10	180	20.0288	29.0811	91	0.0661247	0.0169572	0	0
20	210	10	240	20.0288	29.0811	164	0.0661247	0.0169572	0	0
20	210	10	300	20.0288	29.0811	115	0.0661247	0.0169572	0	0
20	210	20	0	21.9006	36.9856	47	0.0491954	0.00469326	0	0
20	210	20	60	21.9006	36.9856	57	0.0491954	0.00469326	0	0
20	210	20	120	21.9006	36.9856	65	0.0491954	0.00469326	0	0
20	210	20	180	21.9006	36.9856	94	0.0491954	0.00469326	0	0
20	210	20	240	21.9006	36.9856	128	0.0491954	0.00469326	0	0
20	210	20	300	21.9006	36.9856	82	0.0491954	0.00469326	0	0
20	210	30	0	27.534	45.7183	53	0.0217343		0	0
20	210	30	60	27.534	45.7183	59	0.0217343		0	0
20	210	30	120	27.534	45.7183	110	0.0217343		0	0
20	210	30	180	27.534	45.7183	82	0.0217343		0	0
20	210	30	240	27.534	45.7183	125	0.0217343		0	0
20	210	30	300	27.534	45.7183	57	0.0217343		0	0
20	210	40	0	35.1654	54.8852	-1	0.00768242		0	0
20	210	40	60	35.1654	54.8852	-1	0.00768242		0	0
20	210	40	120	35.1654	54.8852	-1	0.00768242		0	0
20	210	40	180	35.1654	54.8852	-1	0.00768242		0	0
20	210	40	240	35.1654	54.8852	-1	0.00768242		0	0
20	210	40	300	35.1654	54.8852	-1	0.00768242		0	0
20	240	-40	0	54.852	35.1363	-1		0.00768242	0	0
20	240	-40	60	54.852	35.1363	-1		0.00768242	0	0
20	240	-40	120	54.852	35.1363	-1		0.00768242	0	0
20	240	-40	180	54.852	35.1363	-1		0.00768242	0	0
20	240	-40	240	54.852	35.1363	-1		0.00768242	0	0
20	240	-40	300	54.852	35.1363	-1		0.00768242	0	0
20	240	-30	0	45.6861	27.5097	110		0.0217343	0	0
20	240	-30	60	45.6861	27.5097	78		0.0217343	0	0
20	240	-30	120	45.6861	27.5097	71		0.0217343	0	0
20	240	-30	180	45.6861	27.5097	115		0.0217343	0	0
20	240	-30	240	45.6861	27.5097	172		0.0217343	0	0
20	240	-30	300	45.6861	27.5097	167		0.0217343	0	0
20	240	-20	0	36.9554	21.8863	121	0.00469326	0.0491954	0	0
20	240	-20	60	36.9554	21.8863	93	0.00469326	0.0491954	0	0
20	240	-20	120	36.9554	21.8863	65	0.00469326	0.0491954	0	0
20	240	-20	180	36.9554	21.8863	131	0.00469326	0.0491954	0	0
20	240	-20	240	36.9554	21.8863	161	0.00469326	0.0491954	0	0
20	240	-20	300	36.9554	21.8863	146	0.00469326	0.0491954	0	0
20	240	-10	0	29.0549	20.0309	141	0.0169572	0.0661247	0	0
20	240	-10	60	29.0549	20.0309	118	0.0169572	0.0661247	0	0
20	240	-10	120	29.0549	20.0309	103	0.0169572	0.0661247	0	0
20	240	-10	180	29.0549	20.0309	140	0.0169572	0.0661247	0	0
20	240	-10	240	29.0549	20.0309	157	0.0169572	0.0661247	0	0
20	240	-10	300	29.0549	20.0309	169	0.0169572	0.0661247	0	0
20	240	0	0	22.862	22.8793	145	0.0378534	0.0378534	0	0
20	240	0	60	22.862	22.8793	103	0.0378534	0.0378534	0	0
20	240	0	120	22.862	22.8793	100	0.0378534	0.0378534	0	0
20	240	0	180	22.862	22.8793	142	0.0378534	0.0378534	0	0
20	240	0	240	22.862	22.8793	219	0.0378534	0.0378534	0	0
20	240	0	300	22.862	22.8793	196	0.0378534	0.0378534	0	0
20	240	10	0	20.0288	29.0808	71	0.0661247	0.0169572	0	0
20	240	10	60	20.0288	29.0808	105	0.0661247	0.0169572	0	0
20	240	10	120	20.0288	29.0808	103	0.0661247	0.0169572	0	0
20	240	10	180	20.0288	29.0808	156	0.0661247	0.0169572	0	0
20	240	10	240	20.0288	29.0808	190	0.0661247	0.0169572	0	0
20	240	10	300	20.0288	29.0808	149	0.0661247	0.0169572	0	0
20	240	20	0	21.9006	36.9854	56	0.0491954	0.00469326	0	0
20	240	20	60	21.9006	36.9854	89	0.0491954	0.00469326	0	0
20	240	20	120	21.9006	36.9854	85	0.0491954	0.00469326	0	0
20	240	20	180	21.9006	36.9854	152	0.0491954	0.00469326	0	0
20	240	20	240	21.9006	36.9854	129	0.0491954	0.00469326	0	0
20	240	20	300	21.9006	36.9854	81	0.0491954	0.00469326	0	0
20	240	30	0	27.534	45.7181	49	0.0217343		0	0
20	240	30	60	27.534	45.7181	122	0.0217343		0	0
20	240	30	120	27.534	45.7181	77	0.0217343		0	0
20	240	30	180	27.534	45.7181	109	0.0217343		0	0
20	240	30	240	27.534	45.7181	69	0.0217343		0	0
20	240	30	300	27.534	45.7181	46	0.0217343		0	0
20	240	40	0	35.1654	54.8851	-1	0.00768242		0	0
20	240	40	60	35.1654	54.8851	-1	0.00768242		0	0
20	240	40	120	35.1654	54.8851	-1	0.00768242		0	0
20	240	40	180	35.1654	54.8851	-1	0.00768242		0	0
20	240	40	240	35.1654	54.8851	-1	0.00768242		0	0
20	240	40	300	35.1654	54.8851	-1	0.00768242		0	0
20	270	-40	0	54.852	35.136	-1		0.00768242	0	0
20	270	-40	60	54.852	35.136	-1		0.00768242	0	0
20	270	-40	120	54.852	35.136	-1		0.00768242	0	0
20	270	-40	180	54.852	35.136	-1		0.00768242	0	0
20	270	-40	240	54.852	35.136	-1		0.00768242	0	0
20	270	-40	300	54.852	35.136	-1		0.00768242	0	0
20	270	-30	0	45.6861	27.5094	91		0.0217343	0	0
20	270	-30	60	45.6861	27.5094	93		0.0217343	0	0
20	270	-30	120	45.6861	27.5094	140		0.0217343	0	0
20	270	-30	180	45.6861	27.5094	274		0.0217343	0	0
20	270	-30	240	45.6861	27.5094	179		0.0217343	0	0
20	270	-30	300	45.6861	27.5094	102		0.0217343	0	0
20	270	-20	0	36.9555	21.8859	157	0.00469326	0.0491954	0	0
20	270	-20	60	36.9555	21.8859	137	0.00469326	0.0491954	0	0
20	270	-20	120	36.9555	21.8859	231	0.00469326	0.0491954	0	0
20	270	-20	180	36.9555	21.8859	283	0.00469326	0.0491954	0	0
20	270	-20	240	36.9555	21.8859	181	0.00469326	0.0491954	0	0
20	270	-20	300	36.9555	21.8859	161	0.00469326	0.0491954	0	0
20	270	-10	0	29.0549	20.0305	150	0.0169572	0.0661247	0	0
20	270	-10	60	29.0549	20.0305	157	0.0169572	0.0661247	0	0
20	270	-10	120	29.0549	20.0305	186	0.0169572	0.0661247	0	0
20	270	-10	180	29.0549	20.0305	295	0.0169572	0.0661247	0	0
20	270	-10	240	29.0549	20.0305	227	0.0169572	0.0661247	0	0
20	270	-10	300	29.0549	20.0305	163	0.0169572	0.0661247	0	0
20	270	0	0	22.862	22.879	120	0.0378534	0.0378534	0	0
20	270	0	60	22.862	22.879	111	0.0378534	0.0378534	0	0
20	270	0	120	22.862	22.879	177	0.0378534	0.0378534	0	0
20	270	0	180	22.862	22.879	267	0.0378534	0.0378534	0	0
20	270	0	240	22.862	22.879	197	0.0378534	0.0378534	0	0
20	270	0	300	22.862	22.879	145	0.0378534	0.0378534	0	0
20	270	10	0	20.0289	29.0805	105	0.0661247	0.0169572	0	0
20	270	10	60	20.0289	29.0805	121	0.0661247	0.0169572	0	0
20	270	10	120	20.0289	29.0805	203	0.0661247	0.0169572	0	0
20	270	10	180	20.0289	29.0805	303	0.0661247	0.0169572	0	0
20	270	10	240	20.0289	29.0805	155	0.0661247	0.0169572	0	0
20	270	10	300	20.0289	29.0805	113	0.0661247	0.0169572	0	0
20	270	20	0	21.9007	36.9851	58	0.0491954	0.00469326	0	0
20	270	20	60	21.9007	36.9851	126	0.0491954	0.00469326	0	0
20	270	20	120	21.9007	36.9851	144	0.0491954	0.00469326	0	0
20	270	20	180	21.9007	36.9851	248	0.0491954	0.00469326	0	0
20	270	20	240	21.9007	36.9851	137	0.0491954	0.00469326	0	0
20	270	20	300	21.9007	36.9851	66	0.0491954	0.00469326	0	0
20	270	30	0	27.534	45.7179	78	0.0217343		0	0
20	270	30	60	27.534	45.7179	71	0.0217343		0	0
20	270	30	120	27.534	45.7179	94	0.0217343		0	0
20	270	30	180	27.534	45.7179	206	0.0217343		0	0
20	270	30	240	27.534	45.7179	50	0.0217343		0	0
20	270	30	300	27.534	45.7179	30	0.0217343		0	0
20	270	40	0	35.1654	54.8849	-1	0.00768242		0	0
20	270	40	60	35.1654	54.8849	-1	0.00768242		0	0
20	270	40	120	35.1654	54.8849	-1	0.00768242		0	0
20	270	40	180	35.1654	54.8849	-1	0.00768242		0	0
20	270	40	240	35.1654	54.8849	-1	0.00768242		0	0
20	270	40	300	35.1654	54.8849	-1	0.00768242		0	0
20	300	-40	0	54.852	35.1358	-1		0.00768242	0	0
20	300	-40	60	54.852	35.1358	-1		0.00768242	0	0
20	300	-40	120	54.852	35.1358	-1		0.00768242	0	0
20	300	-40	180	54.852	35.1358	-1		0.00768242	0	0
20	300	-40	240	54.852	35.1358	-1		0.00768242	0	0
20	300	-40	300	54.852	35.1358	-1		0.00768242	0	0
20	300	-30	0	45.6862	27.5092	64		0.0217343	0	0
20	300	-30	60	45.6862	27.5092	105		0.0217343	0	0
20	300	-30	120	45.6862	27.5092	269		0.0217343	0	0
20	300	-30	180	45.6862	27.5092	179		0.0217343	0	0
20	300	-30	240	45.6862	27.5092	270		0.0217343	0	0
20	300	-30	300	45.6862	27.5092	138		0.0217343	0	0
20	300	-20	0	36.9555	21.8856	100	0.00469326	0.0491954	0	0
20	300	-20	60	36.9555	21.8856	161	0.00469326	0.0491954	0	0
20	300	-20	120	36.9555	21.8856	378	0.00469326	0.0491954	0	0
20	300	-20	180	36.9555	21.8856	233	0.00469326	0.0491954	0	0
20	300	-20	240	36.9555	21.8856	273	0.00469326	0.0491954	0	0
20	300	-20	300	36.9555	21.8856	157	0.00469326	0.0491954	0	0
20	300	-10	0	29.055	20.0302	184	0.0169572	0.0661247	0	0
20	300	-10	60	29.055	20.0302	186	0.0169572	0.0661247	0	0
20	300	-10	120	29.055	20.0302	296	0.0169572	0.0661247	0	0
20	300	-10	180	29.055	20.0302	180	0.0169572	0.0661247	0	0
20	300	-10	240	29.055	20.0302	291	0.0169572	0.0661247	0	0
20	300	-10	300	29.055	20.0302	157	0.0169572	0.0661247	0	0
20	300	0	0	22.8621	22.8787	108	0.0378534	0.0378534	0	0
20	300	0	60	22.8621	22.8787	138	0.0378534	0.0378534	0	0
20	300	0	120	22.8621	22.8787	313	0.0378534	0.0378534	0	0
20	300	0	180	22.8621	22.8787	175	0.0378534	0.0378534	0	0
20	300	0	240	22.8621	22.8787	243	0.0378534	0.0378534	0	0
20	300	0	300	22.8621	22.8787	140	0.0378534	0.0378534	0	0
20	300	10	0	20.0289	29.0802	96	0.0661247	0.0169572	0	0
20	300	10	60	20.0289	29.0802	153	0.0661247	0.0169572	0	0
20	300	10	120	20.0289	29.0802	334	0.0661247	0.0169572	0	0
20	300	10	180	20.0289	29.0802	168	0.0661247	0.0169572	0	0
20	300	10	240	20.0289	29.0802	239	0.0661247	0.0169572	0	0
20	300	10	300	20.0289	29.0802	91	0.0661247	0.0169572	0	0
20	300	20	0	21.9007	36.985	99	0.0491954	0.00469326	0	0
20	300	20	60	21.9007	36.985	123	0.0491954	0.00469326	0	0
20	300	20	120	21.9007	36.985	207	0.0491954	0.00469326	0	0
20	300	20	180	21.9007	36.985	101	0.0491954	0.00469326	0	0
20	300	20	240	21.9007	36.985	166	0.0491954	0.00469326	0	0
20	300	20	300	21.9007	36.985	51	0.0491954	0.00469326	0	0
20	300	30	0	27.5341	45.7178	79	0.0217343		0	0
20	300	30	60	27.5341	45.7178	66	0.0217343		0	0
20	300	30	120	27.5341	45.7178	221	0.0217343		0	0
20	300	30	180	27.5341	45.7178	29	0.0217343		0	0
20	300	30	240	27.5341	45.7178	176	0.0217343		0	0
20	300	30	300	27.5341	45.7178	22	0.0217343		0	0
20	300	40	0	35.1654	54.8848	-1	0.00768242		0	0
20	300	40	60	35.1654	54.8848	-1	0.00768242		0	0
20	300	40	120	35.1654	54.8848	-1	0.00768242		0	0
20	300	40	180	35.1654	54.8848	-1	0.00768242		0	0
20	300	40	240	35.1654	54.8848	-1	0.00768242		0	0
20	300	40	300	35.1654	54.8848	-1	0.00768242		0	0
20	330	-40	0	54.852	35.1357	-1		0.00768242	0	0
20	330	-40	60	54.852	35.1357	-1		0.00768242	0	0
20	330	-40	120	54.852	35.1357	-1		0.00768242	0	0
20	330	-40	180	54.852	35.1357	-1		0.00768242	0	0
20	330	-40	240	54.852	35.1357	-1		0.00768242	0	0
20	330	-40	300	54.852	35.1357	-1		0.00768242	0	0
20	330	-30	0	45.6862	27.509	82		0.0217343	0	0
20	330	-30	60	45.6862	27.509	136		0.0217343	0	0
20	330	-30	120	45.6862	27.509	209		0.0217343	0	0
20	330	-30	180	45.6862	27.509	249		0.0217343	0	0
20	330	-30	240	45.6862	27.509	143		0.0217343	0	0
20	330	-30	300	45.6862	27.509	73		0.0217343	0	0
20	330	-20	0	36.9555	21.8855	106	0.00469326	0.0491954	0	0
20	330	-20	60	36.9555	21.8855	162	0.00469326	0.0491954	0	0
20	330	-20	120	36.9555	21.8855	216	0.00469326	0.0491954	0	0
20	330	-20	180	36.9555	21.8855	312	0.00469326	0.0491954	0	0
20	330	-20	240	36.9555	21.8855	175	0.00469326	0.0491954	0	0
20	330	-20	300	36.9555	21.8855	75	0.00469326	0.0491954	0	0
20	330	-10	0	29.055	20.03	106	0.0169572	0.0661247	0	0
20	330	-10	60	29.055	20.03	142	0.0169572	0.0661247	0	0
20	330	-10	120	29.055	20.03	178	0.0169572	0.0661247	0	0
20	330	-10	180	29.055	20.03	286	0.0169572	0.0661247	0	0
20	330	-10	240	29.055	20.03	160	0.0169572	0.0661247	0	0
20	330	-10	300	29.055	20.03	69	0.0169572	0.0661247	0	0
20	330	0	0	22.8621	22.8786	116	0.0378534	0.0378534	0	0
20	330	0	60	22.8621	22.8786	109	0.0378534	0.0378534	0	0
20	330	0	120	22.8621	22.8786	177	0.0378534	0.0378534	0	0
20	330	0	180	22.8621	22.8786	241	0.0378534	0.0378534	0	0
20	330	0	240	22.8621	22.8786	129	0.0378534	0.0378534	0	0
20	330	0	300	22.8621	22.8786	68	0.0378534	0.0378534	0	0
20	330	10	0	20.029	29.0801	72	0.0661247	0.0169572	0	0
20	330	10	60	20.029	29.0801	121	0.0661247	0.0169572	0	0
20	330	10	120	20.029	29.0801	171	0.0661247	0.0169572	0	0
20	330	10	180	20.029	29.0801	268	0.0661247	0.0169572	0	0
20	330	10	240	20.029	29.0801	91	0.0661247	0.0169572	0	0
20	330	10	300	20.029	29.0801	30	0.0661247	0.0169572	0	0
20	330	20	0	21.9008	36.9849	89	0.0491954	0.00469326	0	0
20	330	20	60	21.9008	36.9849	118	0.0491954	0.00469326	0	0
20	330	20	120	21.9008	36.9849	120	0.0491954	0.00469326	0	0
20	330	20	180	21.9008	36.9849	181	0.0491954	0.00469326	0	0
20	330	20	240	21.9008	36.9849	59	0.0491954	0.00469326	0	0
20	330	20	300	21.9008	36.9849	39	0.0491954	0.00469326	0	0
20	330	30	0	27.5341	45.7177	71	0.0217343		0	0
20	330	30	60	27.5341	45.7177	43	0.0217343		0	0
20	330	30	120	27.5341	45.7177	42	0.0217343		0	0
20	330	30	180	27.5341	45.7177	146	0.0217343		0	0
20	330	30	240	27.5341	45.7177	12	0.0217343		0	0
20	330	30	300	27.5341	45.7177	12	0.0217343		0	0
20	330	40	0	35.1655	54.8847	-1	0.00768242		0	0
20	330	40	60	35.1655	54.8847	-1	0.00768242		0	0
20	330	40	120	35.1655	54.8847	-1	0.00768242		0	0
20	330	40	180	35.1655	54.8847	-1	0.00768242		0	0
20	330	40	240	35.1655	54.8847	-1	0.00768242		0	0
20	330	40	300	35.1655	54.8847	-1	0.00768242		0	0
30	0	-20	0	43.1876	31.2859	109		0.0128506	0	0
30	0	-20	60	43.1876	31.2859	126		0.0128506	0	0
30	0	-20	120	43.1876	31.2859	159		0.0128506	0	0
30	0	-20	180	43.1876	31.2859	117		0.0128506	0	0
30	0	-20	240	43.1876	31.2859	47		0.0128506	0	0
30	0	-20	300	43.1876	31.2859	29		0.0128506	0	0
30	0	-10	0	36.6582	30.0201	103	0.00469326	0.0151972	0	0
30	0	-10	60	36.6582	30.0201	128	0.00469326	0.0151972	0	0
30	0	-10	120	36.6582	30.0201	168	0.00469326	0.0151972	0	0
30	0	-10	180	36.6582	30.0201	116	0.00469326	0.0151972	0	0
30	0	-10	240	36.6582	30.0201	46	0.00469326	0.0151972	0	0
30	0	-10	300	36.6582	30.0201	15	0.00469326	0.0151972	0	0
30	0	0	0	31.9763	31.9939	107	0.0128506	0.0128506	0	0
30	0	0	60	31.9763	31.9939	127	0.0128506	0.0128506	0	0
30	0	0	120	31.9763	31.9939	135	0.0128506	0.0128506	0	0
30	0	0	180	31.9763	31.9939	132	0.0128506	0.0128506	0	0
30	0	0	240	31.9763	31.9939	44	0.0128506	0.0128506	0	0
30	0	0	300	31.9763	31.9939	21	0.0128506	0.0128506	0	0
30	0	10	0	30.0191	36.6881	109	0.0151972	0.00469326	0	0
30	0	10	60	30.0191	36.6881	119	0.0151972	0.00469326	0	0
30	0	10	120	30.0191	36.6881	100	0.0151972	0.00469326	0	0
30	0	10	180	30.0191	36.6881	94	0.0151972	0.00469326	0	0
30	0	10	240	30.0191	36.6881	24	0.0151972	0.00469326	0	0
30	0	10	300	30.0191	36.6881	12	0.0151972	0.00469326	0	0
30	0	20	0	31.3018	43.2252	60	0.0128506		0	0
30	0	20	60	31.3018	43.2252	83	0.0128506		0	0
30	0	20	120	31.3018	43.2252	65	0.0128506		0	0
30	0	20	180	31.3018	43.2252	42	0.0128506		0	0
30	0	20	240	31.3018	43.2252	16	0.0128506		0	0
30	0	20	300	31.3018	43.2252	21	0.0128506		0	0
30	20	-20	0	43.1876	31.286	67		0.0128506	0	0
30	20	-20	60	43.1876	31.286	73		0.0128506	0	0
30	20	-20	120	43.1876	31.286	73		0.0128506	0	0
30	20	-20	180	43.1876	31.286	33		0.0128506	0	0
30	20	-20	240	43.1876	31.286	0		0.0128506	1	0
30	20	-20	300	43.1876	31.286	2		0.0128506	0	0
30	20	-10	0	36.6583	30.0203	64	0.00469326	0.0151972	0	0
30	20	-10	60	36.6583	30.0203	68	0.00469326	0.0151972	0	0
30	20	-10	120	36.6583	30.0203	68	0.00469326	0.0151972	0	0
30	20	-10	180	36.6583	30.0203	36	0.00469326	0.0151972	0	0
30	20	-10	240	36.6583	30.0203	0	0.00469326	0.0151972	1	7.13246e-05
30	20	-10	300	36.6583	30.0203	4	0.00469326	0.0151972	0	0
30	20	0	0	31.9763	31.9941	62	0.0128506	0.0128506	0	0
30	20	0	60	31.9763	31.9941	99	0.0128506	0.0128506	0	0
30	20	0	120	31.9763	31.9941	64	0.0128506	0.0128506	0	0
30	20	0	180	31.9763	31.9941	43	0.0128506	0.0128506	0	0
30	20	0	240	31.9763	31.9941	0	0.0128506	0.0128506	1	0.000165138
30	20	0	300	31.9763	31.9941	3	0.0128506	0.0128506	0	0
30	20	10	0	30.0191	36.6882	63	0.0151972	0.00469326	0	0
30	20	10	60	30.0191	36.6882	86	0.0151972	0.00469326	0	0
30	20	10	120	30.0191	36.6882	37	0.0151972	0.00469326	0	0
30	20	10	180	30.0191	36.6882	20	0.0151972	0.00469326	0	0
30	20	10	240	30.0191	36.6882	0	0.0151972	0.00469326	1	7.13246e-05
30	20	10	300	30.0191	36.6882	2	0.0151972	0.00469326	0	0
30	20	20	0	31.3018	43.2253	31	0.0128506		0	0
30	20	20	60	31.3018	43.2253	45	0.0128506		0	0
30	20	20	120	31.3018	43.2253	8	0.0128506		0	0
30	20	20	180	31.3018	43.2253	2	0.0128506		0	0
30	20	20	240	31.3018	43.2253	0	0.0128506		1	0
30	20	20	300	31.3018	43.2253	4	0.0128506		0	0
30	40	-20	0	43.1876	31.2863	23		0.0128506	0	0
30	40	-20	60	43.1876	31.2863	18		0.0128506	0	0
30	40	-20	120	43.1876	31.2863	27		0.0128506	0	0
30	40	-20	180	43.1876	31.2863	0		0.0128506	1	0
30	40	-20	240	43.1876	31.2863	0		0.0128506	1	0
30	40	-20	300	43.1876	31.2863	0		0.0128506	1	0
30	40	-10	0	36.6582	30.0205	43	0.00469326	0.0151972	0	0
30	40	-10	60	36.6582	30.0205	8	0.00469326	0.0151972	0	0
30	40	-10	120	36.6582	30.0205	39	0.00469326	0.0151972	0	0
30	40	-10	180	36.6582	30.0205	0	0.00469326	0.0151972	1	7.13246e-05
30	40	-10	240	36.6582	30.0205	0	0.00469326	0.0151972	1	7.13246e-05
30	40	-10	300	36.6582	30.0205	9	0.00469326	0.0151972	0	0
30	40	0	0	31.9763	31.9943	59	0.0128506	0.0128506	0	0
30	40	0	60	31.9763	31.9943	19	0.0128506	0.0128506	0	0
30	40	0	120	31.9763	31.9943	29	0.0128506	0.0128506	0	0
30	40	0	180	31.9763	31.9943	0	0.0128506	0.0128506	1	0.000165138
30	40	0	240	31.9763	31.9943	0	0.0128506	0.0128506	1	0.000165138
30	40	0	300	31.9763	31.9943	3	0.0128506	0.0128506	0	0
30	40	10	0	30.0191	36.6884	29	0.0151972	0.00469326	0	0
30	40	10	60	30.0191	36.6884	18	0.0151972	0.00469326	0	0
30	40	10	120	30.0191	36.6884	10	0.0151972	0.00469326	0	0
30	40	10	180	30.0191	36.6884	0	0.0151972	0.00469326	1	7.13246e-05
30	40	10	240	30.0191	36.6884	0	0.0151972	0.00469326	1	7.13246e-05
30	40	10	300	30.0191	36.6884	2	0.0151972	0.00469326	0	0
30	40	20	0	31.3018	43.2255	21	0.0128506		0	0
30	40	20	60	31.3018	43.2255	4	0.0128506		0	0
30	40	20	120	31.3018	43.2255	0	0.0128506		1	0
30	40	20	180	31.3018	43.2255	0	0.0128506		1	0
30	40	20	240	31.3018	43.2255	0	0.0128506		1	0
30	40	20	300	31.3018	43.2255	7	0.0128506		0	0
30	60	-20	0	43.1876	31.2865	4		0.0128506	0	0
30	60	-20	60	43.1876	31.2865	4		0.0128506	0	0
30	60	-20	120	43.1876	31.2865	2		0.0128506	0	0
30	60	-20	180	43.1876	31.2865	0		0.0128506	1	0
30	60	-20	240	43.1876	31.2865	0		0.0128506	1	0
30	60	-20	300	43.1876	31.2865	0		0.0128506	1	0
30	60	-10	0	36.6582	30.0208	20	0.00469326	0.0151972	0	0
30	60	-10	60	36.6582	30.0208	0	0.00469326	0.0151972	1	7.13246e-05
30	60	-10	120	36.6582	30.0208	7	0.00469326	0.0151972	0	0
30	60	-10	180	36.6582	30.0208	0	0.00469326	0.0151972	1	7.13246e-05
30	60	-10	240	36.6582	30.0208	0	0.00469326	0.0151972	1	7.13246e-05
30	60	-10	300	36.6582	30.0208	13	0.00469326	0.0151972	0	0
30	60	0	0	31.9763	31.9946	30	0.0128506	0.0128506	0	0
30	60	0	60	31.9763	31.9946	6	0.0128506	0.0128506	0	0
30	60	0	120	31.9763	31.9946	3	0.0128506	0.0128506	0	0
30	60	0	180	31.9763	31.9946	0	0.0128506	0.0128506	1	0.000165138
30	60	0	240	31.9763	31.9946	0	0.0128506	0.0128506	1	0.000165138
30	60	0	300	31.9763	31.9946	4	0.0128506	0.0128506	0	0
30	60	10	0	30.019	36.6886	13	0.0151972	0.00469326	0	0
30	60	10	60	30.019	36.6886	3	0.0151972	0.00469326	0	0
30	60	10	120	30.019	36.6886	0	0.0151972	0.00469326	1	7.13246e-05
30	60	10	180	30.019	36.6886	0	0.0151972	0.00469326	1	7.13246e-05
30	60	10	240	30.019	36.6886	0	0.0151972	0.00469326	1	7.13246e-05
30	60	10	300	30.019	36.6886	1	0.0151972	0.00469326	0	0
30	60	20	0	31.3018	43.2256	8	0.0128506		0	0
30	60	20	60	31.3018	43.2256	0	0.0128506		1	0
30	60	20	120	31.3018	43.2256	0	0.0128506		1	0
30	60	20	180	31.3018	43.2256	0	0.0128506		1	0
30	60	20	240	31.3018	43.2256	0	0.0128506		1	0
30	60	20	300	31.3018	43.2256	9	0.0128506		0	0
30	80	-20	0	43.1876	31.2868	0		0.0128506	1	0
30	80	-20	60	43.1876	31.2868	2		0.0128506	0	0
30	80	-20	120	43.1876	31.2868	0		0.0128506	1	0
30	80	-20	180	43.1876	31.2868	0		0.0128506	1	0
30	80	-20	240	43.1876	31.2868	0		0.0128506	1	0
30	80	-20	300	43.1876	31.2868	1		0.0128506	0	0
30	80	-10	0	36.6582	30.0211	1	0.00469326	0.0151972	0	0
30	80	-10	60	36.6582	30.0211	0	0.00469326	0.0151972	1	7.13246e-05
30	80	-10	120	36.6582	30.0211	0	0.00469326	0.0151972	1	7.13246e-05
30	80	-10	180	36.6582	30.0211	0	0.00469326	0.0151972	1	7.13246e-05
30	80	-10	240	36.6582	30.0211	0	0.00469326	0.0151972	1	7.13246e-05
30	80	-10	300	36.6582	30.0211	8	0.00469326	0.0151972	0	0
30	80	0	0	31.9763	31.9948	4	0.0128506	0.0128506	0	0
30	80	0	60	31.9763	31.9948	2	0.0128506	0.0128506	0	0
30	80	0	120	31.9763	31.9948	0	0.0128506	0.0128506	1	0.000165138
30	80	0	180	31.9763	31.9948	0	0.0128506	0.0128506	1	0.000165138
30	80	0	240	31.9763	31.9948	0	0.0128506	0.0128506	1	0.000165138
30	80	0	300	31.9763	31.9948	5	0.0128506	0.0128506	0	0
30	80	10	0	30.019	36.6889	1	0.0151972	0.00469326	0	0
30	80	10	60	30.019	36.6889	2	0.0151972	0.00469326	0	0
30	80	10	120	30.019	36.6889	0	0.0151972	0.00469326	1	7.13246e-05
30	80	10	180	30.019	36.6889	0	0.0151972	0.00469326	1	7.13246e-05
30	80	10	240	30.019	36.6889	0	0.0151972	0.00469326	1	7.13246e-05
30	80	10	300	30.019	36.6889	1	0.0151972	0.00469326	0	0
30	80	20	0	31.3017	43.2259	0	0.0128506		1	0
30	80	20	60	31.3017	43.2259	0	0.0128506		1	0
30	80	20	120	31.3017	43.2259	0	0.0128506		1	0
30	80	20	180	31.3017	43.2259	0	0.0128506		1	0
30	80	20	240	31.3017	43.2259	0	0.0128506		1	0
30	80	20	300	31.3017	43.2259	10	0.0128506		0	0
30	100	-20	0	43.1875	31.2871	0		0.0128506	1	0
30	100	-20	60	43.1875	31.2871	2		0.0128506	0	0
30	100	-20	120	43.1875	31.2871	0		0.0128506	1	0
30	100	-20	180	43.1875	31.2871	0		0.0128506	1	0
30	100	-20	240	43.1875	31.2871	0		0.0128506	1	0
30	100	-20	300	43.1875	31.2871	7		0.0128506	0	0
30	100	-10	0	36.6582	30.0214	0	0.00469326	0.0151972	1	7.13246e-05
30	100	-10	60	36.6582	30.0214	0	0.00469326	0.0151972	1	7.13246e-05
30	100	-10	120	36.6582	30.0214	0	0.00469326	0.0151972	1	7.13246e-05
30	100	-10	180	36.6582	30.0214	0	0.00469326	0.0151972	1	7.13246e-05
30	100	-10	240	36.6582	30.0214	0	0.00469326	0.0151972	1	7.13246e-05
30	100	-10	300	36.6582	30.0214	12	0.00469326	0.0151972	0	0
30	100	0	0	31.9762	31.9951	0	0.0128506	0.0128506	1	0.000165138
30	100	0	60	31.9762	31.9951	2	0.0128506	0.0128506	0	0
30	100	0	120	31.9762	31.9951	0	0.0128506	0.0128506	1	0.000165138
30	100	0	180	31.9762	31.9951	0	0.0128506	0.0128506	1	0.000165138
30	100	0	240	31.9762	31.9951	0	0.0128506	0.0128506	1	0.000165138
30	100	0	300	31.9762	31.9951	9	0.0128506	0.0128506	0	0
30	100	10	0	30.019	36.6891	0	0.0151972	0.00469326	1	7.13246e-05
30	100	10	60	30.019	36.6891	2	0.0151972	0.00469326	0	0
30	100	10	120	30.019	36.6891	0	0.0151972	0.00469326	1	7.13246e-05
30	100	10	180	30.019	36.6891	0	0.0151972	0.00469326	1	7.13246e-05
30	100	10	240	30.019	36.6891	0	0.0151972	0.00469326	1	7.13246e-05
30	100	10	300	30.019	36.6891	2	0.0151972	0.00469326	0	0
30	100	20	0	31.3017	43.226	0	0.0128506		1	0
30	100	20	60	31.3017	43.226	0	0.0128506		1	0
30	100	20	120	31.3017	43.226	0	0.0128506		1	0
30	100	20	180	31.3017	43.226	0	0.0128506		1	0
30	100	20	240	31.3017	43.226	0	0.0128506		1	0
30	100	20	300	31.3017	43.226	13	0.0128506		0	0
30	120	-20	0	43.1875	31.2873	11		0.0128506	0	0
30	120	-20	60	43.1875	31.2873	2		0.0128506	0	0
30	120	-20	120	43.1875	31.2873	0		0.0128506	1	0
30	120	-20	180	43.1875	31.2873	0		0.0128506	1	0
30	120	-20	240	43.1875	31.2873	0		0.0128506	1	0
30	120	-20	300	43.1875	31.2873	5		0.0128506	0	0
30	120	-10	0	36.6581	30.0216	13	0.00469326	0.0151972	0	0
30	120	-10	60	36.6581	30.0216	0	0.00469326	0.0151972	1	7.13246e-05
30	120	-10	120	36.6581	30.0216	0	0.00469326	0.0151972	1	7.13246e-05
30	120	-10	180	36.6581	30.0216	0	0.00469326	0.0151972	1	7.13246e-05
30	120	-10	240	36.6581	30.0216	0	0.00469326	0.0151972	1	7.13246e-05
30	120	-10	300	36.6581	30.0216	26	0.00469326	0.0151972	0	0
30	120	0	0	31.9762	31.9953	1	0.0128506	0.0128506	0	0
30	120	0	60	31.9762	31.9953	2	0.0128506	0.0128506	0	0
30	120	0	120	31.9762	31.9953	0	0.0128506	0.0128506	1	0.000165138
30	120	0	180	31.9762	31.9953	0	0.0128506	0.0128506	1	0.000165138
30	120	0	240	31.9762	31.9953	3	0.0128506	0.0128506	0	0
30	120	0	300	31.9762	31.9953	8	0.0128506	0.0128506	0	0
30	120	10	0	30.0189	36.6892	13	0.0151972	0.00469326	0	0
30	120	10	60	30.0189	36.6892	3	0.0151972	0.00469326	0	0
30	120	10	120	30.0189	36.6892	0	0.0151972	0.00469326	1	7.13246e-05
30	120	10	180	30.0189	36.6892	0	0.0151972	0.00469326	1	7.13246e-05
30	120	10	240	30.0189	36.6892	0	0.0151972	0.00469326	1	7.13246e-05
30	120	10	300	30.0189	36.6892	5	0.0151972	0.00469326	0	0
30	120	20	0	31.3017	43.2262	19	0.0128506		0	0
30	120	20	60	31.3017	43.2262	0	0.0128506		1	0
30	120	20	120	31.3017	43.2262	0	0.0128506		1	0
30	120	20	180	31.3017	43.2262	0	0.0128506		1	0
30	120	20	240	31.3017	43.2262	0	0.0128506		1	0
30	120	20	300	31.3017	43.2262	28	0.0128506		0	0
30	140	-20	0	43.1875	31.2874	51		0.0128506	0	0
30	140	-20	60	43.1875	31.2874	5		0.0128506	0	0
30	140	-20	120	43.1875	31.2874	0		0.0128506	1	0
30	140	-20	180	43.1875	31.2874	0		0.0128506	1	0
30	140	-20	240	43.1875	31.2874	1		0.0128506	0	0
30	140	-20	300	43.1875	31.2874	8		0.0128506	0	0
30	140	-10	0	36.6581	30.0217	21	0.00469326	0.0151972	0	0
30	140	-10	60	36.6581	30.0217	1	0.00469326	0.0151972	0	0
30	140	-10	120	36.6581	30.0217	0	0.00469326	0.0151972	1	7.13246e-05
30	140	-10	180	36.6581	30.0217	0	0.00469326	0.0151972	1	7.13246e-05
30	140	-10	240	36.6581	30.0217	22	0.00469326	0.0151972	0	0
30	140	-10	300	36.6581	30.0217	18	0.00469326	0.0151972	0	0
30	140	0	0	31.9762	31.9954	16	0.0128506	0.0128506	0	0
30	140	0	60	31.9762	31.9954	5	0.0128506	0.0128506	0	0
30	140	0	120	31.9762	31.9954	0	0.0128506	0.0128506	1	0.000165138
30	140	0	180	31.9762	31.9954	0	0.0128506	0.0128506	1	0.000165138
30	140	0	240	31.9762	31.9954	31	0.0128506	0.0128506	0	0
30	140	0	300	31.9762	31.9954	9	0.0128506	0.0128506	0	0
30	140	10	0	30.0189	36.6893	44	0.0151972	0.00469326	0	0
30	140	10	60	30.0189	36.6893	6	0.0151972	0.00469326	0	0
30	140	10	120	30.0189	36.6893	0	0.0151972	0.00469326	1	7.13246e-05
30	140	10	180	30.0189	36.6893	0	0.0151972	0.00469326	1	7.13246e-05
30	140	10	240	30.0189	36.6893	16	0.0151972	0.00469326	0	0
30	140	10	300	30.0189	36.6893	5	0.0151972	0.00469326	0	0
30	140	20	0	31.3016	43.2263	15	0.0128506		0	0
30	140	20	60	31.3016	43.2263	0	0.0128506		1	0
30	140	20	120	31.3016	43.2263	0	0.0128506		1	0
30	140	20	180	31.3016	43.2263	0	0.0128506		1	0
30	140	20	240	31.3016	43.2263	23	0.0128506		0	0
30	140	20	300	31.3016	43.2263	22	0.0128506		0	0
30	160	-20	0	43.1875	31.2874	58		0.0128506	0	0
30	160	-20	60	43.1875	31.2874	12		0.0128506	0	0
30	160	-20	120	43.1875	31.2874	0		0.0128506	1	0
30	160	-20	180	43.1875	31.2874	1		0.0128506	0	0
30	160	-20	240	43.1875	31.2874	38		0.0128506	0	0
30	160	-20	300	43.1875	31.2874	59		0.0128506	0	0
30	160	-10	0	36.6581	30.0217	35	0.00469326	0.0151972	0	0
30	160	-10	60	36.6581	30.0217	3	0.00469326	0.0151972	0	0
30	160	-10	120	36.6581	30.0217	0	0.00469326	0.0151972	1	7.13246e-05
30	160	-10	180	36.6581	30.0217	6	0.00469326	0.0151972	0	0
30	160	-10	240	36.6581	30.0217	64	0.00469326	0.0151972	0	0
30	160	-10	300	36.6581	30.0217	82	0.00469326	0.0151972	0	0
30	160	0	0	31.9761	31.9954	30	0.0128506	0.0128506	0	0
30	160	0	60	31.9761	31.9954	6	0.0128506	0.0128506	0	0
30	160	0	120	31.9761	31.9954	0	0.0128506	0.0128506	1	0.000165138
30	160	0	180	31.9761	31.9954	13	0.0128506	0.0128506	0	0
30	160	0	240	31.9761	31.9954	38	0.0128506	0.0128506	0	0
30	160	0	300	31.9761	31.9954	50	0.0128506	0.0128506	0	0
30	160	10	0	30.0189	36.6894	53	0.0151972	0.00469326	0	0
30	160	10	60	30.0189	36.6894	13	0.0151972	0.00469326	0	0
30	160	10	120	30.0189	36.6894	0	0.0151972	0.00469326	1	7.13246e-05
30	160	10	180	30.0189	36.6894	17	0.0151972	0.00469326	0	0
30	160	10	240	30.0189	36.6894	34	0.0151972	0.00469326	0	0
30	160	10	300	30.0189	36.6894	59	0.0151972	0.00469326	0	0
30	160	20	0	31.3016	43.2263	54	0.0128506		0	0
30	160	20	60	31.3016	43.2263	3	0.0128506		0	0
30	160	20	120	31.3016	43.2263	0	0.0128506		1	0
30	160	20	180	31.3016	43.2263	2	0.0128506		0	0
30	160	20	240	31.3016	43.2263	48	0.0128506		0	0
30	160	20	300	31.3016	43.2263	71	0.0128506		0	0
30	180	-20	0	43.1875	31.2873	90		0.0128506	0	0
30	180	-20	60	43.1875	31.2873	28		0.0128506	0	0
30	180	-20	120	43.1875	31.2873	5		0.0128506	0	0
30	180	-20	180	43.1875	31.2873	26		0.0128506	0	0
30	180	-20	240	43.1875	31.2873	73		0.0128506	0	0
30	180	-20	300	43.1875	31.2873	84		0.0128506	0	0
30	180	-10	0	36.6581	30.0216	79	0.00469326	0.0151972	0	0
30	180	-10	60	36.6581	30.0216	18	0.00469326	0.0151972	0	0
30	180	-10	120	36.6581	30.0216	0	0.00469326	0.0151972	1	7.13246e-05
30	180	-10	180	36.6581	30.0216	50	0.00469326	0.0151972	0	0
30	180	-10	240	36.6581	30.0216	106	0.00469326	0.0151972	0	0
30	180	-10	300	36.6581	30.0216	97	0.00469326	0.0151972	0	0
30	180	0	0	31.9761	31.9953	78	0.0128506	0.0128506	0	0
30	180	0	60	31.9761	31.9953	32	0.0128506	0.0128506	0	0
30	180	0	120	31.9761	31.9953	11	0.0128506	0.0128506	0	0
30	180	0	180	31.9761	31.9953	62	0.0128506	0.0128506	0	0
30	180	0	240	31.9761	31.9953	85	0.0128506	0.0128506	0	0
30	180	0	300	31.9761	31.9953	92	0.0128506	0.0128506	0	0
30	180	10	0	30.0189	36.6893	96	0.0151972	0.00469326	0	0
30	180	10	60	30.0189	36.6893	30	0.0151972	0.00469326	0	0
30	180	10	120	30.0189	36.6893	9	0.0151972	0.00469326	0	0
30	180	10	180	30.0189	36.6893	72	0.0151972	0.00469326	0	0
30	180	10	240	30.0189	36.6893	86	0.0151972	0.00469326	0	0
30	180	10	300	30.0189	36.6893	127	0.0151972	0.00469326	0	0
30	180	20	0	31.3016	43.2262	62	0.0128506		0	0
30	180	20	60	31.3016	43.2262	14	0.0128506		0	0
30	180	20	120	31.3016	43.2262	4	0.0128506		0	0
30	180	20	180	31.3016	43.2262	53	0.0128506		0	0
30	180	20	240	31.3016	43.2262	124	0.0128506		0	0
30	180	20	300	31.3016	43.2262	114	0.0128506		0	0
30	200	-20	0	43.1875	31.2872	91		0.0128506	0	0
30	200	-20	60	43.1875	31.2872	46		0.0128506	0	0
30	200	-20	120	43.1875	31.2872	51		0.0128506	0	0
30	200	-20	180	43.1875	31.2872	39		0.0128506	0	0
30	200	-20	240	43.1875	31.2872	104		0.0128506	0	0
30	200	-20	300	43.1875	31.2872	72		0.0128506	0	0
30	200	-10	0	36.6581	30.0215	98	0.00469326	0.0151972	0	0
30	200	-10	60	36.6581	30.0215	49	0.00469326	0.0151972	0	0
30	200	-10	120	36.6581	30.0215	69	0.00469326	0.0151972	0	0
30	200	-10	180	36.6581	30.0215	65	0.00469326	0.0151972	0	0
30	200	-10	240	36.6581	30.0215	131	0.00469326	0.0151972	0	0
30	200	-10	300	36.6581	30.0215	80	0.00469326	0.0151972	0	0
30	200	0	0	31.9761	31.9952	131	0.0128506	0.0128506	0	0
30	200	0	60	31.9761	31.9952	105	0.0128506	0.0128506	0	0
30	200	0	120	31.9761	31.9952	113	0.0128506	0.0128506	0	0
30	200	0	180	31.9761	31.9952	81	0.0128506	0.0128506	0	0
30	200	0	240	31.9761	31.9952	142	0.0128506	0.0128506	0	0
30	200	0	300	31.9761	31.9952	123	0.0128506	0.0128506	0	0
30	200	10	0	30.0189	36.6892	136	0.0151972	0.00469326	0	0
30	200	10	60	30.0189	36.6892	98	0.0151972	0.00469326	0	0
30	200	10	120	30.0189	36.6892	99	0.0151972	0.00469326	0	0
30	200	10	180	30.0189	36.6892	70	0.0151972	0.00469326	0	0
30	200	10	240	30.0189	36.6892	134	0.0151972	0.00469326	0	0
30	200	10	300	30.0189	36.6892	117	0.0151972	0.00469326	0	0
30	200	20	0	31.3016	43.2261	100	0.0128506		0	0
30	200	20	60	31.3016	43.2261	79	0.0128506		0	0
30	200	20	120	31.3016	43.2261	95	0.0128506		0	0
30	200	20	180	31.3016	43.2261	72	0.0128506		0	0
30	200	20	240	31.3016	43.2261	109	0.0128506		0	0
30	200	20	300	31.3016	43.2261	130	0.0128506		0	0
30	220	-20	0	43.1875	31.2869	103		0.0128506	0	0
30	220	-20	60	43.1875	31.2869	102		0.0128506	0	0
30	220	-20	120	43.1875	31.2869	56		0.0128506	0	0
30	220	-20	180	43.1875	31.2869	60		0.0128506	0	0
30	220	-20	240	43.1875	31.2869	100		0.0128506	0	0
30	220	-20	300	43.1875	31.2869	85		0.0128506	0	0
30	220	-10	0	36.6581	30.0212	151	0.00469326	0.0151972	0	0
30	220	-10	60	36.6581	30.0212	92	0.00469326	0.0151972	0	0
30	220	-10	120	36.6581	30.0212	75	0.00469326	0.0151972	0	0
30	220	-10	180	36.6581	30.0212	120	0.00469326	0.0151972	0	0
30	220	-10	240	36.6581	30.0212	133	0.00469326	0.0151972	0	0
30	220	-10	300	36.6581	30.0212	85	0.00469326	0.0151972	0	0
30	220	0	0	31.9761	31.995	160	0.0128506	0.0128506	0	0
30	220	0	60	31.9761	31.995	166	0.0128506	0.0128506	0	0
30	220	0	120	31.9761	31.995	85	0.0128506	0.0128506	0	0
30	220	0	180	31.9761	31.995	85	0.0128506	0.0128506	0	0
30	220	0	240	31.9761	31.995	144	0.0128506	0.0128506	0	0
30	220	0	300	31.9761	31.995	127	0.0128506	0.0128506	0	0
30	220	10	0	30.0189	36.689	119	0.0151972	0.00469326	0	0
30	220	10	60	30.0189	36.689	130	0.0151972	0.00469326	0	0
30	220	10	120	30.0189	36.689	71	0.0151972	0.00469326	0	0
30	220	10	180	30.0189	36.689	95	0.0151972	0.00469326	0	0
30	220	10	240	30.0189	36.689	144	0.0151972	0.00469326	0	0
30	220	10	300	30.0189	36.689	93	0.0151972	0.00469326	0	0
30	220	20	0	31.3016	43.2259	112	0.0128506		0	0
30	220	20	60	31.3016	43.2259	97	0.0128506		0	0
30	220	20	120	31.3016	43.2259	77	0.0128506		0	0
30	220	20	180	31.3016	43.2259	77	0.0128506		0	0
30	220	20	240	31.3016	43.2259	126	0.0128506		0	0
30	220	20	300	31.3016	43.2259	93	0.0128506		0	0
30	240	-20	0	43.1875	31.2867	155		0.0128506	0	0
30	240	-20	60	43.1875	31.2867	104		0.0128506	0	0
30	240	-20	120	43.1875	31.2867	89		0.0128506	0	0
30	240	-20	180	43.1875	31.2867	65		0.0128506	0	0
30	240	-20	240	43.1875	31.2867	143		0.0128506	0	0
30	240	-20	300	43.1875	31.2867	136		0.0128506	0	0
30	240	-10	0	36.6581	30.021	176	0.00469326	0.0151972	0	0
30	240	-10	60	36.6581	30.021	99	0.00469326	0.0151972	0	0
30	240	-10	120	36.6581	30.021	72	0.00469326	0.0151972	0	0
30	240	-10	180	36.6581	30.021	75	0.00469326	0.0151972	0	0
30	240	-10	240	36.6581	30.021	130	0.00469326	0.0151972	0	0
30	240	-10	300	36.6581	30.021	124	0.00469326	0.0151972	0	0
30	240	0	0	31.9762	31.9947	192	0.0128506	0.0128506	0	0
30	240	0	60	31.9762	31.9947	151	0.0128506	0.0128506	0	0
30	240	0	120	31.9762	31.9947	84	0.0128506	0.0128506	0	0
30	240	0	180	31.9762	31.9947	72	0.0128506	0.0128506	0	0
30	240	0	240	31.9762	31.9947	143	0.0128506	0.0128506	0	0
30	240	0	300	31.9762	31.9947	165	0.0128506	0.0128506	0	0
30	240	10	0	30.0189	36.6887	130	0.0151972	0.00469326	0	0
30	240	10	60	30.0189	36.6887	143	0.0151972	0.00469326	0	0
30	240	10	120	30.0189	36.6887	92	0.0151972	0.00469326	0	0
30	240	10	180	30.0189	36.6887	75	0.0151972	0.00469326	0	0
30	240	10	240	30.0189	36.6887	139	0.0151972	0.00469326	0	0
30	240	10	300	30.0189	36.6887	127	0.0151972	0.00469326	0	0
30	240	20	0	31.3016	43.2257	114	0.0128506		0	0
30	240	20	60	31.3016	43.2257	92	0.0128506		0	0
30	240	20	120	31.3016	43.2257	105	0.0128506		0	0
30	240	20	180	31.3016	43.2257	66	0.0128506		0	0
30	240	20	240	31.3016	43.2257	115	0.0128506		0	0
30	240	20	300	31.3016	43.2257	79	0.0128506		0	0
30	260	-20	0	43.1875	31.2864	208		0.0128506	0	0
30	260	-20	60	43.1875	31.2864	137		0.0128506	0	0
30	260	-20	120	43.1875	31.2864	125		0.0128506	0	0
30	260	-20	180	43.1875	31.2864	121		0.0128506	0	0
30	260	-20	240	43.1875	31.2864	154		0.0128506	0	0
30	260	-20	300	43.1875	31.2864	287		0.0128506	0	0
30	260	-10	0	36.6581	30.0207	250	0.00469326	0.0151972	0	0
30	260	-10	60	36.6581	30.0207	131	0.00469326	0.0151972	0	0
30	260	-10	120	36.6581	30.0207	127	0.00469326	0.0151972	0	0
30	260	-10	180	36.6581	30.0207	140	0.00469326	0.0151972	0	0
30	260	-10	240	36.6581	30.0207	166	0.00469326	0.0151972	0	0
30	260	-10	300	36.6581	30.0207	292	0.00469326	0.0151972	0	0
30	260	0	0	31.9762	31.9944	211	0.0128506	0.0128506	0	0
30	260	0	60	31.9762	31.9944	129	0.0128506	0.0128506	0	0
30	260	0	120	31.9762	31.9944	121	0.0128506	0.0128506	0	0
30	260	0	180	31.9762	31.9944	105	0.0128506	0.0128506	0	0
30	260	0	240	31.9762	31.9944	186	0.0128506	0.0128506	0	0
30	260	0	300	31.9762	31.9944	314	0.0128506	0.0128506	0	0
30	260	10	0	30.0189	36.6885	171	0.0151972	0.00469326	0	0
30	260	10	60	30.0189	36.6885	136	0.0151972	0.00469326	0	0
30	260	10	120	30.0189	36.6885	133	0.0151972	0.00469326	0	0
30	260	10	180	30.0189	36.6885	121	0.0151972	0.00469326	0	0
30	260	10	240	30.0189	36.6885	157	0.0151972	0.00469326	0	0
30	260	10	300	30.0189	36.6885	230	0.0151972	0.00469326	0	0
30	260	20	0	31.3017	43.2255	125	0.0128506		0	0
30	260	20	60	31.3017	43.2255	88	0.0128506		0	0
30	260	20	120	31.3017	43.2255	103	0.0128506		0	0
30	260	20	180	31.3017	43.2255	101	0.0128506		0	0
30	260	20	240	31.3017	43.2255	101	0.0128506		0	0
30	260	20	300	31.3017	43.2255	268	0.0128506		0	0
30	280	-20	0	43.1875	31.2861	207		0.0128506	0	0
30	280	-20	60	43.1875	31.2861	149		0.0128506	0	0
30	280	-20	120	43.1875	31.2861	180		0.0128506	0	0
30	280	-20	180	43.1875	31.2861	362		0.0128506	0	0
30	280	-20	240	43.1875	31.2861	214		0.0128506	0	0
30	280	-20	300	43.1875	31.2861	219		0.0128506	0	0
30	280	-10	0	36.6582	30.0204	275	0.00469326	0.0151972	0	0
30	280	-10	60	36.6582	30.0204	214	0.00469326	0.0151972	0	0
30	280	-10	120	36.6582	30.0204	157	0.00469326	0.0151972	0	0
30	280	-10	180	36.6582	30.0204	373	0.00469326	0.0151972	0	0
30	280	-10	240	36.6582	30.0204	251	0.00469326	0.0151972	0	0
30	280	-10	300	36.6582	30.0204	251	0.00469326	0.0151972	0	0
30	280	0	0	31.9762	31.9942	206	0.0128506	0.0128506	0	0
30	280	0	60	31.9762	31.9942	166	0.0128506	0.0128506	0	0
30	280	0	120	31.9762	31.9942	148	0.0128506	0.0128506	0	0
30	280	0	180	31.9762	31.9942	335	0.0128506	0.0128506	0	0
30	280	0	240	31.9762	31.9942	196	0.0128506	0.0128506	0	0
30	280	0	300	31.9762	31.9942	239	0.0128506	0.0128506	0	0
30	280	10	0	30.019	36.6883	157	0.0151972	0.00469326	0	0
30	280	10	60	30.019	36.6883	150	0.0151972	0.00469326	0	0
30	280	10	120	30.019	36.6883	134	0.0151972	0.00469326	0	0
30	280	10	180	30.019	36.6883	380	0.0151972	0.00469326	0	0
30	280	10	240	30.019	36.6883	218	0.0151972	0.00469326	0	0
30	280	10	300	30.019	36.6883	206	0.0151972	0.00469326	0	0
30	280	20	0	31.3017	43.2254	133	0.0128506		0	0
30	280	20	60	31.3017	43.2254	106	0.0128506		0	0
30	280	20	120	31.3017	43.2254	101	0.0128506		0	0
30	280	20	180	31.3017	43.2254	316	0.0128506		0	0
30	280	20	240	31.3017	43.2254	159	0.0128506		0	0
30	280	20	300	31.3017	43.2254	192	0.0128506		0	0
30	300	-20	0	43.1875	31.2859	201		0.0128506	0	0
30	300	-20	60	43.1875	31.2859	169		0.0128506	0	0
30	300	-20	120	43.1875	31.2859	459		0.0128506	0	0
30	300	-20	180	43.1875	31.2859	242		0.0128506	0	0
30	300	-20	240	43.1875	31.2859	371		0.0128506	0	0
30	300	-20	300	43.1875	31.2859	171		0.0128506	0	0
30	300	-10	0	36.6582	30.0202	202	0.00469326	0.0151972	0	0
30	300	-10	60	36.6582	30.0202	132	0.00469326	0.0151972	0	0
30	300	-10	120	36.6582	30.0202	376	0.00469326	0.0151972	0	0
30	300	-10	180	36.6582	30.0202	252	0.00469326	0.0151972	0	0
30	300	-10	240	36.6582	30.0202	455	0.00469326	0.0151972	0	0
30	300	-10	300	36.6582	30.0202	197	0.00469326	0.0151972	0	0
30	300	0	0	31.9763	31.994	157	0.0128506	0.0128506	0	0
30	300	0	60	31.9763	31.994	160	0.0128506	0.0128506	0	0
30	300	0	120	31.9763	31.994	461	0.0128506	0.0128506	0	0
30	300	0	180	31.9763	31.994	175	0.0128506	0.0128506	0	0
30	300	0	240	31.9763	31.994	324	0.0128506	0.0128506	0	0
30	300	0	300	31.9763	31.994	135	0.0128506	0.0128506	0	0
30	300	10	0	30.019	36.6881	130	0.0151972	0.00469326	0	0
30	300	10	60	30.019	36.6881	173	0.0151972	0.00469326	0	0
30	300	10	120	30.019	36.6881	359	0.0151972	0.00469326	0	0
30	300	10	180	30.019	36.6881	205	0.0151972	0.00469326	0	0
30	300	10	240	30.019	36.6881	383	0.0151972	0.00469326	0	0
30	300	10	300	30.019	36.6881	129	0.0151972	0.00469326	0	0
30	300	20	0	31.3017	43.2252	126	0.0128506		0	0
30	300	20	60	31.3017	43.2252	103	0.0128506		0	0
30	300	20	120	31.3017	43.2252	338	0.0128506		0	0
30	300	20	180	31.3017	43.2252	172	0.0128506		0	0
30	300	20	240	31.3017	43.2252	329	0.0128506		0	0
30	300	20	300	31.3017	43.2252	65	0.0128506		0	0
30	320	-20	0	43.1876	31.2858	185		0.0128506	0	0
30	320	-20	60	43.1876	31.2858	273		0.0128506	0	0
30	320	-20	120	43.1876	31.2858	295		0.0128506	0	0
30	320	-20	180	43.1876	31.2858	416		0.0128506	0	0
30	320	-20	240	43.1876	31.2858	173		0.0128506	0	0
30	320	-20	300	43.1876	31.2858	193		0.0128506	0	0
30	320	-10	0	36.6582	30.0201	168	0.00469326	0.0151972	0	0
30	320	-10	60	36.6582	30.0201	237	0.00469326	0.0151972	0	0
30	320	-10	120	36.6582	30.0201	230	0.00469326	0.0151972	0	0
30	320	-10	180	36.6582	30.0201	367	0.00469326	0.0151972	0	0
30	320	-10	240	36.6582	30.0201	136	0.00469326	0.0151972	0	0
30	320	-10	300	36.6582	30.0201	174	0.00469326	0.0151972	0	0
30	320	0	0	31.9763	31.9939	158	0.0128506	0.0128506	0	0
30	320	0	60	31.9763	31.9939	236	0.0128506	0.0128506	0	0
30	320	0	120	31.9763	31.9939	231	0.0128506	0.0128506	0	0
30	320	0	180	31.9763	31.9939	403	0.0128506	0.0128506	0	0
30	320	0	240	31.9763	31.9939	140	0.0128506	0.0128506	0	0
30	320	0	300	31.9763	31.9939	179	0.0128506	0.0128506	0	0
30	320	10	0	30.019	36.688	137	0.0151972	0.00469326	0	0
30	320	10	60	30.019	36.688	220	0.0151972	0.00469326	0	0
30	320	10	120	30.019	36.688	196	0.0151972	0.00469326	0	0
30	320	10	180	30.019	36.688	382	0.0151972	0.00469326	0	0
30	320	10	240	30.019	36.688	119	0.0151972	0.00469326	0	0
30	320	10	300	30.019	36.688	119	0.0151972	0.00469326	0	0
30	320	20	0	31.3018	43.2251	119	0.0128506		0	0
30	320	20	60	31.3018	43.2251	197	0.0128506		0	0
30	320	20	120	31.3018	43.2251	154	0.0128506		0	0
30	320	20	180	31.3018	43.2251	331	0.0128506		0	0
30	320	20	240	31.3018	43.2251	81	0.0128506		0	0
30	320	20	300	31.3018	43.2251	79	0.0128506		0	0
30	340	-20	0	43.1876	31.2858	152		0.0128506	0	0
30	340	-20	60	43.1876	31.2858	277		0.0128506	0	0
30	340	-20	120	43.1876	31.2858	211		0.0128506	0	0
30	340	-20	180	43.1876	31.2858	192		0.0128506	0	0
30	340	-20	240	43.1876	31.2858	127		0.0128506	0	0
30	340	-20	300	43.1876	31.2858	87		0.0128506	0	0
30	340	-10	0	36.6582	30.0201	98	0.00469326	0.0151972	0	0
30	340	-10	60	36.6582	30.0201	287	0.00469326	0.0151972	0	0
30	340	-10	120	36.6582	30.0201	213	0.00469326	0.0151972	0	0
30	340	-10	180	36.6582	30.0201	160	0.00469326	0.0151972	0	0
30	340	-10	240	36.6582	30.0201	139	0.00469326	0.0151972	0	0
30	340	-10	300	36.6582	30.0201	92	0.00469326	0.0151972	0	0
30	340	0	0	31.9763	31.9938	125	0.0128506	0.0128506	0	0
30	340	0	60	31.9763	31.9938	255	0.0128506	0.0128506	0	0
30	340	0	120	31.9763	31.9938	217	0.0128506	0.0128506	0	0
30	340	0	180	31.9763	31.9938	156	0.0128506	0.0128506	0	0
30	340	0	240	31.9763	31.9938	142	0.0128506	0.0128506	0	0
30	340	0	300	31.9763	31.9938	106	0.0128506	0.0128506	0	0
30	340	10	0	30.019	36.688	111	0.0151972	0.00469326	0	0
30	340	10	60	30.019	36.688	247	0.0151972	0.00469326	0	0
30	340	10	120	30.019	36.688	183	0.0151972	0.00469326	0	0
30	340	10	180	30.019	36.688	136	0.0151972	0.00469326	0	0
30	340	10	240	30.019	36.688	106	0.0151972	0.00469326	0	0
30	340	10	300	30.019	36.688	63	0.0151972	0.00469326	0	0
30	340	20	0	31.3018	43.2251	94	0.0128506		0	0
30	340	20	60	31.3018	43.2251	235	0.0128506		0	0
30	340	20	120	31.3018	43.2251	89	0.0128506		0	0
30	340	20	180	31.3018	43.2251	81	0.0128506		0	0
30	340	20	240	31.3018	43.2251	74	0.0128506		0	0
30	340	20	300	31.3018	43.2251	53	0.0128506		0	0
										0.0547534

## Sheet: OffAxis11
r	theta	t	phi	dist1	dist1	clashes	prob dist1	prob dist2	clashes 0 or 1	H*I*J	#clashes<10	H*I*L		Bin	Score 8
0	0	-30	0	33.8455	26.1555	17	0.00852051	0.023606	0	0				0	0	0
0	0	-30	60	33.8455	26.1555	45	0.00852051	0.023606	0	0				1	0	0
0	0	-30	120	33.8455	26.1555	91	0.00852051	0.023606	0	0				2	0	0
0	0	-30	180	33.8455	26.1555	109	0.00852051	0.023606	0	0				3	0	0
0	0	-30	240	33.8455	26.1555	41	0.00852051	0.023606	0	0				4	0	0
0	0	-30	300	33.8455	26.1555	35	0.00852051	0.023606	0	0				5	78	0.00217901
0	0	-20	0	23.8455	16.1555	36	0.0326852	0.0575483	0	0				6	286	0.00798972
0	0	-20	60	23.8455	16.1555	70	0.0326852	0.0575483	0	0				7	397	0.0110906
0	0	-20	120	23.8455	16.1555	122	0.0326852	0.0575483	0	0				8	311	0.00868812
0	0	-20	180	23.8455	16.1555	157	0.0326852	0.0575483	0	0				9	734	0.0205051
0	0	-20	240	23.8455	16.1555	81	0.0326852	0.0575483	0	0				10	957	0.0267348
0	0	-20	300	23.8455	16.1555	39	0.0326852	0.0575483	0	0				11	1233	0.0344452
0	0	-10	0	13.8455	6.1555	60	0.0446139	0.00798972	0	0				12	1352	0.0377696
0	0	-10	60	13.8455	6.1555	116	0.0446139	0.00798972	0	0				13	1597	0.0446139
0	0	-10	120	13.8455	6.1555	166	0.0446139	0.00798972	0	0				14	1751	0.0489161
0	0	-10	180	13.8455	6.1555	171	0.0446139	0.00798972	0	0				15	1991	0.0556207
0	0	-10	240	13.8455	6.1555	97	0.0446139	0.00798972	0	0				16	2060	0.0575483
0	0	-10	300	13.8455	6.1555	32	0.0446139	0.00798972	0	0				17	2045	0.0571293
0	0	0	0	3.84553	3.8445	-1	0	0	0	0				18	2373	0.0662923
0	0	0	60	3.84553	3.8445	-1	0	0	0	0				19	4382	0.122416
0	0	0	120	3.84553	3.8445	-1	0	0	0	0				20	2367	0.0661247
0	0	0	180	3.84553	3.8445	-1	0	0	0	0				21	1761	0.0491954
0	0	0	240	3.84553	3.8445	-1	0	0	0	0				22	1355	0.0378534
0	0	0	300	3.84553	3.8445	-1	0	0	0	0				23	1170	0.0326852
0	0	10	0	6.15447	13.8445	76	0.00798972	0.0446139	0	0				24	1051	0.0293608
0	0	10	60	6.15447	13.8445	87	0.00798972	0.0446139	0	0				25	982	0.0274332
0	0	10	120	6.15447	13.8445	119	0.00798972	0.0446139	0	0				26	845	0.023606
0	0	10	180	6.15447	13.8445	120	0.00798972	0.0446139	0	0				27	778	0.0217343
0	0	10	240	6.15447	13.8445	62	0.00798972	0.0446139	0	0				28	719	0.020086
0	0	10	300	6.15447	13.8445	10	0.00798972	0.0446139	0	0				29	607	0.0169572
0	0	20	0	16.1545	23.8445	43	0.0575483	0.0326852	0	0				30	544	0.0151972
0	0	20	60	16.1545	23.8445	51	0.0575483	0.0326852	0	0				31	460	0.0128506
0	0	20	120	16.1545	23.8445	113	0.0575483	0.0326852	0	0				32	322	0.00899542
0	0	20	180	16.1545	23.8445	99	0.0575483	0.0326852	0	0				33	305	0.00852051
0	0	20	240	16.1545	23.8445	23	0.0575483	0.0326852	0	0				34	248	0.00692815
0	0	20	300	16.1545	23.8445	5	0.0575483	0.0326852	0	0				35	275	0.00768242
0	0	30	0	26.1545	33.8445	16	0.023606	0.00852051	0	0				36	168	0.00469326
0	0	30	60	26.1545	33.8445	52	0.023606	0.00852051	0	0				37	135	0.00377137
0	0	30	120	26.1545	33.8445	102	0.023606	0.00852051	0	0				38	74	0.00206727
0	0	30	180	26.1545	33.8445	80	0.023606	0.00852051	0	0				39	53	0.00148061
0	0	30	240	26.1545	33.8445	22	0.023606	0.00852051	0	0				40	21	0.000586658
0	0	30	300	26.1545	33.8445	3	0.023606	0.00852051	0	0				41	3	8.38082e-05
10	0	-30	0	35.284	27.9933	33	0.00768242	0.0217343	0	0				42	2
10	0	-30	60	35.284	27.9933	122	0.00768242	0.0217343	0	0				43	1
10	0	-30	120	35.284	27.9933	158	0.00768242	0.0217343	0	0				44	1
10	0	-30	180	35.284	27.9933	126	0.00768242	0.0217343	0	0				45	0
10	0	-30	240	35.284	27.9933	58	0.00768242	0.0217343	0	0				46	0
10	0	-30	300	35.284	27.9933	72	0.00768242	0.0217343	0	0				47	1
10	0	-20	0	25.85	18.9919	59	0.0274332	0.0662923	0	0				48	0
10	0	-20	60	25.85	18.9919	139	0.0274332	0.0662923	0	0				49	1
10	0	-20	120	25.85	18.9919	163	0.0274332	0.0662923	0	0				50	0
10	0	-20	180	25.85	18.9919	193	0.0274332	0.0662923	0	0
10	0	-20	240	25.85	18.9919	106	0.0274332	0.0662923	0	0
10	0	-20	300	25.85	18.9919	96	0.0274332	0.0662923	0	0
10	0	-10	0	17.073	11.737	121	0.0571293	0.0344452	0	0
10	0	-10	60	17.073	11.737	155	0.0571293	0.0344452	0	0
10	0	-10	120	17.073	11.737	178	0.0571293	0.0344452	0	0
10	0	-10	180	17.073	11.737	226	0.0571293	0.0344452	0	0
10	0	-10	240	17.073	11.737	150	0.0571293	0.0344452	0	0
10	0	-10	300	17.073	11.737	105	0.0571293	0.0344452	0	0
10	0	0	0	10.7123	10.7155	93	0.0267348	0.0267348	0	0
10	0	0	60	10.7123	10.7155	190	0.0267348	0.0267348	0	0
10	0	0	120	10.7123	10.7155	236	0.0267348	0.0267348	0	0
10	0	0	180	10.7123	10.7155	228	0.0267348	0.0267348	0	0
10	0	0	240	10.7123	10.7155	189	0.0267348	0.0267348	0	0
10	0	0	300	10.7123	10.7155	81	0.0267348	0.0267348	0	0
10	0	10	0	11.7481	17.0847	110	0.0344452	0.0571293	0	0
10	0	10	60	11.7481	17.0847	109	0.0344452	0.0571293	0	0
10	0	10	120	11.7481	17.0847	214	0.0344452	0.0571293	0	0
10	0	10	180	11.7481	17.0847	217	0.0344452	0.0571293	0	0
10	0	10	240	11.7481	17.0847	147	0.0344452	0.0571293	0	0
10	0	10	300	11.7481	17.0847	54	0.0344452	0.0571293	0	0
10	0	20	0	19.0074	25.8641	41	0.122416	0.0274332	0	0
10	0	20	60	19.0074	25.8641	123	0.122416	0.0274332	0	0
10	0	20	120	19.0074	25.8641	158	0.122416	0.0274332	0	0
10	0	20	180	19.0074	25.8641	144	0.122416	0.0274332	0	0
10	0	20	240	19.0074	25.8641	94	0.122416	0.0274332	0	0
10	0	20	300	19.0074	25.8641	28	0.122416	0.0274332	0	0
10	0	30	0	28.0098	35.299	47	0.020086	0.00768242	0	0
10	0	30	60	28.0098	35.299	111	0.020086	0.00768242	0	0
10	0	30	120	28.0098	35.299	149	0.020086	0.00768242	0	0
10	0	30	180	28.0098	35.299	110	0.020086	0.00768242	0	0
10	0	30	240	28.0098	35.299	40	0.020086	0.00768242	0	0
10	0	30	300	28.0098	35.299	20	0.020086	0.00768242	0	0
10	60	-30	0	35.2838	27.9936	70	0.00768242	0.0217343	0	0
10	60	-30	60	35.2838	27.9936	102	0.00768242	0.0217343	0	0
10	60	-30	120	35.2838	27.9936	87	0.00768242	0.0217343	0	0
10	60	-30	180	35.2838	27.9936	86	0.00768242	0.0217343	0	0
10	60	-30	240	35.2838	27.9936	28	0.00768242	0.0217343	0	0
10	60	-30	300	35.2838	27.9936	7	0.00768242	0.0217343	0	0
10	60	-20	0	25.8498	18.9923	82	0.0274332	0.0662923	0	0
10	60	-20	60	25.8498	18.9923	151	0.0274332	0.0662923	0	0
10	60	-20	120	25.8498	18.9923	117	0.0274332	0.0662923	0	0
10	60	-20	180	25.8498	18.9923	118	0.0274332	0.0662923	0	0
10	60	-20	240	25.8498	18.9923	50	0.0274332	0.0662923	0	0
10	60	-20	300	25.8498	18.9923	26	0.0274332	0.0662923	0	0
10	60	-10	0	17.0726	11.7377	88	0.0571293	0.0344452	0	0
10	60	-10	60	17.0726	11.7377	118	0.0571293	0.0344452	0	0
10	60	-10	120	17.0726	11.7377	174	0.0571293	0.0344452	0	0
10	60	-10	180	17.0726	11.7377	84	0.0571293	0.0344452	0	0
10	60	-10	240	17.0726	11.7377	61	0.0571293	0.0344452	0	0
10	60	-10	300	17.0726	11.7377	21	0.0571293	0.0344452	0	0
10	60	0	0	10.7117	10.7163	105	0.0267348	0.0267348	0	0
10	60	0	60	10.7117	10.7163	124	0.0267348	0.0267348	0	0
10	60	0	120	10.7117	10.7163	213	0.0267348	0.0267348	0	0
10	60	0	180	10.7117	10.7163	91	0.0267348	0.0267348	0	0
10	60	0	240	10.7117	10.7163	14	0.0267348	0.0267348	0	0
10	60	0	300	10.7117	10.7163	71	0.0267348	0.0267348	0	0
10	60	10	0	11.7475	17.0852	107	0.0344452	0.0571293	0	0
10	60	10	60	11.7475	17.0852	116	0.0344452	0.0571293	0	0
10	60	10	120	11.7475	17.0852	138	0.0344452	0.0571293	0	0
10	60	10	180	11.7475	17.0852	79	0.0344452	0.0571293	0	0
10	60	10	240	11.7475	17.0852	14	0.0344452	0.0571293	0	0
10	60	10	300	11.7475	17.0852	26	0.0344452	0.0571293	0	0
10	60	20	0	19.0071	25.8645	72	0.122416	0.0274332	0	0
10	60	20	60	19.0071	25.8645	127	0.122416	0.0274332	0	0
10	60	20	120	19.0071	25.8645	81	0.122416	0.0274332	0	0
10	60	20	180	19.0071	25.8645	27	0.122416	0.0274332	0	0
10	60	20	240	19.0071	25.8645	0	0.122416	0.0274332	1	0.00335826
10	60	20	300	19.0071	25.8645	14	0.122416	0.0274332	0	0
10	60	30	0	28.0095	35.2992	41	0.020086	0.00768242	0	0
10	60	30	60	28.0095	35.2992	90	0.020086	0.00768242	0	0
10	60	30	120	28.0095	35.2992	55	0.020086	0.00768242	0	0
10	60	30	180	28.0095	35.2992	6	0.020086	0.00768242	0	0
10	60	30	240	28.0095	35.2992	0	0.020086	0.00768242	1	0.000154309
10	60	30	300	28.0095	35.2992	18	0.020086	0.00768242	0	0
10	120	-30	0	35.2833	27.9941	36	0.00768242	0.0217343	0	0
10	120	-30	60	35.2833	27.9941	75	0.00768242	0.0217343	0	0
10	120	-30	120	35.2833	27.9941	50	0.00768242	0.0217343	0	0
10	120	-30	180	35.2833	27.9941	8	0.00768242	0.0217343	0	0
10	120	-30	240	35.2833	27.9941	5	0.00768242	0.0217343	0	0
10	120	-30	300	35.2833	27.9941	8	0.00768242	0.0217343	0	0
10	120	-20	0	25.8491	18.993	66	0.0274332	0.0662923	0	0
10	120	-20	60	25.8491	18.993	99	0.0274332	0.0662923	0	0
10	120	-20	120	25.8491	18.993	71	0.0274332	0.0662923	0	0
10	120	-20	180	25.8491	18.993	7	0.0274332	0.0662923	0	0
10	120	-20	240	25.8491	18.993	12	0.0274332	0.0662923	0	0
10	120	-20	300	25.8491	18.993	60	0.0274332	0.0662923	0	0
10	120	-10	0	17.0717	11.7388	118	0.0571293	0.0344452	0	0
10	120	-10	60	17.0717	11.7388	112	0.0571293	0.0344452	0	0
10	120	-10	120	17.0717	11.7388	58	0.0571293	0.0344452	0	0
10	120	-10	180	17.0717	11.7388	2	0.0571293	0.0344452	0	0
10	120	-10	240	17.0717	11.7388	26	0.0571293	0.0344452	0	0
10	120	-10	300	17.0717	11.7388	72	0.0571293	0.0344452	0	0
10	120	0	0	10.7102	10.7175	114	0.0267348	0.0267348	0	0
10	120	0	60	10.7102	10.7175	71	0.0267348	0.0267348	0	0
10	120	0	120	10.7102	10.7175	38	0.0267348	0.0267348	0	0
10	120	0	180	10.7102	10.7175	0	0.0267348	0.0267348	1	0.000714751
10	120	0	240	10.7102	10.7175	30	0.0267348	0.0267348	0	0
10	120	0	300	10.7102	10.7175	73	0.0267348	0.0267348	0	0
10	120	10	0	11.7462	17.086	65	0.0344452	0.0571293	0	0
10	120	10	60	11.7462	17.086	60	0.0344452	0.0571293	0	0
10	120	10	120	11.7462	17.086	6	0.0344452	0.0571293	0	0
10	120	10	180	11.7462	17.086	0	0.0344452	0.0571293	1	0.00196783
10	120	10	240	11.7462	17.086	29	0.0344452	0.0571293	0	0
10	120	10	300	11.7462	17.086	47	0.0344452	0.0571293	0	0
10	120	20	0	19.0062	25.8649	42	0.122416	0.0274332	0	0
10	120	20	60	19.0062	25.8649	64	0.122416	0.0274332	0	0
10	120	20	120	19.0062	25.8649	0	0.122416	0.0274332	1	0.00335826
10	120	20	180	19.0062	25.8649	0	0.122416	0.0274332	1	0.00335826
10	120	20	240	19.0062	25.8649	30	0.122416	0.0274332	0	0
10	120	20	300	19.0062	25.8649	8	0.122416	0.0274332	0	0
10	120	30	0	28.009	35.2996	24	0.020086	0.00768242	0	0
10	120	30	60	28.009	35.2996	68	0.020086	0.00768242	0	0
10	120	30	120	28.009	35.2996	0	0.020086	0.00768242	1	0.000154309
10	120	30	180	28.009	35.2996	0	0.020086	0.00768242	1	0.000154309
10	120	30	240	28.009	35.2996	11	0.020086	0.00768242	0	0
10	120	30	300	28.009	35.2996	28	0.020086	0.00768242	0	0
10	180	-30	0	35.2831	27.9942	63	0.00768242	0.0217343	0	0
10	180	-30	60	35.2831	27.9942	29	0.00768242	0.0217343	0	0
10	180	-30	120	35.2831	27.9942	2	0.00768242	0.0217343	0	0
10	180	-30	180	35.2831	27.9942	8	0.00768242	0.0217343	0	0
10	180	-30	240	35.2831	27.9942	22	0.00768242	0.0217343	0	0
10	180	-30	300	35.2831	27.9942	63	0.00768242	0.0217343	0	0
10	180	-20	0	25.8488	18.9932	104	0.0274332	0.0662923	0	0
10	180	-20	60	25.8488	18.9932	53	0.0274332	0.0662923	0	0
10	180	-20	120	25.8488	18.9932	4	0.0274332	0.0662923	0	0
10	180	-20	180	25.8488	18.9932	15	0.0274332	0.0662923	0	0
10	180	-20	240	25.8488	18.9932	45	0.0274332	0.0662923	0	0
10	180	-20	300	25.8488	18.9932	91	0.0274332	0.0662923	0	0
10	180	-10	0	17.0711	11.7391	101	0.0571293	0.0344452	0	0
10	180	-10	60	17.0711	11.7391	74	0.0571293	0.0344452	0	0
10	180	-10	120	17.0711	11.7391	2	0.0571293	0.0344452	0	0
10	180	-10	180	17.0711	11.7391	19	0.0571293	0.0344452	0	0
10	180	-10	240	17.0711	11.7391	76	0.0571293	0.0344452	0	0
10	180	-10	300	17.0711	11.7391	129	0.0571293	0.0344452	0	0
10	180	0	0	10.7093	10.7179	83	0.0267348	0.0267348	0	0
10	180	0	60	10.7093	10.7179	62	0.0267348	0.0267348	0	0
10	180	0	120	10.7093	10.7179	2	0.0267348	0.0267348	0	0
10	180	0	180	10.7093	10.7179	52	0.0267348	0.0267348	0	0
10	180	0	240	10.7093	10.7179	90	0.0267348	0.0267348	0	0
10	180	0	300	10.7093	10.7179	148	0.0267348	0.0267348	0	0
10	180	10	0	11.7454	17.0862	26	0.0344452	0.0571293	0	0
10	180	10	60	11.7454	17.0862	19	0.0344452	0.0571293	0	0
10	180	10	120	11.7454	17.0862	3	0.0344452	0.0571293	0	0
10	180	10	180	11.7454	17.0862	39	0.0344452	0.0571293	0	0
10	180	10	240	11.7454	17.0862	48	0.0344452	0.0571293	0	0
10	180	10	300	11.7454	17.0862	114	0.0344452	0.0571293	0	0
10	180	20	0	19.0057	25.8651	41	0.122416	0.0274332	0	0
10	180	20	60	19.0057	25.8651	27	0.122416	0.0274332	0	0
10	180	20	120	19.0057	25.8651	2	0.122416	0.0274332	0	0
10	180	20	180	19.0057	25.8651	32	0.122416	0.0274332	0	0
10	180	20	240	19.0057	25.8651	29	0.122416	0.0274332	0	0
10	180	20	300	19.0057	25.8651	72	0.122416	0.0274332	0	0
10	180	30	0	28.0086	35.2997	64	0.020086	0.00768242	0	0
10	180	30	60	28.0086	35.2997	18	0.020086	0.00768242	0	0
10	180	30	120	28.0086	35.2997	2	0.020086	0.00768242	0	0
10	180	30	180	28.0086	35.2997	31	0.020086	0.00768242	0	0
10	180	30	240	28.0086	35.2997	17	0.020086	0.00768242	0	0
10	180	30	300	28.0086	35.2997	76	0.020086	0.00768242	0	0
10	240	-30	0	35.2832	27.9939	65	0.00768242	0.0217343	0	0
10	240	-30	60	35.2832	27.9939	22	0.00768242	0.0217343	0	0
10	240	-30	120	35.2832	27.9939	17	0.00768242	0.0217343	0	0
10	240	-30	180	35.2832	27.9939	57	0.00768242	0.0217343	0	0
10	240	-30	240	35.2832	27.9939	96	0.00768242	0.0217343	0	0
10	240	-30	300	35.2832	27.9939	96	0.00768242	0.0217343	0	0
10	240	-20	0	25.849	18.9928	118	0.0274332	0.0662923	0	0
10	240	-20	60	25.849	18.9928	46	0.0274332	0.0662923	0	0
10	240	-20	120	25.849	18.9928	25	0.0274332	0.0662923	0	0
10	240	-20	180	25.849	18.9928	76	0.0274332	0.0662923	0	0
10	240	-20	240	25.849	18.9928	151	0.0274332	0.0662923	0	0
10	240	-20	300	25.849	18.9928	122	0.0274332	0.0662923	0	0
10	240	-10	0	17.0715	11.7384	108	0.0571293	0.0344452	0	0
10	240	-10	60	17.0715	11.7384	31	0.0571293	0.0344452	0	0
10	240	-10	120	17.0715	11.7384	72	0.0571293	0.0344452	0	0
10	240	-10	180	17.0715	11.7384	114	0.0571293	0.0344452	0	0
10	240	-10	240	17.0715	11.7384	135	0.0571293	0.0344452	0	0
10	240	-10	300	17.0715	11.7384	142	0.0571293	0.0344452	0	0
10	240	0	0	10.7099	10.7171	99	0.0267348	0.0267348	0	0
10	240	0	60	10.7099	10.7171	67	0.0267348	0.0267348	0	0
10	240	0	120	10.7099	10.7171	78	0.0267348	0.0267348	0	0
10	240	0	180	10.7099	10.7171	117	0.0267348	0.0267348	0	0
10	240	0	240	10.7099	10.7171	148	0.0267348	0.0267348	0	0
10	240	0	300	10.7099	10.7171	112	0.0267348	0.0267348	0	0
10	240	10	0	11.7459	17.0857	107	0.0344452	0.0571293	0	0
10	240	10	60	11.7459	17.0857	34	0.0344452	0.0571293	0	0
10	240	10	120	11.7459	17.0857	109	0.0344452	0.0571293	0	0
10	240	10	180	11.7459	17.0857	84	0.0344452	0.0571293	0	0
10	240	10	240	11.7459	17.0857	152	0.0344452	0.0571293	0	0
10	240	10	300	11.7459	17.0857	133	0.0344452	0.0571293	0	0
10	240	20	0	19.0061	25.8648	81	0.122416	0.0274332	0	0
10	240	20	60	19.0061	25.8648	44	0.122416	0.0274332	0	0
10	240	20	120	19.0061	25.8648	44	0.122416	0.0274332	0	0
10	240	20	180	19.0061	25.8648	48	0.122416	0.0274332	0	0
10	240	20	240	19.0061	25.8648	98	0.122416	0.0274332	0	0
10	240	20	300	19.0061	25.8648	59	0.122416	0.0274332	0	0
10	240	30	0	28.0089	35.2995	71	0.020086	0.00768242	0	0
10	240	30	60	28.0089	35.2995	8	0.020086	0.00768242	0	0
10	240	30	120	28.0089	35.2995	5	0.020086	0.00768242	0	0
10	240	30	180	28.0089	35.2995	20	0.020086	0.00768242	0	0
10	240	30	240	28.0089	35.2995	105	0.020086	0.00768242	0	0
10	240	30	300	28.0089	35.2995	88	0.020086	0.00768242	0	0
10	300	-30	0	35.2837	27.9935	90	0.00768242	0.0217343	0	0
10	300	-30	60	35.2837	27.9935	48	0.00768242	0.0217343	0	0
10	300	-30	120	35.2837	27.9935	77	0.00768242	0.0217343	0	0
10	300	-30	180	35.2837	27.9935	134	0.00768242	0.0217343	0	0
10	300	-30	240	35.2837	27.9935	140	0.00768242	0.0217343	0	0
10	300	-30	300	35.2837	27.9935	93	0.00768242	0.0217343	0	0
10	300	-20	0	25.8496	18.9921	109	0.0274332	0.0662923	0	0
10	300	-20	60	25.8496	18.9921	70	0.0274332	0.0662923	0	0
10	300	-20	120	25.8496	18.9921	126	0.0274332	0.0662923	0	0
10	300	-20	180	25.8496	18.9921	217	0.0274332	0.0662923	0	0
10	300	-20	240	25.8496	18.9921	153	0.0274332	0.0662923	0	0
10	300	-20	300	25.8496	18.9921	112	0.0274332	0.0662923	0	0
10	300	-10	0	17.0725	11.7373	115	0.0571293	0.0344452	0	0
10	300	-10	60	17.0725	11.7373	79	0.0571293	0.0344452	0	0
10	300	-10	120	17.0725	11.7373	195	0.0571293	0.0344452	0	0
10	300	-10	180	17.0725	11.7373	220	0.0571293	0.0344452	0	0
10	300	-10	240	17.0725	11.7373	212	0.0571293	0.0344452	0	0
10	300	-10	300	17.0725	11.7373	160	0.0571293	0.0344452	0	0
10	300	0	0	10.7114	10.7159	87	0.0267348	0.0267348	0	0
10	300	0	60	10.7114	10.7159	121	0.0267348	0.0267348	0	0
10	300	0	120	10.7114	10.7159	133	0.0267348	0.0267348	0	0
10	300	0	180	10.7114	10.7159	195	0.0267348	0.0267348	0	0
10	300	0	240	10.7114	10.7159	163	0.0267348	0.0267348	0	0
10	300	0	300	10.7114	10.7159	133	0.0267348	0.0267348	0	0
10	300	10	0	11.7473	17.085	107	0.0344452	0.0571293	0	0
10	300	10	60	11.7473	17.085	84	0.0344452	0.0571293	0	0
10	300	10	120	11.7473	17.085	144	0.0344452	0.0571293	0	0
10	300	10	180	11.7473	17.085	136	0.0344452	0.0571293	0	0
10	300	10	240	11.7473	17.085	151	0.0344452	0.0571293	0	0
10	300	10	300	11.7473	17.085	138	0.0344452	0.0571293	0	0
10	300	20	0	19.0069	25.8643	49	0.122416	0.0274332	0	0
10	300	20	60	19.0069	25.8643	69	0.122416	0.0274332	0	0
10	300	20	120	19.0069	25.8643	60	0.122416	0.0274332	0	0
10	300	20	180	19.0069	25.8643	177	0.122416	0.0274332	0	0
10	300	20	240	19.0069	25.8643	170	0.122416	0.0274332	0	0
10	300	20	300	19.0069	25.8643	104	0.122416	0.0274332	0	0
10	300	30	0	28.0094	35.2991	32	0.020086	0.00768242	0	0
10	300	30	60	28.0094	35.2991	38	0.020086	0.00768242	0	0
10	300	30	120	28.0094	35.2991	63	0.020086	0.00768242	0	0
10	300	30	180	28.0094	35.2991	152	0.020086	0.00768242	0	0
10	300	30	240	28.0094	35.2991	91	0.020086	0.00768242	0	0
10	300	30	300	28.0094	35.2991	77	0.020086	0.00768242	0	0
20	0	-10	0	24.3162	20.9195	172	0.0293608	0.0661247	0	0
20	0	-10	60	24.3162	20.9195	201	0.0293608	0.0661247	0	0
20	0	-10	120	24.3162	20.9195	259	0.0293608	0.0661247	0	0
20	0	-10	180	24.3162	20.9195	235	0.0293608	0.0661247	0	0
20	0	-10	240	24.3162	20.9195	258	0.0293608	0.0661247	0	0
20	0	-10	300	24.3162	20.9195	152	0.0293608	0.0661247	0	0
20	0	0	0	20.3646	20.3682	189	0.0661247	0.0661247	0	0
20	0	0	60	20.3646	20.3682	173	0.0661247	0.0661247	0	0
20	0	0	120	20.3646	20.3682	295	0.0661247	0.0661247	0	0
20	0	0	180	20.3646	20.3682	168	0.0661247	0.0661247	0	0
20	0	0	240	20.3646	20.3682	326	0.0661247	0.0661247	0	0
20	0	0	300	20.3646	20.3682	99	0.0661247	0.0661247	0	0
20	0	10	0	20.9322	24.3332	125	0.0661247	0.0293608	0	0
20	0	10	60	20.9322	24.3332	151	0.0661247	0.0293608	0	0
20	0	10	120	20.9322	24.3332	367	0.0661247	0.0293608	0	0
20	0	10	180	20.9322	24.3332	169	0.0661247	0.0293608	0	0
20	0	10	240	20.9322	24.3332	222	0.0661247	0.0293608	0	0
20	0	10	300	20.9322	24.3332	88	0.0661247	0.0293608	0	0
20	30	-10	0	24.3161	20.9198	128	0.0293608	0.0661247	0	0
20	30	-10	60	24.3161	20.9198	194	0.0293608	0.0661247	0	0
20	30	-10	120	24.3161	20.9198	209	0.0293608	0.0661247	0	0
20	30	-10	180	24.3161	20.9198	278	0.0293608	0.0661247	0	0
20	30	-10	240	24.3161	20.9198	111	0.0293608	0.0661247	0	0
20	30	-10	300	24.3161	20.9198	112	0.0293608	0.0661247	0	0
20	30	0	0	20.3645	20.3685	148	0.0661247	0.0661247	0	0
20	30	0	60	20.3645	20.3685	257	0.0661247	0.0661247	0	0
20	30	0	120	20.3645	20.3685	166	0.0661247	0.0661247	0	0
20	30	0	180	20.3645	20.3685	314	0.0661247	0.0661247	0	0
20	30	0	240	20.3645	20.3685	75	0.0661247	0.0661247	0	0
20	30	0	300	20.3645	20.3685	78	0.0661247	0.0661247	0	0
20	30	10	0	20.9321	24.3335	119	0.0661247	0.0293608	0	0
20	30	10	60	20.9321	24.3335	166	0.0661247	0.0293608	0	0
20	30	10	120	20.9321	24.3335	221	0.0661247	0.0293608	0	0
20	30	10	180	20.9321	24.3335	163	0.0661247	0.0293608	0	0
20	30	10	240	20.9321	24.3335	75	0.0661247	0.0293608	0	0
20	30	10	300	20.9321	24.3335	49	0.0661247	0.0293608	0	0
20	60	-10	0	24.3156	20.9203	53	0.0293608	0.0661247	0	0
20	60	-10	60	24.3156	20.9203	135	0.0293608	0.0661247	0	0
20	60	-10	120	24.3156	20.9203	174	0.0293608	0.0661247	0	0
20	60	-10	180	24.3156	20.9203	127	0.0293608	0.0661247	0	0
20	60	-10	240	24.3156	20.9203	46	0.0293608	0.0661247	0	0
20	60	-10	300	24.3156	20.9203	50	0.0293608	0.0661247	0	0
20	60	0	0	20.364	20.3691	125	0.0661247	0.0661247	0	0
20	60	0	60	20.364	20.3691	125	0.0661247	0.0661247	0	0
20	60	0	120	20.364	20.3691	146	0.0661247	0.0661247	0	0
20	60	0	180	20.364	20.3691	66	0.0661247	0.0661247	0	0
20	60	0	240	20.364	20.3691	33	0.0661247	0.0661247	0	0
20	60	0	300	20.364	20.3691	54	0.0661247	0.0661247	0	0
20	60	10	0	20.9316	24.3339	100	0.0661247	0.0293608	0	0
20	60	10	60	20.9316	24.3339	93	0.0661247	0.0293608	0	0
20	60	10	120	20.9316	24.3339	108	0.0661247	0.0293608	0	0
20	60	10	180	20.9316	24.3339	35	0.0661247	0.0293608	0	0
20	60	10	240	20.9316	24.3339	21	0.0661247	0.0293608	0	0
20	60	10	300	20.9316	24.3339	29	0.0661247	0.0293608	0	0
20	90	-10	0	24.315	20.9209	47	0.0293608	0.0661247	0	0
20	90	-10	60	24.315	20.9209	91	0.0293608	0.0661247	0	0
20	90	-10	120	24.315	20.9209	81	0.0293608	0.0661247	0	0
20	90	-10	180	24.315	20.9209	40	0.0293608	0.0661247	0	0
20	90	-10	240	24.315	20.9209	1	0.0293608	0.0661247	0	0
20	90	-10	300	24.315	20.9209	34	0.0293608	0.0661247	0	0
20	90	0	0	20.3632	20.3697	63	0.0661247	0.0661247	0	0
20	90	0	60	20.3632	20.3697	91	0.0661247	0.0661247	0	0
20	90	0	120	20.3632	20.3697	55	0.0661247	0.0661247	0	0
20	90	0	180	20.3632	20.3697	11	0.0661247	0.0661247	0	0
20	90	0	240	20.3632	20.3697	0	0.0661247	0.0661247	1	0.00437248
20	90	0	300	20.3632	20.3697	33	0.0661247	0.0661247	0	0
20	90	10	0	20.9308	24.3345	62	0.0661247	0.0293608	0	0
20	90	10	60	20.9308	24.3345	42	0.0661247	0.0293608	0	0
20	90	10	120	20.9308	24.3345	16	0.0661247	0.0293608	0	0
20	90	10	180	20.9308	24.3345	1	0.0661247	0.0293608	0	0
20	90	10	240	20.9308	24.3345	0	0.0661247	0.0293608	1	0.00194148
20	90	10	300	20.9308	24.3345	13	0.0661247	0.0293608	0	0
20	120	-10	0	24.3143	20.9215	80	0.0293608	0.0661247	0	0
20	120	-10	60	24.3143	20.9215	61	0.0293608	0.0661247	0	0
20	120	-10	120	24.3143	20.9215	29	0.0293608	0.0661247	0	0
20	120	-10	180	24.3143	20.9215	0	0.0293608	0.0661247	1	0.00194148
20	120	-10	240	24.3143	20.9215	0	0.0293608	0.0661247	1	0.00194148
20	120	-10	300	24.3143	20.9215	40	0.0293608	0.0661247	0	0
20	120	0	0	20.3624	20.3703	64	0.0661247	0.0661247	0	0
20	120	0	60	20.3624	20.3703	19	0.0661247	0.0661247	0	0
20	120	0	120	20.3624	20.3703	10	0.0661247	0.0661247	0	0
20	120	0	180	20.3624	20.3703	0	0.0661247	0.0661247	1	0.00437248
20	120	0	240	20.3624	20.3703	0	0.0661247	0.0661247	1	0.00437248
20	120	0	300	20.3624	20.3703	26	0.0661247	0.0661247	0	0
20	120	10	0	20.9301	24.3349	46	0.0661247	0.0293608	0	0
20	120	10	60	20.9301	24.3349	17	0.0661247	0.0293608	0	0
20	120	10	120	20.9301	24.3349	0	0.0661247	0.0293608	1	0.00194148
20	120	10	180	20.9301	24.3349	0	0.0661247	0.0293608	1	0.00194148
20	120	10	240	20.9301	24.3349	1	0.0661247	0.0293608	0	0
20	120	10	300	20.9301	24.3349	8	0.0661247	0.0293608	0	0
20	150	-10	0	24.3138	20.9218	58	0.0293608	0.0661247	0	0
20	150	-10	60	24.3138	20.9218	40	0.0293608	0.0661247	0	0
20	150	-10	120	24.3138	20.9218	0	0.0293608	0.0661247	1	0.00194148
20	150	-10	180	24.3138	20.9218	0	0.0293608	0.0661247	1	0.00194148
20	150	-10	240	24.3138	20.9218	11	0.0293608	0.0661247	0	0
20	150	-10	300	24.3138	20.9218	51	0.0293608	0.0661247	0	0
20	150	0	0	20.3618	20.3706	44	0.0661247	0.0661247	0	0
20	150	0	60	20.3618	20.3706	24	0.0661247	0.0661247	0	0
20	150	0	120	20.3618	20.3706	0	0.0661247	0.0661247	1	0.00437248
20	150	0	180	20.3618	20.3706	0	0.0661247	0.0661247	1	0.00437248
20	150	0	240	20.3618	20.3706	35	0.0661247	0.0661247	0	0
20	150	0	300	20.3618	20.3706	55	0.0661247	0.0661247	0	0
20	150	10	0	20.9294	24.3352	13	0.0661247	0.0293608	0	0
20	150	10	60	20.9294	24.3352	12	0.0661247	0.0293608	0	0
20	150	10	120	20.9294	24.3352	0	0.0661247	0.0293608	1	0.00194148
20	150	10	180	20.9294	24.3352	0	0.0661247	0.0293608	1	0.00194148
20	150	10	240	20.9294	24.3352	33	0.0661247	0.0293608	0	0
20	150	10	300	20.9294	24.3352	14	0.0661247	0.0293608	0	0
20	180	-10	0	24.3136	20.9219	78	0.0293608	0.0661247	0	0
20	180	-10	60	24.3136	20.9219	24	0.0293608	0.0661247	0	0
20	180	-10	120	24.3136	20.9219	0	0.0293608	0.0661247	1	0.00194148
20	180	-10	180	24.3136	20.9219	6	0.0293608	0.0661247	0	0
20	180	-10	240	24.3136	20.9219	33	0.0293608	0.0661247	0	0
20	180	-10	300	24.3136	20.9219	95	0.0293608	0.0661247	0	0
20	180	0	0	20.3615	20.3707	39	0.0661247	0.0661247	0	0
20	180	0	60	20.3615	20.3707	13	0.0661247	0.0661247	0	0
20	180	0	120	20.3615	20.3707	0	0.0661247	0.0661247	1	0.00437248
20	180	0	180	20.3615	20.3707	15	0.0661247	0.0661247	0	0
20	180	0	240	20.3615	20.3707	81	0.0661247	0.0661247	0	0
20	180	0	300	20.3615	20.3707	115	0.0661247	0.0661247	0	0
20	180	10	0	20.9292	24.3353	16	0.0661247	0.0293608	0	0
20	180	10	60	20.9292	24.3353	2	0.0661247	0.0293608	0	0
20	180	10	120	20.9292	24.3353	2	0.0661247	0.0293608	0	0
20	180	10	180	20.9292	24.3353	33	0.0661247	0.0293608	0	0
20	180	10	240	20.9292	24.3353	58	0.0661247	0.0293608	0	0
20	180	10	300	20.9292	24.3353	76	0.0661247	0.0293608	0	0
20	210	-10	0	24.3137	20.9216	98	0.0293608	0.0661247	0	0
20	210	-10	60	24.3137	20.9216	28	0.0293608	0.0661247	0	0
20	210	-10	120	24.3137	20.9216	19	0.0293608	0.0661247	0	0
20	210	-10	180	24.3137	20.9216	40	0.0293608	0.0661247	0	0
20	210	-10	240	24.3137	20.9216	114	0.0293608	0.0661247	0	0
20	210	-10	300	24.3137	20.9216	122	0.0293608	0.0661247	0	0
20	210	0	0	20.3616	20.3704	77	0.0661247	0.0661247	0	0
20	210	0	60	20.3616	20.3704	22	0.0661247	0.0661247	0	0
20	210	0	120	20.3616	20.3704	33	0.0661247	0.0661247	0	0
20	210	0	180	20.3616	20.3704	73	0.0661247	0.0661247	0	0
20	210	0	240	20.3616	20.3704	123	0.0661247	0.0661247	0	0
20	210	0	300	20.3616	20.3704	140	0.0661247	0.0661247	0	0
20	210	10	0	20.9293	24.335	31	0.0661247	0.0293608	0	0
20	210	10	60	20.9293	24.335	9	0.0661247	0.0293608	0	0
20	210	10	120	20.9293	24.335	53	0.0661247	0.0293608	0	0
20	210	10	180	20.9293	24.335	60	0.0661247	0.0293608	0	0
20	210	10	240	20.9293	24.335	115	0.0661247	0.0293608	0	0
20	210	10	300	20.9293	24.335	73	0.0661247	0.0293608	0	0
20	240	-10	0	24.3141	20.921	131	0.0293608	0.0661247	0	0
20	240	-10	60	24.3141	20.921	54	0.0293608	0.0661247	0	0
20	240	-10	120	24.3141	20.921	53	0.0293608	0.0661247	0	0
20	240	-10	180	24.3141	20.921	66	0.0293608	0.0661247	0	0
20	240	-10	240	24.3141	20.921	124	0.0293608	0.0661247	0	0
20	240	-10	300	24.3141	20.921	112	0.0293608	0.0661247	0	0
20	240	0	0	20.3621	20.3699	129	0.0661247	0.0661247	0	0
20	240	0	60	20.3621	20.3699	71	0.0661247	0.0661247	0	0
20	240	0	120	20.3621	20.3699	66	0.0661247	0.0661247	0	0
20	240	0	180	20.3621	20.3699	107	0.0661247	0.0661247	0	0
20	240	0	240	20.3621	20.3699	149	0.0661247	0.0661247	0	0
20	240	0	300	20.3621	20.3699	106	0.0661247	0.0661247	0	0
20	240	10	0	20.9298	24.3346	110	0.0661247	0.0293608	0	0
20	240	10	60	20.9298	24.3346	54	0.0661247	0.0293608	0	0
20	240	10	120	20.9298	24.3346	66	0.0661247	0.0293608	0	0
20	240	10	180	20.9298	24.3346	106	0.0661247	0.0293608	0	0
20	240	10	240	20.9298	24.3346	94	0.0661247	0.0293608	0	0
20	240	10	300	20.9298	24.3346	84	0.0661247	0.0293608	0	0
20	270	-10	0	24.3147	20.9204	180	0.0293608	0.0661247	0	0
20	270	-10	60	24.3147	20.9204	79	0.0293608	0.0661247	0	0
20	270	-10	120	24.3147	20.9204	71	0.0293608	0.0661247	0	0
20	270	-10	180	24.3147	20.9204	106	0.0293608	0.0661247	0	0
20	270	-10	240	24.3147	20.9204	102	0.0293608	0.0661247	0	0
20	270	-10	300	24.3147	20.9204	125	0.0293608	0.0661247	0	0
20	270	0	0	20.3629	20.3692	167	0.0661247	0.0661247	0	0
20	270	0	60	20.3629	20.3692	97	0.0661247	0.0661247	0	0
20	270	0	120	20.3629	20.3692	92	0.0661247	0.0661247	0	0
20	270	0	180	20.3629	20.3692	92	0.0661247	0.0661247	0	0
20	270	0	240	20.3629	20.3692	140	0.0661247	0.0661247	0	0
20	270	0	300	20.3629	20.3692	105	0.0661247	0.0661247	0	0
20	270	10	0	20.9305	24.334	139	0.0661247	0.0293608	0	0
20	270	10	60	20.9305	24.334	91	0.0661247	0.0293608	0	0
20	270	10	120	20.9305	24.334	62	0.0661247	0.0293608	0	0
20	270	10	180	20.9305	24.334	69	0.0661247	0.0293608	0	0
20	270	10	240	20.9305	24.334	142	0.0661247	0.0293608	0	0
20	270	10	300	20.9305	24.334	129	0.0661247	0.0293608	0	0
20	300	-10	0	24.3154	20.9199	188	0.0293608	0.0661247	0	0
20	300	-10	60	24.3154	20.9199	90	0.0293608	0.0661247	0	0
20	300	-10	120	24.3154	20.9199	179	0.0293608	0.0661247	0	0
20	300	-10	180	24.3154	20.9199	240	0.0293608	0.0661247	0	0
20	300	-10	240	24.3154	20.9199	163	0.0293608	0.0661247	0	0
20	300	-10	300	24.3154	20.9199	213	0.0293608	0.0661247	0	0
20	300	0	0	20.3637	20.3686	218	0.0661247	0.0661247	0	0
20	300	0	60	20.3637	20.3686	93	0.0661247	0.0661247	0	0
20	300	0	120	20.3637	20.3686	120	0.0661247	0.0661247	0	0
20	300	0	180	20.3637	20.3686	142	0.0661247	0.0661247	0	0
20	300	0	240	20.3637	20.3686	190	0.0661247	0.0661247	0	0
20	300	0	300	20.3637	20.3686	204	0.0661247	0.0661247	0	0
20	300	10	0	20.9313	24.3336	133	0.0661247	0.0293608	0	0
20	300	10	60	20.9313	24.3336	87	0.0661247	0.0293608	0	0
20	300	10	120	20.9313	24.3336	80	0.0661247	0.0293608	0	0
20	300	10	180	20.9313	24.3336	106	0.0661247	0.0293608	0	0
20	300	10	240	20.9313	24.3336	191	0.0661247	0.0293608	0	0
20	300	10	300	20.9313	24.3336	173	0.0661247	0.0293608	0	0
20	330	-10	0	24.3159	20.9195	184	0.0293608	0.0661247	0	0
20	330	-10	60	24.3159	20.9195	208	0.0293608	0.0661247	0	0
20	330	-10	120	24.3159	20.9195	229	0.0293608	0.0661247	0	0
20	330	-10	180	24.3159	20.9195	214	0.0293608	0.0661247	0	0
20	330	-10	240	24.3159	20.9195	301	0.0293608	0.0661247	0	0
20	330	-10	300	24.3159	20.9195	175	0.0293608	0.0661247	0	0
20	330	0	0	20.3643	20.3683	188	0.0661247	0.0661247	0	0
20	330	0	60	20.3643	20.3683	129	0.0661247	0.0661247	0	0
20	330	0	120	20.3643	20.3683	138	0.0661247	0.0661247	0	0
20	330	0	180	20.3643	20.3683	279	0.0661247	0.0661247	0	0
20	330	0	240	20.3643	20.3683	245	0.0661247	0.0661247	0	0
20	330	0	300	20.3643	20.3683	262	0.0661247	0.0661247	0	0
20	330	10	0	20.9319	24.3333	141	0.0661247	0.0293608	0	0
20	330	10	60	20.9319	24.3333	130	0.0661247	0.0293608	0	0
20	330	10	120	20.9319	24.3333	132	0.0661247	0.0293608	0	0
20	330	10	180	20.9319	24.3333	278	0.0661247	0.0293608	0	0
20	330	10	240	20.9319	24.3333	201	0.0661247	0.0293608	0	0
20	330	10	300	20.9319	24.3333	226	0.0661247	0.0293608	0	0
										0.0588699

## Sheet: OffAxis12
r	theta	t	phi	dist1	dist1	clashes	prob dist1	prob dist2	clashes 0 or 1	H*I*J	#clashes<10	H*I*L		Bin	Score 8
0	0	-30	0	22.3817	37.6176	165	0.0378534	0.00377137	0	0				0	0	0
0	0	-30	60	22.3817	37.6176	119	0.0378534	0.00377137	0	0				1	0	0
0	0	-30	120	22.3817	37.6176	91	0.0378534	0.00377137	0	0				2	0	0
0	0	-30	180	22.3817	37.6176	100	0.0378534	0.00377137	0	0				3	0	0
0	0	-30	240	22.3817	37.6176	64	0.0378534	0.00377137	0	0				4	0	0
0	0	-30	300	22.3817	37.6176	59	0.0378534	0.00377137	0	0				5	78	0.00217901
0	0	-20	0	12.3817	27.6176	227	0.0377696	0.0217343	0	0				6	286	0.00798972
0	0	-20	60	12.3817	27.6176	145	0.0377696	0.0217343	0	0				7	397	0.0110906
0	0	-20	120	12.3817	27.6176	154	0.0377696	0.0217343	0	0				8	311	0.00868812
0	0	-20	180	12.3817	27.6176	95	0.0377696	0.0217343	0	0				9	734	0.0205051
0	0	-20	240	12.3817	27.6176	114	0.0377696	0.0217343	0	0				10	957	0.0267348
0	0	-20	300	12.3817	27.6176	97	0.0377696	0.0217343	0	0				11	1233	0.0344452
0	0	-10	0	2.38169	17.6176	-1	0	0.0571293	0	0				12	1352	0.0377696
0	0	-10	60	2.38169	17.6176	-1	0	0.0571293	0	0				13	1597	0.0446139
0	0	-10	120	2.38169	17.6176	-1	0	0.0571293	0	0				14	1751	0.0489161
0	0	-10	180	2.38169	17.6176	-1	0	0.0571293	0	0				15	1991	0.0556207
0	0	-10	240	2.38169	17.6176	-1	0	0.0571293	0	0				16	2060	0.0575483
0	0	-10	300	2.38169	17.6176	-1	0	0.0571293	0	0				17	2045	0.0571293
0	0	0	0	7.61831	7.61757	128	0.0110906	0.0110906	0	0				18	2373	0.0662923
0	0	0	60	7.61831	7.61757	144	0.0110906	0.0110906	0	0				19	4382	0.122416
0	0	0	120	7.61831	7.61757	228	0.0110906	0.0110906	0	0				20	2367	0.0661247
0	0	0	180	7.61831	7.61757	106	0.0110906	0.0110906	0	0				21	1761	0.0491954
0	0	0	240	7.61831	7.61757	106	0.0110906	0.0110906	0	0				22	1355	0.0378534
0	0	0	300	7.61831	7.61757	82	0.0110906	0.0110906	0	0				23	1170	0.0326852
0	0	10	0	17.6183	2.38243	-1	0.0571293	0	0	0				24	1051	0.0293608
0	0	10	60	17.6183	2.38243	-1	0.0571293	0	0	0				25	982	0.0274332
0	0	10	120	17.6183	2.38243	-1	0.0571293	0	0	0				26	845	0.023606
0	0	10	180	17.6183	2.38243	-1	0.0571293	0	0	0				27	778	0.0217343
0	0	10	240	17.6183	2.38243	-1	0.0571293	0	0	0				28	719	0.020086
0	0	10	300	17.6183	2.38243	-1	0.0571293	0	0	0				29	607	0.0169572
0	0	20	0	27.6183	12.3824	59	0.0217343	0.0377696	0	0				30	544	0.0151972
0	0	20	60	27.6183	12.3824	124	0.0217343	0.0377696	0	0				31	460	0.0128506
0	0	20	120	27.6183	12.3824	136	0.0217343	0.0377696	0	0				32	322	0.00899542
0	0	20	180	27.6183	12.3824	53	0.0217343	0.0377696	0	0				33	305	0.00852051
0	0	20	240	27.6183	12.3824	24	0.0217343	0.0377696	0	0				34	248	0.00692815
0	0	20	300	27.6183	12.3824	33	0.0217343	0.0377696	0	0				35	275	0.00768242
0	0	30	0	37.6183	22.3824	64	0.00377137	0.0378534	0	0				36	168	0.00469326
0	0	30	60	37.6183	22.3824	104	0.00377137	0.0378534	0	0				37	135	0.00377137
0	0	30	120	37.6183	22.3824	108	0.00377137	0.0378534	0	0				38	74	0.00206727
0	0	30	180	37.6183	22.3824	48	0.00377137	0.0378534	0	0				39	53	0.00148061
0	0	30	240	37.6183	22.3824	10	0.00377137	0.0378534	0	0				40	21	0.000586658
0	0	30	300	37.6183	22.3824	23	0.00377137	0.0378534	0	0				41	3	8.38082e-05
10	0	-30	0	24.5067	38.9152	99	0.0293608	0.00206727	0	0				42	2
10	0	-30	60	24.5067	38.9152	119	0.0293608	0.00206727	0	0				43	1
10	0	-30	120	24.5067	38.9152	69	0.0293608	0.00206727	0	0				44	1
10	0	-30	180	24.5067	38.9152	70	0.0293608	0.00206727	0	0				45	0
10	0	-30	240	24.5067	38.9152	50	0.0293608	0.00206727	0	0				46	0
10	0	-30	300	24.5067	38.9152	72	0.0293608	0.00206727	0	0				47	1
10	0	-20	0	15.9098	29.3635	143	0.0556207	0.0169572	0	0				48	0
10	0	-20	60	15.9098	29.3635	147	0.0556207	0.0169572	0	0				49	1
10	0	-20	120	15.9098	29.3635	109	0.0556207	0.0169572	0	0				50	0
10	0	-20	180	15.9098	29.3635	140	0.0556207	0.0169572	0	0
10	0	-20	240	15.9098	29.3635	80	0.0556207	0.0169572	0	0
10	0	-20	300	15.9098	29.3635	107	0.0556207	0.0169572	0	0
10	0	-10	0	10.2793	20.2494	150	0.0267348	0.0661247	0	0
10	0	-10	60	10.2793	20.2494	157	0.0267348	0.0661247	0	0
10	0	-10	120	10.2793	20.2494	175	0.0267348	0.0661247	0	0
10	0	-10	180	10.2793	20.2494	96	0.0267348	0.0661247	0	0
10	0	-10	240	10.2793	20.2494	81	0.0267348	0.0661247	0	0
10	0	-10	300	10.2793	20.2494	113	0.0267348	0.0661247	0	0
10	0	0	0	12.578	12.5643	139	0.0377696	0.0377696	0	0
10	0	0	60	12.578	12.5643	150	0.0377696	0.0377696	0	0
10	0	0	120	12.578	12.5643	186	0.0377696	0.0377696	0	0
10	0	0	180	12.578	12.5643	112	0.0377696	0.0377696	0	0
10	0	0	240	12.578	12.5643	68	0.0377696	0.0377696	0	0
10	0	0	300	12.578	12.5643	108	0.0377696	0.0377696	0	0
10	0	10	0	20.2669	10.2804	105	0.0661247	0.0267348	0	0
10	0	10	60	20.2669	10.2804	147	0.0661247	0.0267348	0	0
10	0	10	120	20.2669	10.2804	167	0.0661247	0.0267348	0	0
10	0	10	180	20.2669	10.2804	116	0.0661247	0.0267348	0	0
10	0	10	240	20.2669	10.2804	37	0.0661247	0.0267348	0	0
10	0	10	300	20.2669	10.2804	54	0.0661247	0.0267348	0	0
10	0	20	0	29.3818	15.922	81	0.0169572	0.0556207	0	0
10	0	20	60	29.3818	15.922	134	0.0169572	0.0556207	0	0
10	0	20	120	29.3818	15.922	102	0.0169572	0.0556207	0	0
10	0	20	180	29.3818	15.922	56	0.0169572	0.0556207	0	0
10	0	20	240	29.3818	15.922	19	0.0169572	0.0556207	0	0
10	0	20	300	29.3818	15.922	22	0.0169572	0.0556207	0	0
10	0	30	0	38.9337	24.5221	75	0.00206727	0.0293608	0	0
10	0	30	60	38.9337	24.5221	88	0.00206727	0.0293608	0	0
10	0	30	120	38.9337	24.5221	77	0.00206727	0.0293608	0	0
10	0	30	180	38.9337	24.5221	10	0.00206727	0.0293608	0	0
10	0	30	240	38.9337	24.5221	2	0.00206727	0.0293608	0	0
10	0	30	300	38.9337	24.5221	13	0.00206727	0.0293608	0	0
10	60	-30	0	24.5063	38.9156	91	0.0293608	0.00206727	0	0
10	60	-30	60	24.5063	38.9156	70	0.0293608	0.00206727	0	0
10	60	-30	120	24.5063	38.9156	43	0.0293608	0.00206727	0	0
10	60	-30	180	24.5063	38.9156	30	0.0293608	0.00206727	0	0
10	60	-30	240	24.5063	38.9156	33	0.0293608	0.00206727	0	0
10	60	-30	300	24.5063	38.9156	94	0.0293608	0.00206727	0	0
10	60	-20	0	15.9092	29.364	178	0.0556207	0.0169572	0	0
10	60	-20	60	15.9092	29.364	133	0.0556207	0.0169572	0	0
10	60	-20	120	15.9092	29.364	122	0.0556207	0.0169572	0	0
10	60	-20	180	15.9092	29.364	36	0.0556207	0.0169572	0	0
10	60	-20	240	15.9092	29.364	58	0.0556207	0.0169572	0	0
10	60	-20	300	15.9092	29.364	137	0.0556207	0.0169572	0	0
10	60	-10	0	10.2783	20.2502	126	0.0267348	0.0661247	0	0
10	60	-10	60	10.2783	20.2502	113	0.0267348	0.0661247	0	0
10	60	-10	120	10.2783	20.2502	114	0.0267348	0.0661247	0	0
10	60	-10	180	10.2783	20.2502	61	0.0267348	0.0661247	0	0
10	60	-10	240	10.2783	20.2502	75	0.0267348	0.0661247	0	0
10	60	-10	300	10.2783	20.2502	155	0.0267348	0.0661247	0	0
10	60	0	0	12.5772	12.5656	140	0.0377696	0.0377696	0	0
10	60	0	60	12.5772	12.5656	155	0.0377696	0.0377696	0	0
10	60	0	120	12.5772	12.5656	67	0.0377696	0.0377696	0	0
10	60	0	180	12.5772	12.5656	37	0.0377696	0.0377696	0	0
10	60	0	240	12.5772	12.5656	62	0.0377696	0.0377696	0	0
10	60	0	300	12.5772	12.5656	124	0.0377696	0.0377696	0	0
10	60	10	0	20.2664	10.2819	123	0.0661247	0.0267348	0	0
10	60	10	60	20.2664	10.2819	134	0.0661247	0.0267348	0	0
10	60	10	120	20.2664	10.2819	38	0.0661247	0.0267348	0	0
10	60	10	180	20.2664	10.2819	9	0.0661247	0.0267348	0	0
10	60	10	240	20.2664	10.2819	12	0.0661247	0.0267348	0	0
10	60	10	300	20.2664	10.2819	83	0.0661247	0.0267348	0	0
10	60	20	0	29.3814	15.923	67	0.0169572	0.0556207	0	0
10	60	20	60	29.3814	15.923	61	0.0169572	0.0556207	0	0
10	60	20	120	29.3814	15.923	3	0.0169572	0.0556207	0	0
10	60	20	180	29.3814	15.923	0	0.0169572	0.0556207	1	0.000943172
10	60	20	240	29.3814	15.923	0	0.0169572	0.0556207	1	0.000943172
10	60	20	300	29.3814	15.923	48	0.0169572	0.0556207	0	0
10	60	30	0	38.9334	24.5227	33	0.00206727	0.0293608	0	0
10	60	30	60	38.9334	24.5227	55	0.00206727	0.0293608	0	0
10	60	30	120	38.9334	24.5227	1	0.00206727	0.0293608	0	0
10	60	30	180	38.9334	24.5227	0	0.00206727	0.0293608	1	6.06967e-05
10	60	30	240	38.9334	24.5227	1	0.00206727	0.0293608	0	0
10	60	30	300	38.9334	24.5227	14	0.00206727	0.0293608	0	0
10	120	-30	0	24.5057	38.916	121	0.0293608	0.00206727	0	0
10	120	-30	60	24.5057	38.916	107	0.0293608	0.00206727	0	0
10	120	-30	120	24.5057	38.916	48	0.0293608	0.00206727	0	0
10	120	-30	180	24.5057	38.916	43	0.0293608	0.00206727	0	0
10	120	-30	240	24.5057	38.916	106	0.0293608	0.00206727	0	0
10	120	-30	300	24.5057	38.916	81	0.0293608	0.00206727	0	0
10	120	-20	0	15.9081	29.3645	175	0.0556207	0.0169572	0	0
10	120	-20	60	15.9081	29.3645	108	0.0556207	0.0169572	0	0
10	120	-20	120	15.9081	29.3645	71	0.0556207	0.0169572	0	0
10	120	-20	180	15.9081	29.3645	75	0.0556207	0.0169572	0	0
10	120	-20	240	15.9081	29.3645	174	0.0556207	0.0169572	0	0
10	120	-20	300	15.9081	29.3645	104	0.0556207	0.0169572	0	0
10	120	-10	0	10.2767	20.2509	141	0.0267348	0.0661247	0	0
10	120	-10	60	10.2767	20.2509	115	0.0267348	0.0661247	0	0
10	120	-10	120	10.2767	20.2509	99	0.0267348	0.0661247	0	0
10	120	-10	180	10.2767	20.2509	94	0.0267348	0.0661247	0	0
10	120	-10	240	10.2767	20.2509	178	0.0267348	0.0661247	0	0
10	120	-10	300	10.2767	20.2509	156	0.0267348	0.0661247	0	0
10	120	0	0	12.5759	12.5668	150	0.0377696	0.0377696	0	0
10	120	0	60	12.5759	12.5668	120	0.0377696	0.0377696	0	0
10	120	0	120	12.5759	12.5668	81	0.0377696	0.0377696	0	0
10	120	0	180	12.5759	12.5668	75	0.0377696	0.0377696	0	0
10	120	0	240	12.5759	12.5668	117	0.0377696	0.0377696	0	0
10	120	0	300	12.5759	12.5668	153	0.0377696	0.0377696	0	0
10	120	10	0	20.2656	10.2834	74	0.0661247	0.0267348	0	0
10	120	10	60	20.2656	10.2834	54	0.0661247	0.0267348	0	0
10	120	10	120	20.2656	10.2834	55	0.0661247	0.0267348	0	0
10	120	10	180	20.2656	10.2834	25	0.0661247	0.0267348	0	0
10	120	10	240	20.2656	10.2834	51	0.0661247	0.0267348	0	0
10	120	10	300	20.2656	10.2834	99	0.0661247	0.0267348	0	0
10	120	20	0	29.3809	15.924	39	0.0169572	0.0556207	0	0
10	120	20	60	29.3809	15.924	11	0.0169572	0.0556207	0	0
10	120	20	120	29.3809	15.924	19	0.0169572	0.0556207	0	0
10	120	20	180	29.3809	15.924	3	0.0169572	0.0556207	0	0
10	120	20	240	29.3809	15.924	21	0.0169572	0.0556207	0	0
10	120	20	300	29.3809	15.924	77	0.0169572	0.0556207	0	0
10	120	30	0	38.933	24.5234	33	0.00206727	0.0293608	0	0
10	120	30	60	38.933	24.5234	24	0.00206727	0.0293608	0	0
10	120	30	120	38.933	24.5234	1	0.00206727	0.0293608	0	0
10	120	30	180	38.933	24.5234	0	0.00206727	0.0293608	1	6.06967e-05
10	120	30	240	38.933	24.5234	11	0.00206727	0.0293608	0	0
10	120	30	300	38.933	24.5234	60	0.00206727	0.0293608	0	0
10	180	-30	0	24.5054	38.916	80	0.0293608	0.00206727	0	0
10	180	-30	60	24.5054	38.916	77	0.0293608	0.00206727	0	0
10	180	-30	120	24.5054	38.916	60	0.0293608	0.00206727	0	0
10	180	-30	180	24.5054	38.916	115	0.0293608	0.00206727	0	0
10	180	-30	240	24.5054	38.916	128	0.0293608	0.00206727	0	0
10	180	-30	300	24.5054	38.916	149	0.0293608	0.00206727	0	0
10	180	-20	0	15.9077	29.3646	137	0.0556207	0.0169572	0	0
10	180	-20	60	15.9077	29.3646	151	0.0556207	0.0169572	0	0
10	180	-20	120	15.9077	29.3646	104	0.0556207	0.0169572	0	0
10	180	-20	180	15.9077	29.3646	187	0.0556207	0.0169572	0	0
10	180	-20	240	15.9077	29.3646	151	0.0556207	0.0169572	0	0
10	180	-20	300	15.9077	29.3646	226	0.0556207	0.0169572	0	0
10	180	-10	0	10.2761	20.251	206	0.0267348	0.0661247	0	0
10	180	-10	60	10.2761	20.251	178	0.0267348	0.0661247	0	0
10	180	-10	120	10.2761	20.251	102	0.0267348	0.0661247	0	0
10	180	-10	180	10.2761	20.251	161	0.0267348	0.0661247	0	0
10	180	-10	240	10.2761	20.251	136	0.0267348	0.0661247	0	0
10	180	-10	300	10.2761	20.251	199	0.0267348	0.0661247	0	0
10	180	0	0	12.5753	12.5668	142	0.0377696	0.0377696	0	0
10	180	0	60	12.5753	12.5668	130	0.0377696	0.0377696	0	0
10	180	0	120	12.5753	12.5668	76	0.0377696	0.0377696	0	0
10	180	0	180	12.5753	12.5668	114	0.0377696	0.0377696	0	0
10	180	0	240	12.5753	12.5668	186	0.0377696	0.0377696	0	0
10	180	0	300	12.5753	12.5668	148	0.0377696	0.0377696	0	0
10	180	10	0	20.2653	10.2834	89	0.0661247	0.0267348	0	0
10	180	10	60	20.2653	10.2834	99	0.0661247	0.0267348	0	0
10	180	10	120	20.2653	10.2834	33	0.0661247	0.0267348	0	0
10	180	10	180	20.2653	10.2834	56	0.0661247	0.0267348	0	0
10	180	10	240	20.2653	10.2834	155	0.0661247	0.0267348	0	0
10	180	10	300	20.2653	10.2834	154	0.0661247	0.0267348	0	0
10	180	20	0	29.3806	15.924	112	0.0169572	0.0556207	0	0
10	180	20	60	29.3806	15.924	28	0.0169572	0.0556207	0	0
10	180	20	120	29.3806	15.924	30	0.0169572	0.0556207	0	0
10	180	20	180	29.3806	15.924	32	0.0169572	0.0556207	0	0
10	180	20	240	29.3806	15.924	128	0.0169572	0.0556207	0	0
10	180	20	300	29.3806	15.924	99	0.0169572	0.0556207	0	0
10	180	30	0	38.9328	24.5234	102	0.00206727	0.0293608	0	0
10	180	30	60	38.9328	24.5234	24	0.00206727	0.0293608	0	0
10	180	30	120	38.9328	24.5234	4	0.00206727	0.0293608	0	0
10	180	30	180	38.9328	24.5234	9	0.00206727	0.0293608	0	0
10	180	30	240	38.9328	24.5234	84	0.00206727	0.0293608	0	0
10	180	30	300	38.9328	24.5234	74	0.00206727	0.0293608	0	0
10	240	-30	0	24.5058	38.9156	115	0.0293608	0.00206727	0	0
10	240	-30	60	24.5058	38.9156	79	0.0293608	0.00206727	0	0
10	240	-30	120	24.5058	38.9156	173	0.0293608	0.00206727	0	0
10	240	-30	180	24.5058	38.9156	145	0.0293608	0.00206727	0	0
10	240	-30	240	24.5058	38.9156	165	0.0293608	0.00206727	0	0
10	240	-30	300	24.5058	38.9156	75	0.0293608	0.00206727	0	0
10	240	-20	0	15.9084	29.364	200	0.0556207	0.0169572	0	0
10	240	-20	60	15.9084	29.364	172	0.0556207	0.0169572	0	0
10	240	-20	120	15.9084	29.364	234	0.0556207	0.0169572	0	0
10	240	-20	180	15.9084	29.364	143	0.0556207	0.0169572	0	0
10	240	-20	240	15.9084	29.364	251	0.0556207	0.0169572	0	0
10	240	-20	300	15.9084	29.364	116	0.0556207	0.0169572	0	0
10	240	-10	0	10.277	20.2502	234	0.0267348	0.0661247	0	0
10	240	-10	60	10.277	20.2502	132	0.0267348	0.0661247	0	0
10	240	-10	120	10.277	20.2502	202	0.0267348	0.0661247	0	0
10	240	-10	180	10.277	20.2502	127	0.0267348	0.0661247	0	0
10	240	-10	240	10.277	20.2502	194	0.0267348	0.0661247	0	0
10	240	-10	300	10.277	20.2502	194	0.0267348	0.0661247	0	0
10	240	0	0	12.5761	12.5656	152	0.0377696	0.0377696	0	0
10	240	0	60	12.5761	12.5656	119	0.0377696	0.0377696	0	0
10	240	0	120	12.5761	12.5656	126	0.0377696	0.0377696	0	0
10	240	0	180	12.5761	12.5656	200	0.0377696	0.0377696	0	0
10	240	0	240	12.5761	12.5656	198	0.0377696	0.0377696	0	0
10	240	0	300	12.5761	12.5656	241	0.0377696	0.0377696	0	0
10	240	10	0	20.2658	10.2819	120	0.0661247	0.0267348	0	0
10	240	10	60	20.2658	10.2819	98	0.0661247	0.0267348	0	0
10	240	10	120	20.2658	10.2819	101	0.0661247	0.0267348	0	0
10	240	10	180	20.2658	10.2819	233	0.0661247	0.0267348	0	0
10	240	10	240	20.2658	10.2819	191	0.0661247	0.0267348	0	0
10	240	10	300	20.2658	10.2819	168	0.0661247	0.0267348	0	0
10	240	20	0	29.381	15.923	93	0.0169572	0.0556207	0	0
10	240	20	60	29.381	15.923	65	0.0169572	0.0556207	0	0
10	240	20	120	29.381	15.923	72	0.0169572	0.0556207	0	0
10	240	20	180	29.381	15.923	165	0.0169572	0.0556207	0	0
10	240	20	240	29.381	15.923	143	0.0169572	0.0556207	0	0
10	240	20	300	29.381	15.923	142	0.0169572	0.0556207	0	0
10	240	30	0	38.9331	24.5228	70	0.00206727	0.0293608	0	0
10	240	30	60	38.9331	24.5228	47	0.00206727	0.0293608	0	0
10	240	30	120	38.9331	24.5228	87	0.00206727	0.0293608	0	0
10	240	30	180	38.9331	24.5228	134	0.00206727	0.0293608	0	0
10	240	30	240	38.9331	24.5228	132	0.00206727	0.0293608	0	0
10	240	30	300	38.9331	24.5228	135	0.00206727	0.0293608	0	0
10	300	-30	0	24.5065	38.9152	87	0.0293608	0.00206727	0	0
10	300	-30	60	24.5065	38.9152	139	0.0293608	0.00206727	0	0
10	300	-30	120	24.5065	38.9152	166	0.0293608	0.00206727	0	0
10	300	-30	180	24.5065	38.9152	88	0.0293608	0.00206727	0	0
10	300	-30	240	24.5065	38.9152	45	0.0293608	0.00206727	0	0
10	300	-30	300	24.5065	38.9152	113	0.0293608	0.00206727	0	0
10	300	-20	0	15.9094	29.3635	151	0.0556207	0.0169572	0	0
10	300	-20	60	15.9094	29.3635	168	0.0556207	0.0169572	0	0
10	300	-20	120	15.9094	29.3635	151	0.0556207	0.0169572	0	0
10	300	-20	180	15.9094	29.3635	234	0.0556207	0.0169572	0	0
10	300	-20	240	15.9094	29.3635	108	0.0556207	0.0169572	0	0
10	300	-20	300	15.9094	29.3635	117	0.0556207	0.0169572	0	0
10	300	-10	0	10.2786	20.2494	167	0.0267348	0.0661247	0	0
10	300	-10	60	10.2786	20.2494	163	0.0267348	0.0661247	0	0
10	300	-10	120	10.2786	20.2494	112	0.0267348	0.0661247	0	0
10	300	-10	180	10.2786	20.2494	242	0.0267348	0.0661247	0	0
10	300	-10	240	10.2786	20.2494	170	0.0267348	0.0661247	0	0
10	300	-10	300	10.2786	20.2494	188	0.0267348	0.0661247	0	0
10	300	0	0	12.5774	12.5644	143	0.0377696	0.0377696	0	0
10	300	0	60	12.5774	12.5644	154	0.0377696	0.0377696	0	0
10	300	0	120	12.5774	12.5644	226	0.0377696	0.0377696	0	0
10	300	0	180	12.5774	12.5644	254	0.0377696	0.0377696	0	0
10	300	0	240	12.5774	12.5644	265	0.0377696	0.0377696	0	0
10	300	0	300	12.5774	12.5644	145	0.0377696	0.0377696	0	0
10	300	10	0	20.2666	10.2804	103	0.0661247	0.0267348	0	0
10	300	10	60	20.2666	10.2804	129	0.0661247	0.0267348	0	0
10	300	10	120	20.2666	10.2804	319	0.0661247	0.0267348	0	0
10	300	10	180	20.2666	10.2804	199	0.0661247	0.0267348	0	0
10	300	10	240	20.2666	10.2804	251	0.0661247	0.0267348	0	0
10	300	10	300	20.2666	10.2804	95	0.0661247	0.0267348	0	0
10	300	20	0	29.3815	15.922	86	0.0169572	0.0556207	0	0
10	300	20	60	29.3815	15.922	149	0.0169572	0.0556207	0	0
10	300	20	120	29.3815	15.922	224	0.0169572	0.0556207	0	0
10	300	20	180	29.3815	15.922	160	0.0169572	0.0556207	0	0
10	300	20	240	29.3815	15.922	91	0.0169572	0.0556207	0	0
10	300	20	300	29.3815	15.922	38	0.0169572	0.0556207	0	0
10	300	30	0	38.9335	24.5221	47	0.00206727	0.0293608	0	0
10	300	30	60	38.9335	24.5221	109	0.00206727	0.0293608	0	0
10	300	30	120	38.9335	24.5221	172	0.00206727	0.0293608	0	0
10	300	30	180	38.9335	24.5221	108	0.00206727	0.0293608	0	0
10	300	30	240	38.9335	24.5221	68	0.00206727	0.0293608	0	0
10	300	30	300	38.9335	24.5221	45	0.00206727	0.0293608	0	0
20	0	-20	0	23.5146	34.0837	89	0.0326852	0.00692815	0	0
20	0	-20	60	23.5146	34.0837	155	0.0326852	0.00692815	0	0
20	0	-20	120	23.5146	34.0837	120	0.0326852	0.00692815	0	0
20	0	-20	180	23.5146	34.0837	69	0.0326852	0.00692815	0	0
20	0	-20	240	23.5146	34.0837	47	0.0326852	0.00692815	0	0
20	0	-20	300	23.5146	34.0837	87	0.0326852	0.00692815	0	0
20	0	-10	0	20.1409	26.6402	112	0.0661247	0.023606	0	0
20	0	-10	60	20.1409	26.6402	186	0.0661247	0.023606	0	0
20	0	-10	120	20.1409	26.6402	156	0.0661247	0.023606	0	0
20	0	-10	180	20.1409	26.6402	86	0.0661247	0.023606	0	0
20	0	-10	240	20.1409	26.6402	50	0.0661247	0.023606	0	0
20	0	-10	300	20.1409	26.6402	83	0.0661247	0.023606	0	0
20	0	0	0	21.4096	21.3939	130	0.0491954	0.0491954	0	0
20	0	0	60	21.4096	21.3939	195	0.0491954	0.0491954	0	0
20	0	0	120	21.4096	21.3939	134	0.0491954	0.0491954	0	0
20	0	0	180	21.4096	21.3939	46	0.0491954	0.0491954	0	0
20	0	0	240	21.4096	21.3939	46	0.0491954	0.0491954	0	0
20	0	0	300	21.4096	21.3939	129	0.0491954	0.0491954	0	0
20	0	10	0	26.6663	20.1419	109	0.023606	0.0661247	0	0
20	0	10	60	26.6663	20.1419	94	0.023606	0.0661247	0	0
20	0	10	120	26.6663	20.1419	115	0.023606	0.0661247	0	0
20	0	10	180	26.6663	20.1419	71	0.023606	0.0661247	0	0
20	0	10	240	26.6663	20.1419	30	0.023606	0.0661247	0	0
20	0	10	300	26.6663	20.1419	71	0.023606	0.0661247	0	0
20	0	20	0	34.1146	23.5307	92	0.00692815	0.0326852	0	0
20	0	20	60	34.1146	23.5307	99	0.00692815	0.0326852	0	0
20	0	20	120	34.1146	23.5307	59	0.00692815	0.0326852	0	0
20	0	20	180	34.1146	23.5307	68	0.00692815	0.0326852	0	0
20	0	20	240	34.1146	23.5307	16	0.00692815	0.0326852	0	0
20	0	20	300	34.1146	23.5307	27	0.00692815	0.0326852	0	0
20	30	-20	0	23.5144	34.0841	108	0.0326852	0.00692815	0	0
20	30	-20	60	23.5144	34.0841	95	0.0326852	0.00692815	0	0
20	30	-20	120	23.5144	34.0841	99	0.0326852	0.00692815	0	0
20	30	-20	180	23.5144	34.0841	28	0.0326852	0.00692815	0	0
20	30	-20	240	23.5144	34.0841	19	0.0326852	0.00692815	0	0
20	30	-20	300	23.5144	34.0841	65	0.0326852	0.00692815	0	0
20	30	-10	0	20.1406	26.6406	88	0.0661247	0.023606	0	0
20	30	-10	60	20.1406	26.6406	115	0.0661247	0.023606	0	0
20	30	-10	120	20.1406	26.6406	97	0.0661247	0.023606	0	0
20	30	-10	180	20.1406	26.6406	36	0.0661247	0.023606	0	0
20	30	-10	240	20.1406	26.6406	11	0.0661247	0.023606	0	0
20	30	-10	300	20.1406	26.6406	72	0.0661247	0.023606	0	0
20	30	0	0	21.4093	21.3945	113	0.0491954	0.0491954	0	0
20	30	0	60	21.4093	21.3945	127	0.0491954	0.0491954	0	0
20	30	0	120	21.4093	21.3945	79	0.0491954	0.0491954	0	0
20	30	0	180	21.4093	21.3945	24	0.0491954	0.0491954	0	0
20	30	0	240	21.4093	21.3945	31	0.0491954	0.0491954	0	0
20	30	0	300	21.4093	21.3945	75	0.0491954	0.0491954	0	0
20	30	10	0	26.666	20.1426	94	0.023606	0.0661247	0	0
20	30	10	60	26.666	20.1426	62	0.023606	0.0661247	0	0
20	30	10	120	26.666	20.1426	32	0.023606	0.0661247	0	0
20	30	10	180	26.666	20.1426	10	0.023606	0.0661247	0	0
20	30	10	240	26.666	20.1426	16	0.023606	0.0661247	0	0
20	30	10	300	26.666	20.1426	61	0.023606	0.0661247	0	0
20	30	20	0	34.1144	23.5313	44	0.00692815	0.0326852	0	0
20	30	20	60	34.1144	23.5313	50	0.00692815	0.0326852	0	0
20	30	20	120	34.1144	23.5313	4	0.00692815	0.0326852	0	0
20	30	20	180	34.1144	23.5313	0	0.00692815	0.0326852	1	0.000226448
20	30	20	240	34.1144	23.5313	0	0.00692815	0.0326852	1	0.000226448
20	30	20	300	34.1144	23.5313	16	0.00692815	0.0326852	0	0
20	60	-20	0	23.5138	34.0846	99	0.0326852	0.00692815	0	0
20	60	-20	60	23.5138	34.0846	76	0.0326852	0.00692815	0	0
20	60	-20	120	23.5138	34.0846	42	0.0326852	0.00692815	0	0
20	60	-20	180	23.5138	34.0846	1	0.0326852	0.00692815	0	0
20	60	-20	240	23.5138	34.0846	24	0.0326852	0.00692815	0	0
20	60	-20	300	23.5138	34.0846	88	0.0326852	0.00692815	0	0
20	60	-10	0	20.1399	26.6413	113	0.0661247	0.023606	0	0
20	60	-10	60	20.1399	26.6413	85	0.0661247	0.023606	0	0
20	60	-10	120	20.1399	26.6413	56	0.0661247	0.023606	0	0
20	60	-10	180	20.1399	26.6413	0	0.0661247	0.023606	1	0.00156094
20	60	-10	240	20.1399	26.6413	58	0.0661247	0.023606	0	0
20	60	-10	300	20.1399	26.6413	115	0.0661247	0.023606	0	0
20	60	0	0	21.4087	21.3953	81	0.0491954	0.0491954	0	0
20	60	0	60	21.4087	21.3953	69	0.0491954	0.0491954	0	0
20	60	0	120	21.4087	21.3953	24	0.0491954	0.0491954	0	0
20	60	0	180	21.4087	21.3953	2	0.0491954	0.0491954	0	0
20	60	0	240	21.4087	21.3953	44	0.0491954	0.0491954	0	0
20	60	0	300	21.4087	21.3953	119	0.0491954	0.0491954	0	0
20	60	10	0	26.6655	20.1434	52	0.023606	0.0661247	0	0
20	60	10	60	26.6655	20.1434	52	0.023606	0.0661247	0	0
20	60	10	120	26.6655	20.1434	6	0.023606	0.0661247	0	0
20	60	10	180	26.6655	20.1434	0	0.023606	0.0661247	1	0.00156094
20	60	10	240	26.6655	20.1434	21	0.023606	0.0661247	0	0
20	60	10	300	26.6655	20.1434	51	0.023606	0.0661247	0	0
20	60	20	0	34.114	23.5321	33	0.00692815	0.0326852	0	0
20	60	20	60	34.114	23.5321	13	0.00692815	0.0326852	0	0
20	60	20	120	34.114	23.5321	0	0.00692815	0.0326852	1	0.000226448
20	60	20	180	34.114	23.5321	0	0.00692815	0.0326852	1	0.000226448
20	60	20	240	34.114	23.5321	0	0.00692815	0.0326852	1	0.000226448
20	60	20	300	34.114	23.5321	19	0.00692815	0.0326852	0	0
20	90	-20	0	23.5131	34.0851	100	0.0326852	0.00692815	0	0
20	90	-20	60	23.5131	34.0851	71	0.0326852	0.00692815	0	0
20	90	-20	120	23.5131	34.0851	18	0.0326852	0.00692815	0	0
20	90	-20	180	23.5131	34.0851	17	0.0326852	0.00692815	0	0
20	90	-20	240	23.5131	34.0851	50	0.0326852	0.00692815	0	0
20	90	-20	300	23.5131	34.0851	119	0.0326852	0.00692815	0	0
20	90	-10	0	20.139	26.642	88	0.0661247	0.023606	0	0
20	90	-10	60	20.139	26.642	77	0.0661247	0.023606	0	0
20	90	-10	120	20.139	26.642	17	0.0661247	0.023606	0	0
20	90	-10	180	20.139	26.642	44	0.0661247	0.023606	0	0
20	90	-10	240	20.139	26.642	69	0.0661247	0.023606	0	0
20	90	-10	300	20.139	26.642	151	0.0661247	0.023606	0	0
20	90	0	0	21.4079	21.3961	81	0.0491954	0.0491954	0	0
20	90	0	60	21.4079	21.3961	40	0.0491954	0.0491954	0	0
20	90	0	120	21.4079	21.3961	10	0.0491954	0.0491954	0	0
20	90	0	180	21.4079	21.3961	61	0.0491954	0.0491954	0	0
20	90	0	240	21.4079	21.3961	63	0.0491954	0.0491954	0	0
20	90	0	300	21.4079	21.3961	151	0.0491954	0.0491954	0	0
20	90	10	0	26.6649	20.1443	44	0.023606	0.0661247	0	0
20	90	10	60	26.6649	20.1443	14	0.023606	0.0661247	0	0
20	90	10	120	26.6649	20.1443	5	0.023606	0.0661247	0	0
20	90	10	180	26.6649	20.1443	46	0.023606	0.0661247	0	0
20	90	10	240	26.6649	20.1443	46	0.023606	0.0661247	0	0
20	90	10	300	26.6649	20.1443	69	0.023606	0.0661247	0	0
20	90	20	0	34.1135	23.5328	3	0.00692815	0.0326852	0	0
20	90	20	60	34.1135	23.5328	4	0.00692815	0.0326852	0	0
20	90	20	120	34.1135	23.5328	0	0.00692815	0.0326852	1	0.000226448
20	90	20	180	34.1135	23.5328	13	0.00692815	0.0326852	0	0
20	90	20	240	34.1135	23.5328	0	0.00692815	0.0326852	1	0.000226448
20	90	20	300	34.1135	23.5328	25	0.00692815	0.0326852	0	0
20	120	-20	0	23.5124	34.0855	99	0.0326852	0.00692815	0	0
20	120	-20	60	23.5124	34.0855	106	0.0326852	0.00692815	0	0
20	120	-20	120	23.5124	34.0855	32	0.0326852	0.00692815	0	0
20	120	-20	180	23.5124	34.0855	53	0.0326852	0.00692815	0	0
20	120	-20	240	23.5124	34.0855	124	0.0326852	0.00692815	0	0
20	120	-20	300	23.5124	34.0855	95	0.0326852	0.00692815	0	0
20	120	-10	0	20.1382	26.6425	120	0.0661247	0.023606	0	0
20	120	-10	60	20.1382	26.6425	96	0.0661247	0.023606	0	0
20	120	-10	120	20.1382	26.6425	74	0.0661247	0.023606	0	0
20	120	-10	180	20.1382	26.6425	73	0.0661247	0.023606	0	0
20	120	-10	240	20.1382	26.6425	120	0.0661247	0.023606	0	0
20	120	-10	300	20.1382	26.6425	146	0.0661247	0.023606	0	0
20	120	0	0	21.4071	21.3968	82	0.0491954	0.0491954	0	0
20	120	0	60	21.4071	21.3968	71	0.0491954	0.0491954	0	0
20	120	0	120	21.4071	21.3968	63	0.0491954	0.0491954	0	0
20	120	0	180	21.4071	21.3968	71	0.0491954	0.0491954	0	0
20	120	0	240	21.4071	21.3968	92	0.0491954	0.0491954	0	0
20	120	0	300	21.4071	21.3968	136	0.0491954	0.0491954	0	0
20	120	10	0	26.6643	20.145	30	0.023606	0.0661247	0	0
20	120	10	60	26.6643	20.145	31	0.023606	0.0661247	0	0
20	120	10	120	26.6643	20.145	68	0.023606	0.0661247	0	0
20	120	10	180	26.6643	20.145	26	0.023606	0.0661247	0	0
20	120	10	240	26.6643	20.145	30	0.023606	0.0661247	0	0
20	120	10	300	26.6643	20.145	87	0.023606	0.0661247	0	0
20	120	20	0	34.113	23.5334	2	0.00692815	0.0326852	0	0
20	120	20	60	34.113	23.5334	3	0.00692815	0.0326852	0	0
20	120	20	120	34.113	23.5334	26	0.00692815	0.0326852	0	0
20	120	20	180	34.113	23.5334	14	0.00692815	0.0326852	0	0
20	120	20	240	34.113	23.5334	7	0.00692815	0.0326852	0	0
20	120	20	300	34.113	23.5334	43	0.00692815	0.0326852	0	0
20	150	-20	0	23.5119	34.0857	173	0.0326852	0.00692815	0	0
20	150	-20	60	23.5119	34.0857	133	0.0326852	0.00692815	0	0
20	150	-20	120	23.5119	34.0857	64	0.0326852	0.00692815	0	0
20	150	-20	180	23.5119	34.0857	67	0.0326852	0.00692815	0	0
20	150	-20	240	23.5119	34.0857	115	0.0326852	0.00692815	0	0
20	150	-20	300	23.5119	34.0857	83	0.0326852	0.00692815	0	0
20	150	-10	0	20.1377	26.6427	154	0.0661247	0.023606	0	0
20	150	-10	60	20.1377	26.6427	128	0.0661247	0.023606	0	0
20	150	-10	120	20.1377	26.6427	55	0.0661247	0.023606	0	0
20	150	-10	180	20.1377	26.6427	90	0.0661247	0.023606	0	0
20	150	-10	240	20.1377	26.6427	108	0.0661247	0.023606	0	0
20	150	-10	300	20.1377	26.6427	137	0.0661247	0.023606	0	0
20	150	0	0	21.4066	21.397	116	0.0491954	0.0491954	0	0
20	150	0	60	21.4066	21.397	152	0.0491954	0.0491954	0	0
20	150	0	120	21.4066	21.397	48	0.0491954	0.0491954	0	0
20	150	0	180	21.4066	21.397	48	0.0491954	0.0491954	0	0
20	150	0	240	21.4066	21.397	64	0.0491954	0.0491954	0	0
20	150	0	300	21.4066	21.397	155	0.0491954	0.0491954	0	0
20	150	10	0	26.6639	20.1453	54	0.023606	0.0661247	0	0
20	150	10	60	26.6639	20.1453	62	0.023606	0.0661247	0	0
20	150	10	120	26.6639	20.1453	42	0.023606	0.0661247	0	0
20	150	10	180	26.6639	20.1453	20	0.023606	0.0661247	0	0
20	150	10	240	26.6639	20.1453	42	0.023606	0.0661247	0	0
20	150	10	300	26.6639	20.1453	95	0.023606	0.0661247	0	0
20	150	20	0	34.1127	23.5336	24	0.00692815	0.0326852	0	0
20	150	20	60	34.1127	23.5336	18	0.00692815	0.0326852	0	0
20	150	20	120	34.1127	23.5336	0	0.00692815	0.0326852	1	0.000226448
20	150	20	180	34.1127	23.5336	1	0.00692815	0.0326852	0	0
20	150	20	240	34.1127	23.5336	14	0.00692815	0.0326852	0	0
20	150	20	300	34.1127	23.5336	63	0.00692815	0.0326852	0	0
20	180	-20	0	23.5118	34.0855	166	0.0326852	0.00692815	0	0
20	180	-20	60	23.5118	34.0855	148	0.0326852	0.00692815	0	0
20	180	-20	120	23.5118	34.0855	111	0.0326852	0.00692815	0	0
20	180	-20	180	23.5118	34.0855	66	0.0326852	0.00692815	0	0
20	180	-20	240	23.5118	34.0855	121	0.0326852	0.00692815	0	0
20	180	-20	300	23.5118	34.0855	119	0.0326852	0.00692815	0	0
20	180	-10	0	20.1376	26.6425	190	0.0661247	0.023606	0	0
20	180	-10	60	20.1376	26.6425	154	0.0661247	0.023606	0	0
20	180	-10	120	20.1376	26.6425	80	0.0661247	0.023606	0	0
20	180	-10	180	20.1376	26.6425	52	0.0661247	0.023606	0	0
20	180	-10	240	20.1376	26.6425	126	0.0661247	0.023606	0	0
20	180	-10	300	20.1376	26.6425	184	0.0661247	0.023606	0	0
20	180	0	0	21.4065	21.3968	185	0.0491954	0.0491954	0	0
20	180	0	60	21.4065	21.3968	94	0.0491954	0.0491954	0	0
20	180	0	120	21.4065	21.3968	44	0.0491954	0.0491954	0	0
20	180	0	180	21.4065	21.3968	44	0.0491954	0.0491954	0	0
20	180	0	240	21.4065	21.3968	131	0.0491954	0.0491954	0	0
20	180	0	300	21.4065	21.3968	147	0.0491954	0.0491954	0	0
20	180	10	0	26.6638	20.145	110	0.023606	0.0661247	0	0
20	180	10	60	26.6638	20.145	39	0.023606	0.0661247	0	0
20	180	10	120	26.6638	20.145	15	0.023606	0.0661247	0	0
20	180	10	180	26.6638	20.145	24	0.023606	0.0661247	0	0
20	180	10	240	26.6638	20.145	65	0.023606	0.0661247	0	0
20	180	10	300	26.6638	20.145	126	0.023606	0.0661247	0	0
20	180	20	0	34.1127	23.5334	67	0.00692815	0.0326852	0	0
20	180	20	60	34.1127	23.5334	18	0.00692815	0.0326852	0	0
20	180	20	120	34.1127	23.5334	5	0.00692815	0.0326852	0	0
20	180	20	180	34.1127	23.5334	8	0.00692815	0.0326852	0	0
20	180	20	240	34.1127	23.5334	39	0.00692815	0.0326852	0	0
20	180	20	300	34.1127	23.5334	68	0.00692815	0.0326852	0	0
20	210	-20	0	23.5121	34.0852	207	0.0326852	0.00692815	0	0
20	210	-20	60	23.5121	34.0852	160	0.0326852	0.00692815	0	0
20	210	-20	120	23.5121	34.0852	136	0.0326852	0.00692815	0	0
20	210	-20	180	23.5121	34.0852	168	0.0326852	0.00692815	0	0
20	210	-20	240	23.5121	34.0852	109	0.0326852	0.00692815	0	0
20	210	-20	300	23.5121	34.0852	219	0.0326852	0.00692815	0	0
20	210	-10	0	20.1379	26.642	226	0.0661247	0.023606	0	0
20	210	-10	60	20.1379	26.642	128	0.0661247	0.023606	0	0
20	210	-10	120	20.1379	26.642	94	0.0661247	0.023606	0	0
20	210	-10	180	20.1379	26.642	167	0.0661247	0.023606	0	0
20	210	-10	240	20.1379	26.642	130	0.0661247	0.023606	0	0
20	210	-10	300	20.1379	26.642	218	0.0661247	0.023606	0	0
20	210	0	0	21.4068	21.3962	226	0.0491954	0.0491954	0	0
20	210	0	60	21.4068	21.3962	81	0.0491954	0.0491954	0	0
20	210	0	120	21.4068	21.3962	61	0.0491954	0.0491954	0	0
20	210	0	180	21.4068	21.3962	101	0.0491954	0.0491954	0	0
20	210	0	240	21.4068	21.3962	121	0.0491954	0.0491954	0	0
20	210	0	300	21.4068	21.3962	161	0.0491954	0.0491954	0	0
20	210	10	0	26.664	20.1444	145	0.023606	0.0661247	0	0
20	210	10	60	26.664	20.1444	43	0.023606	0.0661247	0	0
20	210	10	120	26.664	20.1444	27	0.023606	0.0661247	0	0
20	210	10	180	26.664	20.1444	46	0.023606	0.0661247	0	0
20	210	10	240	26.664	20.1444	144	0.023606	0.0661247	0	0
20	210	10	300	26.664	20.1444	144	0.023606	0.0661247	0	0
20	210	20	0	34.1128	23.5329	94	0.00692815	0.0326852	0	0
20	210	20	60	34.1128	23.5329	27	0.00692815	0.0326852	0	0
20	210	20	120	34.1128	23.5329	6	0.00692815	0.0326852	0	0
20	210	20	180	34.1128	23.5329	23	0.00692815	0.0326852	0	0
20	210	20	240	34.1128	23.5329	119	0.00692815	0.0326852	0	0
20	210	20	300	34.1128	23.5329	111	0.00692815	0.0326852	0	0
20	240	-20	0	23.5127	34.0846	189	0.0326852	0.00692815	0	0
20	240	-20	60	23.5127	34.0846	168	0.0326852	0.00692815	0	0
20	240	-20	120	23.5127	34.0846	275	0.0326852	0.00692815	0	0
20	240	-20	180	23.5127	34.0846	223	0.0326852	0.00692815	0	0
20	240	-20	240	23.5127	34.0846	276	0.0326852	0.00692815	0	0
20	240	-20	300	23.5127	34.0846	151	0.0326852	0.00692815	0	0
20	240	-10	0	20.1386	26.6414	260	0.0661247	0.023606	0	0
20	240	-10	60	20.1386	26.6414	203	0.0661247	0.023606	0	0
20	240	-10	120	20.1386	26.6414	203	0.0661247	0.023606	0	0
20	240	-10	180	20.1386	26.6414	291	0.0661247	0.023606	0	0
20	240	-10	240	20.1386	26.6414	194	0.0661247	0.023606	0	0
20	240	-10	300	20.1386	26.6414	331	0.0661247	0.023606	0	0
20	240	0	0	21.4075	21.3954	240	0.0491954	0.0491954	0	0
20	240	0	60	21.4075	21.3954	138	0.0491954	0.0491954	0	0
20	240	0	120	21.4075	21.3954	109	0.0491954	0.0491954	0	0
20	240	0	180	21.4075	21.3954	301	0.0491954	0.0491954	0	0
20	240	0	240	21.4075	21.3954	186	0.0491954	0.0491954	0	0
20	240	0	300	21.4075	21.3954	349	0.0491954	0.0491954	0	0
20	240	10	0	26.6645	20.1435	166	0.023606	0.0661247	0	0
20	240	10	60	26.6645	20.1435	86	0.023606	0.0661247	0	0
20	240	10	120	26.6645	20.1435	54	0.023606	0.0661247	0	0
20	240	10	180	26.6645	20.1435	193	0.023606	0.0661247	0	0
20	240	10	240	26.6645	20.1435	153	0.023606	0.0661247	0	0
20	240	10	300	26.6645	20.1435	224	0.023606	0.0661247	0	0
20	240	20	0	34.1132	23.5321	103	0.00692815	0.0326852	0	0
20	240	20	60	34.1132	23.5321	61	0.00692815	0.0326852	0	0
20	240	20	120	34.1132	23.5321	46	0.00692815	0.0326852	0	0
20	240	20	180	34.1132	23.5321	101	0.00692815	0.0326852	0	0
20	240	20	240	34.1132	23.5321	186	0.00692815	0.0326852	0	0
20	240	20	300	34.1132	23.5321	210	0.00692815	0.0326852	0	0
20	270	-20	0	23.5134	34.0841	198	0.0326852	0.00692815	0	0
20	270	-20	60	23.5134	34.0841	219	0.0326852	0.00692815	0	0
20	270	-20	120	23.5134	34.0841	256	0.0326852	0.00692815	0	0
20	270	-20	180	23.5134	34.0841	184	0.0326852	0.00692815	0	0
20	270	-20	240	23.5134	34.0841	231	0.0326852	0.00692815	0	0
20	270	-20	300	23.5134	34.0841	99	0.0326852	0.00692815	0	0
20	270	-10	0	20.1394	26.6407	244	0.0661247	0.023606	0	0
20	270	-10	60	20.1394	26.6407	207	0.0661247	0.023606	0	0
20	270	-10	120	20.1394	26.6407	337	0.0661247	0.023606	0	0
20	270	-10	180	20.1394	26.6407	168	0.0661247	0.023606	0	0
20	270	-10	240	20.1394	26.6407	307	0.0661247	0.023606	0	0
20	270	-10	300	20.1394	26.6407	170	0.0661247	0.023606	0	0
20	270	0	0	21.4083	21.3945	188	0.0491954	0.0491954	0	0
20	270	0	60	21.4083	21.3945	176	0.0491954	0.0491954	0	0
20	270	0	120	21.4083	21.3945	388	0.0491954	0.0491954	0	0
20	270	0	180	21.4083	21.3945	231	0.0491954	0.0491954	0	0
20	270	0	240	21.4083	21.3945	270	0.0491954	0.0491954	0	0
20	270	0	300	21.4083	21.3945	258	0.0491954	0.0491954	0	0
20	270	10	0	26.6652	20.1426	156	0.023606	0.0661247	0	0
20	270	10	60	26.6652	20.1426	120	0.023606	0.0661247	0	0
20	270	10	120	26.6652	20.1426	248	0.023606	0.0661247	0	0
20	270	10	180	26.6652	20.1426	370	0.023606	0.0661247	0	0
20	270	10	240	26.6652	20.1426	226	0.023606	0.0661247	0	0
20	270	10	300	26.6652	20.1426	300	0.023606	0.0661247	0	0
20	270	20	0	34.1137	23.5313	121	0.00692815	0.0326852	0	0
20	270	20	60	34.1137	23.5313	101	0.00692815	0.0326852	0	0
20	270	20	120	34.1137	23.5313	156	0.00692815	0.0326852	0	0
20	270	20	180	34.1137	23.5313	305	0.00692815	0.0326852	0	0
20	270	20	240	34.1137	23.5313	166	0.00692815	0.0326852	0	0
20	270	20	300	34.1137	23.5313	187	0.00692815	0.0326852	0	0
20	300	-20	0	23.5141	34.0837	175	0.0326852	0.00692815	0	0
20	300	-20	60	23.5141	34.0837	183	0.0326852	0.00692815	0	0
20	300	-20	120	23.5141	34.0837	109	0.0326852	0.00692815	0	0
20	300	-20	180	23.5141	34.0837	186	0.0326852	0.00692815	0	0
20	300	-20	240	23.5141	34.0837	108	0.0326852	0.00692815	0	0
20	300	-20	300	23.5141	34.0837	121	0.0326852	0.00692815	0	0
20	300	-10	0	20.1402	26.6402	213	0.0661247	0.023606	0	0
20	300	-10	60	20.1402	26.6402	302	0.0661247	0.023606	0	0
20	300	-10	120	20.1402	26.6402	107	0.0661247	0.023606	0	0
20	300	-10	180	20.1402	26.6402	313	0.0661247	0.023606	0	0
20	300	-10	240	20.1402	26.6402	215	0.0661247	0.023606	0	0
20	300	-10	300	20.1402	26.6402	135	0.0661247	0.023606	0	0
20	300	0	0	21.409	21.3939	160	0.0491954	0.0491954	0	0
20	300	0	60	21.409	21.3939	314	0.0491954	0.0491954	0	0
20	300	0	120	21.409	21.3939	209	0.0491954	0.0491954	0	0
20	300	0	180	21.409	21.3939	309	0.0491954	0.0491954	0	0
20	300	0	240	21.409	21.3939	338	0.0491954	0.0491954	0	0
20	300	0	300	21.409	21.3939	130	0.0491954	0.0491954	0	0
20	300	10	0	26.6658	20.1419	146	0.023606	0.0661247	0	0
20	300	10	60	26.6658	20.1419	190	0.023606	0.0661247	0	0
20	300	10	120	26.6658	20.1419	362	0.023606	0.0661247	0	0
20	300	10	180	26.6658	20.1419	233	0.023606	0.0661247	0	0
20	300	10	240	26.6658	20.1419	347	0.023606	0.0661247	0	0
20	300	10	300	26.6658	20.1419	101	0.023606	0.0661247	0	0
20	300	20	0	34.1142	23.5308	104	0.00692815	0.0326852	0	0
20	300	20	60	34.1142	23.5308	140	0.00692815	0.0326852	0	0
20	300	20	120	34.1142	23.5308	323	0.00692815	0.0326852	0	0
20	300	20	180	34.1142	23.5308	215	0.00692815	0.0326852	0	0
20	300	20	240	34.1142	23.5308	219	0.00692815	0.0326852	0	0
20	300	20	300	34.1142	23.5308	89	0.00692815	0.0326852	0	0
20	330	-20	0	23.5145	34.0836	137	0.0326852	0.00692815	0	0
20	330	-20	60	23.5145	34.0836	151	0.0326852	0.00692815	0	0
20	330	-20	120	23.5145	34.0836	137	0.0326852	0.00692815	0	0
20	330	-20	180	23.5145	34.0836	77	0.0326852	0.00692815	0	0
20	330	-20	240	23.5145	34.0836	132	0.0326852	0.00692815	0	0
20	330	-20	300	23.5145	34.0836	127	0.0326852	0.00692815	0	0
20	330	-10	0	20.1408	26.64	160	0.0661247	0.023606	0	0
20	330	-10	60	20.1408	26.64	170	0.0661247	0.023606	0	0
20	330	-10	120	20.1408	26.64	168	0.0661247	0.023606	0	0
20	330	-10	180	20.1408	26.64	162	0.0661247	0.023606	0	0
20	330	-10	240	20.1408	26.64	121	0.0661247	0.023606	0	0
20	330	-10	300	20.1408	26.64	123	0.0661247	0.023606	0	0
20	330	0	0	21.4095	21.3937	136	0.0491954	0.0491954	0	0
20	330	0	60	21.4095	21.3937	270	0.0491954	0.0491954	0	0
20	330	0	120	21.4095	21.3937	197	0.0491954	0.0491954	0	0
20	330	0	180	21.4095	21.3937	286	0.0491954	0.0491954	0	0
20	330	0	240	21.4095	21.3937	104	0.0491954	0.0491954	0	0
20	330	0	300	21.4095	21.3937	156	0.0491954	0.0491954	0	0
20	330	10	0	26.6662	20.1417	136	0.023606	0.0661247	0	0
20	330	10	60	26.6662	20.1417	294	0.023606	0.0661247	0	0
20	330	10	120	26.6662	20.1417	190	0.023606	0.0661247	0	0
20	330	10	180	26.6662	20.1417	259	0.023606	0.0661247	0	0
20	330	10	240	26.6662	20.1417	85	0.023606	0.0661247	0	0
20	330	10	300	26.6662	20.1417	73	0.023606	0.0661247	0	0
20	330	20	0	34.1145	23.5306	88	0.00692815	0.0326852	0	0
20	330	20	60	34.1145	23.5306	179	0.00692815	0.0326852	0	0
20	330	20	120	34.1145	23.5306	268	0.00692815	0.0326852	0	0
20	330	20	180	34.1145	23.5306	109	0.00692815	0.0326852	0	0
20	330	20	240	34.1145	23.5306	79	0.00692815	0.0326852	0	0
20	330	20	300	34.1145	23.5306	40	0.00692815	0.0326852	0	0
30	0	0	0	30.9603	30.944	114	0.0151972	0.0151972	0	0
30	0	0	60	30.9603	30.944	151	0.0151972	0.0151972	0	0
30	0	0	120	30.9603	30.944	124	0.0151972	0.0151972	0	0
30	0	0	180	30.9603	30.944	16	0.0151972	0.0151972	0	0
30	0	0	240	30.9603	30.944	22	0.0151972	0.0151972	0	0
30	0	0	300	30.9603	30.944	61	0.0151972	0.0151972	0	0
30	20	0	0	30.9601	30.9444	83	0.0151972	0.0151972	0	0
30	20	0	60	30.9601	30.9444	113	0.0151972	0.0151972	0	0
30	20	0	120	30.9601	30.9444	53	0.0151972	0.0151972	0	0
30	20	0	180	30.9601	30.9444	2	0.0151972	0.0151972	0	0
30	20	0	240	30.9601	30.9444	4	0.0151972	0.0151972	0	0
30	20	0	300	30.9601	30.9444	45	0.0151972	0.0151972	0	0
30	40	0	0	30.9598	30.9449	70	0.0151972	0.0151972	0	0
30	40	0	60	30.9598	30.9449	59	0.0151972	0.0151972	0	0
30	40	0	120	30.9598	30.9449	31	0.0151972	0.0151972	0	0
30	40	0	180	30.9598	30.9449	0	0.0151972	0.0151972	1	0.000230956
30	40	0	240	30.9598	30.9449	2	0.0151972	0.0151972	0	0
30	40	0	300	30.9598	30.9449	23	0.0151972	0.0151972	0	0
30	60	0	0	30.9593	30.9455	47	0.0151972	0.0151972	0	0
30	60	0	60	30.9593	30.9455	35	0.0151972	0.0151972	0	0
30	60	0	120	30.9593	30.9455	7	0.0151972	0.0151972	0	0
30	60	0	180	30.9593	30.9455	0	0.0151972	0.0151972	1	0.000230956
30	60	0	240	30.9593	30.9455	30	0.0151972	0.0151972	0	0
30	60	0	300	30.9593	30.9455	24	0.0151972	0.0151972	0	0
30	80	0	0	30.9588	30.9461	25	0.0151972	0.0151972	0	0
30	80	0	60	30.9588	30.9461	20	0.0151972	0.0151972	0	0
30	80	0	120	30.9588	30.9461	0	0.0151972	0.0151972	1	0.000230956
30	80	0	180	30.9588	30.9461	12	0.0151972	0.0151972	0	0
30	80	0	240	30.9588	30.9461	52	0.0151972	0.0151972	0	0
30	80	0	300	30.9588	30.9461	67	0.0151972	0.0151972	0	0
30	100	0	0	30.9582	30.9466	40	0.0151972	0.0151972	0	0
30	100	0	60	30.9582	30.9466	29	0.0151972	0.0151972	0	0
30	100	0	120	30.9582	30.9466	18	0.0151972	0.0151972	0	0
30	100	0	180	30.9582	30.9466	30	0.0151972	0.0151972	0	0
30	100	0	240	30.9582	30.9466	111	0.0151972	0.0151972	0	0
30	100	0	300	30.9582	30.9466	90	0.0151972	0.0151972	0	0
30	120	0	0	30.9577	30.947	44	0.0151972	0.0151972	0	0
30	120	0	60	30.9577	30.947	64	0.0151972	0.0151972	0	0
30	120	0	120	30.9577	30.947	61	0.0151972	0.0151972	0	0
30	120	0	180	30.9577	30.947	83	0.0151972	0.0151972	0	0
30	120	0	240	30.9577	30.947	58	0.0151972	0.0151972	0	0
30	120	0	300	30.9577	30.947	103	0.0151972	0.0151972	0	0
30	140	0	0	30.9573	30.9473	75	0.0151972	0.0151972	0	0
30	140	0	60	30.9573	30.9473	88	0.0151972	0.0151972	0	0
30	140	0	120	30.9573	30.9473	55	0.0151972	0.0151972	0	0
30	140	0	180	30.9573	30.9473	28	0.0151972	0.0151972	0	0
30	140	0	240	30.9573	30.9473	37	0.0151972	0.0151972	0	0
30	140	0	300	30.9573	30.9473	79	0.0151972	0.0151972	0	0
30	160	0	0	30.9571	30.9473	83	0.0151972	0.0151972	0	0
30	160	0	60	30.9571	30.9473	49	0.0151972	0.0151972	0	0
30	160	0	120	30.9571	30.9473	35	0.0151972	0.0151972	0	0
30	160	0	180	30.9571	30.9473	5	0.0151972	0.0151972	0	0
30	160	0	240	30.9571	30.9473	29	0.0151972	0.0151972	0	0
30	160	0	300	30.9571	30.9473	106	0.0151972	0.0151972	0	0
30	180	0	0	30.9571	30.9471	109	0.0151972	0.0151972	0	0
30	180	0	60	30.9571	30.9471	60	0.0151972	0.0151972	0	0
30	180	0	120	30.9571	30.9471	10	0.0151972	0.0151972	0	0
30	180	0	180	30.9571	30.9471	4	0.0151972	0.0151972	0	0
30	180	0	240	30.9571	30.9471	47	0.0151972	0.0151972	0	0
30	180	0	300	30.9571	30.9471	121	0.0151972	0.0151972	0	0
30	200	0	0	30.9572	30.9467	117	0.0151972	0.0151972	0	0
30	200	0	60	30.9572	30.9467	67	0.0151972	0.0151972	0	0
30	200	0	120	30.9572	30.9467	35	0.0151972	0.0151972	0	0
30	200	0	180	30.9572	30.9467	27	0.0151972	0.0151972	0	0
30	200	0	240	30.9572	30.9467	116	0.0151972	0.0151972	0	0
30	200	0	300	30.9572	30.9467	106	0.0151972	0.0151972	0	0
30	220	0	0	30.9576	30.9462	160	0.0151972	0.0151972	0	0
30	220	0	60	30.9576	30.9462	107	0.0151972	0.0151972	0	0
30	220	0	120	30.9576	30.9462	42	0.0151972	0.0151972	0	0
30	220	0	180	30.9576	30.9462	103	0.0151972	0.0151972	0	0
30	220	0	240	30.9576	30.9462	153	0.0151972	0.0151972	0	0
30	220	0	300	30.9576	30.9462	192	0.0151972	0.0151972	0	0
30	240	0	0	30.958	30.9456	161	0.0151972	0.0151972	0	0
30	240	0	60	30.958	30.9456	159	0.0151972	0.0151972	0	0
30	240	0	120	30.958	30.9456	99	0.0151972	0.0151972	0	0
30	240	0	180	30.958	30.9456	266	0.0151972	0.0151972	0	0
30	240	0	240	30.958	30.9456	259	0.0151972	0.0151972	0	0
30	240	0	300	30.958	30.9456	327	0.0151972	0.0151972	0	0
30	260	0	0	30.9586	30.945	173	0.0151972	0.0151972	0	0
30	260	0	60	30.9586	30.945	187	0.0151972	0.0151972	0	0
30	260	0	120	30.9586	30.945	313	0.0151972	0.0151972	0	0
30	260	0	180	30.9586	30.945	335	0.0151972	0.0151972	0	0
30	260	0	240	30.9586	30.945	261	0.0151972	0.0151972	0	0
30	260	0	300	30.9586	30.945	438	0.0151972	0.0151972	0	0
30	280	0	0	30.9591	30.9444	165	0.0151972	0.0151972	0	0
30	280	0	60	30.9591	30.9444	383	0.0151972	0.0151972	0	0
30	280	0	120	30.9591	30.9444	290	0.0151972	0.0151972	0	0
30	280	0	180	30.9591	30.9444	401	0.0151972	0.0151972	0	0
30	280	0	240	30.9591	30.9444	420	0.0151972	0.0151972	0	0
30	280	0	300	30.9591	30.9444	379	0.0151972	0.0151972	0	0
30	300	0	0	30.9596	30.9441	144	0.0151972	0.0151972	0	0
30	300	0	60	30.9596	30.9441	459	0.0151972	0.0151972	0	0
30	300	0	120	30.9596	30.9441	344	0.0151972	0.0151972	0	0
30	300	0	180	30.9596	30.9441	436	0.0151972	0.0151972	0	0
30	300	0	240	30.9596	30.9441	311	0.0151972	0.0151972	0	0
30	300	0	300	30.9596	30.9441	192	0.0151972	0.0151972	0	0
30	320	0	0	30.96	30.9438	177	0.0151972	0.0151972	0	0
30	320	0	60	30.96	30.9438	279	0.0151972	0.0151972	0	0
30	320	0	120	30.96	30.9438	319	0.0151972	0.0151972	0	0
30	320	0	180	30.96	30.9438	278	0.0151972	0.0151972	0	0
30	320	0	240	30.96	30.9438	153	0.0151972	0.0151972	0	0
30	320	0	300	30.96	30.9438	137	0.0151972	0.0151972	0	0
30	340	0	0	30.9602	30.9438	127	0.0151972	0.0151972	0	0
30	340	0	60	30.9602	30.9438	134	0.0151972	0.0151972	0	0
30	340	0	120	30.9602	30.9438	248	0.0151972	0.0151972	0	0
30	340	0	180	30.9602	30.9438	145	0.0151972	0.0151972	0	0
30	340	0	240	30.9602	30.9438	25	0.0151972	0.0151972	0	0
30	340	0	300	30.9602	30.9438	95	0.0151972	0.0151972	0	0
										0.00763407

## Sheet: OffAxis13
r	theta	t	phi	dist1	dist1	clashes	prob dist1	prob dist2	clashes 0 or 1	H*I*J	#clashes<10	H*I*L		Bin	Score 8
0	0	-30	0	12.104	47.897	-1	0.0377696		0	0				0	0	0
0	0	-30	60	12.104	47.897	-1	0.0377696		0	0				1	0	0
0	0	-30	120	12.104	47.897	-1	0.0377696		0	0				2	0	0
0	0	-30	180	12.104	47.897	-1	0.0377696		0	0				3	0	0
0	0	-30	240	12.104	47.897	-1	0.0377696		0	0				4	0	0
0	0	-30	300	12.104	47.897	-1	0.0377696		0	0				5	78	0.00217901
0	0	-20	0	2.10398	37.897	-1	0	0.00377137	0	0				6	286	0.00798972
0	0	-20	60	2.10398	37.897	-1	0	0.00377137	0	0				7	397	0.0110906
0	0	-20	120	2.10398	37.897	-1	0	0.00377137	0	0				8	311	0.00868812
0	0	-20	180	2.10398	37.897	-1	0	0.00377137	0	0				9	734	0.0205051
0	0	-20	240	2.10398	37.897	-1	0	0.00377137	0	0				10	957	0.0267348
0	0	-20	300	2.10398	37.897	-1	0	0.00377137	0	0				11	1233	0.0344452
0	0	-10	0	7.89602	27.897	190	0.0110906	0.0217343	0	0				12	1352	0.0377696
0	0	-10	60	7.89602	27.897	225	0.0110906	0.0217343	0	0				13	1597	0.0446139
0	0	-10	120	7.89602	27.897	128	0.0110906	0.0217343	0	0				14	1751	0.0489161
0	0	-10	180	7.89602	27.897	146	0.0110906	0.0217343	0	0				15	1991	0.0556207
0	0	-10	240	7.89602	27.897	168	0.0110906	0.0217343	0	0				16	2060	0.0575483
0	0	-10	300	7.89602	27.897	173	0.0110906	0.0217343	0	0				17	2045	0.0571293
0	0	0	0	17.896	17.897	167	0.0571293	0.0571293	0	0				18	2373	0.0662923
0	0	0	60	17.896	17.897	222	0.0571293	0.0571293	0	0				19	4382	0.122416
0	0	0	120	17.896	17.897	143	0.0571293	0.0571293	0	0				20	2367	0.0661247
0	0	0	180	17.896	17.897	148	0.0571293	0.0571293	0	0				21	1761	0.0491954
0	0	0	240	17.896	17.897	148	0.0571293	0.0571293	0	0				22	1355	0.0378534
0	0	0	300	17.896	17.897	212	0.0571293	0.0571293	0	0				23	1170	0.0326852
0	0	10	0	27.896	7.89705	178	0.0217343	0.0110906	0	0				24	1051	0.0293608
0	0	10	60	27.896	7.89705	244	0.0217343	0.0110906	0	0				25	982	0.0274332
0	0	10	120	27.896	7.89705	122	0.0217343	0.0110906	0	0				26	845	0.023606
0	0	10	180	27.896	7.89705	120	0.0217343	0.0110906	0	0				27	778	0.0217343
0	0	10	240	27.896	7.89705	79	0.0217343	0.0110906	0	0				28	719	0.020086
0	0	10	300	27.896	7.89705	272	0.0217343	0.0110906	0	0				29	607	0.0169572
0	0	20	0	37.896	2.10295	-1	0.00377137	0	0	0				30	544	0.0151972
0	0	20	60	37.896	2.10295	-1	0.00377137	0	0	0				31	460	0.0128506
0	0	20	120	37.896	2.10295	-1	0.00377137	0	0	0				32	322	0.00899542
0	0	20	180	37.896	2.10295	-1	0.00377137	0	0	0				33	305	0.00852051
0	0	20	240	37.896	2.10295	-1	0.00377137	0	0	0				34	248	0.00692815
0	0	20	300	37.896	2.10295	-1	0.00377137	0	0	0				35	275	0.00768242
0	0	30	0	47.896	12.103	-1		0.0377696	0	0				36	168	0.00469326
0	0	30	60	47.896	12.103	-1		0.0377696	0	0				37	135	0.00377137
0	0	30	120	47.896	12.103	-1		0.0377696	0	0				38	74	0.00206727
0	0	30	180	47.896	12.103	-1		0.0377696	0	0				39	53	0.00148061
0	0	30	240	47.896	12.103	-1		0.0377696	0	0				40	21	0.000586658
0	0	30	300	47.896	12.103	-1		0.0377696	0	0				41	3	8.38082e-05
10	0	-30	0	15.6953	48.9209	-1	0.0556207		0	0				42	2
10	0	-30	60	15.6953	48.9209	-1	0.0556207		0	0				43	1
10	0	-30	120	15.6953	48.9209	-1	0.0556207		0	0				44	1
10	0	-30	180	15.6953	48.9209	-1	0.0556207		0	0				45	0
10	0	-30	240	15.6953	48.9209	-1	0.0556207		0	0				46	0
10	0	-30	300	15.6953	48.9209	-1	0.0556207		0	0				47	1
10	0	-20	0	10.2196	39.1853	157	0.0267348	0.00148061	0	0				48	0
10	0	-20	60	10.2196	39.1853	99	0.0267348	0.00148061	0	0				49	1
10	0	-20	120	10.2196	39.1853	177	0.0267348	0.00148061	0	0				50	0
10	0	-20	180	10.2196	39.1853	105	0.0267348	0.00148061	0	0
10	0	-20	240	10.2196	39.1853	148	0.0267348	0.00148061	0	0
10	0	-20	300	10.2196	39.1853	119	0.0267348	0.00148061	0	0
10	0	-10	0	12.7489	29.6264	163	0.0377696	0.0169572	0	0
10	0	-10	60	12.7489	29.6264	197	0.0377696	0.0169572	0	0
10	0	-10	120	12.7489	29.6264	134	0.0377696	0.0169572	0	0
10	0	-10	180	12.7489	29.6264	97	0.0377696	0.0169572	0	0
10	0	-10	240	12.7489	29.6264	125	0.0377696	0.0169572	0	0
10	0	-10	300	12.7489	29.6264	133	0.0377696	0.0169572	0	0
10	0	0	0	20.5093	20.4928	157	0.0661247	0.0661247	0	0
10	0	0	60	20.5093	20.4928	179	0.0661247	0.0661247	0	0
10	0	0	120	20.5093	20.4928	137	0.0661247	0.0661247	0	0
10	0	0	180	20.5093	20.4928	85	0.0661247	0.0661247	0	0
10	0	0	240	20.5093	20.4928	89	0.0661247	0.0661247	0	0
10	0	0	300	20.5093	20.4928	130	0.0661247	0.0661247	0	0
10	0	10	0	29.6433	12.7354	179	0.0169572	0.0377696	0	0
10	0	10	60	29.6433	12.7354	128	0.0169572	0.0377696	0	0
10	0	10	120	29.6433	12.7354	70	0.0169572	0.0377696	0	0
10	0	10	180	29.6433	12.7354	57	0.0169572	0.0377696	0	0
10	0	10	240	29.6433	12.7354	74	0.0169572	0.0377696	0	0
10	0	10	300	29.6433	12.7354	170	0.0169572	0.0377696	0	0
10	0	20	0	39.2023	10.2188	101	0.00148061	0.0267348	0	0
10	0	20	60	39.2023	10.2188	111	0.00148061	0.0267348	0	0
10	0	20	120	39.2023	10.2188	30	0.00148061	0.0267348	0	0
10	0	20	180	39.2023	10.2188	25	0.00148061	0.0267348	0	0
10	0	20	240	39.2023	10.2188	40	0.00148061	0.0267348	0	0
10	0	20	300	39.2023	10.2188	129	0.00148061	0.0267348	0	0
10	0	30	0	48.9379	15.7054	-1		0.0556207	0	0
10	0	30	60	48.9379	15.7054	-1		0.0556207	0	0
10	0	30	120	48.9379	15.7054	-1		0.0556207	0	0
10	0	30	180	48.9379	15.7054	-1		0.0556207	0	0
10	0	30	240	48.9379	15.7054	-1		0.0556207	0	0
10	0	30	300	48.9379	15.7054	-1		0.0556207	0	0
10	60	-30	0	15.694	48.9213	-1	0.0556207		0	0
10	60	-30	60	15.694	48.9213	-1	0.0556207		0	0
10	60	-30	120	15.694	48.9213	-1	0.0556207		0	0
10	60	-30	180	15.694	48.9213	-1	0.0556207		0	0
10	60	-30	240	15.694	48.9213	-1	0.0556207		0	0
10	60	-30	300	15.694	48.9213	-1	0.0556207		0	0
10	60	-20	0	10.2174	39.1858	124	0.0267348	0.00148061	0	0
10	60	-20	60	10.2174	39.1858	175	0.0267348	0.00148061	0	0
10	60	-20	120	10.2174	39.1858	127	0.0267348	0.00148061	0	0
10	60	-20	180	10.2174	39.1858	131	0.0267348	0.00148061	0	0
10	60	-20	240	10.2174	39.1858	126	0.0267348	0.00148061	0	0
10	60	-20	300	10.2174	39.1858	182	0.0267348	0.00148061	0	0
10	60	-10	0	12.7472	29.627	226	0.0377696	0.0169572	0	0
10	60	-10	60	12.7472	29.627	176	0.0377696	0.0169572	0	0
10	60	-10	120	12.7472	29.627	119	0.0377696	0.0169572	0	0
10	60	-10	180	12.7472	29.627	128	0.0377696	0.0169572	0	0
10	60	-10	240	12.7472	29.627	164	0.0377696	0.0169572	0	0
10	60	-10	300	12.7472	29.627	178	0.0377696	0.0169572	0	0
10	60	0	0	20.5082	20.4937	283	0.0661247	0.0661247	0	0
10	60	0	60	20.5082	20.4937	141	0.0661247	0.0661247	0	0
10	60	0	120	20.5082	20.4937	99	0.0661247	0.0661247	0	0
10	60	0	180	20.5082	20.4937	83	0.0661247	0.0661247	0	0
10	60	0	240	20.5082	20.4937	226	0.0661247	0.0661247	0	0
10	60	0	300	20.5082	20.4937	175	0.0661247	0.0661247	0	0
10	60	10	0	29.6426	12.7369	205	0.0169572	0.0377696	0	0
10	60	10	60	29.6426	12.7369	97	0.0169572	0.0377696	0	0
10	60	10	120	29.6426	12.7369	46	0.0169572	0.0377696	0	0
10	60	10	180	29.6426	12.7369	54	0.0169572	0.0377696	0	0
10	60	10	240	29.6426	12.7369	157	0.0169572	0.0377696	0	0
10	60	10	300	29.6426	12.7369	114	0.0169572	0.0377696	0	0
10	60	20	0	39.2018	10.2207	122	0.00148061	0.0267348	0	0
10	60	20	60	39.2018	10.2207	62	0.00148061	0.0267348	0	0
10	60	20	120	39.2018	10.2207	29	0.00148061	0.0267348	0	0
10	60	20	180	39.2018	10.2207	32	0.00148061	0.0267348	0	0
10	60	20	240	39.2018	10.2207	106	0.00148061	0.0267348	0	0
10	60	20	300	39.2018	10.2207	107	0.00148061	0.0267348	0	0
10	60	30	0	48.9375	15.7066	-1		0.0556207	0	0
10	60	30	60	48.9375	15.7066	-1		0.0556207	0	0
10	60	30	120	48.9375	15.7066	-1		0.0556207	0	0
10	60	30	180	48.9375	15.7066	-1		0.0556207	0	0
10	60	30	240	48.9375	15.7066	-1		0.0556207	0	0
10	60	30	300	48.9375	15.7066	-1		0.0556207	0	0
10	120	-30	0	15.6924	48.9216	-1	0.0556207		0	0
10	120	-30	60	15.6924	48.9216	-1	0.0556207		0	0
10	120	-30	120	15.6924	48.9216	-1	0.0556207		0	0
10	120	-30	180	15.6924	48.9216	-1	0.0556207		0	0
10	120	-30	240	15.6924	48.9216	-1	0.0556207		0	0
10	120	-30	300	15.6924	48.9216	-1	0.0556207		0	0
10	120	-20	0	10.215	39.1862	187	0.0267348	0.00148061	0	0
10	120	-20	60	10.215	39.1862	177	0.0267348	0.00148061	0	0
10	120	-20	120	10.215	39.1862	206	0.0267348	0.00148061	0	0
10	120	-20	180	10.215	39.1862	117	0.0267348	0.00148061	0	0
10	120	-20	240	10.215	39.1862	256	0.0267348	0.00148061	0	0
10	120	-20	300	10.215	39.1862	128	0.0267348	0.00148061	0	0
10	120	-10	0	12.7453	29.6276	157	0.0377696	0.0169572	0	0
10	120	-10	60	12.7453	29.6276	212	0.0377696	0.0169572	0	0
10	120	-10	120	12.7453	29.6276	185	0.0377696	0.0169572	0	0
10	120	-10	180	12.7453	29.6276	241	0.0377696	0.0169572	0	0
10	120	-10	240	12.7453	29.6276	201	0.0377696	0.0169572	0	0
10	120	-10	300	12.7453	29.6276	291	0.0377696	0.0169572	0	0
10	120	0	0	20.507	20.4946	171	0.0661247	0.0661247	0	0
10	120	0	60	20.507	20.4946	146	0.0661247	0.0661247	0	0
10	120	0	120	20.507	20.4946	135	0.0661247	0.0661247	0	0
10	120	0	180	20.507	20.4946	273	0.0661247	0.0661247	0	0
10	120	0	240	20.507	20.4946	192	0.0661247	0.0661247	0	0
10	120	0	300	20.507	20.4946	329	0.0661247	0.0661247	0	0
10	120	10	0	29.6418	12.7383	140	0.0169572	0.0377696	0	0
10	120	10	60	29.6418	12.7383	97	0.0169572	0.0377696	0	0
10	120	10	120	29.6418	12.7383	79	0.0169572	0.0377696	0	0
10	120	10	180	29.6418	12.7383	217	0.0169572	0.0377696	0	0
10	120	10	240	29.6418	12.7383	253	0.0169572	0.0377696	0	0
10	120	10	300	29.6418	12.7383	238	0.0169572	0.0377696	0	0
10	120	20	0	39.2011	10.2224	90	0.00148061	0.0267348	0	0
10	120	20	60	39.2011	10.2224	65	0.00148061	0.0267348	0	0
10	120	20	120	39.2011	10.2224	70	0.00148061	0.0267348	0	0
10	120	20	180	39.2011	10.2224	114	0.00148061	0.0267348	0	0
10	120	20	240	39.2011	10.2224	243	0.00148061	0.0267348	0	0
10	120	20	300	39.2011	10.2224	197	0.00148061	0.0267348	0	0
10	120	30	0	48.937	15.7077	-1		0.0556207	0	0
10	120	30	60	48.937	15.7077	-1		0.0556207	0	0
10	120	30	120	48.937	15.7077	-1		0.0556207	0	0
10	120	30	180	48.937	15.7077	-1		0.0556207	0	0
10	120	30	240	48.937	15.7077	-1		0.0556207	0	0
10	120	30	300	48.937	15.7077	-1		0.0556207	0	0
10	180	-30	0	15.6922	48.9216	-1	0.0556207		0	0
10	180	-30	60	15.6922	48.9216	-1	0.0556207		0	0
10	180	-30	120	15.6922	48.9216	-1	0.0556207		0	0
10	180	-30	180	15.6922	48.9216	-1	0.0556207		0	0
10	180	-30	240	15.6922	48.9216	-1	0.0556207		0	0
10	180	-30	300	15.6922	48.9216	-1	0.0556207		0	0
10	180	-20	0	10.2147	39.1862	151	0.0267348	0.00148061	0	0
10	180	-20	60	10.2147	39.1862	167	0.0267348	0.00148061	0	0
10	180	-20	120	10.2147	39.1862	108	0.0267348	0.00148061	0	0
10	180	-20	180	10.2147	39.1862	300	0.0267348	0.00148061	0	0
10	180	-20	240	10.2147	39.1862	112	0.0267348	0.00148061	0	0
10	180	-20	300	10.2147	39.1862	153	0.0267348	0.00148061	0	0
10	180	-10	0	12.745	29.6275	170	0.0377696	0.0169572	0	0
10	180	-10	60	12.745	29.6275	289	0.0377696	0.0169572	0	0
10	180	-10	120	12.745	29.6275	149	0.0377696	0.0169572	0	0
10	180	-10	180	12.745	29.6275	333	0.0377696	0.0169572	0	0
10	180	-10	240	12.745	29.6275	268	0.0377696	0.0169572	0	0
10	180	-10	300	12.745	29.6275	110	0.0377696	0.0169572	0	0
10	180	0	0	20.5069	20.4945	187	0.0661247	0.0661247	0	0
10	180	0	60	20.5069	20.4945	289	0.0661247	0.0661247	0	0
10	180	0	120	20.5069	20.4945	294	0.0661247	0.0661247	0	0
10	180	0	180	20.5069	20.4945	356	0.0661247	0.0661247	0	0
10	180	0	240	20.5069	20.4945	333	0.0661247	0.0661247	0	0
10	180	0	300	20.5069	20.4945	205	0.0661247	0.0661247	0	0
10	180	10	0	29.6417	12.7381	119	0.0169572	0.0377696	0	0
10	180	10	60	29.6417	12.7381	173	0.0169572	0.0377696	0	0
10	180	10	120	29.6417	12.7381	315	0.0169572	0.0377696	0	0
10	180	10	180	29.6417	12.7381	326	0.0169572	0.0377696	0	0
10	180	10	240	29.6417	12.7381	310	0.0169572	0.0377696	0	0
10	180	10	300	29.6417	12.7381	158	0.0169572	0.0377696	0	0
10	180	20	0	39.2011	10.2223	107	0.00148061	0.0267348	0	0
10	180	20	60	39.2011	10.2223	126	0.00148061	0.0267348	0	0
10	180	20	120	39.2011	10.2223	231	0.00148061	0.0267348	0	0
10	180	20	180	39.2011	10.2223	312	0.00148061	0.0267348	0	0
10	180	20	240	39.2011	10.2223	194	0.00148061	0.0267348	0	0
10	180	20	300	39.2011	10.2223	116	0.00148061	0.0267348	0	0
10	180	30	0	48.9369	15.7076	-1		0.0556207	0	0
10	180	30	60	48.9369	15.7076	-1		0.0556207	0	0
10	180	30	120	48.9369	15.7076	-1		0.0556207	0	0
10	180	30	180	48.9369	15.7076	-1		0.0556207	0	0
10	180	30	240	48.9369	15.7076	-1		0.0556207	0	0
10	180	30	300	48.9369	15.7076	-1		0.0556207	0	0
10	240	-30	0	15.6936	48.9212	-1	0.0556207		0	0
10	240	-30	60	15.6936	48.9212	-1	0.0556207		0	0
10	240	-30	120	15.6936	48.9212	-1	0.0556207		0	0
10	240	-30	180	15.6936	48.9212	-1	0.0556207		0	0
10	240	-30	240	15.6936	48.9212	-1	0.0556207		0	0
10	240	-30	300	15.6936	48.9212	-1	0.0556207		0	0
10	240	-20	0	10.2168	39.1857	114	0.0267348	0.00148061	0	0
10	240	-20	60	10.2168	39.1857	101	0.0267348	0.00148061	0	0
10	240	-20	120	10.2168	39.1857	167	0.0267348	0.00148061	0	0
10	240	-20	180	10.2168	39.1857	78	0.0267348	0.00148061	0	0
10	240	-20	240	10.2168	39.1857	159	0.0267348	0.00148061	0	0
10	240	-20	300	10.2168	39.1857	124	0.0267348	0.00148061	0	0
10	240	-10	0	12.7467	29.6269	144	0.0377696	0.0169572	0	0
10	240	-10	60	12.7467	29.6269	125	0.0377696	0.0169572	0	0
10	240	-10	120	12.7467	29.6269	257	0.0377696	0.0169572	0	0
10	240	-10	180	12.7467	29.6269	169	0.0377696	0.0169572	0	0
10	240	-10	240	12.7467	29.6269	124	0.0377696	0.0169572	0	0
10	240	-10	300	12.7467	29.6269	174	0.0377696	0.0169572	0	0
10	240	0	0	20.5079	20.4936	187	0.0661247	0.0661247	0	0
10	240	0	60	20.5079	20.4936	240	0.0661247	0.0661247	0	0
10	240	0	120	20.5079	20.4936	193	0.0661247	0.0661247	0	0
10	240	0	180	20.5079	20.4936	286	0.0661247	0.0661247	0	0
10	240	0	240	20.5079	20.4936	124	0.0661247	0.0661247	0	0
10	240	0	300	20.5079	20.4936	132	0.0661247	0.0661247	0	0
10	240	10	0	29.6424	12.7366	150	0.0169572	0.0377696	0	0
10	240	10	60	29.6424	12.7366	328	0.0169572	0.0377696	0	0
10	240	10	120	29.6424	12.7366	175	0.0169572	0.0377696	0	0
10	240	10	180	29.6424	12.7366	268	0.0169572	0.0377696	0	0
10	240	10	240	29.6424	12.7366	122	0.0169572	0.0377696	0	0
10	240	10	300	29.6424	12.7366	140	0.0169572	0.0377696	0	0
10	240	20	0	39.2016	10.2204	112	0.00148061	0.0267348	0	0
10	240	20	60	39.2016	10.2204	205	0.00148061	0.0267348	0	0
10	240	20	120	39.2016	10.2204	178	0.00148061	0.0267348	0	0
10	240	20	180	39.2016	10.2204	124	0.00148061	0.0267348	0	0
10	240	20	240	39.2016	10.2204	69	0.00148061	0.0267348	0	0
10	240	20	300	39.2016	10.2204	112	0.00148061	0.0267348	0	0
10	240	30	0	48.9373	15.7064	-1		0.0556207	0	0
10	240	30	60	48.9373	15.7064	-1		0.0556207	0	0
10	240	30	120	48.9373	15.7064	-1		0.0556207	0	0
10	240	30	180	48.9373	15.7064	-1		0.0556207	0	0
10	240	30	240	48.9373	15.7064	-1		0.0556207	0	0
10	240	30	300	48.9373	15.7064	-1		0.0556207	0	0
10	300	-30	0	15.6951	48.9208	-1	0.0556207		0	0
10	300	-30	60	15.6951	48.9208	-1	0.0556207		0	0
10	300	-30	120	15.6951	48.9208	-1	0.0556207		0	0
10	300	-30	180	15.6951	48.9208	-1	0.0556207		0	0
10	300	-30	240	15.6951	48.9208	-1	0.0556207		0	0
10	300	-30	300	15.6951	48.9208	-1	0.0556207		0	0
10	300	-20	0	10.2192	39.1852	151	0.0267348	0.00148061	0	0
10	300	-20	60	10.2192	39.1852	161	0.0267348	0.00148061	0	0
10	300	-20	120	10.2192	39.1852	89	0.0267348	0.00148061	0	0
10	300	-20	180	10.2192	39.1852	104	0.0267348	0.00148061	0	0
10	300	-20	240	10.2192	39.1852	129	0.0267348	0.00148061	0	0
10	300	-20	300	10.2192	39.1852	160	0.0267348	0.00148061	0	0
10	300	-10	0	12.7487	29.6263	114	0.0377696	0.0169572	0	0
10	300	-10	60	12.7487	29.6263	204	0.0377696	0.0169572	0	0
10	300	-10	120	12.7487	29.6263	138	0.0377696	0.0169572	0	0
10	300	-10	180	12.7487	29.6263	113	0.0377696	0.0169572	0	0
10	300	-10	240	12.7487	29.6263	82	0.0377696	0.0169572	0	0
10	300	-10	300	12.7487	29.6263	161	0.0377696	0.0169572	0	0
10	300	0	0	20.5091	20.4927	158	0.0661247	0.0661247	0	0
10	300	0	60	20.5091	20.4927	198	0.0661247	0.0661247	0	0
10	300	0	120	20.5091	20.4927	184	0.0661247	0.0661247	0	0
10	300	0	180	20.5091	20.4927	71	0.0661247	0.0661247	0	0
10	300	0	240	20.5091	20.4927	90	0.0661247	0.0661247	0	0
10	300	0	300	20.5091	20.4927	151	0.0661247	0.0661247	0	0
10	300	10	0	29.6432	12.7352	242	0.0169572	0.0377696	0	0
10	300	10	60	29.6432	12.7352	179	0.0169572	0.0377696	0	0
10	300	10	120	29.6432	12.7352	156	0.0169572	0.0377696	0	0
10	300	10	180	29.6432	12.7352	61	0.0169572	0.0377696	0	0
10	300	10	240	29.6432	12.7352	90	0.0169572	0.0377696	0	0
10	300	10	300	29.6432	12.7352	112	0.0169572	0.0377696	0	0
10	300	20	0	39.2022	10.2187	131	0.00148061	0.0267348	0	0
10	300	20	60	39.2022	10.2187	120	0.00148061	0.0267348	0	0
10	300	20	120	39.2022	10.2187	61	0.00148061	0.0267348	0	0
10	300	20	180	39.2022	10.2187	55	0.00148061	0.0267348	0	0
10	300	20	240	39.2022	10.2187	59	0.00148061	0.0267348	0	0
10	300	20	300	39.2022	10.2187	116	0.00148061	0.0267348	0	0
10	300	30	0	48.9378	15.7053	-1		0.0556207	0	0
10	300	30	60	48.9378	15.7053	-1		0.0556207	0	0
10	300	30	120	48.9378	15.7053	-1		0.0556207	0	0
10	300	30	180	48.9378	15.7053	-1		0.0556207	0	0
10	300	30	240	48.9378	15.7053	-1		0.0556207	0	0
10	300	30	300	48.9378	15.7053	-1		0.0556207	0	0
20	0	-20	0	20.111	42.8344	-1	0.0661247		0	0
20	0	-20	60	20.111	42.8344	-1	0.0661247		0	0
20	0	-20	120	20.111	42.8344	-1	0.0661247		0	0
20	0	-20	180	20.111	42.8344	-1	0.0661247		0	0
20	0	-20	240	20.111	42.8344	-1	0.0661247		0	0
20	0	-20	300	20.111	42.8344	-1	0.0661247		0	0
20	0	-10	0	21.511	34.3103	124	0.0491954	0.00692815	0	0
20	0	-10	60	21.511	34.3103	144	0.0491954	0.00692815	0	0
20	0	-10	120	21.511	34.3103	88	0.0491954	0.00692815	0	0
20	0	-10	180	21.511	34.3103	52	0.0491954	0.00692815	0	0
20	0	-10	240	21.511	34.3103	63	0.0491954	0.00692815	0	0
20	0	-10	300	21.511	34.3103	99	0.0491954	0.00692815	0	0
20	0	0	0	26.8513	26.8255	124	0.023606	0.023606	0	0
20	0	0	60	26.8513	26.8255	102	0.023606	0.023606	0	0
20	0	0	120	26.8513	26.8255	66	0.023606	0.023606	0	0
20	0	0	180	26.8513	26.8255	29	0.023606	0.023606	0	0
20	0	0	240	26.8513	26.8255	35	0.023606	0.023606	0	0
20	0	0	300	26.8513	26.8255	132	0.023606	0.023606	0	0
20	0	10	0	34.3404	21.4946	126	0.00692815	0.0491954	0	0
20	0	10	60	34.3404	21.4946	101	0.00692815	0.0491954	0	0
20	0	10	120	34.3404	21.4946	35	0.00692815	0.0491954	0	0
20	0	10	180	34.3404	21.4946	12	0.00692815	0.0491954	0	0
20	0	10	240	34.3404	21.4946	31	0.00692815	0.0491954	0	0
20	0	10	300	34.3404	21.4946	82	0.00692815	0.0491954	0	0
20	0	20	0	42.8665	20.1103	-1		0.0661247	0	0
20	0	20	60	42.8665	20.1103	-1		0.0661247	0	0
20	0	20	120	42.8665	20.1103	-1		0.0661247	0	0
20	0	20	180	42.8665	20.1103	-1		0.0661247	0	0
20	0	20	240	42.8665	20.1103	-1		0.0661247	0	0
20	0	20	300	42.8665	20.1103	-1		0.0661247	0	0
20	30	-20	0	20.1101	42.8348	-1	0.0661247		0	0
20	30	-20	60	20.1101	42.8348	-1	0.0661247		0	0
20	30	-20	120	20.1101	42.8348	-1	0.0661247		0	0
20	30	-20	180	20.1101	42.8348	-1	0.0661247		0	0
20	30	-20	240	20.1101	42.8348	-1	0.0661247		0	0
20	30	-20	300	20.1101	42.8348	-1	0.0661247		0	0
20	30	-10	0	21.5102	34.3108	141	0.0491954	0.00692815	0	0
20	30	-10	60	21.5102	34.3108	159	0.0491954	0.00692815	0	0
20	30	-10	120	21.5102	34.3108	64	0.0491954	0.00692815	0	0
20	30	-10	180	21.5102	34.3108	37	0.0491954	0.00692815	0	0
20	30	-10	240	21.5102	34.3108	73	0.0491954	0.00692815	0	0
20	30	-10	300	21.5102	34.3108	109	0.0491954	0.00692815	0	0
20	30	0	0	26.8507	26.8261	122	0.023606	0.023606	0	0
20	30	0	60	26.8507	26.8261	108	0.023606	0.023606	0	0
20	30	0	120	26.8507	26.8261	44	0.023606	0.023606	0	0
20	30	0	180	26.8507	26.8261	24	0.023606	0.023606	0	0
20	30	0	240	26.8507	26.8261	69	0.023606	0.023606	0	0
20	30	0	300	26.8507	26.8261	126	0.023606	0.023606	0	0
20	30	10	0	34.3399	21.4953	128	0.00692815	0.0491954	0	0
20	30	10	60	34.3399	21.4953	90	0.00692815	0.0491954	0	0
20	30	10	120	34.3399	21.4953	23	0.00692815	0.0491954	0	0
20	30	10	180	34.3399	21.4953	6	0.00692815	0.0491954	0	0
20	30	10	240	34.3399	21.4953	33	0.00692815	0.0491954	0	0
20	30	10	300	34.3399	21.4953	96	0.00692815	0.0491954	0	0
20	30	20	0	42.8661	20.1112	-1		0.0661247	0	0
20	30	20	60	42.8661	20.1112	-1		0.0661247	0	0
20	30	20	120	42.8661	20.1112	-1		0.0661247	0	0
20	30	20	180	42.8661	20.1112	-1		0.0661247	0	0
20	30	20	240	42.8661	20.1112	-1		0.0661247	0	0
20	30	20	300	42.8661	20.1112	-1		0.0661247	0	0
20	60	-20	0	20.1088	42.8353	-1	0.0661247		0	0
20	60	-20	60	20.1088	42.8353	-1	0.0661247		0	0
20	60	-20	120	20.1088	42.8353	-1	0.0661247		0	0
20	60	-20	180	20.1088	42.8353	-1	0.0661247		0	0
20	60	-20	240	20.1088	42.8353	-1	0.0661247		0	0
20	60	-20	300	20.1088	42.8353	-1	0.0661247		0	0
20	60	-10	0	21.509	34.3114	159	0.0491954	0.00692815	0	0
20	60	-10	60	21.509	34.3114	137	0.0491954	0.00692815	0	0
20	60	-10	120	21.509	34.3114	65	0.0491954	0.00692815	0	0
20	60	-10	180	21.509	34.3114	64	0.0491954	0.00692815	0	0
20	60	-10	240	21.509	34.3114	126	0.0491954	0.00692815	0	0
20	60	-10	300	21.509	34.3114	123	0.0491954	0.00692815	0	0
20	60	0	0	26.8497	26.8269	134	0.023606	0.023606	0	0
20	60	0	60	26.8497	26.8269	109	0.023606	0.023606	0	0
20	60	0	120	26.8497	26.8269	40	0.023606	0.023606	0	0
20	60	0	180	26.8497	26.8269	32	0.023606	0.023606	0	0
20	60	0	240	26.8497	26.8269	160	0.023606	0.023606	0	0
20	60	0	300	26.8497	26.8269	128	0.023606	0.023606	0	0
20	60	10	0	34.3392	21.4963	129	0.00692815	0.0491954	0	0
20	60	10	60	34.3392	21.4963	67	0.00692815	0.0491954	0	0
20	60	10	120	34.3392	21.4963	11	0.00692815	0.0491954	0	0
20	60	10	180	34.3392	21.4963	7	0.00692815	0.0491954	0	0
20	60	10	240	34.3392	21.4963	75	0.00692815	0.0491954	0	0
20	60	10	300	34.3392	21.4963	92	0.00692815	0.0491954	0	0
20	60	20	0	42.8655	20.1122	-1		0.0661247	0	0
20	60	20	60	42.8655	20.1122	-1		0.0661247	0	0
20	60	20	120	42.8655	20.1122	-1		0.0661247	0	0
20	60	20	180	42.8655	20.1122	-1		0.0661247	0	0
20	60	20	240	42.8655	20.1122	-1		0.0661247	0	0
20	60	20	300	42.8655	20.1122	-1		0.0661247	0	0
20	90	-20	0	20.1075	42.8358	-1	0.0661247		0	0
20	90	-20	60	20.1075	42.8358	-1	0.0661247		0	0
20	90	-20	120	20.1075	42.8358	-1	0.0661247		0	0
20	90	-20	180	20.1075	42.8358	-1	0.0661247		0	0
20	90	-20	240	20.1075	42.8358	-1	0.0661247		0	0
20	90	-20	300	20.1075	42.8358	-1	0.0661247		0	0
20	90	-10	0	21.5077	34.312	228	0.0491954	0.00692815	0	0
20	90	-10	60	21.5077	34.312	167	0.0491954	0.00692815	0	0
20	90	-10	120	21.5077	34.312	77	0.0491954	0.00692815	0	0
20	90	-10	180	21.5077	34.312	241	0.0491954	0.00692815	0	0
20	90	-10	240	21.5077	34.312	210	0.0491954	0.00692815	0	0
20	90	-10	300	21.5077	34.312	273	0.0491954	0.00692815	0	0
20	90	0	0	26.8487	26.8277	212	0.023606	0.023606	0	0
20	90	0	60	26.8487	26.8277	126	0.023606	0.023606	0	0
20	90	0	120	26.8487	26.8277	61	0.023606	0.023606	0	0
20	90	0	180	26.8487	26.8277	141	0.023606	0.023606	0	0
20	90	0	240	26.8487	26.8277	270	0.023606	0.023606	0	0
20	90	0	300	26.8487	26.8277	201	0.023606	0.023606	0	0
20	90	10	0	34.3384	21.4973	154	0.00692815	0.0491954	0	0
20	90	10	60	34.3384	21.4973	57	0.00692815	0.0491954	0	0
20	90	10	120	34.3384	21.4973	28	0.00692815	0.0491954	0	0
20	90	10	180	34.3384	21.4973	61	0.00692815	0.0491954	0	0
20	90	10	240	34.3384	21.4973	208	0.00692815	0.0491954	0	0
20	90	10	300	34.3384	21.4973	148	0.00692815	0.0491954	0	0
20	90	20	0	42.8649	20.1133	-1		0.0661247	0	0
20	90	20	60	42.8649	20.1133	-1		0.0661247	0	0
20	90	20	120	42.8649	20.1133	-1		0.0661247	0	0
20	90	20	180	42.8649	20.1133	-1		0.0661247	0	0
20	90	20	240	42.8649	20.1133	-1		0.0661247	0	0
20	90	20	300	42.8649	20.1133	-1		0.0661247	0	0
20	120	-20	0	20.1064	42.8361	-1	0.0661247		0	0
20	120	-20	60	20.1064	42.8361	-1	0.0661247		0	0
20	120	-20	120	20.1064	42.8361	-1	0.0661247		0	0
20	120	-20	180	20.1064	42.8361	-1	0.0661247		0	0
20	120	-20	240	20.1064	42.8361	-1	0.0661247		0	0
20	120	-20	300	20.1064	42.8361	-1	0.0661247		0	0
20	120	-10	0	21.5067	34.3124	181	0.0491954	0.00692815	0	0
20	120	-10	60	21.5067	34.3124	209	0.0491954	0.00692815	0	0
20	120	-10	120	21.5067	34.3124	277	0.0491954	0.00692815	0	0
20	120	-10	180	21.5067	34.3124	265	0.0491954	0.00692815	0	0
20	120	-10	240	21.5067	34.3124	303	0.0491954	0.00692815	0	0
20	120	-10	300	21.5067	34.3124	370	0.0491954	0.00692815	0	0
20	120	0	0	26.8479	26.8282	208	0.023606	0.023606	0	0
20	120	0	60	26.8479	26.8282	156	0.023606	0.023606	0	0
20	120	0	120	26.8479	26.8282	163	0.023606	0.023606	0	0
20	120	0	180	26.8479	26.8282	258	0.023606	0.023606	0	0
20	120	0	240	26.8479	26.8282	357	0.023606	0.023606	0	0
20	120	0	300	26.8479	26.8282	407	0.023606	0.023606	0	0
20	120	10	0	34.3377	21.498	175	0.00692815	0.0491954	0	0
20	120	10	60	34.3377	21.498	86	0.00692815	0.0491954	0	0
20	120	10	120	34.3377	21.498	122	0.00692815	0.0491954	0	0
20	120	10	180	34.3377	21.498	189	0.00692815	0.0491954	0	0
20	120	10	240	34.3377	21.498	392	0.00692815	0.0491954	0	0
20	120	10	300	34.3377	21.498	229	0.00692815	0.0491954	0	0
20	120	20	0	42.8643	20.114	-1		0.0661247	0	0
20	120	20	60	42.8643	20.114	-1		0.0661247	0	0
20	120	20	120	42.8643	20.114	-1		0.0661247	0	0
20	120	20	180	42.8643	20.114	-1		0.0661247	0	0
20	120	20	240	42.8643	20.114	-1		0.0661247	0	0
20	120	20	300	42.8643	20.114	-1		0.0661247	0	0
20	150	-20	0	20.1059	42.8362	-1	0.0661247		0	0
20	150	-20	60	20.1059	42.8362	-1	0.0661247		0	0
20	150	-20	120	20.1059	42.8362	-1	0.0661247		0	0
20	150	-20	180	20.1059	42.8362	-1	0.0661247		0	0
20	150	-20	240	20.1059	42.8362	-1	0.0661247		0	0
20	150	-20	300	20.1059	42.8362	-1	0.0661247		0	0
20	150	-10	0	21.5062	34.3126	171	0.0491954	0.00692815	0	0
20	150	-10	60	21.5062	34.3126	240	0.0491954	0.00692815	0	0
20	150	-10	120	21.5062	34.3126	330	0.0491954	0.00692815	0	0
20	150	-10	180	21.5062	34.3126	354	0.0491954	0.00692815	0	0
20	150	-10	240	21.5062	34.3126	299	0.0491954	0.00692815	0	0
20	150	-10	300	21.5062	34.3126	306	0.0491954	0.00692815	0	0
20	150	0	0	26.8475	26.8284	162	0.023606	0.023606	0	0
20	150	0	60	26.8475	26.8284	254	0.023606	0.023606	0	0
20	150	0	120	26.8475	26.8284	288	0.023606	0.023606	0	0
20	150	0	180	26.8475	26.8284	300	0.023606	0.023606	0	0
20	150	0	240	26.8475	26.8284	342	0.023606	0.023606	0	0
20	150	0	300	26.8475	26.8284	447	0.023606	0.023606	0	0
20	150	10	0	34.3374	21.4982	129	0.00692815	0.0491954	0	0
20	150	10	60	34.3374	21.4982	180	0.00692815	0.0491954	0	0
20	150	10	120	34.3374	21.4982	312	0.00692815	0.0491954	0	0
20	150	10	180	34.3374	21.4982	334	0.00692815	0.0491954	0	0
20	150	10	240	34.3374	21.4982	358	0.00692815	0.0491954	0	0
20	150	10	300	34.3374	21.4982	412	0.00692815	0.0491954	0	0
20	150	20	0	42.8641	20.1142	-1		0.0661247	0	0
20	150	20	60	42.8641	20.1142	-1		0.0661247	0	0
20	150	20	120	42.8641	20.1142	-1		0.0661247	0	0
20	150	20	180	42.8641	20.1142	-1		0.0661247	0	0
20	150	20	240	42.8641	20.1142	-1		0.0661247	0	0
20	150	20	300	42.8641	20.1142	-1		0.0661247	0	0
20	180	-20	0	20.1061	42.836	-1	0.0661247		0	0
20	180	-20	60	20.1061	42.836	-1	0.0661247		0	0
20	180	-20	120	20.1061	42.836	-1	0.0661247		0	0
20	180	-20	180	20.1061	42.836	-1	0.0661247		0	0
20	180	-20	240	20.1061	42.836	-1	0.0661247		0	0
20	180	-20	300	20.1061	42.836	-1	0.0661247		0	0
20	180	-10	0	21.5064	34.3123	175	0.0491954	0.00692815	0	0
20	180	-10	60	21.5064	34.3123	425	0.0491954	0.00692815	0	0
20	180	-10	120	21.5064	34.3123	262	0.0491954	0.00692815	0	0
20	180	-10	180	21.5064	34.3123	380	0.0491954	0.00692815	0	0
20	180	-10	240	21.5064	34.3123	304	0.0491954	0.00692815	0	0
20	180	-10	300	21.5064	34.3123	222	0.0491954	0.00692815	0	0
20	180	0	0	26.8476	26.8281	124	0.023606	0.023606	0	0
20	180	0	60	26.8476	26.8281	398	0.023606	0.023606	0	0
20	180	0	120	26.8476	26.8281	302	0.023606	0.023606	0	0
20	180	0	180	26.8476	26.8281	445	0.023606	0.023606	0	0
20	180	0	240	26.8476	26.8281	343	0.023606	0.023606	0	0
20	180	0	300	26.8476	26.8281	353	0.023606	0.023606	0	0
20	180	10	0	34.3376	21.4978	134	0.00692815	0.0491954	0	0
20	180	10	60	34.3376	21.4978	346	0.00692815	0.0491954	0	0
20	180	10	120	34.3376	21.4978	362	0.00692815	0.0491954	0	0
20	180	10	180	34.3376	21.4978	367	0.00692815	0.0491954	0	0
20	180	10	240	34.3376	21.4978	316	0.00692815	0.0491954	0	0
20	180	10	300	34.3376	21.4978	474	0.00692815	0.0491954	0	0
20	180	20	0	42.8642	20.1138	-1		0.0661247	0	0
20	180	20	60	42.8642	20.1138	-1		0.0661247	0	0
20	180	20	120	42.8642	20.1138	-1		0.0661247	0	0
20	180	20	180	42.8642	20.1138	-1		0.0661247	0	0
20	180	20	240	42.8642	20.1138	-1		0.0661247	0	0
20	180	20	300	42.8642	20.1138	-1		0.0661247	0	0
20	210	-20	0	20.1069	42.8357	-1	0.0661247		0	0
20	210	-20	60	20.1069	42.8357	-1	0.0661247		0	0
20	210	-20	120	20.1069	42.8357	-1	0.0661247		0	0
20	210	-20	180	20.1069	42.8357	-1	0.0661247		0	0
20	210	-20	240	20.1069	42.8357	-1	0.0661247		0	0
20	210	-20	300	20.1069	42.8357	-1	0.0661247		0	0
20	210	-10	0	21.5072	34.3119	166	0.0491954	0.00692815	0	0
20	210	-10	60	21.5072	34.3119	161	0.0491954	0.00692815	0	0
20	210	-10	120	21.5072	34.3119	314	0.0491954	0.00692815	0	0
20	210	-10	180	21.5072	34.3119	325	0.0491954	0.00692815	0	0
20	210	-10	240	21.5072	34.3119	181	0.0491954	0.00692815	0	0
20	210	-10	300	21.5072	34.3119	145	0.0491954	0.00692815	0	0
20	210	0	0	26.8483	26.8275	180	0.023606	0.023606	0	0
20	210	0	60	26.8483	26.8275	342	0.023606	0.023606	0	0
20	210	0	120	26.8483	26.8275	375	0.023606	0.023606	0	0
20	210	0	180	26.8483	26.8275	301	0.023606	0.023606	0	0
20	210	0	240	26.8483	26.8275	308	0.023606	0.023606	0	0
20	210	0	300	26.8483	26.8275	141	0.023606	0.023606	0	0
20	210	10	0	34.3381	21.4971	109	0.00692815	0.0491954	0	0
20	210	10	60	34.3381	21.4971	372	0.00692815	0.0491954	0	0
20	210	10	120	34.3381	21.4971	418	0.00692815	0.0491954	0	0
20	210	10	180	34.3381	21.4971	296	0.00692815	0.0491954	0	0
20	210	10	240	34.3381	21.4971	379	0.00692815	0.0491954	0	0
20	210	10	300	34.3381	21.4971	100	0.00692815	0.0491954	0	0
20	210	20	0	42.8646	20.113	-1		0.0661247	0	0
20	210	20	60	42.8646	20.113	-1		0.0661247	0	0
20	210	20	120	42.8646	20.113	-1		0.0661247	0	0
20	210	20	180	42.8646	20.113	-1		0.0661247	0	0
20	210	20	240	42.8646	20.113	-1		0.0661247	0	0
20	210	20	300	42.8646	20.113	-1		0.0661247	0	0
20	240	-20	0	20.1082	42.8352	-1	0.0661247		0	0
20	240	-20	60	20.1082	42.8352	-1	0.0661247		0	0
20	240	-20	120	20.1082	42.8352	-1	0.0661247		0	0
20	240	-20	180	20.1082	42.8352	-1	0.0661247		0	0
20	240	-20	240	20.1082	42.8352	-1	0.0661247		0	0
20	240	-20	300	20.1082	42.8352	-1	0.0661247		0	0
20	240	-10	0	21.5084	34.3112	140	0.0491954	0.00692815	0	0
20	240	-10	60	21.5084	34.3112	119	0.0491954	0.00692815	0	0
20	240	-10	120	21.5084	34.3112	375	0.0491954	0.00692815	0	0
20	240	-10	180	21.5084	34.3112	155	0.0491954	0.00692815	0	0
20	240	-10	240	21.5084	34.3112	103	0.0491954	0.00692815	0	0
20	240	-10	300	21.5084	34.3112	116	0.0491954	0.00692815	0	0
20	240	0	0	26.8493	26.8267	219	0.023606	0.023606	0	0
20	240	0	60	26.8493	26.8267	268	0.023606	0.023606	0	0
20	240	0	120	26.8493	26.8267	290	0.023606	0.023606	0	0
20	240	0	180	26.8493	26.8267	244	0.023606	0.023606	0	0
20	240	0	240	26.8493	26.8267	88	0.023606	0.023606	0	0
20	240	0	300	26.8493	26.8267	124	0.023606	0.023606	0	0
20	240	10	0	34.3388	21.496	176	0.00692815	0.0491954	0	0
20	240	10	60	34.3388	21.496	334	0.00692815	0.0491954	0	0
20	240	10	120	34.3388	21.496	207	0.00692815	0.0491954	0	0
20	240	10	180	34.3388	21.496	270	0.00692815	0.0491954	0	0
20	240	10	240	34.3388	21.496	55	0.00692815	0.0491954	0	0
20	240	10	300	34.3388	21.496	120	0.00692815	0.0491954	0	0
20	240	20	0	42.8652	20.1119	-1		0.0661247	0	0
20	240	20	60	42.8652	20.1119	-1		0.0661247	0	0
20	240	20	120	42.8652	20.1119	-1		0.0661247	0	0
20	240	20	180	42.8652	20.1119	-1		0.0661247	0	0
20	240	20	240	42.8652	20.1119	-1		0.0661247	0	0
20	240	20	300	42.8652	20.1119	-1		0.0661247	0	0
20	270	-20	0	20.1096	42.8347	-1	0.0661247		0	0
20	270	-20	60	20.1096	42.8347	-1	0.0661247		0	0
20	270	-20	120	20.1096	42.8347	-1	0.0661247		0	0
20	270	-20	180	20.1096	42.8347	-1	0.0661247		0	0
20	270	-20	240	20.1096	42.8347	-1	0.0661247		0	0
20	270	-20	300	20.1096	42.8347	-1	0.0661247		0	0
20	270	-10	0	21.5097	34.3106	121	0.0491954	0.00692815	0	0
20	270	-10	60	21.5097	34.3106	160	0.0491954	0.00692815	0	0
20	270	-10	120	21.5097	34.3106	165	0.0491954	0.00692815	0	0
20	270	-10	180	21.5097	34.3106	83	0.0491954	0.00692815	0	0
20	270	-10	240	21.5097	34.3106	60	0.0491954	0.00692815	0	0
20	270	-10	300	21.5097	34.3106	137	0.0491954	0.00692815	0	0
20	270	0	0	26.8503	26.8259	125	0.023606	0.023606	0	0
20	270	0	60	26.8503	26.8259	207	0.023606	0.023606	0	0
20	270	0	120	26.8503	26.8259	224	0.023606	0.023606	0	0
20	270	0	180	26.8503	26.8259	53	0.023606	0.023606	0	0
20	270	0	240	26.8503	26.8259	78	0.023606	0.023606	0	0
20	270	0	300	26.8503	26.8259	107	0.023606	0.023606	0	0
20	270	10	0	34.3396	21.4951	175	0.00692815	0.0491954	0	0
20	270	10	60	34.3396	21.4951	127	0.00692815	0.0491954	0	0
20	270	10	120	34.3396	21.4951	122	0.00692815	0.0491954	0	0
20	270	10	180	34.3396	21.4951	72	0.00692815	0.0491954	0	0
20	270	10	240	34.3396	21.4951	56	0.00692815	0.0491954	0	0
20	270	10	300	34.3396	21.4951	147	0.00692815	0.0491954	0	0
20	270	20	0	42.8658	20.1109	-1		0.0661247	0	0
20	270	20	60	42.8658	20.1109	-1		0.0661247	0	0
20	270	20	120	42.8658	20.1109	-1		0.0661247	0	0
20	270	20	180	42.8658	20.1109	-1		0.0661247	0	0
20	270	20	240	42.8658	20.1109	-1		0.0661247	0	0
20	270	20	300	42.8658	20.1109	-1		0.0661247	0	0
20	300	-20	0	20.1107	42.8343	-1	0.0661247		0	0
20	300	-20	60	20.1107	42.8343	-1	0.0661247		0	0
20	300	-20	120	20.1107	42.8343	-1	0.0661247		0	0
20	300	-20	180	20.1107	42.8343	-1	0.0661247		0	0
20	300	-20	240	20.1107	42.8343	-1	0.0661247		0	0
20	300	-20	300	20.1107	42.8343	-1	0.0661247		0	0
20	300	-10	0	21.5107	34.3102	114	0.0491954	0.00692815	0	0
20	300	-10	60	21.5107	34.3102	154	0.0491954	0.00692815	0	0
20	300	-10	120	21.5107	34.3102	55	0.0491954	0.00692815	0	0
20	300	-10	180	21.5107	34.3102	34	0.0491954	0.00692815	0	0
20	300	-10	240	21.5107	34.3102	61	0.0491954	0.00692815	0	0
20	300	-10	300	21.5107	34.3102	108	0.0491954	0.00692815	0	0
20	300	0	0	26.8511	26.8254	86	0.023606	0.023606	0	0
20	300	0	60	26.8511	26.8254	157	0.023606	0.023606	0	0
20	300	0	120	26.8511	26.8254	78	0.023606	0.023606	0	0
20	300	0	180	26.8511	26.8254	29	0.023606	0.023606	0	0
20	300	0	240	26.8511	26.8254	37	0.023606	0.023606	0	0
20	300	0	300	26.8511	26.8254	107	0.023606	0.023606	0	0
20	300	10	0	34.3403	21.4944	121	0.00692815	0.0491954	0	0
20	300	10	60	34.3403	21.4944	111	0.00692815	0.0491954	0	0
20	300	10	120	34.3403	21.4944	74	0.00692815	0.0491954	0	0
20	300	10	180	34.3403	21.4944	42	0.00692815	0.0491954	0	0
20	300	10	240	34.3403	21.4944	45	0.00692815	0.0491954	0	0
20	300	10	300	34.3403	21.4944	106	0.00692815	0.0491954	0	0
20	300	20	0	42.8664	20.1102	-1		0.0661247	0	0
20	300	20	60	42.8664	20.1102	-1		0.0661247	0	0
20	300	20	120	42.8664	20.1102	-1		0.0661247	0	0
20	300	20	180	42.8664	20.1102	-1		0.0661247	0	0
20	300	20	240	42.8664	20.1102	-1		0.0661247	0	0
20	300	20	300	42.8664	20.1102	-1		0.0661247	0	0
20	330	-20	0	20.1112	42.8342	-1	0.0661247		0	0
20	330	-20	60	20.1112	42.8342	-1	0.0661247		0	0
20	330	-20	120	20.1112	42.8342	-1	0.0661247		0	0
20	330	-20	180	20.1112	42.8342	-1	0.0661247		0	0
20	330	-20	240	20.1112	42.8342	-1	0.0661247		0	0
20	330	-20	300	20.1112	42.8342	-1	0.0661247		0	0
20	330	-10	0	21.5112	34.3101	114	0.0491954	0.00692815	0	0
20	330	-10	60	21.5112	34.3101	108	0.0491954	0.00692815	0	0
20	330	-10	120	21.5112	34.3101	59	0.0491954	0.00692815	0	0
20	330	-10	180	21.5112	34.3101	74	0.0491954	0.00692815	0	0
20	330	-10	240	21.5112	34.3101	62	0.0491954	0.00692815	0	0
20	330	-10	300	21.5112	34.3101	110	0.0491954	0.00692815	0	0
20	330	0	0	26.8515	26.8252	141	0.023606	0.023606	0	0
20	330	0	60	26.8515	26.8252	147	0.023606	0.023606	0	0
20	330	0	120	26.8515	26.8252	59	0.023606	0.023606	0	0
20	330	0	180	26.8515	26.8252	14	0.023606	0.023606	0	0
20	330	0	240	26.8515	26.8252	17	0.023606	0.023606	0	0
20	330	0	300	26.8515	26.8252	96	0.023606	0.023606	0	0
20	330	10	0	34.3406	21.4942	119	0.00692815	0.0491954	0	0
20	330	10	60	34.3406	21.4942	128	0.00692815	0.0491954	0	0
20	330	10	120	34.3406	21.4942	43	0.00692815	0.0491954	0	0
20	330	10	180	34.3406	21.4942	21	0.00692815	0.0491954	0	0
20	330	10	240	34.3406	21.4942	27	0.00692815	0.0491954	0	0
20	330	10	300	34.3406	21.4942	95	0.00692815	0.0491954	0	0
20	330	20	0	42.8666	20.11	-1		0.0661247	0	0
20	330	20	60	42.8666	20.11	-1		0.0661247	0	0
20	330	20	120	42.8666	20.11	-1		0.0661247	0	0
20	330	20	180	42.8666	20.11	-1		0.0661247	0	0
20	330	20	240	42.8666	20.11	-1		0.0661247	0	0
20	330	20	300	42.8666	20.11	-1		0.0661247	0	0
30	0	-10	0	31.0308	40.9472	-1	0.0128506	0.000586658	0	0
30	0	-10	60	31.0308	40.9472	-1	0.0128506	0.000586658	0	0
30	0	-10	120	31.0308	40.9472	-1	0.0128506	0.000586658	0	0
30	0	-10	180	31.0308	40.9472	-1	0.0128506	0.000586658	0	0
30	0	-10	240	31.0308	40.9472	-1	0.0128506	0.000586658	0	0
30	0	-10	300	31.0308	40.9472	-1	0.0128506	0.000586658	0	0
30	0	0	0	34.9479	34.9179	41	0.00692815	0.00692815	0	0
30	0	0	60	34.9479	34.9179	79	0.00692815	0.00692815	0	0
30	0	0	120	34.9479	34.9179	23	0.00692815	0.00692815	0	0
30	0	0	180	34.9479	34.9179	11	0.00692815	0.00692815	0	0
30	0	0	240	34.9479	34.9179	10	0.00692815	0.00692815	0	0
30	0	0	300	34.9479	34.9179	73	0.00692815	0.00692815	0	0
30	0	10	0	40.9854	31.0136	-1	0.000586658	0.0128506	0	0
30	0	10	60	40.9854	31.0136	-1	0.000586658	0.0128506	0	0
30	0	10	120	40.9854	31.0136	-1	0.000586658	0.0128506	0	0
30	0	10	180	40.9854	31.0136	-1	0.000586658	0.0128506	0	0
30	0	10	240	40.9854	31.0136	-1	0.000586658	0.0128506	0	0
30	0	10	300	40.9854	31.0136	-1	0.000586658	0.0128506	0	0
30	20	-10	0	31.0303	40.9476	-1	0.0128506	0.000586658	0	0
30	20	-10	60	31.0303	40.9476	-1	0.0128506	0.000586658	0	0
30	20	-10	120	31.0303	40.9476	-1	0.0128506	0.000586658	0	0
30	20	-10	180	31.0303	40.9476	-1	0.0128506	0.000586658	0	0
30	20	-10	240	31.0303	40.9476	-1	0.0128506	0.000586658	0	0
30	20	-10	300	31.0303	40.9476	-1	0.0128506	0.000586658	0	0
30	20	0	0	34.9475	34.9183	72	0.00692815	0.00692815	0	0
30	20	0	60	34.9475	34.9183	82	0.00692815	0.00692815	0	0
30	20	0	120	34.9475	34.9183	8	0.00692815	0.00692815	0	0
30	20	0	180	34.9475	34.9183	6	0.00692815	0.00692815	0	0
30	20	0	240	34.9475	34.9183	11	0.00692815	0.00692815	0	0
30	20	0	300	34.9475	34.9183	52	0.00692815	0.00692815	0	0
30	20	10	0	40.985	31.0141	-1	0.000586658	0.0128506	0	0
30	20	10	60	40.985	31.0141	-1	0.000586658	0.0128506	0	0
30	20	10	120	40.985	31.0141	-1	0.000586658	0.0128506	0	0
30	20	10	180	40.985	31.0141	-1	0.000586658	0.0128506	0	0
30	20	10	240	40.985	31.0141	-1	0.000586658	0.0128506	0	0
30	20	10	300	40.985	31.0141	-1	0.000586658	0.0128506	0	0
30	40	-10	0	31.0296	40.948	-1	0.0128506	0.000586658	0	0
30	40	-10	60	31.0296	40.948	-1	0.0128506	0.000586658	0	0
30	40	-10	120	31.0296	40.948	-1	0.0128506	0.000586658	0	0
30	40	-10	180	31.0296	40.948	-1	0.0128506	0.000586658	0	0
30	40	-10	240	31.0296	40.948	-1	0.0128506	0.000586658	0	0
30	40	-10	300	31.0296	40.948	-1	0.0128506	0.000586658	0	0
30	40	0	0	34.9468	34.9189	50	0.00692815	0.00692815	0	0
30	40	0	60	34.9468	34.9189	50	0.00692815	0.00692815	0	0
30	40	0	120	34.9468	34.9189	3	0.00692815	0.00692815	0	0
30	40	0	180	34.9468	34.9189	0	0.00692815	0.00692815	1	4.79992e-05
30	40	0	240	34.9468	34.9189	9	0.00692815	0.00692815	0	0
30	40	0	300	34.9468	34.9189	42	0.00692815	0.00692815	0	0
30	40	10	0	40.9845	31.0147	-1	0.000586658	0.0128506	0	0
30	40	10	60	40.9845	31.0147	-1	0.000586658	0.0128506	0	0
30	40	10	120	40.9845	31.0147	-1	0.000586658	0.0128506	0	0
30	40	10	180	40.9845	31.0147	-1	0.000586658	0.0128506	0	0
30	40	10	240	40.9845	31.0147	-1	0.000586658	0.0128506	0	0
30	40	10	300	40.9845	31.0147	-1	0.000586658	0.0128506	0	0
30	60	-10	0	31.0287	40.9486	-1	0.0128506	0.000586658	0	0
30	60	-10	60	31.0287	40.9486	-1	0.0128506	0.000586658	0	0
30	60	-10	120	31.0287	40.9486	-1	0.0128506	0.000586658	0	0
30	60	-10	180	31.0287	40.9486	-1	0.0128506	0.000586658	0	0
30	60	-10	240	31.0287	40.9486	-1	0.0128506	0.000586658	0	0
30	60	-10	300	31.0287	40.9486	-1	0.0128506	0.000586658	0	0
30	60	0	0	34.9461	34.9195	43	0.00692815	0.00692815	0	0
30	60	0	60	34.9461	34.9195	55	0.00692815	0.00692815	0	0
30	60	0	120	34.9461	34.9195	2	0.00692815	0.00692815	0	0
30	60	0	180	34.9461	34.9195	10	0.00692815	0.00692815	0	0
30	60	0	240	34.9461	34.9195	48	0.00692815	0.00692815	0	0
30	60	0	300	34.9461	34.9195	59	0.00692815	0.00692815	0	0
30	60	10	0	40.9838	31.0154	-1	0.000586658	0.0128506	0	0
30	60	10	60	40.9838	31.0154	-1	0.000586658	0.0128506	0	0
30	60	10	120	40.9838	31.0154	-1	0.000586658	0.0128506	0	0
30	60	10	180	40.9838	31.0154	-1	0.000586658	0.0128506	0	0
30	60	10	240	40.9838	31.0154	-1	0.000586658	0.0128506	0	0
30	60	10	300	40.9838	31.0154	-1	0.000586658	0.0128506	0	0
30	80	-10	0	31.0278	40.9491	-1	0.0128506	0.000586658	0	0
30	80	-10	60	31.0278	40.9491	-1	0.0128506	0.000586658	0	0
30	80	-10	120	31.0278	40.9491	-1	0.0128506	0.000586658	0	0
30	80	-10	180	31.0278	40.9491	-1	0.0128506	0.000586658	0	0
30	80	-10	240	31.0278	40.9491	-1	0.0128506	0.000586658	0	0
30	80	-10	300	31.0278	40.9491	-1	0.0128506	0.000586658	0	0
30	80	0	0	34.9453	34.9201	84	0.00692815	0.00692815	0	0
30	80	0	60	34.9453	34.9201	82	0.00692815	0.00692815	0	0
30	80	0	120	34.9453	34.9201	9	0.00692815	0.00692815	0	0
30	80	0	180	34.9453	34.9201	29	0.00692815	0.00692815	0	0
30	80	0	240	34.9453	34.9201	194	0.00692815	0.00692815	0	0
30	80	0	300	34.9453	34.9201	104	0.00692815	0.00692815	0	0
30	80	10	0	40.9832	31.0161	-1	0.000586658	0.0128506	0	0
30	80	10	60	40.9832	31.0161	-1	0.000586658	0.0128506	0	0
30	80	10	120	40.9832	31.0161	-1	0.000586658	0.0128506	0	0
30	80	10	180	40.9832	31.0161	-1	0.000586658	0.0128506	0	0
30	80	10	240	40.9832	31.0161	-1	0.000586658	0.0128506	0	0
30	80	10	300	40.9832	31.0161	-1	0.000586658	0.0128506	0	0
30	100	-10	0	31.027	40.9496	-1	0.0128506	0.000586658	0	0
30	100	-10	60	31.027	40.9496	-1	0.0128506	0.000586658	0	0
30	100	-10	120	31.027	40.9496	-1	0.0128506	0.000586658	0	0
30	100	-10	180	31.027	40.9496	-1	0.0128506	0.000586658	0	0
30	100	-10	240	31.027	40.9496	-1	0.0128506	0.000586658	0	0
30	100	-10	300	31.027	40.9496	-1	0.0128506	0.000586658	0	0
30	100	0	0	34.9445	34.9206	180	0.00692815	0.00692815	0	0
30	100	0	60	34.9445	34.9206	90	0.00692815	0.00692815	0	0
30	100	0	120	34.9445	34.9206	27	0.00692815	0.00692815	0	0
30	100	0	180	34.9445	34.9206	153	0.00692815	0.00692815	0	0
30	100	0	240	34.9445	34.9206	296	0.00692815	0.00692815	0	0
30	100	0	300	34.9445	34.9206	178	0.00692815	0.00692815	0	0
30	100	10	0	40.9825	31.0167	-1	0.000586658	0.0128506	0	0
30	100	10	60	40.9825	31.0167	-1	0.000586658	0.0128506	0	0
30	100	10	120	40.9825	31.0167	-1	0.000586658	0.0128506	0	0
30	100	10	180	40.9825	31.0167	-1	0.000586658	0.0128506	0	0
30	100	10	240	40.9825	31.0167	-1	0.000586658	0.0128506	0	0
30	100	10	300	40.9825	31.0167	-1	0.000586658	0.0128506	0	0
30	120	-10	0	31.0263	40.9499	-1	0.0128506	0.000586658	0	0
30	120	-10	60	31.0263	40.9499	-1	0.0128506	0.000586658	0	0
30	120	-10	120	31.0263	40.9499	-1	0.0128506	0.000586658	0	0
30	120	-10	180	31.0263	40.9499	-1	0.0128506	0.000586658	0	0
30	120	-10	240	31.0263	40.9499	-1	0.0128506	0.000586658	0	0
30	120	-10	300	31.0263	40.9499	-1	0.0128506	0.000586658	0	0
30	120	0	0	34.944	34.921	336	0.00692815	0.00692815	0	0
30	120	0	60	34.944	34.921	127	0.00692815	0.00692815	0	0
30	120	0	120	34.944	34.921	192	0.00692815	0.00692815	0	0
30	120	0	180	34.944	34.921	277	0.00692815	0.00692815	0	0
30	120	0	240	34.944	34.921	444	0.00692815	0.00692815	0	0
30	120	0	300	34.944	34.921	272	0.00692815	0.00692815	0	0
30	120	10	0	40.982	31.0171	-1	0.000586658	0.0128506	0	0
30	120	10	60	40.982	31.0171	-1	0.000586658	0.0128506	0	0
30	120	10	120	40.982	31.0171	-1	0.000586658	0.0128506	0	0
30	120	10	180	40.982	31.0171	-1	0.000586658	0.0128506	0	0
30	120	10	240	40.982	31.0171	-1	0.000586658	0.0128506	0	0
30	120	10	300	40.982	31.0171	-1	0.000586658	0.0128506	0	0
30	140	-10	0	31.0259	40.95	-1	0.0128506	0.000586658	0	0
30	140	-10	60	31.0259	40.95	-1	0.0128506	0.000586658	0	0
30	140	-10	120	31.0259	40.95	-1	0.0128506	0.000586658	0	0
30	140	-10	180	31.0259	40.95	-1	0.0128506	0.000586658	0	0
30	140	-10	240	31.0259	40.95	-1	0.0128506	0.000586658	0	0
30	140	-10	300	31.0259	40.95	-1	0.0128506	0.000586658	0	0
30	140	0	0	34.9436	34.9212	434	0.00692815	0.00692815	0	0
30	140	0	60	34.9436	34.9212	255	0.00692815	0.00692815	0	0
30	140	0	120	34.9436	34.9212	246	0.00692815	0.00692815	0	0
30	140	0	180	34.9436	34.9212	315	0.00692815	0.00692815	0	0
30	140	0	240	34.9436	34.9212	390	0.00692815	0.00692815	0	0
30	140	0	300	34.9436	34.9212	349	0.00692815	0.00692815	0	0
30	140	10	0	40.9817	31.0173	-1	0.000586658	0.0128506	0	0
30	140	10	60	40.9817	31.0173	-1	0.000586658	0.0128506	0	0
30	140	10	120	40.9817	31.0173	-1	0.000586658	0.0128506	0	0
30	140	10	180	40.9817	31.0173	-1	0.000586658	0.0128506	0	0
30	140	10	240	40.9817	31.0173	-1	0.000586658	0.0128506	0	0
30	140	10	300	40.9817	31.0173	-1	0.000586658	0.0128506	0	0
30	160	-10	0	31.0258	40.95	-1	0.0128506	0.000586658	0	0
30	160	-10	60	31.0258	40.95	-1	0.0128506	0.000586658	0	0
30	160	-10	120	31.0258	40.95	-1	0.0128506	0.000586658	0	0
30	160	-10	180	31.0258	40.95	-1	0.0128506	0.000586658	0	0
30	160	-10	240	31.0258	40.95	-1	0.0128506	0.000586658	0	0
30	160	-10	300	31.0258	40.95	-1	0.0128506	0.000586658	0	0
30	160	0	0	34.9435	34.9211	329	0.00692815	0.00692815	0	0
30	160	0	60	34.9435	34.9211	400	0.00692815	0.00692815	0	0
30	160	0	120	34.9435	34.9211	277	0.00692815	0.00692815	0	0
30	160	0	180	34.9435	34.9211	333	0.00692815	0.00692815	0	0
30	160	0	240	34.9435	34.9211	336	0.00692815	0.00692815	0	0
30	160	0	300	34.9435	34.9211	343	0.00692815	0.00692815	0	0
30	160	10	0	40.9816	31.0173	-1	0.000586658	0.0128506	0	0
30	160	10	60	40.9816	31.0173	-1	0.000586658	0.0128506	0	0
30	160	10	120	40.9816	31.0173	-1	0.000586658	0.0128506	0	0
30	160	10	180	40.9816	31.0173	-1	0.000586658	0.0128506	0	0
30	160	10	240	40.9816	31.0173	-1	0.000586658	0.0128506	0	0
30	160	10	300	40.9816	31.0173	-1	0.000586658	0.0128506	0	0
30	180	-10	0	31.026	40.9498	-1	0.0128506	0.000586658	0	0
30	180	-10	60	31.026	40.9498	-1	0.0128506	0.000586658	0	0
30	180	-10	120	31.026	40.9498	-1	0.0128506	0.000586658	0	0
30	180	-10	180	31.026	40.9498	-1	0.0128506	0.000586658	0	0
30	180	-10	240	31.026	40.9498	-1	0.0128506	0.000586658	0	0
30	180	-10	300	31.026	40.9498	-1	0.0128506	0.000586658	0	0
30	180	0	0	34.9437	34.9209	381	0.00692815	0.00692815	0	0
30	180	0	60	34.9437	34.9209	371	0.00692815	0.00692815	0	0
30	180	0	120	34.9437	34.9209	317	0.00692815	0.00692815	0	0
30	180	0	180	34.9437	34.9209	287	0.00692815	0.00692815	0	0
30	180	0	240	34.9437	34.9209	321	0.00692815	0.00692815	0	0
30	180	0	300	34.9437	34.9209	405	0.00692815	0.00692815	0	0
30	180	10	0	40.9818	31.017	-1	0.000586658	0.0128506	0	0
30	180	10	60	40.9818	31.017	-1	0.000586658	0.0128506	0	0
30	180	10	120	40.9818	31.017	-1	0.000586658	0.0128506	0	0
30	180	10	180	40.9818	31.017	-1	0.000586658	0.0128506	0	0
30	180	10	240	40.9818	31.017	-1	0.000586658	0.0128506	0	0
30	180	10	300	40.9818	31.017	-1	0.000586658	0.0128506	0	0
30	200	-10	0	31.0265	40.9494	-1	0.0128506	0.000586658	0	0
30	200	-10	60	31.0265	40.9494	-1	0.0128506	0.000586658	0	0
30	200	-10	120	31.0265	40.9494	-1	0.0128506	0.000586658	0	0
30	200	-10	180	31.0265	40.9494	-1	0.0128506	0.000586658	0	0
30	200	-10	240	31.0265	40.9494	-1	0.0128506	0.000586658	0	0
30	200	-10	300	31.0265	40.9494	-1	0.0128506	0.000586658	0	0
30	200	0	0	34.9441	34.9204	335	0.00692815	0.00692815	0	0
30	200	0	60	34.9441	34.9204	280	0.00692815	0.00692815	0	0
30	200	0	120	34.9441	34.9204	447	0.00692815	0.00692815	0	0
30	200	0	180	34.9441	34.9204	318	0.00692815	0.00692815	0	0
30	200	0	240	34.9441	34.9204	312	0.00692815	0.00692815	0	0
30	200	0	300	34.9441	34.9204	343	0.00692815	0.00692815	0	0
30	200	10	0	40.9822	31.0165	-1	0.000586658	0.0128506	0	0
30	200	10	60	40.9822	31.0165	-1	0.000586658	0.0128506	0	0
30	200	10	120	40.9822	31.0165	-1	0.000586658	0.0128506	0	0
30	200	10	180	40.9822	31.0165	-1	0.000586658	0.0128506	0	0
30	200	10	240	40.9822	31.0165	-1	0.000586658	0.0128506	0	0
30	200	10	300	40.9822	31.0165	-1	0.000586658	0.0128506	0	0
30	220	-10	0	31.0272	40.9489	-1	0.0128506	0.000586658	0	0
30	220	-10	60	31.0272	40.9489	-1	0.0128506	0.000586658	0	0
30	220	-10	120	31.0272	40.9489	-1	0.0128506	0.000586658	0	0
30	220	-10	180	31.0272	40.9489	-1	0.0128506	0.000586658	0	0
30	220	-10	240	31.0272	40.9489	-1	0.0128506	0.000586658	0	0
30	220	-10	300	31.0272	40.9489	-1	0.0128506	0.000586658	0	0
30	220	0	0	34.9448	34.9199	381	0.00692815	0.00692815	0	0
30	220	0	60	34.9448	34.9199	295	0.00692815	0.00692815	0	0
30	220	0	120	34.9448	34.9199	416	0.00692815	0.00692815	0	0
30	220	0	180	34.9448	34.9199	322	0.00692815	0.00692815	0	0
30	220	0	240	34.9448	34.9199	272	0.00692815	0.00692815	0	0
30	220	0	300	34.9448	34.9199	187	0.00692815	0.00692815	0	0
30	220	10	0	40.9827	31.0158	-1	0.000586658	0.0128506	0	0
30	220	10	60	40.9827	31.0158	-1	0.000586658	0.0128506	0	0
30	220	10	120	40.9827	31.0158	-1	0.000586658	0.0128506	0	0
30	220	10	180	40.9827	31.0158	-1	0.000586658	0.0128506	0	0
30	220	10	240	40.9827	31.0158	-1	0.000586658	0.0128506	0	0
30	220	10	300	40.9827	31.0158	-1	0.000586658	0.0128506	0	0
30	240	-10	0	31.0281	40.9484	-1	0.0128506	0.000586658	0	0
30	240	-10	60	31.0281	40.9484	-1	0.0128506	0.000586658	0	0
30	240	-10	120	31.0281	40.9484	-1	0.0128506	0.000586658	0	0
30	240	-10	180	31.0281	40.9484	-1	0.0128506	0.000586658	0	0
30	240	-10	240	31.0281	40.9484	-1	0.0128506	0.000586658	0	0
30	240	-10	300	31.0281	40.9484	-1	0.0128506	0.000586658	0	0
30	240	0	0	34.9455	34.9192	190	0.00692815	0.00692815	0	0
30	240	0	60	34.9455	34.9192	228	0.00692815	0.00692815	0	0
30	240	0	120	34.9455	34.9192	396	0.00692815	0.00692815	0	0
30	240	0	180	34.9455	34.9192	257	0.00692815	0.00692815	0	0
30	240	0	240	34.9455	34.9192	64	0.00692815	0.00692815	0	0
30	240	0	300	34.9455	34.9192	158	0.00692815	0.00692815	0	0
30	240	10	0	40.9834	31.0151	-1	0.000586658	0.0128506	0	0
30	240	10	60	40.9834	31.0151	-1	0.000586658	0.0128506	0	0
30	240	10	120	40.9834	31.0151	-1	0.000586658	0.0128506	0	0
30	240	10	180	40.9834	31.0151	-1	0.000586658	0.0128506	0	0
30	240	10	240	40.9834	31.0151	-1	0.000586658	0.0128506	0	0
30	240	10	300	40.9834	31.0151	-1	0.000586658	0.0128506	0	0
30	260	-10	0	31.029	40.9478	-1	0.0128506	0.000586658	0	0
30	260	-10	60	31.029	40.9478	-1	0.0128506	0.000586658	0	0
30	260	-10	120	31.029	40.9478	-1	0.0128506	0.000586658	0	0
30	260	-10	180	31.029	40.9478	-1	0.0128506	0.000586658	0	0
30	260	-10	240	31.029	40.9478	-1	0.0128506	0.000586658	0	0
30	260	-10	300	31.029	40.9478	-1	0.0128506	0.000586658	0	0
30	260	0	0	34.9463	34.9186	106	0.00692815	0.00692815	0	0
30	260	0	60	34.9463	34.9186	152	0.00692815	0.00692815	0	0
30	260	0	120	34.9463	34.9186	177	0.00692815	0.00692815	0	0
30	260	0	180	34.9463	34.9186	50	0.00692815	0.00692815	0	0
30	260	0	240	34.9463	34.9186	56	0.00692815	0.00692815	0	0
30	260	0	300	34.9463	34.9186	105	0.00692815	0.00692815	0	0
30	260	10	0	40.9841	31.0144	-1	0.000586658	0.0128506	0	0
30	260	10	60	40.9841	31.0144	-1	0.000586658	0.0128506	0	0
30	260	10	120	40.9841	31.0144	-1	0.000586658	0.0128506	0	0
30	260	10	180	40.9841	31.0144	-1	0.000586658	0.0128506	0	0
30	260	10	240	40.9841	31.0144	-1	0.000586658	0.0128506	0	0
30	260	10	300	40.9841	31.0144	-1	0.000586658	0.0128506	0	0
30	280	-10	0	31.0298	40.9474	-1	0.0128506	0.000586658	0	0
30	280	-10	60	31.0298	40.9474	-1	0.0128506	0.000586658	0	0
30	280	-10	120	31.0298	40.9474	-1	0.0128506	0.000586658	0	0
30	280	-10	180	31.0298	40.9474	-1	0.0128506	0.000586658	0	0
30	280	-10	240	31.0298	40.9474	-1	0.0128506	0.000586658	0	0
30	280	-10	300	31.0298	40.9474	-1	0.0128506	0.000586658	0	0
30	280	0	0	34.9471	34.9181	84	0.00692815	0.00692815	0	0
30	280	0	60	34.9471	34.9181	129	0.00692815	0.00692815	0	0
30	280	0	120	34.9471	34.9181	60	0.00692815	0.00692815	0	0
30	280	0	180	34.9471	34.9181	17	0.00692815	0.00692815	0	0
30	280	0	240	34.9471	34.9181	26	0.00692815	0.00692815	0	0
30	280	0	300	34.9471	34.9181	113	0.00692815	0.00692815	0	0
30	280	10	0	40.9847	31.0138	-1	0.000586658	0.0128506	0	0
30	280	10	60	40.9847	31.0138	-1	0.000586658	0.0128506	0	0
30	280	10	120	40.9847	31.0138	-1	0.000586658	0.0128506	0	0
30	280	10	180	40.9847	31.0138	-1	0.000586658	0.0128506	0	0
30	280	10	240	40.9847	31.0138	-1	0.000586658	0.0128506	0	0
30	280	10	300	40.9847	31.0138	-1	0.000586658	0.0128506	0	0
30	300	-10	0	31.0305	40.9471	-1	0.0128506	0.000586658	0	0
30	300	-10	60	31.0305	40.9471	-1	0.0128506	0.000586658	0	0
30	300	-10	120	31.0305	40.9471	-1	0.0128506	0.000586658	0	0
30	300	-10	180	31.0305	40.9471	-1	0.0128506	0.000586658	0	0
30	300	-10	240	31.0305	40.9471	-1	0.0128506	0.000586658	0	0
30	300	-10	300	31.0305	40.9471	-1	0.0128506	0.000586658	0	0
30	300	0	0	34.9477	34.9177	83	0.00692815	0.00692815	0	0
30	300	0	60	34.9477	34.9177	93	0.00692815	0.00692815	0	0
30	300	0	120	34.9477	34.9177	31	0.00692815	0.00692815	0	0
30	300	0	180	34.9477	34.9177	3	0.00692815	0.00692815	0	0
30	300	0	240	34.9477	34.9177	17	0.00692815	0.00692815	0	0
30	300	0	300	34.9477	34.9177	107	0.00692815	0.00692815	0	0
30	300	10	0	40.9852	31.0134	-1	0.000586658	0.0128506	0	0
30	300	10	60	40.9852	31.0134	-1	0.000586658	0.0128506	0	0
30	300	10	120	40.9852	31.0134	-1	0.000586658	0.0128506	0	0
30	300	10	180	40.9852	31.0134	-1	0.000586658	0.0128506	0	0
30	300	10	240	40.9852	31.0134	-1	0.000586658	0.0128506	0	0
30	300	10	300	40.9852	31.0134	-1	0.000586658	0.0128506	0	0
30	320	-10	0	31.0309	40.9469	-1	0.0128506	0.000586658	0	0
30	320	-10	60	31.0309	40.9469	-1	0.0128506	0.000586658	0	0
30	320	-10	120	31.0309	40.9469	-1	0.0128506	0.000586658	0	0
30	320	-10	180	31.0309	40.9469	-1	0.0128506	0.000586658	0	0
30	320	-10	240	31.0309	40.9469	-1	0.0128506	0.000586658	0	0
30	320	-10	300	31.0309	40.9469	-1	0.0128506	0.000586658	0	0
30	320	0	0	34.948	34.9176	46	0.00692815	0.00692815	0	0
30	320	0	60	34.948	34.9176	85	0.00692815	0.00692815	0	0
30	320	0	120	34.948	34.9176	30	0.00692815	0.00692815	0	0
30	320	0	180	34.948	34.9176	10	0.00692815	0.00692815	0	0
30	320	0	240	34.948	34.9176	5	0.00692815	0.00692815	0	0
30	320	0	300	34.948	34.9176	83	0.00692815	0.00692815	0	0
30	320	10	0	40.9855	31.0132	-1	0.000586658	0.0128506	0	0
30	320	10	60	40.9855	31.0132	-1	0.000586658	0.0128506	0	0
30	320	10	120	40.9855	31.0132	-1	0.000586658	0.0128506	0	0
30	320	10	180	40.9855	31.0132	-1	0.000586658	0.0128506	0	0
30	320	10	240	40.9855	31.0132	-1	0.000586658	0.0128506	0	0
30	320	10	300	40.9855	31.0132	-1	0.000586658	0.0128506	0	0
30	340	-10	0	31.031	40.947	-1	0.0128506	0.000586658	0	0
30	340	-10	60	31.031	40.947	-1	0.0128506	0.000586658	0	0
30	340	-10	120	31.031	40.947	-1	0.0128506	0.000586658	0	0
30	340	-10	180	31.031	40.947	-1	0.0128506	0.000586658	0	0
30	340	-10	240	31.031	40.947	-1	0.0128506	0.000586658	0	0
30	340	-10	300	31.031	40.947	-1	0.0128506	0.000586658	0	0
30	340	0	0	34.9481	34.9176	46	0.00692815	0.00692815	0	0
30	340	0	60	34.9481	34.9176	68	0.00692815	0.00692815	0	0
30	340	0	120	34.9481	34.9176	27	0.00692815	0.00692815	0	0
30	340	0	180	34.9481	34.9176	13	0.00692815	0.00692815	0	0
30	340	0	240	34.9481	34.9176	12	0.00692815	0.00692815	0	0
30	340	0	300	34.9481	34.9176	51	0.00692815	0.00692815	0	0
30	340	10	0	40.9856	31.0133	-1	0.000586658	0.0128506	0	0
30	340	10	60	40.9856	31.0133	-1	0.000586658	0.0128506	0	0
30	340	10	120	40.9856	31.0133	-1	0.000586658	0.0128506	0	0
30	340	10	180	40.9856	31.0133	-1	0.000586658	0.0128506	0	0
30	340	10	240	40.9856	31.0133	-1	0.000586658	0.0128506	0	0
30	340	10	300	40.9856	31.0133	-1	0.000586658	0.0128506	0	0
40	0	0	0	43.8374	43.8053	-1			0	0
40	0	0	60	43.8374	43.8053	-1			0	0
40	0	0	120	43.8374	43.8053	-1			0	0
40	0	0	180	43.8374	43.8053	-1			0	0
40	0	0	240	43.8374	43.8053	-1			0	0
40	0	0	300	43.8374	43.8053	-1			0	0
40	15	0	0	43.8371	43.8057	-1			0	0
40	15	0	60	43.8371	43.8057	-1			0	0
40	15	0	120	43.8371	43.8057	-1			0	0
40	15	0	180	43.8371	43.8057	-1			0	0
40	15	0	240	43.8371	43.8057	-1			0	0
40	15	0	300	43.8371	43.8057	-1			0	0
40	30	0	0	43.8367	43.8061	-1			0	0
40	30	0	60	43.8367	43.8061	-1			0	0
40	30	0	120	43.8367	43.8061	-1			0	0
40	30	0	180	43.8367	43.8061	-1			0	0
40	30	0	240	43.8367	43.8061	-1			0	0
40	30	0	300	43.8367	43.8061	-1			0	0
40	45	0	0	43.8361	43.8066	-1			0	0
40	45	0	60	43.8361	43.8066	-1			0	0
40	45	0	120	43.8361	43.8066	-1			0	0
40	45	0	180	43.8361	43.8066	-1			0	0
40	45	0	240	43.8361	43.8066	-1			0	0
40	45	0	300	43.8361	43.8066	-1			0	0
40	60	0	0	43.8355	43.8071	-1			0	0
40	60	0	60	43.8355	43.8071	-1			0	0
40	60	0	120	43.8355	43.8071	-1			0	0
40	60	0	180	43.8355	43.8071	-1			0	0
40	60	0	240	43.8355	43.8071	-1			0	0
40	60	0	300	43.8355	43.8071	-1			0	0
40	75	0	0	43.8348	43.8076	-1			0	0
40	75	0	60	43.8348	43.8076	-1			0	0
40	75	0	120	43.8348	43.8076	-1			0	0
40	75	0	180	43.8348	43.8076	-1			0	0
40	75	0	240	43.8348	43.8076	-1			0	0
40	75	0	300	43.8348	43.8076	-1			0	0
40	90	0	0	43.8342	43.808	-1			0	0
40	90	0	60	43.8342	43.808	-1			0	0
40	90	0	120	43.8342	43.808	-1			0	0
40	90	0	180	43.8342	43.808	-1			0	0
40	90	0	240	43.8342	43.808	-1			0	0
40	90	0	300	43.8342	43.808	-1			0	0
40	105	0	0	43.8337	43.8084	-1			0	0
40	105	0	60	43.8337	43.8084	-1			0	0
40	105	0	120	43.8337	43.8084	-1			0	0
40	105	0	180	43.8337	43.8084	-1			0	0
40	105	0	240	43.8337	43.8084	-1			0	0
40	105	0	300	43.8337	43.8084	-1			0	0
40	120	0	0	43.8332	43.8087	-1			0	0
40	120	0	60	43.8332	43.8087	-1			0	0
40	120	0	120	43.8332	43.8087	-1			0	0
40	120	0	180	43.8332	43.8087	-1			0	0
40	120	0	240	43.8332	43.8087	-1			0	0
40	120	0	300	43.8332	43.8087	-1			0	0
40	135	0	0	43.8329	43.8089	-1			0	0
40	135	0	60	43.8329	43.8089	-1			0	0
40	135	0	120	43.8329	43.8089	-1			0	0
40	135	0	180	43.8329	43.8089	-1			0	0
40	135	0	240	43.8329	43.8089	-1			0	0
40	135	0	300	43.8329	43.8089	-1			0	0
40	150	0	0	43.8327	43.8089	-1			0	0
40	150	0	60	43.8327	43.8089	-1			0	0
40	150	0	120	43.8327	43.8089	-1			0	0
40	150	0	180	43.8327	43.8089	-1			0	0
40	150	0	240	43.8327	43.8089	-1			0	0
40	150	0	300	43.8327	43.8089	-1			0	0
40	165	0	0	43.8327	43.8088	-1			0	0
40	165	0	60	43.8327	43.8088	-1			0	0
40	165	0	120	43.8327	43.8088	-1			0	0
40	165	0	180	43.8327	43.8088	-1			0	0
40	165	0	240	43.8327	43.8088	-1			0	0
40	165	0	300	43.8327	43.8088	-1			0	0
40	180	0	0	43.8329	43.8086	-1			0	0
40	180	0	60	43.8329	43.8086	-1			0	0
40	180	0	120	43.8329	43.8086	-1			0	0
40	180	0	180	43.8329	43.8086	-1			0	0
40	180	0	240	43.8329	43.8086	-1			0	0
40	180	0	300	43.8329	43.8086	-1			0	0
40	195	0	0	43.8332	43.8082	-1			0	0
40	195	0	60	43.8332	43.8082	-1			0	0
40	195	0	120	43.8332	43.8082	-1			0	0
40	195	0	180	43.8332	43.8082	-1			0	0
40	195	0	240	43.8332	43.8082	-1			0	0
40	195	0	300	43.8332	43.8082	-1			0	0
40	210	0	0	43.8337	43.8078	-1			0	0
40	210	0	60	43.8337	43.8078	-1			0	0
40	210	0	120	43.8337	43.8078	-1			0	0
40	210	0	180	43.8337	43.8078	-1			0	0
40	210	0	240	43.8337	43.8078	-1			0	0
40	210	0	300	43.8337	43.8078	-1			0	0
40	225	0	0	43.8343	43.8073	-1			0	0
40	225	0	60	43.8343	43.8073	-1			0	0
40	225	0	120	43.8343	43.8073	-1			0	0
40	225	0	180	43.8343	43.8073	-1			0	0
40	225	0	240	43.8343	43.8073	-1			0	0
40	225	0	300	43.8343	43.8073	-1			0	0
40	240	0	0	43.8349	43.8068	-1			0	0
40	240	0	60	43.8349	43.8068	-1			0	0
40	240	0	120	43.8349	43.8068	-1			0	0
40	240	0	180	43.8349	43.8068	-1			0	0
40	240	0	240	43.8349	43.8068	-1			0	0
40	240	0	300	43.8349	43.8068	-1			0	0
40	255	0	0	43.8355	43.8063	-1			0	0
40	255	0	60	43.8355	43.8063	-1			0	0
40	255	0	120	43.8355	43.8063	-1			0	0
40	255	0	180	43.8355	43.8063	-1			0	0
40	255	0	240	43.8355	43.8063	-1			0	0
40	255	0	300	43.8355	43.8063	-1			0	0
40	270	0	0	43.8361	43.8059	-1			0	0
40	270	0	60	43.8361	43.8059	-1			0	0
40	270	0	120	43.8361	43.8059	-1			0	0
40	270	0	180	43.8361	43.8059	-1			0	0
40	270	0	240	43.8361	43.8059	-1			0	0
40	270	0	300	43.8361	43.8059	-1			0	0
40	285	0	0	43.8367	43.8055	-1			0	0
40	285	0	60	43.8367	43.8055	-1			0	0
40	285	0	120	43.8367	43.8055	-1			0	0
40	285	0	180	43.8367	43.8055	-1			0	0
40	285	0	240	43.8367	43.8055	-1			0	0
40	285	0	300	43.8367	43.8055	-1			0	0
40	300	0	0	43.8371	43.8052	-1			0	0
40	300	0	60	43.8371	43.8052	-1			0	0
40	300	0	120	43.8371	43.8052	-1			0	0
40	300	0	180	43.8371	43.8052	-1			0	0
40	300	0	240	43.8371	43.8052	-1			0	0
40	300	0	300	43.8371	43.8052	-1			0	0
40	315	0	0	43.8375	43.805	-1			0	0
40	315	0	60	43.8375	43.805	-1			0	0
40	315	0	120	43.8375	43.805	-1			0	0
40	315	0	180	43.8375	43.805	-1			0	0
40	315	0	240	43.8375	43.805	-1			0	0
40	315	0	300	43.8375	43.805	-1			0	0
40	330	0	0	43.8376	43.805	-1			0	0
40	330	0	60	43.8376	43.805	-1			0	0
40	330	0	120	43.8376	43.805	-1			0	0
40	330	0	180	43.8376	43.805	-1			0	0
40	330	0	240	43.8376	43.805	-1			0	0
40	330	0	300	43.8376	43.805	-1			0	0
40	345	0	0	43.8376	43.8051	-1			0	0
40	345	0	60	43.8376	43.8051	-1			0	0
40	345	0	120	43.8376	43.8051	-1			0	0
40	345	0	180	43.8376	43.8051	-1			0	0
40	345	0	240	43.8376	43.8051	-1			0	0
40	345	0	300	43.8376	43.8051	-1			0	0
										4.79992e-05

## Sheet: OffAxis14
r	theta	t	phi	dist1	dist1	clashes	prob dist1	prob dist2	clashes 0 or 1	H*I*J	#clashes<10	H*I*L		Bin	Score 8
0	0	-20	0	4.93911	44.9389	-1	0		0	0				0	0	0
0	0	-20	60	4.93911	44.9389	-1	0		0	0				1	0	0
0	0	-20	120	4.93911	44.9389	-1	0		0	0				2	0	0
0	0	-20	180	4.93911	44.9389	-1	0		0	0				3	0	0
0	0	-20	240	4.93911	44.9389	-1	0		0	0				4	0	0
0	0	-20	300	4.93911	44.9389	-1	0		0	0				5	78	0.00217901
0	0	-10	0	14.9391	34.9389	178	0.0489161	0.00692815	0	0				6	286	0.00798972
0	0	-10	60	14.9391	34.9389	122	0.0489161	0.00692815	0	0				7	397	0.0110906
0	0	-10	120	14.9391	34.9389	270	0.0489161	0.00692815	0	0				8	311	0.00868812
0	0	-10	180	14.9391	34.9389	185	0.0489161	0.00692815	0	0				9	734	0.0205051
0	0	-10	240	14.9391	34.9389	354	0.0489161	0.00692815	0	0				10	957	0.0267348
0	0	-10	300	14.9391	34.9389	299	0.0489161	0.00692815	0	0				11	1233	0.0344452
0	0	0	0	24.9391	24.9389	347	0.0293608	0.0293608	0	0				12	1352	0.0377696
0	0	0	60	24.9391	24.9389	106	0.0293608	0.0293608	0	0				13	1597	0.0446139
0	0	0	120	24.9391	24.9389	276	0.0293608	0.0293608	0	0				14	1751	0.0489161
0	0	0	180	24.9391	24.9389	248	0.0293608	0.0293608	0	0				15	1991	0.0556207
0	0	0	240	24.9391	24.9389	356	0.0293608	0.0293608	0	0				16	2060	0.0575483
0	0	0	300	24.9391	24.9389	349	0.0293608	0.0293608	0	0				17	2045	0.0571293
0	0	10	0	34.9391	14.9389	347	0.00692815	0.0489161	0	0				18	2373	0.0662923
0	0	10	60	34.9391	14.9389	108	0.00692815	0.0489161	0	0				19	4382	0.122416
0	0	10	120	34.9391	14.9389	198	0.00692815	0.0489161	0	0				20	2367	0.0661247
0	0	10	180	34.9391	14.9389	325	0.00692815	0.0489161	0	0				21	1761	0.0491954
0	0	10	240	34.9391	14.9389	344	0.00692815	0.0489161	0	0				22	1355	0.0378534
0	0	10	300	34.9391	14.9389	246	0.00692815	0.0489161	0	0				23	1170	0.0326852
0	0	20	0	44.9391	4.93886	-1		0	0	0				24	1051	0.0293608
0	0	20	60	44.9391	4.93886	-1		0	0	0				25	982	0.0274332
0	0	20	120	44.9391	4.93886	-1		0	0	0				26	845	0.023606
0	0	20	180	44.9391	4.93886	-1		0	0	0				27	778	0.0217343
0	0	20	240	44.9391	4.93886	-1		0	0	0				28	719	0.020086
0	0	20	300	44.9391	4.93886	-1		0	0	0				29	607	0.0169572
10	0	-20	0	11.1594	46.0292	-1	0.0344452		0	0				30	544	0.0151972
10	0	-20	60	11.1594	46.0292	-1	0.0344452		0	0				31	460	0.0128506
10	0	-20	120	11.1594	46.0292	-1	0.0344452		0	0				32	322	0.00899542
10	0	-20	180	11.1594	46.0292	-1	0.0344452		0	0				33	305	0.00852051
10	0	-20	240	11.1594	46.0292	-1	0.0344452		0	0				34	248	0.00692815
10	0	-20	300	11.1594	46.0292	-1	0.0344452		0	0				35	275	0.00768242
10	0	-10	0	17.9858	36.333	260	0.0571293	0.00469326	0	0				36	168	0.00469326
10	0	-10	60	17.9858	36.333	111	0.0571293	0.00469326	0	0				37	135	0.00377137
10	0	-10	120	17.9858	36.333	355	0.0571293	0.00469326	0	0				38	74	0.00206727
10	0	-10	180	17.9858	36.333	252	0.0571293	0.00469326	0	0				39	53	0.00148061
10	0	-10	240	17.9858	36.333	357	0.0571293	0.00469326	0	0				40	21	0.000586658
10	0	-10	300	17.9858	36.333	241	0.0571293	0.00469326	0	0				41	3	8.38082e-05
10	0	0	0	26.8784	26.8605	477	0.023606	0.023606	0	0				42	2
10	0	0	60	26.8784	26.8605	132	0.023606	0.023606	0	0				43	1
10	0	0	120	26.8784	26.8605	298	0.023606	0.023606	0	0				44	1
10	0	0	180	26.8784	26.8605	319	0.023606	0.023606	0	0				45	0
10	0	0	240	26.8784	26.8605	342	0.023606	0.023606	0	0				46	0
10	0	0	300	26.8784	26.8605	306	0.023606	0.023606	0	0				47	1
10	0	10	0	36.3511	17.969	418	0.00469326	0.0571293	0	0				48	0
10	0	10	60	36.3511	17.969	138	0.00469326	0.0571293	0	0				49	1
10	0	10	120	36.3511	17.969	249	0.00469326	0.0571293	0	0				50	0
10	0	10	180	36.3511	17.969	284	0.00469326	0.0571293	0	0
10	0	10	240	36.3511	17.969	374	0.00469326	0.0571293	0	0
10	0	10	300	36.3511	17.969	300	0.00469326	0.0571293	0	0
10	0	20	0	46.0474	11.1482	-1		0.0344452	0	0
10	0	20	60	46.0474	11.1482	-1		0.0344452	0	0
10	0	20	120	46.0474	11.1482	-1		0.0344452	0	0
10	0	20	180	46.0474	11.1482	-1		0.0344452	0	0
10	0	20	240	46.0474	11.1482	-1		0.0344452	0	0
10	0	20	300	46.0474	11.1482	-1		0.0344452	0	0
10	60	-20	0	11.1582	46.0295	-1	0.0344452		0	0
10	60	-20	60	11.1582	46.0295	-1	0.0344452		0	0
10	60	-20	120	11.1582	46.0295	-1	0.0344452		0	0
10	60	-20	180	11.1582	46.0295	-1	0.0344452		0	0
10	60	-20	240	11.1582	46.0295	-1	0.0344452		0	0
10	60	-20	300	11.1582	46.0295	-1	0.0344452		0	0
10	60	-10	0	17.9851	36.3334	175	0.0571293	0.00469326	0	0
10	60	-10	60	17.9851	36.3334	460	0.0571293	0.00469326	0	0
10	60	-10	120	17.9851	36.3334	288	0.0571293	0.00469326	0	0
10	60	-10	180	17.9851	36.3334	380	0.0571293	0.00469326	0	0
10	60	-10	240	17.9851	36.3334	257	0.0571293	0.00469326	0	0
10	60	-10	300	17.9851	36.3334	285	0.0571293	0.00469326	0	0
10	60	0	0	26.8779	26.861	139	0.023606	0.023606	0	0
10	60	0	60	26.8779	26.861	395	0.023606	0.023606	0	0
10	60	0	120	26.8779	26.861	321	0.023606	0.023606	0	0
10	60	0	180	26.8779	26.861	457	0.023606	0.023606	0	0
10	60	0	240	26.8779	26.861	265	0.023606	0.023606	0	0
10	60	0	300	26.8779	26.861	397	0.023606	0.023606	0	0
10	60	10	0	36.3508	17.9697	229	0.00469326	0.0571293	0	0
10	60	10	60	36.3508	17.9697	334	0.00469326	0.0571293	0	0
10	60	10	120	36.3508	17.9697	293	0.00469326	0.0571293	0	0
10	60	10	180	36.3508	17.9697	425	0.00469326	0.0571293	0	0
10	60	10	240	36.3508	17.9697	363	0.00469326	0.0571293	0	0
10	60	10	300	36.3508	17.9697	421	0.00469326	0.0571293	0	0
10	60	20	0	46.0471	11.1493	-1		0.0344452	0	0
10	60	20	60	46.0471	11.1493	-1		0.0344452	0	0
10	60	20	120	46.0471	11.1493	-1		0.0344452	0	0
10	60	20	180	46.0471	11.1493	-1		0.0344452	0	0
10	60	20	240	46.0471	11.1493	-1		0.0344452	0	0
10	60	20	300	46.0471	11.1493	-1		0.0344452	0	0
10	120	-20	0	11.1559	46.0297	-1	0.0344452		0	0
10	120	-20	60	11.1559	46.0297	-1	0.0344452		0	0
10	120	-20	120	11.1559	46.0297	-1	0.0344452		0	0
10	120	-20	180	11.1559	46.0297	-1	0.0344452		0	0
10	120	-20	240	11.1559	46.0297	-1	0.0344452		0	0
10	120	-20	300	11.1559	46.0297	-1	0.0344452		0	0
10	120	-10	0	17.9837	36.3337	344	0.0571293	0.00469326	0	0
10	120	-10	60	17.9837	36.3337	160	0.0571293	0.00469326	0	0
10	120	-10	120	17.9837	36.3337	393	0.0571293	0.00469326	0	0
10	120	-10	180	17.9837	36.3337	320	0.0571293	0.00469326	0	0
10	120	-10	240	17.9837	36.3337	224	0.0571293	0.00469326	0	0
10	120	-10	300	17.9837	36.3337	134	0.0571293	0.00469326	0	0
10	120	0	0	26.8769	26.8614	393	0.023606	0.023606	0	0
10	120	0	60	26.8769	26.8614	293	0.023606	0.023606	0	0
10	120	0	120	26.8769	26.8614	455	0.023606	0.023606	0	0
10	120	0	180	26.8769	26.8614	345	0.023606	0.023606	0	0
10	120	0	240	26.8769	26.8614	276	0.023606	0.023606	0	0
10	120	0	300	26.8769	26.8614	88	0.023606	0.023606	0	0
10	120	10	0	36.3501	17.9703	362	0.00469326	0.0571293	0	0
10	120	10	60	36.3501	17.9703	327	0.00469326	0.0571293	0	0
10	120	10	120	36.3501	17.9703	414	0.00469326	0.0571293	0	0
10	120	10	180	36.3501	17.9703	336	0.00469326	0.0571293	0	0
10	120	10	240	36.3501	17.9703	462	0.00469326	0.0571293	0	0
10	120	10	300	36.3501	17.9703	118	0.00469326	0.0571293	0	0
10	120	20	0	46.0466	11.1504	-1		0.0344452	0	0
10	120	20	60	46.0466	11.1504	-1		0.0344452	0	0
10	120	20	120	46.0466	11.1504	-1		0.0344452	0	0
10	120	20	180	46.0466	11.1504	-1		0.0344452	0	0
10	120	20	240	46.0466	11.1504	-1		0.0344452	0	0
10	120	20	300	46.0466	11.1504	-1		0.0344452	0	0
10	180	-20	0	11.1549	46.0297	-1	0.0344452		0	0
10	180	-20	60	11.1549	46.0297	-1	0.0344452		0	0
10	180	-20	120	11.1549	46.0297	-1	0.0344452		0	0
10	180	-20	180	11.1549	46.0297	-1	0.0344452		0	0
10	180	-20	240	11.1549	46.0297	-1	0.0344452		0	0
10	180	-20	300	11.1549	46.0297	-1	0.0344452		0	0
10	180	-10	0	17.983	36.3337	104	0.0571293	0.00469326	0	0
10	180	-10	60	17.983	36.3337	264	0.0571293	0.00469326	0	0
10	180	-10	120	17.983	36.3337	289	0.0571293	0.00469326	0	0
10	180	-10	180	17.983	36.3337	138	0.0571293	0.00469326	0	0
10	180	-10	240	17.983	36.3337	120	0.0571293	0.00469326	0	0
10	180	-10	300	17.983	36.3337	161	0.0571293	0.00469326	0	0
10	180	0	0	26.8765	26.8614	307	0.023606	0.023606	0	0
10	180	0	60	26.8765	26.8614	281	0.023606	0.023606	0	0
10	180	0	120	26.8765	26.8614	379	0.023606	0.023606	0	0
10	180	0	180	26.8765	26.8614	171	0.023606	0.023606	0	0
10	180	0	240	26.8765	26.8614	148	0.023606	0.023606	0	0
10	180	0	300	26.8765	26.8614	187	0.023606	0.023606	0	0
10	180	10	0	36.3497	17.9703	356	0.00469326	0.0571293	0	0
10	180	10	60	36.3497	17.9703	302	0.00469326	0.0571293	0	0
10	180	10	120	36.3497	17.9703	228	0.00469326	0.0571293	0	0
10	180	10	180	36.3497	17.9703	218	0.00469326	0.0571293	0	0
10	180	10	240	36.3497	17.9703	117	0.00469326	0.0571293	0	0
10	180	10	300	36.3497	17.9703	152	0.00469326	0.0571293	0	0
10	180	20	0	46.0463	11.1503	-1		0.0344452	0	0
10	180	20	60	46.0463	11.1503	-1		0.0344452	0	0
10	180	20	120	46.0463	11.1503	-1		0.0344452	0	0
10	180	20	180	46.0463	11.1503	-1		0.0344452	0	0
10	180	20	240	46.0463	11.1503	-1		0.0344452	0	0
10	180	20	300	46.0463	11.1503	-1		0.0344452	0	0
10	240	-20	0	11.156	46.0295	-1	0.0344452		0	0
10	240	-20	60	11.156	46.0295	-1	0.0344452		0	0
10	240	-20	120	11.156	46.0295	-1	0.0344452		0	0
10	240	-20	180	11.156	46.0295	-1	0.0344452		0	0
10	240	-20	240	11.156	46.0295	-1	0.0344452		0	0
10	240	-20	300	11.156	46.0295	-1	0.0344452		0	0
10	240	-10	0	17.9837	36.3333	184	0.0571293	0.00469326	0	0
10	240	-10	60	17.9837	36.3333	324	0.0571293	0.00469326	0	0
10	240	-10	120	17.9837	36.3333	121	0.0571293	0.00469326	0	0
10	240	-10	180	17.9837	36.3333	128	0.0571293	0.00469326	0	0
10	240	-10	240	17.9837	36.3333	122	0.0571293	0.00469326	0	0
10	240	-10	300	17.9837	36.3333	148	0.0571293	0.00469326	0	0
10	240	0	0	26.877	26.8609	188	0.023606	0.023606	0	0
10	240	0	60	26.877	26.8609	333	0.023606	0.023606	0	0
10	240	0	120	26.877	26.8609	153	0.023606	0.023606	0	0
10	240	0	180	26.877	26.8609	129	0.023606	0.023606	0	0
10	240	0	240	26.877	26.8609	114	0.023606	0.023606	0	0
10	240	0	300	26.877	26.8609	232	0.023606	0.023606	0	0
10	240	10	0	36.3501	17.9696	242	0.00469326	0.0571293	0	0
10	240	10	60	36.3501	17.9696	214	0.00469326	0.0571293	0	0
10	240	10	120	36.3501	17.9696	158	0.00469326	0.0571293	0	0
10	240	10	180	36.3501	17.9696	135	0.00469326	0.0571293	0	0
10	240	10	240	36.3501	17.9696	127	0.00469326	0.0571293	0	0
10	240	10	300	36.3501	17.9696	269	0.00469326	0.0571293	0	0
10	240	20	0	46.0466	11.1492	-1		0.0344452	0	0
10	240	20	60	46.0466	11.1492	-1		0.0344452	0	0
10	240	20	120	46.0466	11.1492	-1		0.0344452	0	0
10	240	20	180	46.0466	11.1492	-1		0.0344452	0	0
10	240	20	240	46.0466	11.1492	-1		0.0344452	0	0
10	240	20	300	46.0466	11.1492	-1		0.0344452	0	0
10	300	-20	0	11.1583	46.0292	-1	0.0344452		0	0
10	300	-20	60	11.1583	46.0292	-1	0.0344452		0	0
10	300	-20	120	11.1583	46.0292	-1	0.0344452		0	0
10	300	-20	180	11.1583	46.0292	-1	0.0344452		0	0
10	300	-20	240	11.1583	46.0292	-1	0.0344452		0	0
10	300	-20	300	11.1583	46.0292	-1	0.0344452		0	0
10	300	-10	0	17.9851	36.333	332	0.0571293	0.00469326	0	0
10	300	-10	60	17.9851	36.333	129	0.0571293	0.00469326	0	0
10	300	-10	120	17.9851	36.333	92	0.0571293	0.00469326	0	0
10	300	-10	180	17.9851	36.333	128	0.0571293	0.00469326	0	0
10	300	-10	240	17.9851	36.333	279	0.0571293	0.00469326	0	0
10	300	-10	300	17.9851	36.333	220	0.0571293	0.00469326	0	0
10	300	0	0	26.8779	26.8605	286	0.023606	0.023606	0	0
10	300	0	60	26.8779	26.8605	228	0.023606	0.023606	0	0
10	300	0	120	26.8779	26.8605	148	0.023606	0.023606	0	0
10	300	0	180	26.8779	26.8605	102	0.023606	0.023606	0	0
10	300	0	240	26.8779	26.8605	293	0.023606	0.023606	0	0
10	300	0	300	26.8779	26.8605	264	0.023606	0.023606	0	0
10	300	10	0	36.3508	17.9689	272	0.00469326	0.0571293	0	0
10	300	10	60	36.3508	17.9689	242	0.00469326	0.0571293	0	0
10	300	10	120	36.3508	17.9689	146	0.00469326	0.0571293	0	0
10	300	10	180	36.3508	17.9689	99	0.00469326	0.0571293	0	0
10	300	10	240	36.3508	17.9689	226	0.00469326	0.0571293	0	0
10	300	10	300	36.3508	17.9689	340	0.00469326	0.0571293	0	0
10	300	20	0	46.0471	11.1481	-1		0.0344452	0	0
10	300	20	60	46.0471	11.1481	-1		0.0344452	0	0
10	300	20	120	46.0471	11.1481	-1		0.0344452	0	0
10	300	20	180	46.0471	11.1481	-1		0.0344452	0	0
10	300	20	240	46.0471	11.1481	-1		0.0344452	0	0
10	300	20	300	46.0471	11.1481	-1		0.0344452	0	0
20	0	-10	0	24.976	40.2424	-1	0.0293608	0.000586658	0	0
20	0	-10	60	24.976	40.2424	-1	0.0293608	0.000586658	0	0
20	0	-10	120	24.976	40.2424	-1	0.0293608	0.000586658	0	0
20	0	-10	180	24.976	40.2424	-1	0.0293608	0.000586658	0	0
20	0	-10	240	24.976	40.2424	-1	0.0293608	0.000586658	0	0
20	0	-10	300	24.976	40.2424	-1	0.0293608	0.000586658	0	0
20	0	0	0	31.9834	31.9535	388	0.0128506	0.0128506	0	0
20	0	0	60	31.9834	31.9535	204	0.0128506	0.0128506	0	0
20	0	0	120	31.9834	31.9535	299	0.0128506	0.0128506	0	0
20	0	0	180	31.9834	31.9535	272	0.0128506	0.0128506	0	0
20	0	0	240	31.9834	31.9535	367	0.0128506	0.0128506	0	0
20	0	0	300	31.9834	31.9535	339	0.0128506	0.0128506	0	0
20	0	10	0	40.2749	24.9519	-1	0.000586658	0.0293608	0	0
20	0	10	60	40.2749	24.9519	-1	0.000586658	0.0293608	0	0
20	0	10	120	40.2749	24.9519	-1	0.000586658	0.0293608	0	0
20	0	10	180	40.2749	24.9519	-1	0.000586658	0.0293608	0	0
20	0	10	240	40.2749	24.9519	-1	0.000586658	0.0293608	0	0
20	0	10	300	40.2749	24.9519	-1	0.000586658	0.0293608	0	0
20	30	-10	0	24.9757	40.2427	-1	0.0293608	0.000586658	0	0
20	30	-10	60	24.9757	40.2427	-1	0.0293608	0.000586658	0	0
20	30	-10	120	24.9757	40.2427	-1	0.0293608	0.000586658	0	0
20	30	-10	180	24.9757	40.2427	-1	0.0293608	0.000586658	0	0
20	30	-10	240	24.9757	40.2427	-1	0.0293608	0.000586658	0	0
20	30	-10	300	24.9757	40.2427	-1	0.0293608	0.000586658	0	0
20	30	0	0	31.9831	31.9538	510	0.0128506	0.0128506	0	0
20	30	0	60	31.9831	31.9538	383	0.0128506	0.0128506	0	0
20	30	0	120	31.9831	31.9538	307	0.0128506	0.0128506	0	0
20	30	0	180	31.9831	31.9538	219	0.0128506	0.0128506	0	0
20	30	0	240	31.9831	31.9538	352	0.0128506	0.0128506	0	0
20	30	0	300	31.9831	31.9538	238	0.0128506	0.0128506	0	0
20	30	10	0	40.2747	24.9524	-1	0.000586658	0.0293608	0	0
20	30	10	60	40.2747	24.9524	-1	0.000586658	0.0293608	0	0
20	30	10	120	40.2747	24.9524	-1	0.000586658	0.0293608	0	0
20	30	10	180	40.2747	24.9524	-1	0.000586658	0.0293608	0	0
20	30	10	240	40.2747	24.9524	-1	0.000586658	0.0293608	0	0
20	30	10	300	40.2747	24.9524	-1	0.000586658	0.0293608	0	0
20	60	-10	0	24.975	40.243	-1	0.0293608	0.000586658	0	0
20	60	-10	60	24.975	40.243	-1	0.0293608	0.000586658	0	0
20	60	-10	120	24.975	40.243	-1	0.0293608	0.000586658	0	0
20	60	-10	180	24.975	40.243	-1	0.0293608	0.000586658	0	0
20	60	-10	240	24.975	40.243	-1	0.0293608	0.000586658	0	0
20	60	-10	300	24.975	40.243	-1	0.0293608	0.000586658	0	0
20	60	0	0	31.9825	31.9543	478	0.0128506	0.0128506	0	0
20	60	0	60	31.9825	31.9543	344	0.0128506	0.0128506	0	0
20	60	0	120	31.9825	31.9543	261	0.0128506	0.0128506	0	0
20	60	0	180	31.9825	31.9543	199	0.0128506	0.0128506	0	0
20	60	0	240	31.9825	31.9543	267	0.0128506	0.0128506	0	0
20	60	0	300	31.9825	31.9543	304	0.0128506	0.0128506	0	0
20	60	10	0	40.2742	24.9529	-1	0.000586658	0.0293608	0	0
20	60	10	60	40.2742	24.9529	-1	0.000586658	0.0293608	0	0
20	60	10	120	40.2742	24.9529	-1	0.000586658	0.0293608	0	0
20	60	10	180	40.2742	24.9529	-1	0.000586658	0.0293608	0	0
20	60	10	240	40.2742	24.9529	-1	0.000586658	0.0293608	0	0
20	60	10	300	40.2742	24.9529	-1	0.000586658	0.0293608	0	0
20	90	-10	0	24.9739	40.2434	-1	0.0293608	0.000586658	0	0
20	90	-10	60	24.9739	40.2434	-1	0.0293608	0.000586658	0	0
20	90	-10	120	24.9739	40.2434	-1	0.0293608	0.000586658	0	0
20	90	-10	180	24.9739	40.2434	-1	0.0293608	0.000586658	0	0
20	90	-10	240	24.9739	40.2434	-1	0.0293608	0.000586658	0	0
20	90	-10	300	24.9739	40.2434	-1	0.0293608	0.000586658	0	0
20	90	0	0	31.9817	31.9547	505	0.0128506	0.0128506	0	0
20	90	0	60	31.9817	31.9547	237	0.0128506	0.0128506	0	0
20	90	0	120	31.9817	31.9547	322	0.0128506	0.0128506	0	0
20	90	0	180	31.9817	31.9547	226	0.0128506	0.0128506	0	0
20	90	0	240	31.9817	31.9547	342	0.0128506	0.0128506	0	0
20	90	0	300	31.9817	31.9547	341	0.0128506	0.0128506	0	0
20	90	10	0	40.2736	24.9535	-1	0.000586658	0.0293608	0	0
20	90	10	60	40.2736	24.9535	-1	0.000586658	0.0293608	0	0
20	90	10	120	40.2736	24.9535	-1	0.000586658	0.0293608	0	0
20	90	10	180	40.2736	24.9535	-1	0.000586658	0.0293608	0	0
20	90	10	240	40.2736	24.9535	-1	0.000586658	0.0293608	0	0
20	90	10	300	40.2736	24.9535	-1	0.000586658	0.0293608	0	0
20	120	-10	0	24.9729	40.2436	-1	0.0293608	0.000586658	0	0
20	120	-10	60	24.9729	40.2436	-1	0.0293608	0.000586658	0	0
20	120	-10	120	24.9729	40.2436	-1	0.0293608	0.000586658	0	0
20	120	-10	180	24.9729	40.2436	-1	0.0293608	0.000586658	0	0
20	120	-10	240	24.9729	40.2436	-1	0.0293608	0.000586658	0	0
20	120	-10	300	24.9729	40.2436	-1	0.0293608	0.000586658	0	0
20	120	0	0	31.9809	31.955	450	0.0128506	0.0128506	0	0
20	120	0	60	31.9809	31.955	356	0.0128506	0.0128506	0	0
20	120	0	120	31.9809	31.955	431	0.0128506	0.0128506	0	0
20	120	0	180	31.9809	31.955	262	0.0128506	0.0128506	0	0
20	120	0	240	31.9809	31.955	334	0.0128506	0.0128506	0	0
20	120	0	300	31.9809	31.955	160	0.0128506	0.0128506	0	0
20	120	10	0	40.273	24.9539	-1	0.000586658	0.0293608	0	0
20	120	10	60	40.273	24.9539	-1	0.000586658	0.0293608	0	0
20	120	10	120	40.273	24.9539	-1	0.000586658	0.0293608	0	0
20	120	10	180	40.273	24.9539	-1	0.000586658	0.0293608	0	0
20	120	10	240	40.273	24.9539	-1	0.000586658	0.0293608	0	0
20	120	10	300	40.273	24.9539	-1	0.000586658	0.0293608	0	0
20	150	-10	0	24.9722	40.2437	-1	0.0293608	0.000586658	0	0
20	150	-10	60	24.9722	40.2437	-1	0.0293608	0.000586658	0	0
20	150	-10	120	24.9722	40.2437	-1	0.0293608	0.000586658	0	0
20	150	-10	180	24.9722	40.2437	-1	0.0293608	0.000586658	0	0
20	150	-10	240	24.9722	40.2437	-1	0.0293608	0.000586658	0	0
20	150	-10	300	24.9722	40.2437	-1	0.0293608	0.000586658	0	0
20	150	0	0	31.9804	31.9551	349	0.0128506	0.0128506	0	0
20	150	0	60	31.9804	31.9551	273	0.0128506	0.0128506	0	0
20	150	0	120	31.9804	31.9551	372	0.0128506	0.0128506	0	0
20	150	0	180	31.9804	31.9551	358	0.0128506	0.0128506	0	0
20	150	0	240	31.9804	31.9551	154	0.0128506	0.0128506	0	0
20	150	0	300	31.9804	31.9551	124	0.0128506	0.0128506	0	0
20	150	10	0	40.2725	24.954	-1	0.000586658	0.0293608	0	0
20	150	10	60	40.2725	24.954	-1	0.000586658	0.0293608	0	0
20	150	10	120	40.2725	24.954	-1	0.000586658	0.0293608	0	0
20	150	10	180	40.2725	24.954	-1	0.000586658	0.0293608	0	0
20	150	10	240	40.2725	24.954	-1	0.000586658	0.0293608	0	0
20	150	10	300	40.2725	24.954	-1	0.000586658	0.0293608	0	0
20	180	-10	0	24.972	40.2436	-1	0.0293608	0.000586658	0	0
20	180	-10	60	24.972	40.2436	-1	0.0293608	0.000586658	0	0
20	180	-10	120	24.972	40.2436	-1	0.0293608	0.000586658	0	0
20	180	-10	180	24.972	40.2436	-1	0.0293608	0.000586658	0	0
20	180	-10	240	24.972	40.2436	-1	0.0293608	0.000586658	0	0
20	180	-10	300	24.972	40.2436	-1	0.0293608	0.000586658	0	0
20	180	0	0	31.9802	31.9549	257	0.0128506	0.0128506	0	0
20	180	0	60	31.9802	31.9549	236	0.0128506	0.0128506	0	0
20	180	0	120	31.9802	31.9549	362	0.0128506	0.0128506	0	0
20	180	0	180	31.9802	31.9549	97	0.0128506	0.0128506	0	0
20	180	0	240	31.9802	31.9549	132	0.0128506	0.0128506	0	0
20	180	0	300	31.9802	31.9549	77	0.0128506	0.0128506	0	0
20	180	10	0	40.2724	24.9538	-1	0.000586658	0.0293608	0	0
20	180	10	60	40.2724	24.9538	-1	0.000586658	0.0293608	0	0
20	180	10	120	40.2724	24.9538	-1	0.000586658	0.0293608	0	0
20	180	10	180	40.2724	24.9538	-1	0.000586658	0.0293608	0	0
20	180	10	240	40.2724	24.9538	-1	0.000586658	0.0293608	0	0
20	180	10	300	40.2724	24.9538	-1	0.000586658	0.0293608	0	0
20	210	-10	0	24.9723	40.2433	-1	0.0293608	0.000586658	0	0
20	210	-10	60	24.9723	40.2433	-1	0.0293608	0.000586658	0	0
20	210	-10	120	24.9723	40.2433	-1	0.0293608	0.000586658	0	0
20	210	-10	180	24.9723	40.2433	-1	0.0293608	0.000586658	0	0
20	210	-10	240	24.9723	40.2433	-1	0.0293608	0.000586658	0	0
20	210	-10	300	24.9723	40.2433	-1	0.0293608	0.000586658	0	0
20	210	0	0	31.9804	31.9546	180	0.0128506	0.0128506	0	0
20	210	0	60	31.9804	31.9546	276	0.0128506	0.0128506	0	0
20	210	0	120	31.9804	31.9546	136	0.0128506	0.0128506	0	0
20	210	0	180	31.9804	31.9546	82	0.0128506	0.0128506	0	0
20	210	0	240	31.9804	31.9546	108	0.0128506	0.0128506	0	0
20	210	0	300	31.9804	31.9546	177	0.0128506	0.0128506	0	0
20	210	10	0	40.2726	24.9534	-1	0.000586658	0.0293608	0	0
20	210	10	60	40.2726	24.9534	-1	0.000586658	0.0293608	0	0
20	210	10	120	40.2726	24.9534	-1	0.000586658	0.0293608	0	0
20	210	10	180	40.2726	24.9534	-1	0.000586658	0.0293608	0	0
20	210	10	240	40.2726	24.9534	-1	0.000586658	0.0293608	0	0
20	210	10	300	40.2726	24.9534	-1	0.000586658	0.0293608	0	0
20	240	-10	0	24.973	40.243	-1	0.0293608	0.000586658	0	0
20	240	-10	60	24.973	40.243	-1	0.0293608	0.000586658	0	0
20	240	-10	120	24.973	40.243	-1	0.0293608	0.000586658	0	0
20	240	-10	180	24.973	40.243	-1	0.0293608	0.000586658	0	0
20	240	-10	240	24.973	40.243	-1	0.0293608	0.000586658	0	0
20	240	-10	300	24.973	40.243	-1	0.0293608	0.000586658	0	0
20	240	0	0	31.981	31.9542	154	0.0128506	0.0128506	0	0
20	240	0	60	31.981	31.9542	196	0.0128506	0.0128506	0	0
20	240	0	120	31.981	31.9542	113	0.0128506	0.0128506	0	0
20	240	0	180	31.981	31.9542	77	0.0128506	0.0128506	0	0
20	240	0	240	31.981	31.9542	76	0.0128506	0.0128506	0	0
20	240	0	300	31.981	31.9542	165	0.0128506	0.0128506	0	0
20	240	10	0	40.2731	24.9528	-1	0.000586658	0.0293608	0	0
20	240	10	60	40.2731	24.9528	-1	0.000586658	0.0293608	0	0
20	240	10	120	40.2731	24.9528	-1	0.000586658	0.0293608	0	0
20	240	10	180	40.2731	24.9528	-1	0.000586658	0.0293608	0	0
20	240	10	240	40.2731	24.9528	-1	0.000586658	0.0293608	0	0
20	240	10	300	40.2731	24.9528	-1	0.000586658	0.0293608	0	0
20	270	-10	0	24.9741	40.2426	-1	0.0293608	0.000586658	0	0
20	270	-10	60	24.9741	40.2426	-1	0.0293608	0.000586658	0	0
20	270	-10	120	24.9741	40.2426	-1	0.0293608	0.000586658	0	0
20	270	-10	180	24.9741	40.2426	-1	0.0293608	0.000586658	0	0
20	270	-10	240	24.9741	40.2426	-1	0.0293608	0.000586658	0	0
20	270	-10	300	24.9741	40.2426	-1	0.0293608	0.000586658	0	0
20	270	0	0	31.9818	31.9537	153	0.0128506	0.0128506	0	0
20	270	0	60	31.9818	31.9537	174	0.0128506	0.0128506	0	0
20	270	0	120	31.9818	31.9537	107	0.0128506	0.0128506	0	0
20	270	0	180	31.9818	31.9537	40	0.0128506	0.0128506	0	0
20	270	0	240	31.9818	31.9537	68	0.0128506	0.0128506	0	0
20	270	0	300	31.9818	31.9537	129	0.0128506	0.0128506	0	0
20	270	10	0	40.2737	24.9523	-1	0.000586658	0.0293608	0	0
20	270	10	60	40.2737	24.9523	-1	0.000586658	0.0293608	0	0
20	270	10	120	40.2737	24.9523	-1	0.000586658	0.0293608	0	0
20	270	10	180	40.2737	24.9523	-1	0.000586658	0.0293608	0	0
20	270	10	240	40.2737	24.9523	-1	0.000586658	0.0293608	0	0
20	270	10	300	40.2737	24.9523	-1	0.000586658	0.0293608	0	0
20	300	-10	0	24.9751	40.2424	-1	0.0293608	0.000586658	0	0
20	300	-10	60	24.9751	40.2424	-1	0.0293608	0.000586658	0	0
20	300	-10	120	24.9751	40.2424	-1	0.0293608	0.000586658	0	0
20	300	-10	180	24.9751	40.2424	-1	0.0293608	0.000586658	0	0
20	300	-10	240	24.9751	40.2424	-1	0.0293608	0.000586658	0	0
20	300	-10	300	24.9751	40.2424	-1	0.0293608	0.000586658	0	0
20	300	0	0	31.9826	31.9534	247	0.0128506	0.0128506	0	0
20	300	0	60	31.9826	31.9534	100	0.0128506	0.0128506	0	0
20	300	0	120	31.9826	31.9534	143	0.0128506	0.0128506	0	0
20	300	0	180	31.9826	31.9534	31	0.0128506	0.0128506	0	0
20	300	0	240	31.9826	31.9534	182	0.0128506	0.0128506	0	0
20	300	0	300	31.9826	31.9534	211	0.0128506	0.0128506	0	0
20	300	10	0	40.2743	24.9519	-1	0.000586658	0.0293608	0	0
20	300	10	60	40.2743	24.9519	-1	0.000586658	0.0293608	0	0
20	300	10	120	40.2743	24.9519	-1	0.000586658	0.0293608	0	0
20	300	10	180	40.2743	24.9519	-1	0.000586658	0.0293608	0	0
20	300	10	240	40.2743	24.9519	-1	0.000586658	0.0293608	0	0
20	300	10	300	40.2743	24.9519	-1	0.000586658	0.0293608	0	0
20	330	-10	0	24.9758	40.2423	-1	0.0293608	0.000586658	0	0
20	330	-10	60	24.9758	40.2423	-1	0.0293608	0.000586658	0	0
20	330	-10	120	24.9758	40.2423	-1	0.0293608	0.000586658	0	0
20	330	-10	180	24.9758	40.2423	-1	0.0293608	0.000586658	0	0
20	330	-10	240	24.9758	40.2423	-1	0.0293608	0.000586658	0	0
20	330	-10	300	24.9758	40.2423	-1	0.0293608	0.000586658	0	0
20	330	0	0	31.9832	31.9533	358	0.0128506	0.0128506	0	0
20	330	0	60	31.9832	31.9533	106	0.0128506	0.0128506	0	0
20	330	0	120	31.9832	31.9533	72	0.0128506	0.0128506	0	0
20	330	0	180	31.9832	31.9533	207	0.0128506	0.0128506	0	0
20	330	0	240	31.9832	31.9533	319	0.0128506	0.0128506	0	0
20	330	0	300	31.9832	31.9533	292	0.0128506	0.0128506	0	0
20	330	10	0	40.2748	24.9518	-1	0.000586658	0.0293608	0	0
20	330	10	60	40.2748	24.9518	-1	0.000586658	0.0293608	0	0
20	330	10	120	40.2748	24.9518	-1	0.000586658	0.0293608	0	0
20	330	10	180	40.2748	24.9518	-1	0.000586658	0.0293608	0	0
20	330	10	240	40.2748	24.9518	-1	0.000586658	0.0293608	0	0
20	330	10	300	40.2748	24.9518	-1	0.000586658	0.0293608	0	0
30	0	-10	0	33.5278	46.0306	-1	0.00852051		0	0
30	0	-10	60	33.5278	46.0306	-1	0.00852051		0	0
30	0	-10	120	33.5278	46.0306	-1	0.00852051		0	0
30	0	-10	180	33.5278	46.0306	-1	0.00852051		0	0
30	0	-10	240	33.5278	46.0306	-1	0.00852051		0	0
30	0	-10	300	33.5278	46.0306	-1	0.00852051		0	0
30	0	0	0	39.031	38.9944	391	0.00148061	0.00206727	0	0
30	0	0	60	39.031	38.9944	281	0.00148061	0.00206727	0	0
30	0	0	120	39.031	38.9944	279	0.00148061	0.00206727	0	0
30	0	0	180	39.031	38.9944	334	0.00148061	0.00206727	0	0
30	0	0	240	39.031	38.9944	385	0.00148061	0.00206727	0	0
30	0	0	300	39.031	38.9944	433	0.00148061	0.00206727	0	0
30	0	10	0	46.0731	33.501	-1		0.00852051	0	0
30	0	10	60	46.0731	33.501	-1		0.00852051	0	0
30	0	10	120	46.0731	33.501	-1		0.00852051	0	0
30	0	10	180	46.0731	33.501	-1		0.00852051	0	0
30	0	10	240	46.0731	33.501	-1		0.00852051	0	0
30	0	10	300	46.0731	33.501	-1		0.00852051	0	0
30	20	-10	0	33.5277	46.0308	-1	0.00852051		0	0
30	20	-10	60	33.5277	46.0308	-1	0.00852051		0	0
30	20	-10	120	33.5277	46.0308	-1	0.00852051		0	0
30	20	-10	180	33.5277	46.0308	-1	0.00852051		0	0
30	20	-10	240	33.5277	46.0308	-1	0.00852051		0	0
30	20	-10	300	33.5277	46.0308	-1	0.00852051		0	0
30	20	0	0	39.0309	38.9947	446	0.00148061	0.00206727	0	0
30	20	0	60	39.0309	38.9947	465	0.00148061	0.00206727	0	0
30	20	0	120	39.0309	38.9947	285	0.00148061	0.00206727	0	0
30	20	0	180	39.0309	38.9947	323	0.00148061	0.00206727	0	0
30	20	0	240	39.0309	38.9947	210	0.00148061	0.00206727	0	0
30	20	0	300	39.0309	38.9947	300	0.00148061	0.00206727	0	0
30	20	10	0	46.073	33.5012	-1		0.00852051	0	0
30	20	10	60	46.073	33.5012	-1		0.00852051	0	0
30	20	10	120	46.073	33.5012	-1		0.00852051	0	0
30	20	10	180	46.073	33.5012	-1		0.00852051	0	0
30	20	10	240	46.073	33.5012	-1		0.00852051	0	0
30	20	10	300	46.073	33.5012	-1		0.00852051	0	0
30	40	-10	0	33.5272	46.0311	-1	0.00852051		0	0
30	40	-10	60	33.5272	46.0311	-1	0.00852051		0	0
30	40	-10	120	33.5272	46.0311	-1	0.00852051		0	0
30	40	-10	180	33.5272	46.0311	-1	0.00852051		0	0
30	40	-10	240	33.5272	46.0311	-1	0.00852051		0	0
30	40	-10	300	33.5272	46.0311	-1	0.00852051		0	0
30	40	0	0	39.0306	38.995	507	0.00148061	0.00206727	0	0
30	40	0	60	39.0306	38.995	342	0.00148061	0.00206727	0	0
30	40	0	120	39.0306	38.995	299	0.00148061	0.00206727	0	0
30	40	0	180	39.0306	38.995	160	0.00148061	0.00206727	0	0
30	40	0	240	39.0306	38.995	161	0.00148061	0.00206727	0	0
30	40	0	300	39.0306	38.995	320	0.00148061	0.00206727	0	0
30	40	10	0	46.0727	33.5016	-1		0.00852051	0	0
30	40	10	60	46.0727	33.5016	-1		0.00852051	0	0
30	40	10	120	46.0727	33.5016	-1		0.00852051	0	0
30	40	10	180	46.0727	33.5016	-1		0.00852051	0	0
30	40	10	240	46.0727	33.5016	-1		0.00852051	0	0
30	40	10	300	46.0727	33.5016	-1		0.00852051	0	0
30	60	-10	0	33.5266	46.0314	-1	0.00852051		0	0
30	60	-10	60	33.5266	46.0314	-1	0.00852051		0	0
30	60	-10	120	33.5266	46.0314	-1	0.00852051		0	0
30	60	-10	180	33.5266	46.0314	-1	0.00852051		0	0
30	60	-10	240	33.5266	46.0314	-1	0.00852051		0	0
30	60	-10	300	33.5266	46.0314	-1	0.00852051		0	0
30	60	0	0	39.03	38.9954	567	0.00148061	0.00206727	0	0
30	60	0	60	39.03	38.9954	268	0.00148061	0.00206727	0	0
30	60	0	120	39.03	38.9954	165	0.00148061	0.00206727	0	0
30	60	0	180	39.03	38.9954	124	0.00148061	0.00206727	0	0
30	60	0	240	39.03	38.9954	159	0.00148061	0.00206727	0	0
30	60	0	300	39.03	38.9954	301	0.00148061	0.00206727	0	0
30	60	10	0	46.0722	33.5021	-1		0.00852051	0	0
30	60	10	60	46.0722	33.5021	-1		0.00852051	0	0
30	60	10	120	46.0722	33.5021	-1		0.00852051	0	0
30	60	10	180	46.0722	33.5021	-1		0.00852051	0	0
30	60	10	240	46.0722	33.5021	-1		0.00852051	0	0
30	60	10	300	46.0722	33.5021	-1		0.00852051	0	0
30	80	-10	0	33.5259	46.0317	-1	0.00852051		0	0
30	80	-10	60	33.5259	46.0317	-1	0.00852051		0	0
30	80	-10	120	33.5259	46.0317	-1	0.00852051		0	0
30	80	-10	180	33.5259	46.0317	-1	0.00852051		0	0
30	80	-10	240	33.5259	46.0317	-1	0.00852051		0	0
30	80	-10	300	33.5259	46.0317	-1	0.00852051		0	0
30	80	0	0	39.0294	38.9957	590	0.00148061	0.00206727	0	0
30	80	0	60	39.0294	38.9957	319	0.00148061	0.00206727	0	0
30	80	0	120	39.0294	38.9957	130	0.00148061	0.00206727	0	0
30	80	0	180	39.0294	38.9957	84	0.00148061	0.00206727	0	0
30	80	0	240	39.0294	38.9957	188	0.00148061	0.00206727	0	0
30	80	0	300	39.0294	38.9957	322	0.00148061	0.00206727	0	0
30	80	10	0	46.0717	33.5025	-1		0.00852051	0	0
30	80	10	60	46.0717	33.5025	-1		0.00852051	0	0
30	80	10	120	46.0717	33.5025	-1		0.00852051	0	0
30	80	10	180	46.0717	33.5025	-1		0.00852051	0	0
30	80	10	240	46.0717	33.5025	-1		0.00852051	0	0
30	80	10	300	46.0717	33.5025	-1		0.00852051	0	0
30	100	-10	0	33.5251	46.032	-1	0.00852051		0	0
30	100	-10	60	33.5251	46.032	-1	0.00852051		0	0
30	100	-10	120	33.5251	46.032	-1	0.00852051		0	0
30	100	-10	180	33.5251	46.032	-1	0.00852051		0	0
30	100	-10	240	33.5251	46.032	-1	0.00852051		0	0
30	100	-10	300	33.5251	46.032	-1	0.00852051		0	0
30	100	0	0	39.0287	38.996	406	0.00148061	0.00206727	0	0
30	100	0	60	39.0287	38.996	416	0.00148061	0.00206727	0	0
30	100	0	120	39.0287	38.996	216	0.00148061	0.00206727	0	0
30	100	0	180	39.0287	38.996	141	0.00148061	0.00206727	0	0
30	100	0	240	39.0287	38.996	253	0.00148061	0.00206727	0	0
30	100	0	300	39.0287	38.996	359	0.00148061	0.00206727	0	0
30	100	10	0	46.0711	33.5028	-1		0.00852051	0	0
30	100	10	60	46.0711	33.5028	-1		0.00852051	0	0
30	100	10	120	46.0711	33.5028	-1		0.00852051	0	0
30	100	10	180	46.0711	33.5028	-1		0.00852051	0	0
30	100	10	240	46.0711	33.5028	-1		0.00852051	0	0
30	100	10	300	46.0711	33.5028	-1		0.00852051	0	0
30	120	-10	0	33.5244	46.0322	-1	0.00852051		0	0
30	120	-10	60	33.5244	46.0322	-1	0.00852051		0	0
30	120	-10	120	33.5244	46.0322	-1	0.00852051		0	0
30	120	-10	180	33.5244	46.0322	-1	0.00852051		0	0
30	120	-10	240	33.5244	46.0322	-1	0.00852051		0	0
30	120	-10	300	33.5244	46.0322	-1	0.00852051		0	0
30	120	0	0	39.0281	38.9963	407	0.00148061	0.00206727	0	0
30	120	0	60	39.0281	38.9963	407	0.00148061	0.00206727	0	0
30	120	0	120	39.0281	38.9963	264	0.00148061	0.00206727	0	0
30	120	0	180	39.0281	38.9963	249	0.00148061	0.00206727	0	0
30	120	0	240	39.0281	38.9963	354	0.00148061	0.00206727	0	0
30	120	0	300	39.0281	38.9963	316	0.00148061	0.00206727	0	0
30	120	10	0	46.0706	33.5031	-1		0.00852051	0	0
30	120	10	60	46.0706	33.5031	-1		0.00852051	0	0
30	120	10	120	46.0706	33.5031	-1		0.00852051	0	0
30	120	10	180	46.0706	33.5031	-1		0.00852051	0	0
30	120	10	240	46.0706	33.5031	-1		0.00852051	0	0
30	120	10	300	46.0706	33.5031	-1		0.00852051	0	0
30	140	-10	0	33.5238	46.0323	-1	0.00852051		0	0
30	140	-10	60	33.5238	46.0323	-1	0.00852051		0	0
30	140	-10	120	33.5238	46.0323	-1	0.00852051		0	0
30	140	-10	180	33.5238	46.0323	-1	0.00852051		0	0
30	140	-10	240	33.5238	46.0323	-1	0.00852051		0	0
30	140	-10	300	33.5238	46.0323	-1	0.00852051		0	0
30	140	0	0	39.0276	38.9964	346	0.00148061	0.00206727	0	0
30	140	0	60	39.0276	38.9964	381	0.00148061	0.00206727	0	0
30	140	0	120	39.0276	38.9964	344	0.00148061	0.00206727	0	0
30	140	0	180	39.0276	38.9964	287	0.00148061	0.00206727	0	0
30	140	0	240	39.0276	38.9964	269	0.00148061	0.00206727	0	0
30	140	0	300	39.0276	38.9964	208	0.00148061	0.00206727	0	0
30	140	10	0	46.0702	33.5032	-1		0.00852051	0	0
30	140	10	60	46.0702	33.5032	-1		0.00852051	0	0
30	140	10	120	46.0702	33.5032	-1		0.00852051	0	0
30	140	10	180	46.0702	33.5032	-1		0.00852051	0	0
30	140	10	240	46.0702	33.5032	-1		0.00852051	0	0
30	140	10	300	46.0702	33.5032	-1		0.00852051	0	0
30	160	-10	0	33.5234	46.0322	-1	0.00852051		0	0
30	160	-10	60	33.5234	46.0322	-1	0.00852051		0	0
30	160	-10	120	33.5234	46.0322	-1	0.00852051		0	0
30	160	-10	180	33.5234	46.0322	-1	0.00852051		0	0
30	160	-10	240	33.5234	46.0322	-1	0.00852051		0	0
30	160	-10	300	33.5234	46.0322	-1	0.00852051		0	0
30	160	0	0	39.0273	38.9964	210	0.00148061	0.00206727	0	0
30	160	0	60	39.0273	38.9964	253	0.00148061	0.00206727	0	0
30	160	0	120	39.0273	38.9964	346	0.00148061	0.00206727	0	0
30	160	0	180	39.0273	38.9964	217	0.00148061	0.00206727	0	0
30	160	0	240	39.0273	38.9964	93	0.00148061	0.00206727	0	0
30	160	0	300	39.0273	38.9964	123	0.00148061	0.00206727	0	0
30	160	10	0	46.0699	33.5032	-1		0.00852051	0	0
30	160	10	60	46.0699	33.5032	-1		0.00852051	0	0
30	160	10	120	46.0699	33.5032	-1		0.00852051	0	0
30	160	10	180	46.0699	33.5032	-1		0.00852051	0	0
30	160	10	240	46.0699	33.5032	-1		0.00852051	0	0
30	160	10	300	46.0699	33.5032	-1		0.00852051	0	0
30	180	-10	0	33.5233	46.0321	-1	0.00852051		0	0
30	180	-10	60	33.5233	46.0321	-1	0.00852051		0	0
30	180	-10	120	33.5233	46.0321	-1	0.00852051		0	0
30	180	-10	180	33.5233	46.0321	-1	0.00852051		0	0
30	180	-10	240	33.5233	46.0321	-1	0.00852051		0	0
30	180	-10	300	33.5233	46.0321	-1	0.00852051		0	0
30	180	0	0	39.0272	38.9962	189	0.00148061	0.00206727	0	0
30	180	0	60	39.0272	38.9962	208	0.00148061	0.00206727	0	0
30	180	0	120	39.0272	38.9962	236	0.00148061	0.00206727	0	0
30	180	0	180	39.0272	38.9962	102	0.00148061	0.00206727	0	0
30	180	0	240	39.0272	38.9962	66	0.00148061	0.00206727	0	0
30	180	0	300	39.0272	38.9962	93	0.00148061	0.00206727	0	0
30	180	10	0	46.0698	33.503	-1		0.00852051	0	0
30	180	10	60	46.0698	33.503	-1		0.00852051	0	0
30	180	10	120	46.0698	33.503	-1		0.00852051	0	0
30	180	10	180	46.0698	33.503	-1		0.00852051	0	0
30	180	10	240	46.0698	33.503	-1		0.00852051	0	0
30	180	10	300	46.0698	33.503	-1		0.00852051	0	0
30	200	-10	0	33.5235	46.0319	-1	0.00852051		0	0
30	200	-10	60	33.5235	46.0319	-1	0.00852051		0	0
30	200	-10	120	33.5235	46.0319	-1	0.00852051		0	0
30	200	-10	180	33.5235	46.0319	-1	0.00852051		0	0
30	200	-10	240	33.5235	46.0319	-1	0.00852051		0	0
30	200	-10	300	33.5235	46.0319	-1	0.00852051		0	0
30	200	0	0	39.0273	38.996	177	0.00148061	0.00206727	0	0
30	200	0	60	39.0273	38.996	183	0.00148061	0.00206727	0	0
30	200	0	120	39.0273	38.996	84	0.00148061	0.00206727	0	0
30	200	0	180	39.0273	38.996	67	0.00148061	0.00206727	0	0
30	200	0	240	39.0273	38.996	59	0.00148061	0.00206727	0	0
30	200	0	300	39.0273	38.996	122	0.00148061	0.00206727	0	0
30	200	10	0	46.0699	33.5027	-1		0.00852051	0	0
30	200	10	60	46.0699	33.5027	-1		0.00852051	0	0
30	200	10	120	46.0699	33.5027	-1		0.00852051	0	0
30	200	10	180	46.0699	33.5027	-1		0.00852051	0	0
30	200	10	240	46.0699	33.5027	-1		0.00852051	0	0
30	200	10	300	46.0699	33.5027	-1		0.00852051	0	0
30	220	-10	0	33.5239	46.0316	-1	0.00852051		0	0
30	220	-10	60	33.5239	46.0316	-1	0.00852051		0	0
30	220	-10	120	33.5239	46.0316	-1	0.00852051		0	0
30	220	-10	180	33.5239	46.0316	-1	0.00852051		0	0
30	220	-10	240	33.5239	46.0316	-1	0.00852051		0	0
30	220	-10	300	33.5239	46.0316	-1	0.00852051		0	0
30	220	0	0	39.0277	38.9956	157	0.00148061	0.00206727	0	0
30	220	0	60	39.0277	38.9956	141	0.00148061	0.00206727	0	0
30	220	0	120	39.0277	38.9956	57	0.00148061	0.00206727	0	0
30	220	0	180	39.0277	38.9956	46	0.00148061	0.00206727	0	0
30	220	0	240	39.0277	38.9956	50	0.00148061	0.00206727	0	0
30	220	0	300	39.0277	38.9956	100	0.00148061	0.00206727	0	0
30	220	10	0	46.0702	33.5023	-1		0.00852051	0	0
30	220	10	60	46.0702	33.5023	-1		0.00852051	0	0
30	220	10	120	46.0702	33.5023	-1		0.00852051	0	0
30	220	10	180	46.0702	33.5023	-1		0.00852051	0	0
30	220	10	240	46.0702	33.5023	-1		0.00852051	0	0
30	220	10	300	46.0702	33.5023	-1		0.00852051	0	0
30	240	-10	0	33.5245	46.0313	-1	0.00852051		0	0
30	240	-10	60	33.5245	46.0313	-1	0.00852051		0	0
30	240	-10	120	33.5245	46.0313	-1	0.00852051		0	0
30	240	-10	180	33.5245	46.0313	-1	0.00852051		0	0
30	240	-10	240	33.5245	46.0313	-1	0.00852051		0	0
30	240	-10	300	33.5245	46.0313	-1	0.00852051		0	0
30	240	0	0	39.0282	38.9953	123	0.00148061	0.00206727	0	0
30	240	0	60	39.0282	38.9953	102	0.00148061	0.00206727	0	0
30	240	0	120	39.0282	38.9953	56	0.00148061	0.00206727	0	0
30	240	0	180	39.0282	38.9953	26	0.00148061	0.00206727	0	0
30	240	0	240	39.0282	38.9953	25	0.00148061	0.00206727	0	0
30	240	0	300	39.0282	38.9953	113	0.00148061	0.00206727	0	0
30	240	10	0	46.0707	33.5019	-1		0.00852051	0	0
30	240	10	60	46.0707	33.5019	-1		0.00852051	0	0
30	240	10	120	46.0707	33.5019	-1		0.00852051	0	0
30	240	10	180	46.0707	33.5019	-1		0.00852051	0	0
30	240	10	240	46.0707	33.5019	-1		0.00852051	0	0
30	240	10	300	46.0707	33.5019	-1		0.00852051	0	0
30	260	-10	0	33.5252	46.031	-1	0.00852051		0	0
30	260	-10	60	33.5252	46.031	-1	0.00852051		0	0
30	260	-10	120	33.5252	46.031	-1	0.00852051		0	0
30	260	-10	180	33.5252	46.031	-1	0.00852051		0	0
30	260	-10	240	33.5252	46.031	-1	0.00852051		0	0
30	260	-10	300	33.5252	46.031	-1	0.00852051		0	0
30	260	0	0	39.0288	38.9949	105	0.00148061	0.00206727	0	0
30	260	0	60	39.0288	38.9949	102	0.00148061	0.00206727	0	0
30	260	0	120	39.0288	38.9949	55	0.00148061	0.00206727	0	0
30	260	0	180	39.0288	38.9949	31	0.00148061	0.00206727	0	0
30	260	0	240	39.0288	38.9949	13	0.00148061	0.00206727	0	0
30	260	0	300	39.0288	38.9949	58	0.00148061	0.00206727	0	0
30	260	10	0	46.0712	33.5015	-1		0.00852051	0	0
30	260	10	60	46.0712	33.5015	-1		0.00852051	0	0
30	260	10	120	46.0712	33.5015	-1		0.00852051	0	0
30	260	10	180	46.0712	33.5015	-1		0.00852051	0	0
30	260	10	240	46.0712	33.5015	-1		0.00852051	0	0
30	260	10	300	46.0712	33.5015	-1		0.00852051	0	0
30	280	-10	0	33.526	46.0307	-1	0.00852051		0	0
30	280	-10	60	33.526	46.0307	-1	0.00852051		0	0
30	280	-10	120	33.526	46.0307	-1	0.00852051		0	0
30	280	-10	180	33.526	46.0307	-1	0.00852051		0	0
30	280	-10	240	33.526	46.0307	-1	0.00852051		0	0
30	280	-10	300	33.526	46.0307	-1	0.00852051		0	0
30	280	0	0	39.0295	38.9946	86	0.00148061	0.00206727	0	0
30	280	0	60	39.0295	38.9946	95	0.00148061	0.00206727	0	0
30	280	0	120	39.0295	38.9946	52	0.00148061	0.00206727	0	0
30	280	0	180	39.0295	38.9946	4	0.00148061	0.00206727	0	0
30	280	0	240	39.0295	38.9946	1	0.00148061	0.00206727	0	0
30	280	0	300	39.0295	38.9946	42	0.00148061	0.00206727	0	0
30	280	10	0	46.0718	33.5011	-1		0.00852051	0	0
30	280	10	60	46.0718	33.5011	-1		0.00852051	0	0
30	280	10	120	46.0718	33.5011	-1		0.00852051	0	0
30	280	10	180	46.0718	33.5011	-1		0.00852051	0	0
30	280	10	240	46.0718	33.5011	-1		0.00852051	0	0
30	280	10	300	46.0718	33.5011	-1		0.00852051	0	0
30	300	-10	0	33.5267	46.0305	-1	0.00852051		0	0
30	300	-10	60	33.5267	46.0305	-1	0.00852051		0	0
30	300	-10	120	33.5267	46.0305	-1	0.00852051		0	0
30	300	-10	180	33.5267	46.0305	-1	0.00852051		0	0
30	300	-10	240	33.5267	46.0305	-1	0.00852051		0	0
30	300	-10	300	33.5267	46.0305	-1	0.00852051		0	0
30	300	0	0	39.0301	38.9944	129	0.00148061	0.00206727	0	0
30	300	0	60	39.0301	38.9944	64	0.00148061	0.00206727	0	0
30	300	0	120	39.0301	38.9944	32	0.00148061	0.00206727	0	0
30	300	0	180	39.0301	38.9944	4	0.00148061	0.00206727	0	0
30	300	0	240	39.0301	38.9944	82	0.00148061	0.00206727	0	0
30	300	0	300	39.0301	38.9944	72	0.00148061	0.00206727	0	0
30	300	10	0	46.0723	33.5009	-1		0.00852051	0	0
30	300	10	60	46.0723	33.5009	-1		0.00852051	0	0
30	300	10	120	46.0723	33.5009	-1		0.00852051	0	0
30	300	10	180	46.0723	33.5009	-1		0.00852051	0	0
30	300	10	240	46.0723	33.5009	-1		0.00852051	0	0
30	300	10	300	46.0723	33.5009	-1		0.00852051	0	0
30	320	-10	0	33.5273	46.0305	-1	0.00852051		0	0
30	320	-10	60	33.5273	46.0305	-1	0.00852051		0	0
30	320	-10	120	33.5273	46.0305	-1	0.00852051		0	0
30	320	-10	180	33.5273	46.0305	-1	0.00852051		0	0
30	320	-10	240	33.5273	46.0305	-1	0.00852051		0	0
30	320	-10	300	33.5273	46.0305	-1	0.00852051		0	0
30	320	0	0	39.0306	38.9943	124	0.00148061	0.00206727	0	0
30	320	0	60	39.0306	38.9943	65	0.00148061	0.00206727	0	0
30	320	0	120	39.0306	38.9943	13	0.00148061	0.00206727	0	0
30	320	0	180	39.0306	38.9943	45	0.00148061	0.00206727	0	0
30	320	0	240	39.0306	38.9943	240	0.00148061	0.00206727	0	0
30	320	0	300	39.0306	38.9943	201	0.00148061	0.00206727	0	0
30	320	10	0	46.0728	33.5008	-1		0.00852051	0	0
30	320	10	60	46.0728	33.5008	-1		0.00852051	0	0
30	320	10	120	46.0728	33.5008	-1		0.00852051	0	0
30	320	10	180	46.0728	33.5008	-1		0.00852051	0	0
30	320	10	240	46.0728	33.5008	-1		0.00852051	0	0
30	320	10	300	46.0728	33.5008	-1		0.00852051	0	0
30	340	-10	0	33.5277	46.0305	-1	0.00852051		0	0
30	340	-10	60	33.5277	46.0305	-1	0.00852051		0	0
30	340	-10	120	33.5277	46.0305	-1	0.00852051		0	0
30	340	-10	180	33.5277	46.0305	-1	0.00852051		0	0
30	340	-10	240	33.5277	46.0305	-1	0.00852051		0	0
30	340	-10	300	33.5277	46.0305	-1	0.00852051		0	0
30	340	0	0	39.031	38.9943	209	0.00148061	0.00206727	0	0
30	340	0	60	39.031	38.9943	109	0.00148061	0.00206727	0	0
30	340	0	120	39.031	38.9943	72	0.00148061	0.00206727	0	0
30	340	0	180	39.031	38.9943	254	0.00148061	0.00206727	0	0
30	340	0	240	39.031	38.9943	382	0.00148061	0.00206727	0	0
30	340	0	300	39.031	38.9943	312	0.00148061	0.00206727	0	0
30	340	10	0	46.073	33.5008	-1		0.00852051	0	0
30	340	10	60	46.073	33.5008	-1		0.00852051	0	0
30	340	10	120	46.073	33.5008	-1		0.00852051	0	0
30	340	10	180	46.073	33.5008	-1		0.00852051	0	0
30	340	10	240	46.073	33.5008	-1		0.00852051	0	0
30	340	10	300	46.073	33.5008	-1		0.00852051	0	0
40	0	0	0	47.1584	47.118	-1			0	0
40	0	0	60	47.1584	47.118	-1			0	0
40	0	0	120	47.1584	47.118	-1			0	0
40	0	0	180	47.1584	47.118	-1			0	0
40	0	0	240	47.1584	47.118	-1			0	0
40	0	0	300	47.1584	47.118	-1			0	0
40	15	0	0	47.1583	47.1182	-1			0	0
40	15	0	60	47.1583	47.1182	-1			0	0
40	15	0	120	47.1583	47.1182	-1			0	0
40	15	0	180	47.1583	47.1182	-1			0	0
40	15	0	240	47.1583	47.1182	-1			0	0
40	15	0	300	47.1583	47.1182	-1			0	0
40	30	0	0	47.158	47.1184	-1			0	0
40	30	0	60	47.158	47.1184	-1			0	0
40	30	0	120	47.158	47.1184	-1			0	0
40	30	0	180	47.158	47.1184	-1			0	0
40	30	0	240	47.158	47.1184	-1			0	0
40	30	0	300	47.158	47.1184	-1			0	0
40	45	0	0	47.1577	47.1187	-1			0	0
40	45	0	60	47.1577	47.1187	-1			0	0
40	45	0	120	47.1577	47.1187	-1			0	0
40	45	0	180	47.1577	47.1187	-1			0	0
40	45	0	240	47.1577	47.1187	-1			0	0
40	45	0	300	47.1577	47.1187	-1			0	0
40	60	0	0	47.1572	47.119	-1			0	0
40	60	0	60	47.1572	47.119	-1			0	0
40	60	0	120	47.1572	47.119	-1			0	0
40	60	0	180	47.1572	47.119	-1			0	0
40	60	0	240	47.1572	47.119	-1			0	0
40	60	0	300	47.1572	47.119	-1			0	0
40	75	0	0	47.1567	47.1193	-1			0	0
40	75	0	60	47.1567	47.1193	-1			0	0
40	75	0	120	47.1567	47.1193	-1			0	0
40	75	0	180	47.1567	47.1193	-1			0	0
40	75	0	240	47.1567	47.1193	-1			0	0
40	75	0	300	47.1567	47.1193	-1			0	0
40	90	0	0	47.1562	47.1196	-1			0	0
40	90	0	60	47.1562	47.1196	-1			0	0
40	90	0	120	47.1562	47.1196	-1			0	0
40	90	0	180	47.1562	47.1196	-1			0	0
40	90	0	240	47.1562	47.1196	-1			0	0
40	90	0	300	47.1562	47.1196	-1			0	0
40	105	0	0	47.1556	47.1198	-1			0	0
40	105	0	60	47.1556	47.1198	-1			0	0
40	105	0	120	47.1556	47.1198	-1			0	0
40	105	0	180	47.1556	47.1198	-1			0	0
40	105	0	240	47.1556	47.1198	-1			0	0
40	105	0	300	47.1556	47.1198	-1			0	0
40	120	0	0	47.1551	47.12	-1			0	0
40	120	0	60	47.1551	47.12	-1			0	0
40	120	0	120	47.1551	47.12	-1			0	0
40	120	0	180	47.1551	47.12	-1			0	0
40	120	0	240	47.1551	47.12	-1			0	0
40	120	0	300	47.1551	47.12	-1			0	0
40	135	0	0	47.1547	47.1201	-1			0	0
40	135	0	60	47.1547	47.1201	-1			0	0
40	135	0	120	47.1547	47.1201	-1			0	0
40	135	0	180	47.1547	47.1201	-1			0	0
40	135	0	240	47.1547	47.1201	-1			0	0
40	135	0	300	47.1547	47.1201	-1			0	0
40	150	0	0	47.1543	47.1201	-1			0	0
40	150	0	60	47.1543	47.1201	-1			0	0
40	150	0	120	47.1543	47.1201	-1			0	0
40	150	0	180	47.1543	47.1201	-1			0	0
40	150	0	240	47.1543	47.1201	-1			0	0
40	150	0	300	47.1543	47.1201	-1			0	0
40	165	0	0	47.1541	47.1201	-1			0	0
40	165	0	60	47.1541	47.1201	-1			0	0
40	165	0	120	47.1541	47.1201	-1			0	0
40	165	0	180	47.1541	47.1201	-1			0	0
40	165	0	240	47.1541	47.1201	-1			0	0
40	165	0	300	47.1541	47.1201	-1			0	0
40	180	0	0	47.1541	47.12	-1			0	0
40	180	0	60	47.1541	47.12	-1			0	0
40	180	0	120	47.1541	47.12	-1			0	0
40	180	0	180	47.1541	47.12	-1			0	0
40	180	0	240	47.1541	47.12	-1			0	0
40	180	0	300	47.1541	47.12	-1			0	0
40	195	0	0	47.1542	47.1198	-1			0	0
40	195	0	60	47.1542	47.1198	-1			0	0
40	195	0	120	47.1542	47.1198	-1			0	0
40	195	0	180	47.1542	47.1198	-1			0	0
40	195	0	240	47.1542	47.1198	-1			0	0
40	195	0	300	47.1542	47.1198	-1			0	0
40	210	0	0	47.1544	47.1195	-1			0	0
40	210	0	60	47.1544	47.1195	-1			0	0
40	210	0	120	47.1544	47.1195	-1			0	0
40	210	0	180	47.1544	47.1195	-1			0	0
40	210	0	240	47.1544	47.1195	-1			0	0
40	210	0	300	47.1544	47.1195	-1			0	0
40	225	0	0	47.1547	47.1192	-1			0	0
40	225	0	60	47.1547	47.1192	-1			0	0
40	225	0	120	47.1547	47.1192	-1			0	0
40	225	0	180	47.1547	47.1192	-1			0	0
40	225	0	240	47.1547	47.1192	-1			0	0
40	225	0	300	47.1547	47.1192	-1			0	0
40	240	0	0	47.1552	47.1189	-1			0	0
40	240	0	60	47.1552	47.1189	-1			0	0
40	240	0	120	47.1552	47.1189	-1			0	0
40	240	0	180	47.1552	47.1189	-1			0	0
40	240	0	240	47.1552	47.1189	-1			0	0
40	240	0	300	47.1552	47.1189	-1			0	0
40	255	0	0	47.1557	47.1186	-1			0	0
40	255	0	60	47.1557	47.1186	-1			0	0
40	255	0	120	47.1557	47.1186	-1			0	0
40	255	0	180	47.1557	47.1186	-1			0	0
40	255	0	240	47.1557	47.1186	-1			0	0
40	255	0	300	47.1557	47.1186	-1			0	0
40	270	0	0	47.1563	47.1183	-1			0	0
40	270	0	60	47.1563	47.1183	-1			0	0
40	270	0	120	47.1563	47.1183	-1			0	0
40	270	0	180	47.1563	47.1183	-1			0	0
40	270	0	240	47.1563	47.1183	-1			0	0
40	270	0	300	47.1563	47.1183	-1			0	0
40	285	0	0	47.1568	47.1181	-1			0	0
40	285	0	60	47.1568	47.1181	-1			0	0
40	285	0	120	47.1568	47.1181	-1			0	0
40	285	0	180	47.1568	47.1181	-1			0	0
40	285	0	240	47.1568	47.1181	-1			0	0
40	285	0	300	47.1568	47.1181	-1			0	0
40	300	0	0	47.1573	47.1179	-1			0	0
40	300	0	60	47.1573	47.1179	-1			0	0
40	300	0	120	47.1573	47.1179	-1			0	0
40	300	0	180	47.1573	47.1179	-1			0	0
40	300	0	240	47.1573	47.1179	-1			0	0
40	300	0	300	47.1573	47.1179	-1			0	0
40	315	0	0	47.1578	47.1178	-1			0	0
40	315	0	60	47.1578	47.1178	-1			0	0
40	315	0	120	47.1578	47.1178	-1			0	0
40	315	0	180	47.1578	47.1178	-1			0	0
40	315	0	240	47.1578	47.1178	-1			0	0
40	315	0	300	47.1578	47.1178	-1			0	0
40	330	0	0	47.1581	47.1178	-1			0	0
40	330	0	60	47.1581	47.1178	-1			0	0
40	330	0	120	47.1581	47.1178	-1			0	0
40	330	0	180	47.1581	47.1178	-1			0	0
40	330	0	240	47.1581	47.1178	-1			0	0
40	330	0	300	47.1581	47.1178	-1			0	0
40	345	0	0	47.1583	47.1178	-1			0	0
40	345	0	60	47.1583	47.1178	-1			0	0
40	345	0	120	47.1583	47.1178	-1			0	0
40	345	0	180	47.1583	47.1178	-1			0	0
40	345	0	240	47.1583	47.1178	-1			0	0
40	345	0	300	47.1583	47.1178	-1			0	0
										0

## Sheet: OffAxis15
r	theta	t	phi	dist1	dist1	clashes	prob dist1	prob dist2	clashes 0 or 1	H*I*J	#clashes<10	H*I*L		Bin	Score 8
0	0	-20	0	7.8672	47.8681	-1	0.0110906		0	0				0	0	0
0	0	-20	60	7.8672	47.8681	-1	0.0110906		0	0				1	0	0
0	0	-20	120	7.8672	47.8681	-1	0.0110906		0	0				2	0	0
0	0	-20	180	7.8672	47.8681	-1	0.0110906		0	0				3	0	0
0	0	-20	240	7.8672	47.8681	-1	0.0110906		0	0				4	0	0
0	0	-20	300	7.8672	47.8681	-1	0.0110906		0	0				5	78	0.00217901
0	0	-10	0	17.8672	37.8681	228	0.0571293	0.00377137	0	0				6	286	0.00798972
0	0	-10	60	17.8672	37.8681	329	0.0571293	0.00377137	0	0				7	397	0.0110906
0	0	-10	120	17.8672	37.8681	487	0.0571293	0.00377137	0	0				8	311	0.00868812
0	0	-10	180	17.8672	37.8681	262	0.0571293	0.00377137	0	0				9	734	0.0205051
0	0	-10	240	17.8672	37.8681	391	0.0571293	0.00377137	0	0				10	957	0.0267348
0	0	-10	300	17.8672	37.8681	212	0.0571293	0.00377137	0	0				11	1233	0.0344452
0	0	0	0	27.8672	27.8681	284	0.0217343	0.0217343	0	0				12	1352	0.0377696
0	0	0	60	27.8672	27.8681	336	0.0217343	0.0217343	0	0				13	1597	0.0446139
0	0	0	120	27.8672	27.8681	391	0.0217343	0.0217343	0	0				14	1751	0.0489161
0	0	0	180	27.8672	27.8681	277	0.0217343	0.0217343	0	0				15	1991	0.0556207
0	0	0	240	27.8672	27.8681	287	0.0217343	0.0217343	0	0				16	2060	0.0575483
0	0	0	300	27.8672	27.8681	310	0.0217343	0.0217343	0	0				17	2045	0.0571293
0	0	10	0	37.8672	17.8681	309	0.00377137	0.0571293	0	0				18	2373	0.0662923
0	0	10	60	37.8672	17.8681	414	0.00377137	0.0571293	0	0				19	4382	0.122416
0	0	10	120	37.8672	17.8681	430	0.00377137	0.0571293	0	0				20	2367	0.0661247
0	0	10	180	37.8672	17.8681	260	0.00377137	0.0571293	0	0				21	1761	0.0491954
0	0	10	240	37.8672	17.8681	289	0.00377137	0.0571293	0	0				22	1355	0.0378534
0	0	10	300	37.8672	17.8681	434	0.00377137	0.0571293	0	0				23	1170	0.0326852
0	0	20	0	47.8672	7.86807	-1		0.0110906	0	0				24	1051	0.0293608
0	0	20	60	47.8672	7.86807	-1		0.0110906	0	0				25	982	0.0274332
0	0	20	120	47.8672	7.86807	-1		0.0110906	0	0				26	845	0.023606
0	0	20	180	47.8672	7.86807	-1		0.0110906	0	0				27	778	0.0217343
0	0	20	240	47.8672	7.86807	-1		0.0110906	0	0				28	719	0.020086
0	0	20	300	47.8672	7.86807	-1		0.0110906	0	0				29	607	0.0169572
10	0	-20	0	12.7314	48.8926	-1	0.0377696		0	0				30	544	0.0151972
10	0	-20	60	12.7314	48.8926	-1	0.0377696		0	0				31	460	0.0128506
10	0	-20	120	12.7314	48.8926	-1	0.0377696		0	0				32	322	0.00899542
10	0	-20	180	12.7314	48.8926	-1	0.0377696		0	0				33	305	0.00852051
10	0	-20	240	12.7314	48.8926	-1	0.0377696		0	0				34	248	0.00692815
10	0	-20	300	12.7314	48.8926	-1	0.0377696		0	0				35	275	0.00768242
10	0	-10	0	20.4844	39.1573	236	0.0661247	0.00148061	0	0				36	168	0.00469326
10	0	-10	60	20.4844	39.1573	287	0.0661247	0.00148061	0	0				37	135	0.00377137
10	0	-10	120	20.4844	39.1573	429	0.0661247	0.00148061	0	0				38	74	0.00206727
10	0	-10	180	20.4844	39.1573	293	0.0661247	0.00148061	0	0				39	53	0.00148061
10	0	-10	240	20.4844	39.1573	237	0.0661247	0.00148061	0	0				40	21	0.000586658
10	0	-10	300	20.4844	39.1573	191	0.0661247	0.00148061	0	0				41	3	8.38082e-05
10	0	0	0	29.6164	29.5992	241	0.0169572	0.0169572	0	0				42	2
10	0	0	60	29.6164	29.5992	411	0.0169572	0.0169572	0	0				43	1
10	0	0	120	29.6164	29.5992	417	0.0169572	0.0169572	0	0				44	1
10	0	0	180	29.6164	29.5992	277	0.0169572	0.0169572	0	0				45	0
10	0	0	240	29.6164	29.5992	261	0.0169572	0.0169572	0	0				46	0
10	0	0	300	29.6164	29.5992	292	0.0169572	0.0169572	0	0				47	1
10	0	10	0	39.1746	20.4676	309	0.00148061	0.0661247	0	0				48	0
10	0	10	60	39.1746	20.4676	396	0.00148061	0.0661247	0	0				49	1
10	0	10	120	39.1746	20.4676	341	0.00148061	0.0661247	0	0				50	0
10	0	10	180	39.1746	20.4676	307	0.00148061	0.0661247	0	0
10	0	10	240	39.1746	20.4676	264	0.00148061	0.0661247	0	0
10	0	10	300	39.1746	20.4676	455	0.00148061	0.0661247	0	0
10	0	20	0	48.9098	12.7176	-1		0.0377696	0	0
10	0	20	60	48.9098	12.7176	-1		0.0377696	0	0
10	0	20	120	48.9098	12.7176	-1		0.0377696	0	0
10	0	20	180	48.9098	12.7176	-1		0.0377696	0	0
10	0	20	240	48.9098	12.7176	-1		0.0377696	0	0
10	0	20	300	48.9098	12.7176	-1		0.0377696	0	0
10	60	-20	0	12.73	48.8927	-1	0.0377696		0	0
10	60	-20	60	12.73	48.8927	-1	0.0377696		0	0
10	60	-20	120	12.73	48.8927	-1	0.0377696		0	0
10	60	-20	180	12.73	48.8927	-1	0.0377696		0	0
10	60	-20	240	12.73	48.8927	-1	0.0377696		0	0
10	60	-20	300	12.73	48.8927	-1	0.0377696		0	0
10	60	-10	0	20.4835	39.1574	502	0.0661247	0.00148061	0	0
10	60	-10	60	20.4835	39.1574	383	0.0661247	0.00148061	0	0
10	60	-10	120	20.4835	39.1574	320	0.0661247	0.00148061	0	0
10	60	-10	180	20.4835	39.1574	90	0.0661247	0.00148061	0	0
10	60	-10	240	20.4835	39.1574	93	0.0661247	0.00148061	0	0
10	60	-10	300	20.4835	39.1574	243	0.0661247	0.00148061	0	0
10	60	0	0	29.6158	29.5993	648	0.0169572	0.0169572	0	0
10	60	0	60	29.6158	29.5993	386	0.0169572	0.0169572	0	0
10	60	0	120	29.6158	29.5993	205	0.0169572	0.0169572	0	0
10	60	0	180	29.6158	29.5993	72	0.0169572	0.0169572	0	0
10	60	0	240	29.6158	29.5993	204	0.0169572	0.0169572	0	0
10	60	0	300	29.6158	29.5993	283	0.0169572	0.0169572	0	0
10	60	10	0	39.1741	20.4679	509	0.00148061	0.0661247	0	0
10	60	10	60	39.1741	20.4679	363	0.00148061	0.0661247	0	0
10	60	10	120	39.1741	20.4679	199	0.00148061	0.0661247	0	0
10	60	10	180	39.1741	20.4679	153	0.00148061	0.0661247	0	0
10	60	10	240	39.1741	20.4679	254	0.00148061	0.0661247	0	0
10	60	10	300	39.1741	20.4679	347	0.00148061	0.0661247	0	0
10	60	20	0	48.9094	12.718	-1		0.0377696	0	0
10	60	20	60	48.9094	12.718	-1		0.0377696	0	0
10	60	20	120	48.9094	12.718	-1		0.0377696	0	0
10	60	20	180	48.9094	12.718	-1		0.0377696	0	0
10	60	20	240	48.9094	12.718	-1		0.0377696	0	0
10	60	20	300	48.9094	12.718	-1		0.0377696	0	0
10	120	-20	0	12.7277	48.893	-1	0.0377696		0	0
10	120	-20	60	12.7277	48.893	-1	0.0377696		0	0
10	120	-20	120	12.7277	48.893	-1	0.0377696		0	0
10	120	-20	180	12.7277	48.893	-1	0.0377696		0	0
10	120	-20	240	12.7277	48.893	-1	0.0377696		0	0
10	120	-20	300	12.7277	48.893	-1	0.0377696		0	0
10	120	-10	0	20.4821	39.1578	423	0.0661247	0.00148061	0	0
10	120	-10	60	20.4821	39.1578	344	0.0661247	0.00148061	0	0
10	120	-10	120	20.4821	39.1578	190	0.0661247	0.00148061	0	0
10	120	-10	180	20.4821	39.1578	131	0.0661247	0.00148061	0	0
10	120	-10	240	20.4821	39.1578	211	0.0661247	0.00148061	0	0
10	120	-10	300	20.4821	39.1578	354	0.0661247	0.00148061	0	0
10	120	0	0	29.6148	29.5998	418	0.0169572	0.0169572	0	0
10	120	0	60	29.6148	29.5998	284	0.0169572	0.0169572	0	0
10	120	0	120	29.6148	29.5998	99	0.0169572	0.0169572	0	0
10	120	0	180	29.6148	29.5998	172	0.0169572	0.0169572	0	0
10	120	0	240	29.6148	29.5998	294	0.0169572	0.0169572	0	0
10	120	0	300	29.6148	29.5998	478	0.0169572	0.0169572	0	0
10	120	10	0	39.1734	20.4686	337	0.00148061	0.0661247	0	0
10	120	10	60	39.1734	20.4686	221	0.00148061	0.0661247	0	0
10	120	10	120	39.1734	20.4686	138	0.00148061	0.0661247	0	0
10	120	10	180	39.1734	20.4686	285	0.00148061	0.0661247	0	0
10	120	10	240	39.1734	20.4686	339	0.00148061	0.0661247	0	0
10	120	10	300	39.1734	20.4686	544	0.00148061	0.0661247	0	0
10	120	20	0	48.9088	12.7192	-1		0.0377696	0	0
10	120	20	60	48.9088	12.7192	-1		0.0377696	0	0
10	120	20	120	48.9088	12.7192	-1		0.0377696	0	0
10	120	20	180	48.9088	12.7192	-1		0.0377696	0	0
10	120	20	240	48.9088	12.7192	-1		0.0377696	0	0
10	120	20	300	48.9088	12.7192	-1		0.0377696	0	0
10	180	-20	0	12.7268	48.8932	-1	0.0377696		0	0
10	180	-20	60	12.7268	48.8932	-1	0.0377696		0	0
10	180	-20	120	12.7268	48.8932	-1	0.0377696		0	0
10	180	-20	180	12.7268	48.8932	-1	0.0377696		0	0
10	180	-20	240	12.7268	48.8932	-1	0.0377696		0	0
10	180	-20	300	12.7268	48.8932	-1	0.0377696		0	0
10	180	-10	0	20.4815	39.1581	266	0.0661247	0.00148061	0	0
10	180	-10	60	20.4815	39.1581	390	0.0661247	0.00148061	0	0
10	180	-10	120	20.4815	39.1581	215	0.0661247	0.00148061	0	0
10	180	-10	180	20.4815	39.1581	303	0.0661247	0.00148061	0	0
10	180	-10	240	20.4815	39.1581	245	0.0661247	0.00148061	0	0
10	180	-10	300	20.4815	39.1581	355	0.0661247	0.00148061	0	0
10	180	0	0	29.6144	29.6002	227	0.0169572	0.0169572	0	0
10	180	0	60	29.6144	29.6002	444	0.0169572	0.0169572	0	0
10	180	0	120	29.6144	29.6002	327	0.0169572	0.0169572	0	0
10	180	0	180	29.6144	29.6002	301	0.0169572	0.0169572	0	0
10	180	0	240	29.6144	29.6002	244	0.0169572	0.0169572	0	0
10	180	0	300	29.6144	29.6002	460	0.0169572	0.0169572	0	0
10	180	10	0	39.1731	20.4691	284	0.00148061	0.0661247	0	0
10	180	10	60	39.1731	20.4691	343	0.00148061	0.0661247	0	0
10	180	10	120	39.1731	20.4691	421	0.00148061	0.0661247	0	0
10	180	10	180	39.1731	20.4691	297	0.00148061	0.0661247	0	0
10	180	10	240	39.1731	20.4691	246	0.00148061	0.0661247	0	0
10	180	10	300	39.1731	20.4691	406	0.00148061	0.0661247	0	0
10	180	20	0	48.9086	12.72	-1		0.0377696	0	0
10	180	20	60	48.9086	12.72	-1		0.0377696	0	0
10	180	20	120	48.9086	12.72	-1		0.0377696	0	0
10	180	20	180	48.9086	12.72	-1		0.0377696	0	0
10	180	20	240	48.9086	12.72	-1		0.0377696	0	0
10	180	20	300	48.9086	12.72	-1		0.0377696	0	0
10	240	-20	0	12.7282	48.8931	-1	0.0377696		0	0
10	240	-20	60	12.7282	48.8931	-1	0.0377696		0	0
10	240	-20	120	12.7282	48.8931	-1	0.0377696		0	0
10	240	-20	180	12.7282	48.8931	-1	0.0377696		0	0
10	240	-20	240	12.7282	48.8931	-1	0.0377696		0	0
10	240	-20	300	12.7282	48.8931	-1	0.0377696		0	0
10	240	-10	0	20.4824	39.158	427	0.0661247	0.00148061	0	0
10	240	-10	60	20.4824	39.158	320	0.0661247	0.00148061	0	0
10	240	-10	120	20.4824	39.158	251	0.0661247	0.00148061	0	0
10	240	-10	180	20.4824	39.158	130	0.0661247	0.00148061	0	0
10	240	-10	240	20.4824	39.158	249	0.0661247	0.00148061	0	0
10	240	-10	300	20.4824	39.158	214	0.0661247	0.00148061	0	0
10	240	0	0	29.615	29.6	421	0.0169572	0.0169572	0	0
10	240	0	60	29.615	29.6	361	0.0169572	0.0169572	0	0
10	240	0	120	29.615	29.6	340	0.0169572	0.0169572	0	0
10	240	0	180	29.615	29.6	118	0.0169572	0.0169572	0	0
10	240	0	240	29.615	29.6	280	0.0169572	0.0169572	0	0
10	240	0	300	29.615	29.6	289	0.0169572	0.0169572	0	0
10	240	10	0	39.1735	20.4689	395	0.00148061	0.0661247	0	0
10	240	10	60	39.1735	20.4689	381	0.00148061	0.0661247	0	0
10	240	10	120	39.1735	20.4689	386	0.00148061	0.0661247	0	0
10	240	10	180	39.1735	20.4689	148	0.00148061	0.0661247	0	0
10	240	10	240	39.1735	20.4689	309	0.00148061	0.0661247	0	0
10	240	10	300	39.1735	20.4689	260	0.00148061	0.0661247	0	0
10	240	20	0	48.909	12.7197	-1		0.0377696	0	0
10	240	20	60	48.909	12.7197	-1		0.0377696	0	0
10	240	20	120	48.909	12.7197	-1		0.0377696	0	0
10	240	20	180	48.909	12.7197	-1		0.0377696	0	0
10	240	20	240	48.909	12.7197	-1		0.0377696	0	0
10	240	20	300	48.909	12.7197	-1		0.0377696	0	0
10	300	-20	0	12.7305	48.8928	-1	0.0377696		0	0
10	300	-20	60	12.7305	48.8928	-1	0.0377696		0	0
10	300	-20	120	12.7305	48.8928	-1	0.0377696		0	0
10	300	-20	180	12.7305	48.8928	-1	0.0377696		0	0
10	300	-20	240	12.7305	48.8928	-1	0.0377696		0	0
10	300	-20	300	12.7305	48.8928	-1	0.0377696		0	0
10	300	-10	0	20.4838	39.1576	232	0.0661247	0.00148061	0	0
10	300	-10	60	20.4838	39.1576	293	0.0661247	0.00148061	0	0
10	300	-10	120	20.4838	39.1576	163	0.0661247	0.00148061	0	0
10	300	-10	180	20.4838	39.1576	321	0.0661247	0.00148061	0	0
10	300	-10	240	20.4838	39.1576	267	0.0661247	0.00148061	0	0
10	300	-10	300	20.4838	39.1576	406	0.0661247	0.00148061	0	0
10	300	0	0	29.616	29.5995	325	0.0169572	0.0169572	0	0
10	300	0	60	29.616	29.5995	350	0.0169572	0.0169572	0	0
10	300	0	120	29.616	29.5995	140	0.0169572	0.0169572	0	0
10	300	0	180	29.616	29.5995	351	0.0169572	0.0169572	0	0
10	300	0	240	29.616	29.5995	292	0.0169572	0.0169572	0	0
10	300	0	300	29.616	29.5995	361	0.0169572	0.0169572	0	0
10	300	10	0	39.1743	20.4682	439	0.00148061	0.0661247	0	0
10	300	10	60	39.1743	20.4682	424	0.00148061	0.0661247	0	0
10	300	10	120	39.1743	20.4682	189	0.00148061	0.0661247	0	0
10	300	10	180	39.1743	20.4682	282	0.00148061	0.0661247	0	0
10	300	10	240	39.1743	20.4682	329	0.00148061	0.0661247	0	0
10	300	10	300	39.1743	20.4682	321	0.00148061	0.0661247	0	0
10	300	20	0	48.9096	12.7185	-1		0.0377696	0	0
10	300	20	60	48.9096	12.7185	-1		0.0377696	0	0
10	300	20	120	48.9096	12.7185	-1		0.0377696	0	0
10	300	20	180	48.9096	12.7185	-1		0.0377696	0	0
10	300	20	240	48.9096	12.7185	-1		0.0377696	0	0
10	300	20	300	48.9096	12.7185	-1		0.0377696	0	0
20	0	-10	0	26.8325	42.8089	-1	0.023606		0	0
20	0	-10	60	26.8325	42.8089	-1	0.023606		0	0
20	0	-10	120	26.8325	42.8089	-1	0.023606		0	0
20	0	-10	180	26.8325	42.8089	-1	0.023606		0	0
20	0	-10	240	26.8325	42.8089	-1	0.023606		0	0
20	0	-10	300	26.8325	42.8089	-1	0.023606		0	0
20	0	0	0	34.3173	34.2869	263	0.00692815	0.00692815	0	0
20	0	0	60	34.3173	34.2869	447	0.00692815	0.00692815	0	0
20	0	0	120	34.3173	34.2869	340	0.00692815	0.00692815	0	0
20	0	0	180	34.3173	34.2869	330	0.00692815	0.00692815	0	0
20	0	0	240	34.3173	34.2869	211	0.00692815	0.00692815	0	0
20	0	0	300	34.3173	34.2869	321	0.00692815	0.00692815	0	0
20	0	10	0	42.8412	26.8063	-1		0.023606	0	0
20	0	10	60	42.8412	26.8063	-1		0.023606	0	0
20	0	10	120	42.8412	26.8063	-1		0.023606	0	0
20	0	10	180	42.8412	26.8063	-1		0.023606	0	0
20	0	10	240	42.8412	26.8063	-1		0.023606	0	0
20	0	10	300	42.8412	26.8063	-1		0.023606	0	0
20	30	-10	0	26.832	42.8089	-1	0.023606		0	0
20	30	-10	60	26.832	42.8089	-1	0.023606		0	0
20	30	-10	120	26.832	42.8089	-1	0.023606		0	0
20	30	-10	180	26.832	42.8089	-1	0.023606		0	0
20	30	-10	240	26.832	42.8089	-1	0.023606		0	0
20	30	-10	300	26.832	42.8089	-1	0.023606		0	0
20	30	0	0	34.3169	34.2869	275	0.00692815	0.00692815	0	0
20	30	0	60	34.3169	34.2869	485	0.00692815	0.00692815	0	0
20	30	0	120	34.3169	34.2869	272	0.00692815	0.00692815	0	0
20	30	0	180	34.3169	34.2869	197	0.00692815	0.00692815	0	0
20	30	0	240	34.3169	34.2869	110	0.00692815	0.00692815	0	0
20	30	0	300	34.3169	34.2869	245	0.00692815	0.00692815	0	0
20	30	10	0	42.841	26.8064	-1		0.023606	0	0
20	30	10	60	42.841	26.8064	-1		0.023606	0	0
20	30	10	120	42.841	26.8064	-1		0.023606	0	0
20	30	10	180	42.841	26.8064	-1		0.023606	0	0
20	30	10	240	42.841	26.8064	-1		0.023606	0	0
20	30	10	300	42.841	26.8064	-1		0.023606	0	0
20	60	-10	0	26.8311	42.8091	-1	0.023606		0	0
20	60	-10	60	26.8311	42.8091	-1	0.023606		0	0
20	60	-10	120	26.8311	42.8091	-1	0.023606		0	0
20	60	-10	180	26.8311	42.8091	-1	0.023606		0	0
20	60	-10	240	26.8311	42.8091	-1	0.023606		0	0
20	60	-10	300	26.8311	42.8091	-1	0.023606		0	0
20	60	0	0	34.3162	34.2872	431	0.00692815	0.00692815	0	0
20	60	0	60	34.3162	34.2872	296	0.00692815	0.00692815	0	0
20	60	0	120	34.3162	34.2872	131	0.00692815	0.00692815	0	0
20	60	0	180	34.3162	34.2872	83	0.00692815	0.00692815	0	0
20	60	0	240	34.3162	34.2872	57	0.00692815	0.00692815	0	0
20	60	0	300	34.3162	34.2872	194	0.00692815	0.00692815	0	0
20	60	10	0	42.8404	26.8067	-1		0.023606	0	0
20	60	10	60	42.8404	26.8067	-1		0.023606	0	0
20	60	10	120	42.8404	26.8067	-1		0.023606	0	0
20	60	10	180	42.8404	26.8067	-1		0.023606	0	0
20	60	10	240	42.8404	26.8067	-1		0.023606	0	0
20	60	10	300	42.8404	26.8067	-1		0.023606	0	0
20	90	-10	0	26.83	42.8094	-1	0.023606		0	0
20	90	-10	60	26.83	42.8094	-1	0.023606		0	0
20	90	-10	120	26.83	42.8094	-1	0.023606		0	0
20	90	-10	180	26.83	42.8094	-1	0.023606		0	0
20	90	-10	240	26.83	42.8094	-1	0.023606		0	0
20	90	-10	300	26.83	42.8094	-1	0.023606		0	0
20	90	0	0	34.3154	34.2876	493	0.00692815	0.00692815	0	0
20	90	0	60	34.3154	34.2876	318	0.00692815	0.00692815	0	0
20	90	0	120	34.3154	34.2876	56	0.00692815	0.00692815	0	0
20	90	0	180	34.3154	34.2876	27	0.00692815	0.00692815	0	0
20	90	0	240	34.3154	34.2876	120	0.00692815	0.00692815	0	0
20	90	0	300	34.3154	34.2876	230	0.00692815	0.00692815	0	0
20	90	10	0	42.8397	26.8072	-1		0.023606	0	0
20	90	10	60	42.8397	26.8072	-1		0.023606	0	0
20	90	10	120	42.8397	26.8072	-1		0.023606	0	0
20	90	10	180	42.8397	26.8072	-1		0.023606	0	0
20	90	10	240	42.8397	26.8072	-1		0.023606	0	0
20	90	10	300	42.8397	26.8072	-1		0.023606	0	0
20	120	-10	0	26.8289	42.8098	-1	0.023606		0	0
20	120	-10	60	26.8289	42.8098	-1	0.023606		0	0
20	120	-10	120	26.8289	42.8098	-1	0.023606		0	0
20	120	-10	180	26.8289	42.8098	-1	0.023606		0	0
20	120	-10	240	26.8289	42.8098	-1	0.023606		0	0
20	120	-10	300	26.8289	42.8098	-1	0.023606		0	0
20	120	0	0	34.3145	34.288	361	0.00692815	0.00692815	0	0
20	120	0	60	34.3145	34.288	314	0.00692815	0.00692815	0	0
20	120	0	120	34.3145	34.288	76	0.00692815	0.00692815	0	0
20	120	0	180	34.3145	34.288	93	0.00692815	0.00692815	0	0
20	120	0	240	34.3145	34.288	167	0.00692815	0.00692815	0	0
20	120	0	300	34.3145	34.288	416	0.00692815	0.00692815	0	0
20	120	10	0	42.839	26.8078	-1		0.023606	0	0
20	120	10	60	42.839	26.8078	-1		0.023606	0	0
20	120	10	120	42.839	26.8078	-1		0.023606	0	0
20	120	10	180	42.839	26.8078	-1		0.023606	0	0
20	120	10	240	42.839	26.8078	-1		0.023606	0	0
20	120	10	300	42.839	26.8078	-1		0.023606	0	0
20	150	-10	0	26.8282	42.8101	-1	0.023606		0	0
20	150	-10	60	26.8282	42.8101	-1	0.023606		0	0
20	150	-10	120	26.8282	42.8101	-1	0.023606		0	0
20	150	-10	180	26.8282	42.8101	-1	0.023606		0	0
20	150	-10	240	26.8282	42.8101	-1	0.023606		0	0
20	150	-10	300	26.8282	42.8101	-1	0.023606		0	0
20	150	0	0	34.314	34.2884	263	0.00692815	0.00692815	0	0
20	150	0	60	34.314	34.2884	383	0.00692815	0.00692815	0	0
20	150	0	120	34.314	34.2884	177	0.00692815	0.00692815	0	0
20	150	0	180	34.314	34.2884	232	0.00692815	0.00692815	0	0
20	150	0	240	34.314	34.2884	334	0.00692815	0.00692815	0	0
20	150	0	300	34.314	34.2884	544	0.00692815	0.00692815	0	0
20	150	10	0	42.8386	26.8083	-1		0.023606	0	0
20	150	10	60	42.8386	26.8083	-1		0.023606	0	0
20	150	10	120	42.8386	26.8083	-1		0.023606	0	0
20	150	10	180	42.8386	26.8083	-1		0.023606	0	0
20	150	10	240	42.8386	26.8083	-1		0.023606	0	0
20	150	10	300	42.8386	26.8083	-1		0.023606	0	0
20	180	-10	0	26.8281	42.8103	-1	0.023606		0	0
20	180	-10	60	26.8281	42.8103	-1	0.023606		0	0
20	180	-10	120	26.8281	42.8103	-1	0.023606		0	0
20	180	-10	180	26.8281	42.8103	-1	0.023606		0	0
20	180	-10	240	26.8281	42.8103	-1	0.023606		0	0
20	180	-10	300	26.8281	42.8103	-1	0.023606		0	0
20	180	0	0	34.3139	34.2887	268	0.00692815	0.00692815	0	0
20	180	0	60	34.3139	34.2887	413	0.00692815	0.00692815	0	0
20	180	0	120	34.3139	34.2887	322	0.00692815	0.00692815	0	0
20	180	0	180	34.3139	34.2887	330	0.00692815	0.00692815	0	0
20	180	0	240	34.3139	34.2887	247	0.00692815	0.00692815	0	0
20	180	0	300	34.3139	34.2887	506	0.00692815	0.00692815	0	0
20	180	10	0	42.8385	26.8086	-1		0.023606	0	0
20	180	10	60	42.8385	26.8086	-1		0.023606	0	0
20	180	10	120	42.8385	26.8086	-1		0.023606	0	0
20	180	10	180	42.8385	26.8086	-1		0.023606	0	0
20	180	10	240	42.8385	26.8086	-1		0.023606	0	0
20	180	10	300	42.8385	26.8086	-1		0.023606	0	0
20	210	-10	0	26.8285	42.8103	-1	0.023606		0	0
20	210	-10	60	26.8285	42.8103	-1	0.023606		0	0
20	210	-10	120	26.8285	42.8103	-1	0.023606		0	0
20	210	-10	180	26.8285	42.8103	-1	0.023606		0	0
20	210	-10	240	26.8285	42.8103	-1	0.023606		0	0
20	210	-10	300	26.8285	42.8103	-1	0.023606		0	0
20	210	0	0	34.3142	34.2887	339	0.00692815	0.00692815	0	0
20	210	0	60	34.3142	34.2887	331	0.00692815	0.00692815	0	0
20	210	0	120	34.3142	34.2887	330	0.00692815	0.00692815	0	0
20	210	0	180	34.3142	34.2887	166	0.00692815	0.00692815	0	0
20	210	0	240	34.3142	34.2887	132	0.00692815	0.00692815	0	0
20	210	0	300	34.3142	34.2887	401	0.00692815	0.00692815	0	0
20	210	10	0	42.8388	26.8086	-1		0.023606	0	0
20	210	10	60	42.8388	26.8086	-1		0.023606	0	0
20	210	10	120	42.8388	26.8086	-1		0.023606	0	0
20	210	10	180	42.8388	26.8086	-1		0.023606	0	0
20	210	10	240	42.8388	26.8086	-1		0.023606	0	0
20	210	10	300	42.8388	26.8086	-1		0.023606	0	0
20	240	-10	0	26.8294	42.8101	-1	0.023606		0	0
20	240	-10	60	26.8294	42.8101	-1	0.023606		0	0
20	240	-10	120	26.8294	42.8101	-1	0.023606		0	0
20	240	-10	180	26.8294	42.8101	-1	0.023606		0	0
20	240	-10	240	26.8294	42.8101	-1	0.023606		0	0
20	240	-10	300	26.8294	42.8101	-1	0.023606		0	0
20	240	0	0	34.3149	34.2884	328	0.00692815	0.00692815	0	0
20	240	0	60	34.3149	34.2884	304	0.00692815	0.00692815	0	0
20	240	0	120	34.3149	34.2884	278	0.00692815	0.00692815	0	0
20	240	0	180	34.3149	34.2884	130	0.00692815	0.00692815	0	0
20	240	0	240	34.3149	34.2884	97	0.00692815	0.00692815	0	0
20	240	0	300	34.3149	34.2884	338	0.00692815	0.00692815	0	0
20	240	10	0	42.8393	26.8083	-1		0.023606	0	0
20	240	10	60	42.8393	26.8083	-1		0.023606	0	0
20	240	10	120	42.8393	26.8083	-1		0.023606	0	0
20	240	10	180	42.8393	26.8083	-1		0.023606	0	0
20	240	10	240	42.8393	26.8083	-1		0.023606	0	0
20	240	10	300	42.8393	26.8083	-1		0.023606	0	0
20	270	-10	0	26.8305	42.8098	-1	0.023606		0	0
20	270	-10	60	26.8305	42.8098	-1	0.023606		0	0
20	270	-10	120	26.8305	42.8098	-1	0.023606		0	0
20	270	-10	180	26.8305	42.8098	-1	0.023606		0	0
20	270	-10	240	26.8305	42.8098	-1	0.023606		0	0
20	270	-10	300	26.8305	42.8098	-1	0.023606		0	0
20	270	0	0	34.3158	34.288	241	0.00692815	0.00692815	0	0
20	270	0	60	34.3158	34.288	376	0.00692815	0.00692815	0	0
20	270	0	120	34.3158	34.288	95	0.00692815	0.00692815	0	0
20	270	0	180	34.3158	34.288	84	0.00692815	0.00692815	0	0
20	270	0	240	34.3158	34.288	208	0.00692815	0.00692815	0	0
20	270	0	300	34.3158	34.288	289	0.00692815	0.00692815	0	0
20	270	10	0	42.84	26.8078	-1		0.023606	0	0
20	270	10	60	42.84	26.8078	-1		0.023606	0	0
20	270	10	120	42.84	26.8078	-1		0.023606	0	0
20	270	10	180	42.84	26.8078	-1		0.023606	0	0
20	270	10	240	42.84	26.8078	-1		0.023606	0	0
20	270	10	300	42.84	26.8078	-1		0.023606	0	0
20	300	-10	0	26.8316	42.8094	-1	0.023606		0	0
20	300	-10	60	26.8316	42.8094	-1	0.023606		0	0
20	300	-10	120	26.8316	42.8094	-1	0.023606		0	0
20	300	-10	180	26.8316	42.8094	-1	0.023606		0	0
20	300	-10	240	26.8316	42.8094	-1	0.023606		0	0
20	300	-10	300	26.8316	42.8094	-1	0.023606		0	0
20	300	0	0	34.3166	34.2875	244	0.00692815	0.00692815	0	0
20	300	0	60	34.3166	34.2875	302	0.00692815	0.00692815	0	0
20	300	0	120	34.3166	34.2875	92	0.00692815	0.00692815	0	0
20	300	0	180	34.3166	34.2875	155	0.00692815	0.00692815	0	0
20	300	0	240	34.3166	34.2875	324	0.00692815	0.00692815	0	0
20	300	0	300	34.3166	34.2875	363	0.00692815	0.00692815	0	0
20	300	10	0	42.8407	26.8071	-1		0.023606	0	0
20	300	10	60	42.8407	26.8071	-1		0.023606	0	0
20	300	10	120	42.8407	26.8071	-1		0.023606	0	0
20	300	10	180	42.8407	26.8071	-1		0.023606	0	0
20	300	10	240	42.8407	26.8071	-1		0.023606	0	0
20	300	10	300	42.8407	26.8071	-1		0.023606	0	0
20	330	-10	0	26.8323	42.8091	-1	0.023606		0	0
20	330	-10	60	26.8323	42.8091	-1	0.023606		0	0
20	330	-10	120	26.8323	42.8091	-1	0.023606		0	0
20	330	-10	180	26.8323	42.8091	-1	0.023606		0	0
20	330	-10	240	26.8323	42.8091	-1	0.023606		0	0
20	330	-10	300	26.8323	42.8091	-1	0.023606		0	0
20	330	0	0	34.3172	34.2871	264	0.00692815	0.00692815	0	0
20	330	0	60	34.3172	34.2871	456	0.00692815	0.00692815	0	0
20	330	0	120	34.3172	34.2871	265	0.00692815	0.00692815	0	0
20	330	0	180	34.3172	34.2871	283	0.00692815	0.00692815	0	0
20	330	0	240	34.3172	34.2871	298	0.00692815	0.00692815	0	0
20	330	0	300	34.3172	34.2871	441	0.00692815	0.00692815	0	0
20	330	10	0	42.8411	26.8066	-1		0.023606	0	0
20	330	10	60	42.8411	26.8066	-1		0.023606	0	0
20	330	10	120	42.8411	26.8066	-1		0.023606	0	0
20	330	10	180	42.8411	26.8066	-1		0.023606	0	0
20	330	10	240	42.8411	26.8066	-1		0.023606	0	0
20	330	10	300	42.8411	26.8066	-1		0.023606	0	0
30	0	0	0	40.9661	40.9276	-1	0.000586658	0.000586658	0	0
30	0	0	60	40.9661	40.9276	-1	0.000586658	0.000586658	0	0
30	0	0	120	40.9661	40.9276	-1	0.000586658	0.000586658	0	0
30	0	0	180	40.9661	40.9276	-1	0.000586658	0.000586658	0	0
30	0	0	240	40.9661	40.9276	-1	0.000586658	0.000586658	0	0
30	0	0	300	40.9661	40.9276	-1	0.000586658	0.000586658	0	0
30	20	0	0	40.9659	40.9276	-1	0.000586658	0.000586658	0	0
30	20	0	60	40.9659	40.9276	-1	0.000586658	0.000586658	0	0
30	20	0	120	40.9659	40.9276	-1	0.000586658	0.000586658	0	0
30	20	0	180	40.9659	40.9276	-1	0.000586658	0.000586658	0	0
30	20	0	240	40.9659	40.9276	-1	0.000586658	0.000586658	0	0
30	20	0	300	40.9659	40.9276	-1	0.000586658	0.000586658	0	0
30	40	0	0	40.9655	40.9277	-1	0.000586658	0.000586658	0	0
30	40	0	60	40.9655	40.9277	-1	0.000586658	0.000586658	0	0
30	40	0	120	40.9655	40.9277	-1	0.000586658	0.000586658	0	0
30	40	0	180	40.9655	40.9277	-1	0.000586658	0.000586658	0	0
30	40	0	240	40.9655	40.9277	-1	0.000586658	0.000586658	0	0
30	40	0	300	40.9655	40.9277	-1	0.000586658	0.000586658	0	0
30	60	0	0	40.9648	40.928	-1	0.000586658	0.000586658	0	0
30	60	0	60	40.9648	40.928	-1	0.000586658	0.000586658	0	0
30	60	0	120	40.9648	40.928	-1	0.000586658	0.000586658	0	0
30	60	0	180	40.9648	40.928	-1	0.000586658	0.000586658	0	0
30	60	0	240	40.9648	40.928	-1	0.000586658	0.000586658	0	0
30	60	0	300	40.9648	40.928	-1	0.000586658	0.000586658	0	0
30	80	0	0	40.9641	40.9283	-1	0.000586658	0.000586658	0	0
30	80	0	60	40.9641	40.9283	-1	0.000586658	0.000586658	0	0
30	80	0	120	40.9641	40.9283	-1	0.000586658	0.000586658	0	0
30	80	0	180	40.9641	40.9283	-1	0.000586658	0.000586658	0	0
30	80	0	240	40.9641	40.9283	-1	0.000586658	0.000586658	0	0
30	80	0	300	40.9641	40.9283	-1	0.000586658	0.000586658	0	0
30	100	0	0	40.9633	40.9287	-1	0.000586658	0.000586658	0	0
30	100	0	60	40.9633	40.9287	-1	0.000586658	0.000586658	0	0
30	100	0	120	40.9633	40.9287	-1	0.000586658	0.000586658	0	0
30	100	0	180	40.9633	40.9287	-1	0.000586658	0.000586658	0	0
30	100	0	240	40.9633	40.9287	-1	0.000586658	0.000586658	0	0
30	100	0	300	40.9633	40.9287	-1	0.000586658	0.000586658	0	0
30	120	0	0	40.9627	40.9291	-1	0.000586658	0.000586658	0	0
30	120	0	60	40.9627	40.9291	-1	0.000586658	0.000586658	0	0
30	120	0	120	40.9627	40.9291	-1	0.000586658	0.000586658	0	0
30	120	0	180	40.9627	40.9291	-1	0.000586658	0.000586658	0	0
30	120	0	240	40.9627	40.9291	-1	0.000586658	0.000586658	0	0
30	120	0	300	40.9627	40.9291	-1	0.000586658	0.000586658	0	0
30	140	0	0	40.9622	40.9294	-1	0.000586658	0.000586658	0	0
30	140	0	60	40.9622	40.9294	-1	0.000586658	0.000586658	0	0
30	140	0	120	40.9622	40.9294	-1	0.000586658	0.000586658	0	0
30	140	0	180	40.9622	40.9294	-1	0.000586658	0.000586658	0	0
30	140	0	240	40.9622	40.9294	-1	0.000586658	0.000586658	0	0
30	140	0	300	40.9622	40.9294	-1	0.000586658	0.000586658	0	0
30	160	0	0	40.9619	40.9297	-1	0.000586658	0.000586658	0	0
30	160	0	60	40.9619	40.9297	-1	0.000586658	0.000586658	0	0
30	160	0	120	40.9619	40.9297	-1	0.000586658	0.000586658	0	0
30	160	0	180	40.9619	40.9297	-1	0.000586658	0.000586658	0	0
30	160	0	240	40.9619	40.9297	-1	0.000586658	0.000586658	0	0
30	160	0	300	40.9619	40.9297	-1	0.000586658	0.000586658	0	0
30	180	0	0	40.9618	40.9299	-1	0.000586658	0.000586658	0	0
30	180	0	60	40.9618	40.9299	-1	0.000586658	0.000586658	0	0
30	180	0	120	40.9618	40.9299	-1	0.000586658	0.000586658	0	0
30	180	0	180	40.9618	40.9299	-1	0.000586658	0.000586658	0	0
30	180	0	240	40.9618	40.9299	-1	0.000586658	0.000586658	0	0
30	180	0	300	40.9618	40.9299	-1	0.000586658	0.000586658	0	0
30	200	0	0	40.962	40.9299	-1	0.000586658	0.000586658	0	0
30	200	0	60	40.962	40.9299	-1	0.000586658	0.000586658	0	0
30	200	0	120	40.962	40.9299	-1	0.000586658	0.000586658	0	0
30	200	0	180	40.962	40.9299	-1	0.000586658	0.000586658	0	0
30	200	0	240	40.962	40.9299	-1	0.000586658	0.000586658	0	0
30	200	0	300	40.962	40.9299	-1	0.000586658	0.000586658	0	0
30	220	0	0	40.9625	40.9298	-1	0.000586658	0.000586658	0	0
30	220	0	60	40.9625	40.9298	-1	0.000586658	0.000586658	0	0
30	220	0	120	40.9625	40.9298	-1	0.000586658	0.000586658	0	0
30	220	0	180	40.9625	40.9298	-1	0.000586658	0.000586658	0	0
30	220	0	240	40.9625	40.9298	-1	0.000586658	0.000586658	0	0
30	220	0	300	40.9625	40.9298	-1	0.000586658	0.000586658	0	0
30	240	0	0	40.9631	40.9295	-1	0.000586658	0.000586658	0	0
30	240	0	60	40.9631	40.9295	-1	0.000586658	0.000586658	0	0
30	240	0	120	40.9631	40.9295	-1	0.000586658	0.000586658	0	0
30	240	0	180	40.9631	40.9295	-1	0.000586658	0.000586658	0	0
30	240	0	240	40.9631	40.9295	-1	0.000586658	0.000586658	0	0
30	240	0	300	40.9631	40.9295	-1	0.000586658	0.000586658	0	0
30	260	0	0	40.9639	40.9292	-1	0.000586658	0.000586658	0	0
30	260	0	60	40.9639	40.9292	-1	0.000586658	0.000586658	0	0
30	260	0	120	40.9639	40.9292	-1	0.000586658	0.000586658	0	0
30	260	0	180	40.9639	40.9292	-1	0.000586658	0.000586658	0	0
30	260	0	240	40.9639	40.9292	-1	0.000586658	0.000586658	0	0
30	260	0	300	40.9639	40.9292	-1	0.000586658	0.000586658	0	0
30	280	0	0	40.9646	40.9288	-1	0.000586658	0.000586658	0	0
30	280	0	60	40.9646	40.9288	-1	0.000586658	0.000586658	0	0
30	280	0	120	40.9646	40.9288	-1	0.000586658	0.000586658	0	0
30	280	0	180	40.9646	40.9288	-1	0.000586658	0.000586658	0	0
30	280	0	240	40.9646	40.9288	-1	0.000586658	0.000586658	0	0
30	280	0	300	40.9646	40.9288	-1	0.000586658	0.000586658	0	0
30	300	0	0	40.9653	40.9284	-1	0.000586658	0.000586658	0	0
30	300	0	60	40.9653	40.9284	-1	0.000586658	0.000586658	0	0
30	300	0	120	40.9653	40.9284	-1	0.000586658	0.000586658	0	0
30	300	0	180	40.9653	40.9284	-1	0.000586658	0.000586658	0	0
30	300	0	240	40.9653	40.9284	-1	0.000586658	0.000586658	0	0
30	300	0	300	40.9653	40.9284	-1	0.000586658	0.000586658	0	0
30	320	0	0	40.9658	40.9281	-1	0.000586658	0.000586658	0	0
30	320	0	60	40.9658	40.9281	-1	0.000586658	0.000586658	0	0
30	320	0	120	40.9658	40.9281	-1	0.000586658	0.000586658	0	0
30	320	0	180	40.9658	40.9281	-1	0.000586658	0.000586658	0	0
30	320	0	240	40.9658	40.9281	-1	0.000586658	0.000586658	0	0
30	320	0	300	40.9658	40.9281	-1	0.000586658	0.000586658	0	0
30	340	0	0	40.9661	40.9278	-1	0.000586658	0.000586658	0	0
30	340	0	60	40.9661	40.9278	-1	0.000586658	0.000586658	0	0
30	340	0	120	40.9661	40.9278	-1	0.000586658	0.000586658	0	0
30	340	0	180	40.9661	40.9278	-1	0.000586658	0.000586658	0	0
30	340	0	240	40.9661	40.9278	-1	0.000586658	0.000586658	0	0
30	340	0	300	40.9661	40.9278	-1	0.000586658	0.000586658	0	0
40	0	0	0	48.7726	48.7294	-1			0	0
40	0	0	60	48.7726	48.7294	-1			0	0
40	0	0	120	48.7726	48.7294	-1			0	0
40	0	0	180	48.7726	48.7294	-1			0	0
40	0	0	240	48.7726	48.7294	-1			0	0
40	0	0	300	48.7726	48.7294	-1			0	0
40	15	0	0	48.7725	48.7293	-1			0	0
40	15	0	60	48.7725	48.7293	-1			0	0
40	15	0	120	48.7725	48.7293	-1			0	0
40	15	0	180	48.7725	48.7293	-1			0	0
40	15	0	240	48.7725	48.7293	-1			0	0
40	15	0	300	48.7725	48.7293	-1			0	0
40	30	0	0	48.7722	48.7294	-1			0	0
40	30	0	60	48.7722	48.7294	-1			0	0
40	30	0	120	48.7722	48.7294	-1			0	0
40	30	0	180	48.7722	48.7294	-1			0	0
40	30	0	240	48.7722	48.7294	-1			0	0
40	30	0	300	48.7722	48.7294	-1			0	0
40	45	0	0	48.7717	48.7295	-1			0	0
40	45	0	60	48.7717	48.7295	-1			0	0
40	45	0	120	48.7717	48.7295	-1			0	0
40	45	0	180	48.7717	48.7295	-1			0	0
40	45	0	240	48.7717	48.7295	-1			0	0
40	45	0	300	48.7717	48.7295	-1			0	0
40	60	0	0	48.7712	48.7298	-1			0	0
40	60	0	60	48.7712	48.7298	-1			0	0
40	60	0	120	48.7712	48.7298	-1			0	0
40	60	0	180	48.7712	48.7298	-1			0	0
40	60	0	240	48.7712	48.7298	-1			0	0
40	60	0	300	48.7712	48.7298	-1			0	0
40	75	0	0	48.7706	48.73	-1			0	0
40	75	0	60	48.7706	48.73	-1			0	0
40	75	0	120	48.7706	48.73	-1			0	0
40	75	0	180	48.7706	48.73	-1			0	0
40	75	0	240	48.7706	48.73	-1			0	0
40	75	0	300	48.7706	48.73	-1			0	0
40	90	0	0	48.7699	48.7303	-1			0	0
40	90	0	60	48.7699	48.7303	-1			0	0
40	90	0	120	48.7699	48.7303	-1			0	0
40	90	0	180	48.7699	48.7303	-1			0	0
40	90	0	240	48.7699	48.7303	-1			0	0
40	90	0	300	48.7699	48.7303	-1			0	0
40	105	0	0	48.7693	48.7307	-1			0	0
40	105	0	60	48.7693	48.7307	-1			0	0
40	105	0	120	48.7693	48.7307	-1			0	0
40	105	0	180	48.7693	48.7307	-1			0	0
40	105	0	240	48.7693	48.7307	-1			0	0
40	105	0	300	48.7693	48.7307	-1			0	0
40	120	0	0	48.7688	48.731	-1			0	0
40	120	0	60	48.7688	48.731	-1			0	0
40	120	0	120	48.7688	48.731	-1			0	0
40	120	0	180	48.7688	48.731	-1			0	0
40	120	0	240	48.7688	48.731	-1			0	0
40	120	0	300	48.7688	48.731	-1			0	0
40	135	0	0	48.7683	48.7313	-1			0	0
40	135	0	60	48.7683	48.7313	-1			0	0
40	135	0	120	48.7683	48.7313	-1			0	0
40	135	0	180	48.7683	48.7313	-1			0	0
40	135	0	240	48.7683	48.7313	-1			0	0
40	135	0	300	48.7683	48.7313	-1			0	0
40	150	0	0	48.768	48.7316	-1			0	0
40	150	0	60	48.768	48.7316	-1			0	0
40	150	0	120	48.768	48.7316	-1			0	0
40	150	0	180	48.768	48.7316	-1			0	0
40	150	0	240	48.768	48.7316	-1			0	0
40	150	0	300	48.768	48.7316	-1			0	0
40	165	0	0	48.7678	48.7318	-1			0	0
40	165	0	60	48.7678	48.7318	-1			0	0
40	165	0	120	48.7678	48.7318	-1			0	0
40	165	0	180	48.7678	48.7318	-1			0	0
40	165	0	240	48.7678	48.7318	-1			0	0
40	165	0	300	48.7678	48.7318	-1			0	0
40	180	0	0	48.7678	48.7319	-1			0	0
40	180	0	60	48.7678	48.7319	-1			0	0
40	180	0	120	48.7678	48.7319	-1			0	0
40	180	0	180	48.7678	48.7319	-1			0	0
40	180	0	240	48.7678	48.7319	-1			0	0
40	180	0	300	48.7678	48.7319	-1			0	0
40	195	0	0	48.768	48.7319	-1			0	0
40	195	0	60	48.768	48.7319	-1			0	0
40	195	0	120	48.768	48.7319	-1			0	0
40	195	0	180	48.768	48.7319	-1			0	0
40	195	0	240	48.768	48.7319	-1			0	0
40	195	0	300	48.768	48.7319	-1			0	0
40	210	0	0	48.7683	48.7319	-1			0	0
40	210	0	60	48.7683	48.7319	-1			0	0
40	210	0	120	48.7683	48.7319	-1			0	0
40	210	0	180	48.7683	48.7319	-1			0	0
40	210	0	240	48.7683	48.7319	-1			0	0
40	210	0	300	48.7683	48.7319	-1			0	0
40	225	0	0	48.7687	48.7317	-1			0	0
40	225	0	60	48.7687	48.7317	-1			0	0
40	225	0	120	48.7687	48.7317	-1			0	0
40	225	0	180	48.7687	48.7317	-1			0	0
40	225	0	240	48.7687	48.7317	-1			0	0
40	225	0	300	48.7687	48.7317	-1			0	0
40	240	0	0	48.7693	48.7315	-1			0	0
40	240	0	60	48.7693	48.7315	-1			0	0
40	240	0	120	48.7693	48.7315	-1			0	0
40	240	0	180	48.7693	48.7315	-1			0	0
40	240	0	240	48.7693	48.7315	-1			0	0
40	240	0	300	48.7693	48.7315	-1			0	0
40	255	0	0	48.7699	48.7312	-1			0	0
40	255	0	60	48.7699	48.7312	-1			0	0
40	255	0	120	48.7699	48.7312	-1			0	0
40	255	0	180	48.7699	48.7312	-1			0	0
40	255	0	240	48.7699	48.7312	-1			0	0
40	255	0	300	48.7699	48.7312	-1			0	0
40	270	0	0	48.7705	48.7309	-1			0	0
40	270	0	60	48.7705	48.7309	-1			0	0
40	270	0	120	48.7705	48.7309	-1			0	0
40	270	0	180	48.7705	48.7309	-1			0	0
40	270	0	240	48.7705	48.7309	-1			0	0
40	270	0	300	48.7705	48.7309	-1			0	0
40	285	0	0	48.7712	48.7306	-1			0	0
40	285	0	60	48.7712	48.7306	-1			0	0
40	285	0	120	48.7712	48.7306	-1			0	0
40	285	0	180	48.7712	48.7306	-1			0	0
40	285	0	240	48.7712	48.7306	-1			0	0
40	285	0	300	48.7712	48.7306	-1			0	0
40	300	0	0	48.7717	48.7303	-1			0	0
40	300	0	60	48.7717	48.7303	-1			0	0
40	300	0	120	48.7717	48.7303	-1			0	0
40	300	0	180	48.7717	48.7303	-1			0	0
40	300	0	240	48.7717	48.7303	-1			0	0
40	300	0	300	48.7717	48.7303	-1			0	0
40	315	0	0	48.7722	48.73	-1			0	0
40	315	0	60	48.7722	48.73	-1			0	0
40	315	0	120	48.7722	48.73	-1			0	0
40	315	0	180	48.7722	48.73	-1			0	0
40	315	0	240	48.7722	48.73	-1			0	0
40	315	0	300	48.7722	48.73	-1			0	0
40	330	0	0	48.7725	48.7297	-1			0	0
40	330	0	60	48.7725	48.7297	-1			0	0
40	330	0	120	48.7725	48.7297	-1			0	0
40	330	0	180	48.7725	48.7297	-1			0	0
40	330	0	240	48.7725	48.7297	-1			0	0
40	330	0	300	48.7725	48.7297	-1			0	0
40	345	0	0	48.7726	48.7295	-1			0	0
40	345	0	60	48.7726	48.7295	-1			0	0
40	345	0	120	48.7726	48.7295	-1			0	0
40	345	0	180	48.7726	48.7295	-1			0	0
40	345	0	240	48.7726	48.7295	-1			0	0
40	345	0	300	48.7726	48.7295	-1			0	0
										0

## Sheet: OffAxis16
r	theta	t	phi	dist1	dist1	clashes	prob dist1	prob dist2	clashes 0 or 1	H*I*J	#clashes<10	H*I*L		Bin	Score 8
0	0	-20	0	6.52406	46.5245	-1	0.00798972		0	0				0	0	0
0	0	-20	60	6.52406	46.5245	-1	0.00798972		0	0				1	0	0
0	0	-20	120	6.52406	46.5245	-1	0.00798972		0	0				2	0	0
0	0	-20	180	6.52406	46.5245	-1	0.00798972		0	0				3	0	0
0	0	-20	240	6.52406	46.5245	-1	0.00798972		0	0				4	0	0
0	0	-20	300	6.52406	46.5245	-1	0.00798972		0	0				5	78	0.00217901
0	0	-10	0	16.5241	36.5245	63	0.0575483	0.00469326	0	0				6	286	0.00798972
0	0	-10	60	16.5241	36.5245	107	0.0575483	0.00469326	0	0				7	397	0.0110906
0	0	-10	120	16.5241	36.5245	394	0.0575483	0.00469326	0	0				8	311	0.00868812
0	0	-10	180	16.5241	36.5245	336	0.0575483	0.00469326	0	0				9	734	0.0205051
0	0	-10	240	16.5241	36.5245	241	0.0575483	0.00469326	0	0				10	957	0.0267348
0	0	-10	300	16.5241	36.5245	34	0.0575483	0.00469326	0	0				11	1233	0.0344452
0	0	0	0	26.5241	26.5245	124	0.023606	0.023606	0	0				12	1352	0.0377696
0	0	0	60	26.5241	26.5245	245	0.023606	0.023606	0	0				13	1597	0.0446139
0	0	0	120	26.5241	26.5245	569	0.023606	0.023606	0	0				14	1751	0.0489161
0	0	0	180	26.5241	26.5245	306	0.023606	0.023606	0	0				15	1991	0.0556207
0	0	0	240	26.5241	26.5245	144	0.023606	0.023606	0	0				16	2060	0.0575483
0	0	0	300	26.5241	26.5245	69	0.023606	0.023606	0	0				17	2045	0.0571293
0	0	10	0	36.5241	16.5245	177	0.00469326	0.0575483	0	0				18	2373	0.0662923
0	0	10	60	36.5241	16.5245	386	0.00469326	0.0575483	0	0				19	4382	0.122416
0	0	10	120	36.5241	16.5245	575	0.00469326	0.0575483	0	0				20	2367	0.0661247
0	0	10	180	36.5241	16.5245	247	0.00469326	0.0575483	0	0				21	1761	0.0491954
0	0	10	240	36.5241	16.5245	144	0.00469326	0.0575483	0	0				22	1355	0.0378534
0	0	10	300	36.5241	16.5245	78	0.00469326	0.0575483	0	0				23	1170	0.0326852
0	0	20	0	46.5241	6.52448	-1		0.00798972	0	0				24	1051	0.0293608
0	0	20	60	46.5241	6.52448	-1		0.00798972	0	0				25	982	0.0274332
0	0	20	120	46.5241	6.52448	-1		0.00798972	0	0				26	845	0.023606
0	0	20	180	46.5241	6.52448	-1		0.00798972	0	0				27	778	0.0217343
0	0	20	240	46.5241	6.52448	-1		0.00798972	0	0				28	719	0.020086
0	0	20	300	46.5241	6.52448	-1		0.00798972	0	0				29	607	0.0169572
10	0	-20	0	11.9471	47.5782	-1	0.0344452		0	0				30	544	0.0151972
10	0	-20	60	11.9471	47.5782	-1	0.0344452		0	0				31	460	0.0128506
10	0	-20	120	11.9471	47.5782	-1	0.0344452		0	0				32	322	0.00899542
10	0	-20	180	11.9471	47.5782	-1	0.0344452		0	0				33	305	0.0085205
10	0	-20	240	11.9471	47.5782	-1	0.0344452		0	0				34	248	0.00692815
10	0	-20	300	11.9471	47.5782	-1	0.0344452		0	0				35	275	0.00768242
10	0	-10	0	19.3233	37.8599	146	0.122416	0.00377137	0	0				36	168	0.00469326
10	0	-10	60	19.3233	37.8599	271	0.122416	0.00377137	0	0				37	135	0.00377137
10	0	-10	120	19.3233	37.8599	417	0.122416	0.00377137	0	0				38	74	0.00206727
10	0	-10	180	19.3233	37.8599	301	0.122416	0.00377137	0	0				39	53	0.00148061
10	0	-10	240	19.3233	37.8599	292	0.122416	0.00377137	0	0				40	21	0.000586658
10	0	-10	300	19.3233	37.8599	69	0.122416	0.00377137	0	0				41	3	8.38082e-05
10	0	0	0	28.3557	28.3383	219	0.020086	0.020086	0	0				42	2
10	0	0	60	28.3557	28.3383	284	0.020086	0.020086	0	0				43	1
10	0	0	120	28.3557	28.3383	544	0.020086	0.020086	0	0				44	1
10	0	0	180	28.3557	28.3383	247	0.020086	0.020086	0	0				45	0
10	0	0	240	28.3557	28.3383	217	0.020086	0.020086	0	0				46	0
10	0	0	300	28.3557	28.3383	123	0.020086	0.020086	0	0				47	1
10	0	10	0	37.8775	19.3066	333	0.00377137	0.122416	0	0				48	0
10	0	10	60	37.8775	19.3066	342	0.00377137	0.122416	0	0				49	1
10	0	10	120	37.8775	19.3066	468	0.00377137	0.122416	0	0				50	0
10	0	10	180	37.8775	19.3066	310	0.00377137	0.122416	0	0
10	0	10	240	37.8775	19.3066	137	0.00377137	0.122416	0	0
10	0	10	300	37.8775	19.3066	149	0.00377137	0.122416	0	0
10	0	20	0	47.5958	11.9344	-1		0.0344452	0	0
10	0	20	60	47.5958	11.9344	-1		0.0344452	0	0
10	0	20	120	47.5958	11.9344	-1		0.0344452	0	0
10	0	20	180	47.5958	11.9344	-1		0.0344452	0	0
10	0	20	240	47.5958	11.9344	-1		0.0344452	0	0
10	0	20	300	47.5958	11.9344	-1		0.0344452	0	0
10	60	-20	0	11.9462	47.5786	-1	0.0344452		0	0
10	60	-20	60	11.9462	47.5786	-1	0.0344452		0	0
10	60	-20	120	11.9462	47.5786	-1	0.0344452		0	0
10	60	-20	180	11.9462	47.5786	-1	0.0344452		0	0
10	60	-20	240	11.9462	47.5786	-1	0.0344452		0	0
10	60	-20	300	11.9462	47.5786	-1	0.0344452		0	0
10	60	-10	0	19.3227	37.8603	131	0.122416	0.00377137	0	0
10	60	-10	60	19.3227	37.8603	454	0.122416	0.00377137	0	0
10	60	-10	120	19.3227	37.8603	296	0.122416	0.00377137	0	0
10	60	-10	180	19.3227	37.8603	153	0.122416	0.00377137	0	0
10	60	-10	240	19.3227	37.8603	45	0.122416	0.00377137	0	0
10	60	-10	300	19.3227	37.8603	40	0.122416	0.00377137	0	0
10	60	0	0	28.3553	28.3389	283	0.020086	0.020086	0	0
10	60	0	60	28.3553	28.3389	510	0.020086	0.020086	0	0
10	60	0	120	28.3553	28.3389	268	0.020086	0.020086	0	0
10	60	0	180	28.3553	28.3389	73	0.020086	0.020086	0	0
10	60	0	240	28.3553	28.3389	54	0.020086	0.020086	0	0
10	60	0	300	28.3553	28.3389	58	0.020086	0.020086	0	0
10	60	10	0	37.8772	19.3074	271	0.00377137	0.122416	0	0
10	60	10	60	37.8772	19.3074	373	0.00377137	0.122416	0	0
10	60	10	120	37.8772	19.3074	199	0.00377137	0.122416	0	0
10	60	10	180	37.8772	19.3074	110	0.00377137	0.122416	0	0
10	60	10	240	37.8772	19.3074	82	0.00377137	0.122416	0	0
10	60	10	300	37.8772	19.3074	83	0.00377137	0.122416	0	0
10	60	20	0	47.5956	11.9358	-1		0.0344452	0	0
10	60	20	60	47.5956	11.9358	-1		0.0344452	0	0
10	60	20	120	47.5956	11.9358	-1		0.0344452	0	0
10	60	20	180	47.5956	11.9358	-1		0.0344452	0	0
10	60	20	240	47.5956	11.9358	-1		0.0344452	0	0
10	60	20	300	47.5956	11.9358	-1		0.0344452	0	0
10	120	-20	0	11.9439	47.5788	-1	0.0344452		0	0
10	120	-20	60	11.9439	47.5788	-1	0.0344452		0	0
10	120	-20	120	11.9439	47.5788	-1	0.0344452		0	0
10	120	-20	180	11.9439	47.5788	-1	0.0344452		0	0
10	120	-20	240	11.9439	47.5788	-1	0.0344452		0	0
10	120	-20	300	11.9439	47.5788	-1	0.0344452		0	0
10	120	-10	0	19.3213	37.8607	180	0.122416	0.00377137	0	0
10	120	-10	60	19.3213	37.8607	250	0.122416	0.00377137	0	0
10	120	-10	120	19.3213	37.8607	30	0.122416	0.00377137	0	0
10	120	-10	180	19.3213	37.8607	20	0.122416	0.00377137	0	0
10	120	-10	240	19.3213	37.8607	19	0.122416	0.00377137	0	0
10	120	-10	300	19.3213	37.8607	30	0.122416	0.00377137	0	0
10	120	0	0	28.3543	28.3393	308	0.020086	0.020086	0	0
10	120	0	60	28.3543	28.3393	220	0.020086	0.020086	0	0
10	120	0	120	28.3543	28.3393	48	0.020086	0.020086	0	0
10	120	0	180	28.3543	28.3393	34	0.020086	0.020086	0	0
10	120	0	240	28.3543	28.3393	21	0.020086	0.020086	0	0
10	120	0	300	28.3543	28.3393	136	0.020086	0.020086	0	0
10	120	10	0	37.8765	19.3081	205	0.00377137	0.122416	0	0
10	120	10	60	37.8765	19.3081	198	0.00377137	0.122416	0	0
10	120	10	120	37.8765	19.3081	77	0.00377137	0.122416	0	0
10	120	10	180	37.8765	19.3081	24	0.00377137	0.122416	0	0
10	120	10	240	37.8765	19.3081	49	0.00377137	0.122416	0	0
10	120	10	300	37.8765	19.3081	323	0.00377137	0.122416	0	0
10	120	20	0	47.595	11.9368	-1		0.0344452	0	0
10	120	20	60	47.595	11.9368	-1		0.0344452	0	0
10	120	20	120	47.595	11.9368	-1		0.0344452	0	0
10	120	20	180	47.595	11.9368	-1		0.0344452	0	0
10	120	20	240	47.595	11.9368	-1		0.0344452	0	0
10	120	20	300	47.595	11.9368	-1		0.0344452	0	0
10	180	-20	0	11.9424	47.5787	-1	0.0344452		0	0
10	180	-20	60	11.9424	47.5787	-1	0.0344452		0	0
10	180	-20	120	11.9424	47.5787	-1	0.0344452		0	0
10	180	-20	180	11.9424	47.5787	-1	0.0344452		0	0
10	180	-20	240	11.9424	47.5787	-1	0.0344452		0	0
10	180	-20	300	11.9424	47.5787	-1	0.0344452		0	0
10	180	-10	0	19.3204	37.8606	243	0.122416	0.00377137	0	0
10	180	-10	60	19.3204	37.8606	74	0.122416	0.00377137	0	0
10	180	-10	120	19.3204	37.8606	23	0.122416	0.00377137	0	0
10	180	-10	180	19.3204	37.8606	43	0.122416	0.00377137	0	0
10	180	-10	240	19.3204	37.8606	52	0.122416	0.00377137	0	0
10	180	-10	300	19.3204	37.8606	196	0.122416	0.00377137	0	0
10	180	0	0	28.3537	28.3392	292	0.020086	0.020086	0	0
10	180	0	60	28.3537	28.3392	113	0.020086	0.020086	0	0
10	180	0	120	28.3537	28.3392	39	0.020086	0.020086	0	0
10	180	0	180	28.3537	28.3392	47	0.020086	0.020086	0	0
10	180	0	240	28.3537	28.3392	121	0.020086	0.020086	0	0
10	180	0	300	28.3537	28.3392	420	0.020086	0.020086	0	0
10	180	10	0	37.876	19.3079	256	0.00377137	0.122416	0	0
10	180	10	60	37.876	19.3079	82	0.00377137	0.122416	0	0
10	180	10	120	37.876	19.3079	46	0.00377137	0.122416	0	0
10	180	10	180	37.876	19.3079	73	0.00377137	0.122416	0	0
10	180	10	240	37.876	19.3079	274	0.00377137	0.122416	0	0
10	180	10	300	37.876	19.3079	405	0.00377137	0.122416	0	0
10	180	20	0	47.5946	11.9365	-1		0.0344452	0	0
10	180	20	60	47.5946	11.9365	-1		0.0344452	0	0
10	180	20	120	47.5946	11.9365	-1		0.0344452	0	0
10	180	20	180	47.5946	11.9365	-1		0.0344452	0	0
10	180	20	240	47.5946	11.9365	-1		0.0344452	0	0
10	180	20	300	47.5946	11.9365	-1		0.0344452	0	0
10	240	-20	0	11.9434	47.5784	-1	0.0344452		0	0
10	240	-20	60	11.9434	47.5784	-1	0.0344452		0	0
10	240	-20	120	11.9434	47.5784	-1	0.0344452		0	0
10	240	-20	180	11.9434	47.5784	-1	0.0344452		0	0
10	240	-20	240	11.9434	47.5784	-1	0.0344452		0	0
10	240	-20	300	11.9434	47.5784	-1	0.0344452		0	0
10	240	-10	0	19.321	37.8601	369	0.122416	0.00377137	0	0
10	240	-10	60	19.321	37.8601	56	0.122416	0.00377137	0	0
10	240	-10	120	19.321	37.8601	110	0.122416	0.00377137	0	0
10	240	-10	180	19.321	37.8601	115	0.122416	0.00377137	0	0
10	240	-10	240	19.321	37.8601	288	0.122416	0.00377137	0	0
10	240	-10	300	19.321	37.8601	232	0.122416	0.00377137	0	0
10	240	0	0	28.3541	28.3386	213	0.020086	0.020086	0	0
10	240	0	60	28.3541	28.3386	74	0.020086	0.020086	0	0
10	240	0	120	28.3541	28.3386	144	0.020086	0.020086	0	0
10	240	0	180	28.3541	28.3386	282	0.020086	0.020086	0	0
10	240	0	240	28.3541	28.3386	528	0.020086	0.020086	0	0
10	240	0	300	28.3541	28.3386	264	0.020086	0.020086	0	0
10	240	10	0	37.8763	19.307	190	0.00377137	0.122416	0	0
10	240	10	60	37.8763	19.307	76	0.00377137	0.122416	0	0
10	240	10	120	37.8763	19.307	212	0.00377137	0.122416	0	0
10	240	10	180	37.8763	19.307	352	0.00377137	0.122416	0	0
10	240	10	240	37.8763	19.307	596	0.00377137	0.122416	0	0
10	240	10	300	37.8763	19.307	325	0.00377137	0.122416	0	0
10	240	20	0	47.5949	11.9351	-1		0.0344452	0	0
10	240	20	60	47.5949	11.9351	-1		0.0344452	0	0
10	240	20	120	47.5949	11.9351	-1		0.0344452	0	0
10	240	20	180	47.5949	11.9351	-1		0.0344452	0	0
10	240	20	240	47.5949	11.9351	-1		0.0344452	0	0
10	240	20	300	47.5949	11.9351	-1		0.0344452	0	0
10	300	-20	0	11.9457	47.5781	-1	0.0344452		0	0
10	300	-20	60	11.9457	47.5781	-1	0.0344452		0	0
10	300	-20	120	11.9457	47.5781	-1	0.0344452		0	0
10	300	-20	180	11.9457	47.5781	-1	0.0344452		0	0
10	300	-20	240	11.9457	47.5781	-1	0.0344452		0	0
10	300	-20	300	11.9457	47.5781	-1	0.0344452		0	0
10	300	-10	0	19.3224	37.8598	134	0.122416	0.00377137	0	0
10	300	-10	60	19.3224	37.8598	174	0.122416	0.00377137	0	0
10	300	-10	120	19.3224	37.8598	247	0.122416	0.00377137	0	0
10	300	-10	180	19.3224	37.8598	387	0.122416	0.00377137	0	0
10	300	-10	240	19.3224	37.8598	373	0.122416	0.00377137	0	0
10	300	-10	300	19.3224	37.8598	357	0.122416	0.00377137	0	0
10	300	0	0	28.3551	28.3381	125	0.020086	0.020086	0	0
10	300	0	60	28.3551	28.3381	257	0.020086	0.020086	0	0
10	300	0	120	28.3551	28.3381	257	0.020086	0.020086	0	0
10	300	0	180	28.3551	28.3381	477	0.020086	0.020086	0	0
10	300	0	240	28.3551	28.3381	378	0.020086	0.020086	0	0
10	300	0	300	28.3551	28.3381	220	0.020086	0.020086	0	0
10	300	10	0	37.877	19.3063	158	0.00377137	0.122416	0	0
10	300	10	60	37.877	19.3063	406	0.00377137	0.122416	0	0
10	300	10	120	37.877	19.3063	271	0.00377137	0.122416	0	0
10	300	10	180	37.877	19.3063	540	0.00377137	0.122416	0	0
10	300	10	240	37.877	19.3063	329	0.00377137	0.122416	0	0
10	300	10	300	37.877	19.3063	229	0.00377137	0.122416	0	0
10	300	20	0	47.5954	11.934	-1		0.0344452	0	0
10	300	20	60	47.5954	11.934	-1		0.0344452	0	0
10	300	20	120	47.5954	11.934	-1		0.0344452	0	0
10	300	20	180	47.5954	11.934	-1		0.0344452	0	0
10	300	20	240	47.5954	11.934	-1		0.0344452	0	0
10	300	20	300	47.5954	11.934	-1		0.0344452	0	0
20	0	-10	0	25.9564	41.6258	-1	0.0274332	8.38082e-05	0	0
20	0	-10	60	25.9564	41.6258	-1	0.0274332	8.38082e-05	0	0
20	0	-10	120	25.9564	41.6258	-1	0.0274332	8.38082e-05	0	0
20	0	-10	180	25.9564	41.6258	-1	0.0274332	8.38082e-05	0	0
20	0	-10	240	25.9564	41.6258	-1	0.0274332	8.38082e-05	0	0
20	0	-10	300	25.9564	41.6258	-1	0.0274332	8.38082e-05	0	0
20	0	0	0	33.2351	33.2049	325	0.0085205	0.0085205	0	0
20	0	0	60	33.2351	33.2049	302	0.0085205	0.0085205	0	0
20	0	0	120	33.2351	33.2049	463	0.0085205	0.0085205	0	0
20	0	0	180	33.2351	33.2049	388	0.0085205	0.0085205	0	0
20	0	0	240	33.2351	33.2049	263	0.0085205	0.0085205	0	0
20	0	0	300	33.2351	33.2049	232	0.0085205	0.0085205	0	0
20	0	10	0	41.6581	25.9312	-1	8.38082e-05	0.0274332	0	0
20	0	10	60	41.6581	25.9312	-1	8.38082e-05	0.0274332	0	0
20	0	10	120	41.6581	25.9312	-1	8.38082e-05	0.0274332	0	0
20	0	10	180	41.6581	25.9312	-1	8.38082e-05	0.0274332	0	0
20	0	10	240	41.6581	25.9312	-1	8.38082e-05	0.0274332	0	0
20	0	10	300	41.6581	25.9312	-1	8.38082e-05	0.0274332	0	0
20	30	-10	0	25.9563	41.6262	-1	0.0274332	8.38082e-05	0	0
20	30	-10	60	25.9563	41.6262	-1	0.0274332	8.38082e-05	0	0
20	30	-10	120	25.9563	41.6262	-1	0.0274332	8.38082e-05	0	0
20	30	-10	180	25.9563	41.6262	-1	0.0274332	8.38082e-05	0	0
20	30	-10	240	25.9563	41.6262	-1	0.0274332	8.38082e-05	0	0
20	30	-10	300	25.9563	41.6262	-1	0.0274332	8.38082e-05	0	0
20	30	0	0	33.2349	33.2054	258	0.0085205	0.0085205	0	0
20	30	0	60	33.2349	33.2054	402	0.0085205	0.0085205	0	0
20	30	0	120	33.2349	33.2054	387	0.0085205	0.0085205	0	0
20	30	0	180	33.2349	33.2054	219	0.0085205	0.0085205	0	0
20	30	0	240	33.2349	33.2054	171	0.0085205	0.0085205	0	0
20	30	0	300	33.2349	33.2054	90	0.0085205	0.0085205	0	0
20	30	10	0	41.658	25.9318	-1	8.38082e-05	0.0274332	0	0
20	30	10	60	41.658	25.9318	-1	8.38082e-05	0.0274332	0	0
20	30	10	120	41.658	25.9318	-1	8.38082e-05	0.0274332	0	0
20	30	10	180	41.658	25.9318	-1	8.38082e-05	0.0274332	0	0
20	30	10	240	41.658	25.9318	-1	8.38082e-05	0.0274332	0	0
20	30	10	300	41.658	25.9318	-1	8.38082e-05	0.0274332	0	0
20	60	-10	0	25.9556	41.6266	-1	0.0274332	8.38082e-05	0	0
20	60	-10	60	25.9556	41.6266	-1	0.0274332	8.38082e-05	0	0
20	60	-10	120	25.9556	41.6266	-1	0.0274332	8.38082e-05	0	0
20	60	-10	180	25.9556	41.6266	-1	0.0274332	8.38082e-05	0	0
20	60	-10	240	25.9556	41.6266	-1	0.0274332	8.38082e-05	0	0
20	60	-10	300	25.9556	41.6266	-1	0.0274332	8.38082e-05	0	0
20	60	0	0	33.2344	33.2059	247	0.0085205	0.0085205	0	0
20	60	0	60	33.2344	33.2059	369	0.0085205	0.0085205	0	0
20	60	0	120	33.2344	33.2059	194	0.0085205	0.0085205	0	0
20	60	0	180	33.2344	33.2059	168	0.0085205	0.0085205	0	0
20	60	0	240	33.2344	33.2059	108	0.0085205	0.0085205	0	0
20	60	0	300	33.2344	33.2059	15	0.0085205	0.0085205	0	0
20	60	10	0	41.6576	25.9325	-1	8.38082e-05	0.0274332	0	0
20	60	10	60	41.6576	25.9325	-1	8.38082e-05	0.0274332	0	0
20	60	10	120	41.6576	25.9325	-1	8.38082e-05	0.0274332	0	0
20	60	10	180	41.6576	25.9325	-1	8.38082e-05	0.0274332	0	0
20	60	10	240	41.6576	25.9325	-1	8.38082e-05	0.0274332	0	0
20	60	10	300	41.6576	25.9325	-1	8.38082e-05	0.0274332	0	0
20	90	-10	0	25.9545	41.627	-1	0.0274332	8.38082e-05	0	0
20	90	-10	60	25.9545	41.627	-1	0.0274332	8.38082e-05	0	0
20	90	-10	120	25.9545	41.627	-1	0.0274332	8.38082e-05	0	0
20	90	-10	180	25.9545	41.627	-1	0.0274332	8.38082e-05	0	0
20	90	-10	240	25.9545	41.627	-1	0.0274332	8.38082e-05	0	0
20	90	-10	300	25.9545	41.627	-1	0.0274332	8.38082e-05	0	0
20	90	0	0	33.2336	33.2064	193	0.0085205	0.0085205	0	0
20	90	0	60	33.2336	33.2064	226	0.0085205	0.0085205	0	0
20	90	0	120	33.2336	33.2064	80	0.0085205	0.0085205	0	0
20	90	0	180	33.2336	33.2064	92	0.0085205	0.0085205	0	0
20	90	0	240	33.2336	33.2064	10	0.0085205	0.0085205	0	0
20	90	0	300	33.2336	33.2064	11	0.0085205	0.0085205	0	0
20	90	10	0	41.657	25.9331	-1	8.38082e-05	0.0274332	0	0
20	90	10	60	41.657	25.9331	-1	8.38082e-05	0.0274332	0	0
20	90	10	120	41.657	25.9331	-1	8.38082e-05	0.0274332	0	0
20	90	10	180	41.657	25.9331	-1	8.38082e-05	0.0274332	0	0
20	90	10	240	41.657	25.9331	-1	8.38082e-05	0.0274332	0	0
20	90	10	300	41.657	25.9331	-1	8.38082e-05	0.0274332	0	0
20	120	-10	0	25.9534	41.6272	-1	0.0274332	8.38082e-05	0	0
20	120	-10	60	25.9534	41.6272	-1	0.0274332	8.38082e-05	0	0
20	120	-10	120	25.9534	41.6272	-1	0.0274332	8.38082e-05	0	0
20	120	-10	180	25.9534	41.6272	-1	0.0274332	8.38082e-05	0	0
20	120	-10	240	25.9534	41.6272	-1	0.0274332	8.38082e-05	0	0
20	120	-10	300	25.9534	41.6272	-1	0.0274332	8.38082e-05	0	0
20	120	0	0	33.2327	33.2067	58	0.0085205	0.0085205	0	0
20	120	0	60	33.2327	33.2067	159	0.0085205	0.0085205	0	0
20	120	0	120	33.2327	33.2067	67	0.0085205	0.0085205	0	0
20	120	0	180	33.2327	33.2067	10	0.0085205	0.0085205	0	0
20	120	0	240	33.2327	33.2067	8	0.0085205	0.0085205	0	0
20	120	0	300	33.2327	33.2067	48	0.0085205	0.0085205	0	0
20	120	10	0	41.6563	25.9335	-1	8.38082e-05	0.0274332	0	0
20	120	10	60	41.6563	25.9335	-1	8.38082e-05	0.0274332	0	0
20	120	10	120	41.6563	25.9335	-1	8.38082e-05	0.0274332	0	0
20	120	10	180	41.6563	25.9335	-1	8.38082e-05	0.0274332	0	0
20	120	10	240	41.6563	25.9335	-1	8.38082e-05	0.0274332	0	0
20	120	10	300	41.6563	25.9335	-1	8.38082e-05	0.0274332	0	0
20	150	-10	0	25.9525	41.6272	-1	0.0274332	8.38082e-05	0	0
20	150	-10	60	25.9525	41.6272	-1	0.0274332	8.38082e-05	0	0
20	150	-10	120	25.9525	41.6272	-1	0.0274332	8.38082e-05	0	0
20	150	-10	180	25.9525	41.6272	-1	0.0274332	8.38082e-05	0	0
20	150	-10	240	25.9525	41.6272	-1	0.0274332	8.38082e-05	0	0
20	150	-10	300	25.9525	41.6272	-1	0.0274332	8.38082e-05	0	0
20	150	0	0	33.232	33.2067	104	0.0085205	0.0085205	0	0
20	150	0	60	33.232	33.2067	37	0.0085205	0.0085205	0	0
20	150	0	120	33.232	33.2067	34	0.0085205	0.0085205	0	0
20	150	0	180	33.232	33.2067	8	0.0085205	0.0085205	0	0
20	150	0	240	33.232	33.2067	26	0.0085205	0.0085205	0	0
20	150	0	300	33.232	33.2067	66	0.0085205	0.0085205	0	0
20	150	10	0	41.6557	25.9335	-1	8.38082e-05	0.0274332	0	0
20	150	10	60	41.6557	25.9335	-1	8.38082e-05	0.0274332	0	0
20	150	10	120	41.6557	25.9335	-1	8.38082e-05	0.0274332	0	0
20	150	10	180	41.6557	25.9335	-1	8.38082e-05	0.0274332	0	0
20	150	10	240	41.6557	25.9335	-1	8.38082e-05	0.0274332	0	0
20	150	10	300	41.6557	25.9335	-1	8.38082e-05	0.0274332	0	0
20	180	-10	0	25.9521	41.627	-1	0.0274332	8.38082e-05	0	0
20	180	-10	60	25.9521	41.627	-1	0.0274332	8.38082e-05	0	0
20	180	-10	120	25.9521	41.627	-1	0.0274332	8.38082e-05	0	0
20	180	-10	180	25.9521	41.627	-1	0.0274332	8.38082e-05	0	0
20	180	-10	240	25.9521	41.627	-1	0.0274332	8.38082e-05	0	0
20	180	-10	300	25.9521	41.627	-1	0.0274332	8.38082e-05	0	0
20	180	0	0	33.2317	33.2064	227	0.0085205	0.0085205	0	0
20	180	0	60	33.2317	33.2064	45	0.0085205	0.0085205	0	0
20	180	0	120	33.2317	33.2064	19	0.0085205	0.0085205	0	0
20	180	0	180	33.2317	33.2064	9	0.0085205	0.0085205	0	0
20	180	0	240	33.2317	33.2064	64	0.0085205	0.0085205	0	0
20	180	0	300	33.2317	33.2064	151	0.0085205	0.0085205	0	0
20	180	10	0	41.6554	25.9332	-1	8.38082e-05	0.0274332	0	0
20	180	10	60	41.6554	25.9332	-1	8.38082e-05	0.0274332	0	0
20	180	10	120	41.6554	25.9332	-1	8.38082e-05	0.0274332	0	0
20	180	10	180	41.6554	25.9332	-1	8.38082e-05	0.0274332	0	0
20	180	10	240	41.6554	25.9332	-1	8.38082e-05	0.0274332	0	0
20	180	10	300	41.6554	25.9332	-1	8.38082e-05	0.0274332	0	0
20	210	-10	0	25.9523	41.6266	-1	0.0274332	8.38082e-05	0	0
20	210	-10	60	25.9523	41.6266	-1	0.0274332	8.38082e-05	0	0
20	210	-10	120	25.9523	41.6266	-1	0.0274332	8.38082e-05	0	0
20	210	-10	180	25.9523	41.6266	-1	0.0274332	8.38082e-05	0	0
20	210	-10	240	25.9523	41.6266	-1	0.0274332	8.38082e-05	0	0
20	210	-10	300	25.9523	41.6266	-1	0.0274332	8.38082e-05	0	0
20	210	0	0	33.2318	33.206	319	0.0085205	0.0085205	0	0
20	210	0	60	33.2318	33.206	60	0.0085205	0.0085205	0	0
20	210	0	120	33.2318	33.206	44	0.0085205	0.0085205	0	0
20	210	0	180	33.2318	33.206	102	0.0085205	0.0085205	0	0
20	210	0	240	33.2318	33.206	153	0.0085205	0.0085205	0	0
20	210	0	300	33.2318	33.206	357	0.0085205	0.0085205	0	0
20	210	10	0	41.6555	25.9326	-1	8.38082e-05	0.0274332	0	0
20	210	10	60	41.6555	25.9326	-1	8.38082e-05	0.0274332	0	0
20	210	10	120	41.6555	25.9326	-1	8.38082e-05	0.0274332	0	0
20	210	10	180	41.6555	25.9326	-1	8.38082e-05	0.0274332	0	0
20	210	10	240	41.6555	25.9326	-1	8.38082e-05	0.0274332	0	0
20	210	10	300	41.6555	25.9326	-1	8.38082e-05	0.0274332	0	0
20	240	-10	0	25.953	41.6262	-1	0.0274332	8.38082e-05	0	0
20	240	-10	60	25.953	41.6262	-1	0.0274332	8.38082e-05	0	0
20	240	-10	120	25.953	41.6262	-1	0.0274332	8.38082e-05	0	0
20	240	-10	180	25.953	41.6262	-1	0.0274332	8.38082e-05	0	0
20	240	-10	240	25.953	41.6262	-1	0.0274332	8.38082e-05	0	0
20	240	-10	300	25.953	41.6262	-1	0.0274332	8.38082e-05	0	0
20	240	0	0	33.2323	33.2054	393	0.0085205	0.0085205	0	0
20	240	0	60	33.2323	33.2054	126	0.0085205	0.0085205	0	0
20	240	0	120	33.2323	33.2054	166	0.0085205	0.0085205	0	0
20	240	0	180	33.2323	33.2054	215	0.0085205	0.0085205	0	0
20	240	0	240	33.2323	33.2054	452	0.0085205	0.0085205	0	0
20	240	0	300	33.2323	33.2054	364	0.0085205	0.0085205	0	0
20	240	10	0	41.656	25.9319	-1	8.38082e-05	0.0274332	0	0
20	240	10	60	41.656	25.9319	-1	8.38082e-05	0.0274332	0	0
20	240	10	120	41.656	25.9319	-1	8.38082e-05	0.0274332	0	0
20	240	10	180	41.656	25.9319	-1	8.38082e-05	0.0274332	0	0
20	240	10	240	41.656	25.9319	-1	8.38082e-05	0.0274332	0	0
20	240	10	300	41.656	25.9319	-1	8.38082e-05	0.0274332	0	0
20	270	-10	0	25.954	41.6258	-1	0.0274332	8.38082e-05	0	0
20	270	-10	60	25.954	41.6258	-1	0.0274332	8.38082e-05	0	0
20	270	-10	120	25.954	41.6258	-1	0.0274332	8.38082e-05	0	0
20	270	-10	180	25.954	41.6258	-1	0.0274332	8.38082e-05	0	0
20	270	-10	240	25.954	41.6258	-1	0.0274332	8.38082e-05	0	0
20	270	-10	300	25.954	41.6258	-1	0.0274332	8.38082e-05	0	0
20	270	0	0	33.2332	33.2049	375	0.0085205	0.0085205	0	0
20	270	0	60	33.2332	33.2049	310	0.0085205	0.0085205	0	0
20	270	0	120	33.2332	33.2049	290	0.0085205	0.0085205	0	0
20	270	0	180	33.2332	33.2049	309	0.0085205	0.0085205	0	0
20	270	0	240	33.2332	33.2049	401	0.0085205	0.0085205	0	0
20	270	0	300	33.2332	33.2049	233	0.0085205	0.0085205	0	0
20	270	10	0	41.6566	25.9313	-1	8.38082e-05	0.0274332	0	0
20	270	10	60	41.6566	25.9313	-1	8.38082e-05	0.0274332	0	0
20	270	10	120	41.6566	25.9313	-1	8.38082e-05	0.0274332	0	0
20	270	10	180	41.6566	25.9313	-1	8.38082e-05	0.0274332	0	0
20	270	10	240	41.6566	25.9313	-1	8.38082e-05	0.0274332	0	0
20	270	10	300	41.6566	25.9313	-1	8.38082e-05	0.0274332	0	0
20	300	-10	0	25.9551	41.6256	-1	0.0274332	8.38082e-05	0	0
20	300	-10	60	25.9551	41.6256	-1	0.0274332	8.38082e-05	0	0
20	300	-10	120	25.9551	41.6256	-1	0.0274332	8.38082e-05	0	0
20	300	-10	180	25.9551	41.6256	-1	0.0274332	8.38082e-05	0	0
20	300	-10	240	25.9551	41.6256	-1	0.0274332	8.38082e-05	0	0
20	300	-10	300	25.9551	41.6256	-1	0.0274332	8.38082e-05	0	0
20	300	0	0	33.234	33.2047	398	0.0085205	0.0085205	0	0
20	300	0	60	33.234	33.2047	311	0.0085205	0.0085205	0	0
20	300	0	120	33.234	33.2047	279	0.0085205	0.0085205	0	0
20	300	0	180	33.234	33.2047	198	0.0085205	0.0085205	0	0
20	300	0	240	33.234	33.2047	363	0.0085205	0.0085205	0	0
20	300	0	300	33.234	33.2047	276	0.0085205	0.0085205	0	0
20	300	10	0	41.6573	25.9309	-1	8.38082e-05	0.0274332	0	0
20	300	10	60	41.6573	25.9309	-1	8.38082e-05	0.0274332	0	0
20	300	10	120	41.6573	25.9309	-1	8.38082e-05	0.0274332	0	0
20	300	10	180	41.6573	25.9309	-1	8.38082e-05	0.0274332	0	0
20	300	10	240	41.6573	25.9309	-1	8.38082e-05	0.0274332	0	0
20	300	10	300	41.6573	25.9309	-1	8.38082e-05	0.0274332	0	0
20	330	-10	0	25.956	41.6256	-1	0.0274332	8.38082e-05	0	0
20	330	-10	60	25.956	41.6256	-1	0.0274332	8.38082e-05	0	0
20	330	-10	120	25.956	41.6256	-1	0.0274332	8.38082e-05	0	0
20	330	-10	180	25.956	41.6256	-1	0.0274332	8.38082e-05	0	0
20	330	-10	240	25.956	41.6256	-1	0.0274332	8.38082e-05	0	0
20	330	-10	300	25.956	41.6256	-1	0.0274332	8.38082e-05	0	0
20	330	0	0	33.2347	33.2047	425	0.0085205	0.0085205	0	0
20	330	0	60	33.2347	33.2047	248	0.0085205	0.0085205	0	0
20	330	0	120	33.2347	33.2047	341	0.0085205	0.0085205	0	0
20	330	0	180	33.2347	33.2047	278	0.0085205	0.0085205	0	0
20	330	0	240	33.2347	33.2047	245	0.0085205	0.0085205	0	0
20	330	0	300	33.2347	33.2047	306	0.0085205	0.0085205	0	0
20	330	10	0	41.6579	25.9309	-1	8.38082e-05	0.0274332	0	0
20	330	10	60	41.6579	25.9309	-1	8.38082e-05	0.0274332	0	0
20	330	10	120	41.6579	25.9309	-1	8.38082e-05	0.0274332	0	0
20	330	10	180	41.6579	25.9309	-1	8.38082e-05	0.0274332	0	0
20	330	10	240	41.6579	25.9309	-1	8.38082e-05	0.0274332	0	0
20	330	10	300	41.6579	25.9309	-1	8.38082e-05	0.0274332	0	0
30	0	0	0	40.0636	40.026	-1	0.000586658	0.000586658	0	0
30	0	0	60	40.0636	40.026	-1	0.000586658	0.000586658	0	0
30	0	0	120	40.0636	40.026	-1	0.000586658	0.000586658	0	0
30	0	0	180	40.0636	40.026	-1	0.000586658	0.000586658	0	0
30	0	0	240	40.0636	40.026	-1	0.000586658	0.000586658	0	0
30	0	0	300	40.0636	40.026	-1	0.000586658	0.000586658	0	0
30	20	0	0	40.0635	40.0263	-1	0.000586658	0.000586658	0	0
30	20	0	60	40.0635	40.0263	-1	0.000586658	0.000586658	0	0
30	20	0	120	40.0635	40.0263	-1	0.000586658	0.000586658	0	0
30	20	0	180	40.0635	40.0263	-1	0.000586658	0.000586658	0	0
30	20	0	240	40.0635	40.0263	-1	0.000586658	0.000586658	0	0
30	20	0	300	40.0635	40.0263	-1	0.000586658	0.000586658	0	0
30	40	0	0	40.0633	40.0268	-1	0.000586658	0.000586658	0	0
30	40	0	60	40.0633	40.0268	-1	0.000586658	0.000586658	0	0
30	40	0	120	40.0633	40.0268	-1	0.000586658	0.000586658	0	0
30	40	0	180	40.0633	40.0268	-1	0.000586658	0.000586658	0	0
30	40	0	240	40.0633	40.0268	-1	0.000586658	0.000586658	0	0
30	40	0	300	40.0633	40.0268	-1	0.000586658	0.000586658	0	0
30	60	0	0	40.0628	40.0272	-1	0.000586658	0.000586658	0	0
30	60	0	60	40.0628	40.0272	-1	0.000586658	0.000586658	0	0
30	60	0	120	40.0628	40.0272	-1	0.000586658	0.000586658	0	0
30	60	0	180	40.0628	40.0272	-1	0.000586658	0.000586658	0	0
30	60	0	240	40.0628	40.0272	-1	0.000586658	0.000586658	0	0
30	60	0	300	40.0628	40.0272	-1	0.000586658	0.000586658	0	0
30	80	0	0	40.0621	40.0276	-1	0.000586658	0.000586658	0	0
30	80	0	60	40.0621	40.0276	-1	0.000586658	0.000586658	0	0
30	80	0	120	40.0621	40.0276	-1	0.000586658	0.000586658	0	0
30	80	0	180	40.0621	40.0276	-1	0.000586658	0.000586658	0	0
30	80	0	240	40.0621	40.0276	-1	0.000586658	0.000586658	0	0
30	80	0	300	40.0621	40.0276	-1	0.000586658	0.000586658	0	0
30	100	0	0	40.0614	40.028	-1	0.000586658	0.000586658	0	0
30	100	0	60	40.0614	40.028	-1	0.000586658	0.000586658	0	0
30	100	0	120	40.0614	40.028	-1	0.000586658	0.000586658	0	0
30	100	0	180	40.0614	40.028	-1	0.000586658	0.000586658	0	0
30	100	0	240	40.0614	40.028	-1	0.000586658	0.000586658	0	0
30	100	0	300	40.0614	40.028	-1	0.000586658	0.000586658	0	0
30	120	0	0	40.0606	40.0282	-1	0.000586658	0.000586658	0	0
30	120	0	60	40.0606	40.0282	-1	0.000586658	0.000586658	0	0
30	120	0	120	40.0606	40.0282	-1	0.000586658	0.000586658	0	0
30	120	0	180	40.0606	40.0282	-1	0.000586658	0.000586658	0	0
30	120	0	240	40.0606	40.0282	-1	0.000586658	0.000586658	0	0
30	120	0	300	40.0606	40.0282	-1	0.000586658	0.000586658	0	0
30	140	0	0	40.06	40.0282	-1	0.000586658	0.000586658	0	0
30	140	0	60	40.06	40.0282	-1	0.000586658	0.000586658	0	0
30	140	0	120	40.06	40.0282	-1	0.000586658	0.000586658	0	0
30	140	0	180	40.06	40.0282	-1	0.000586658	0.000586658	0	0
30	140	0	240	40.06	40.0282	-1	0.000586658	0.000586658	0	0
30	140	0	300	40.06	40.0282	-1	0.000586658	0.000586658	0	0
30	160	0	0	40.0596	40.0281	-1	0.000586658	0.000586658	0	0
30	160	0	60	40.0596	40.0281	-1	0.000586658	0.000586658	0	0
30	160	0	120	40.0596	40.0281	-1	0.000586658	0.000586658	0	0
30	160	0	180	40.0596	40.0281	-1	0.000586658	0.000586658	0	0
30	160	0	240	40.0596	40.0281	-1	0.000586658	0.000586658	0	0
30	160	0	300	40.0596	40.0281	-1	0.000586658	0.000586658	0	0
30	180	0	0	40.0594	40.0278	-1	0.000586658	0.000586658	0	0
30	180	0	60	40.0594	40.0278	-1	0.000586658	0.000586658	0	0
30	180	0	120	40.0594	40.0278	-1	0.000586658	0.000586658	0	0
30	180	0	180	40.0594	40.0278	-1	0.000586658	0.000586658	0	0
30	180	0	240	40.0594	40.0278	-1	0.000586658	0.000586658	0	0
30	180	0	300	40.0594	40.0278	-1	0.000586658	0.000586658	0	0
30	200	0	0	40.0594	40.0275	-1	0.000586658	0.000586658	0	0
30	200	0	60	40.0594	40.0275	-1	0.000586658	0.000586658	0	0
30	200	0	120	40.0594	40.0275	-1	0.000586658	0.000586658	0	0
30	200	0	180	40.0594	40.0275	-1	0.000586658	0.000586658	0	0
30	200	0	240	40.0594	40.0275	-1	0.000586658	0.000586658	0	0
30	200	0	300	40.0594	40.0275	-1	0.000586658	0.000586658	0	0
30	220	0	0	40.0597	40.027	-1	0.000586658	0.000586658	0	0
30	220	0	60	40.0597	40.027	-1	0.000586658	0.000586658	0	0
30	220	0	120	40.0597	40.027	-1	0.000586658	0.000586658	0	0
30	220	0	180	40.0597	40.027	-1	0.000586658	0.000586658	0	0
30	220	0	240	40.0597	40.027	-1	0.000586658	0.000586658	0	0
30	220	0	300	40.0597	40.027	-1	0.000586658	0.000586658	0	0
30	240	0	0	40.0602	40.0266	-1	0.000586658	0.000586658	0	0
30	240	0	60	40.0602	40.0266	-1	0.000586658	0.000586658	0	0
30	240	0	120	40.0602	40.0266	-1	0.000586658	0.000586658	0	0
30	240	0	180	40.0602	40.0266	-1	0.000586658	0.000586658	0	0
30	240	0	240	40.0602	40.0266	-1	0.000586658	0.000586658	0	0
30	240	0	300	40.0602	40.0266	-1	0.000586658	0.000586658	0	0
30	260	0	0	40.0608	40.0262	-1	0.000586658	0.000586658	0	0
30	260	0	60	40.0608	40.0262	-1	0.000586658	0.000586658	0	0
30	260	0	120	40.0608	40.0262	-1	0.000586658	0.000586658	0	0
30	260	0	180	40.0608	40.0262	-1	0.000586658	0.000586658	0	0
30	260	0	240	40.0608	40.0262	-1	0.000586658	0.000586658	0	0
30	260	0	300	40.0608	40.0262	-1	0.000586658	0.000586658	0	0
30	280	0	0	40.0616	40.0258	-1	0.000586658	0.000586658	0	0
30	280	0	60	40.0616	40.0258	-1	0.000586658	0.000586658	0	0
30	280	0	120	40.0616	40.0258	-1	0.000586658	0.000586658	0	0
30	280	0	180	40.0616	40.0258	-1	0.000586658	0.000586658	0	0
30	280	0	240	40.0616	40.0258	-1	0.000586658	0.000586658	0	0
30	280	0	300	40.0616	40.0258	-1	0.000586658	0.000586658	0	0
30	300	0	0	40.0623	40.0256	-1	0.000586658	0.000586658	0	0
30	300	0	60	40.0623	40.0256	-1	0.000586658	0.000586658	0	0
30	300	0	120	40.0623	40.0256	-1	0.000586658	0.000586658	0	0
30	300	0	180	40.0623	40.0256	-1	0.000586658	0.000586658	0	0
30	300	0	240	40.0623	40.0256	-1	0.000586658	0.000586658	0	0
30	300	0	300	40.0623	40.0256	-1	0.000586658	0.000586658	0	0
30	320	0	0	40.0629	40.0256	-1	0.000586658	0.000586658	0	0
30	320	0	60	40.0629	40.0256	-1	0.000586658	0.000586658	0	0
30	320	0	120	40.0629	40.0256	-1	0.000586658	0.000586658	0	0
30	320	0	180	40.0629	40.0256	-1	0.000586658	0.000586658	0	0
30	320	0	240	40.0629	40.0256	-1	0.000586658	0.000586658	0	0
30	320	0	300	40.0629	40.0256	-1	0.000586658	0.000586658	0	0
30	340	0	0	40.0634	40.0257	-1	0.000586658	0.000586658	0	0
30	340	0	60	40.0634	40.0257	-1	0.000586658	0.000586658	0	0
30	340	0	120	40.0634	40.0257	-1	0.000586658	0.000586658	0	0
30	340	0	180	40.0634	40.0257	-1	0.000586658	0.000586658	0	0
30	340	0	240	40.0634	40.0257	-1	0.000586658	0.000586658	0	0
30	340	0	300	40.0634	40.0257	-1	0.000586658	0.000586658	0	0
40	0	0	0	48.0168	47.9749	-1			0	0
40	0	0	60	48.0168	47.9749	-1			0	0
40	0	0	120	48.0168	47.9749	-1			0	0
40	0	0	180	48.0168	47.9749	-1			0	0
40	0	0	240	48.0168	47.9749	-1			0	0
40	0	0	300	48.0168	47.9749	-1			0	0
40	15	0	0	48.0168	47.9752	-1			0	0
40	15	0	60	48.0168	47.9752	-1			0	0
40	15	0	120	48.0168	47.9752	-1			0	0
40	15	0	180	48.0168	47.9752	-1			0	0
40	15	0	240	48.0168	47.9752	-1			0	0
40	15	0	300	48.0168	47.9752	-1			0	0
40	30	0	0	48.0166	47.9755	-1			0	0
40	30	0	60	48.0166	47.9755	-1			0	0
40	30	0	120	48.0166	47.9755	-1			0	0
40	30	0	180	48.0166	47.9755	-1			0	0
40	30	0	240	48.0166	47.9755	-1			0	0
40	30	0	300	48.0166	47.9755	-1			0	0
40	45	0	0	48.0163	47.9759	-1			0	0
40	45	0	60	48.0163	47.9759	-1			0	0
40	45	0	120	48.0163	47.9759	-1			0	0
40	45	0	180	48.0163	47.9759	-1			0	0
40	45	0	240	48.0163	47.9759	-1			0	0
40	45	0	300	48.0163	47.9759	-1			0	0
40	60	0	0	48.0159	47.9763	-1			0	0
40	60	0	60	48.0159	47.9763	-1			0	0
40	60	0	120	48.0159	47.9763	-1			0	0
40	60	0	180	48.0159	47.9763	-1			0	0
40	60	0	240	48.0159	47.9763	-1			0	0
40	60	0	300	48.0159	47.9763	-1			0	0
40	75	0	0	48.0153	47.9766	-1			0	0
40	75	0	60	48.0153	47.9766	-1			0	0
40	75	0	120	48.0153	47.9766	-1			0	0
40	75	0	180	48.0153	47.9766	-1			0	0
40	75	0	240	48.0153	47.9766	-1			0	0
40	75	0	300	48.0153	47.9766	-1			0	0
40	90	0	0	48.0147	47.9769	-1			0	0
40	90	0	60	48.0147	47.9769	-1			0	0
40	90	0	120	48.0147	47.9769	-1			0	0
40	90	0	180	48.0147	47.9769	-1			0	0
40	90	0	240	48.0147	47.9769	-1			0	0
40	90	0	300	48.0147	47.9769	-1			0	0
40	105	0	0	48.0141	47.9772	-1			0	0
40	105	0	60	48.0141	47.9772	-1			0	0
40	105	0	120	48.0141	47.9772	-1			0	0
40	105	0	180	48.0141	47.9772	-1			0	0
40	105	0	240	48.0141	47.9772	-1			0	0
40	105	0	300	48.0141	47.9772	-1			0	0
40	120	0	0	48.0135	47.9773	-1			0	0
40	120	0	60	48.0135	47.9773	-1			0	0
40	120	0	120	48.0135	47.9773	-1			0	0
40	120	0	180	48.0135	47.9773	-1			0	0
40	120	0	240	48.0135	47.9773	-1			0	0
40	120	0	300	48.0135	47.9773	-1			0	0
40	135	0	0	48.013	47.9774	-1			0	0
40	135	0	60	48.013	47.9774	-1			0	0
40	135	0	120	48.013	47.9774	-1			0	0
40	135	0	180	48.013	47.9774	-1			0	0
40	135	0	240	48.013	47.9774	-1			0	0
40	135	0	300	48.013	47.9774	-1			0	0
40	150	0	0	48.0126	47.9773	-1			0	0
40	150	0	60	48.0126	47.9773	-1			0	0
40	150	0	120	48.0126	47.9773	-1			0	0
40	150	0	180	48.0126	47.9773	-1			0	0
40	150	0	240	48.0126	47.9773	-1			0	0
40	150	0	300	48.0126	47.9773	-1			0	0
40	165	0	0	48.0123	47.9772	-1			0	0
40	165	0	60	48.0123	47.9772	-1			0	0
40	165	0	120	48.0123	47.9772	-1			0	0
40	165	0	180	48.0123	47.9772	-1			0	0
40	165	0	240	48.0123	47.9772	-1			0	0
40	165	0	300	48.0123	47.9772	-1			0	0
40	180	0	0	48.0121	47.977	-1			0	0
40	180	0	60	48.0121	47.977	-1			0	0
40	180	0	120	48.0121	47.977	-1			0	0
40	180	0	180	48.0121	47.977	-1			0	0
40	180	0	240	48.0121	47.977	-1			0	0
40	180	0	300	48.0121	47.977	-1			0	0
40	195	0	0	48.0121	47.9767	-1			0	0
40	195	0	60	48.0121	47.9767	-1			0	0
40	195	0	120	48.0121	47.9767	-1			0	0
40	195	0	180	48.0121	47.9767	-1			0	0
40	195	0	240	48.0121	47.9767	-1			0	0
40	195	0	300	48.0121	47.9767	-1			0	0
40	210	0	0	48.0123	47.9763	-1			0	0
40	210	0	60	48.0123	47.9763	-1			0	0
40	210	0	120	48.0123	47.9763	-1			0	0
40	210	0	180	48.0123	47.9763	-1			0	0
40	210	0	240	48.0123	47.9763	-1			0	0
40	210	0	300	48.0123	47.9763	-1			0	0
40	225	0	0	48.0126	47.9759	-1			0	0
40	225	0	60	48.0126	47.9759	-1			0	0
40	225	0	120	48.0126	47.9759	-1			0	0
40	225	0	180	48.0126	47.9759	-1			0	0
40	225	0	240	48.0126	47.9759	-1			0	0
40	225	0	300	48.0126	47.9759	-1			0	0
40	240	0	0	48.013	47.9755	-1			0	0
40	240	0	60	48.013	47.9755	-1			0	0
40	240	0	120	48.013	47.9755	-1			0	0
40	240	0	180	48.013	47.9755	-1			0	0
40	240	0	240	48.013	47.9755	-1			0	0
40	240	0	300	48.013	47.9755	-1			0	0
40	255	0	0	48.0136	47.9752	-1			0	0
40	255	0	60	48.0136	47.9752	-1			0	0
40	255	0	120	48.0136	47.9752	-1			0	0
40	255	0	180	48.0136	47.9752	-1			0	0
40	255	0	240	48.0136	47.9752	-1			0	0
40	255	0	300	48.0136	47.9752	-1			0	0
40	270	0	0	48.0142	47.9749	-1			0	0
40	270	0	60	48.0142	47.9749	-1			0	0
40	270	0	120	48.0142	47.9749	-1			0	0
40	270	0	180	48.0142	47.9749	-1			0	0
40	270	0	240	48.0142	47.9749	-1			0	0
40	270	0	300	48.0142	47.9749	-1			0	0
40	285	0	0	48.0148	47.9746	-1			0	0
40	285	0	60	48.0148	47.9746	-1			0	0
40	285	0	120	48.0148	47.9746	-1			0	0
40	285	0	180	48.0148	47.9746	-1			0	0
40	285	0	240	48.0148	47.9746	-1			0	0
40	285	0	300	48.0148	47.9746	-1			0	0
40	300	0	0	48.0154	47.9745	-1			0	0
40	300	0	60	48.0154	47.9745	-1			0	0
40	300	0	120	48.0154	47.9745	-1			0	0
40	300	0	180	48.0154	47.9745	-1			0	0
40	300	0	240	48.0154	47.9745	-1			0	0
40	300	0	300	48.0154	47.9745	-1			0	0
40	315	0	0	48.0159	47.9744	-1			0	0
40	315	0	60	48.0159	47.9744	-1			0	0
40	315	0	120	48.0159	47.9744	-1			0	0
40	315	0	180	48.0159	47.9744	-1			0	0
40	315	0	240	48.0159	47.9744	-1			0	0
40	315	0	300	48.0159	47.9744	-1			0	0
40	330	0	0	48.0163	47.9745	-1			0	0
40	330	0	60	48.0163	47.9745	-1			0	0
40	330	0	120	48.0163	47.9745	-1			0	0
40	330	0	180	48.0163	47.9745	-1			0	0
40	330	0	240	48.0163	47.9745	-1			0	0
40	330	0	300	48.0163	47.9745	-1			0	0
40	345	0	0	48.0166	47.9746	-1			0	0
40	345	0	60	48.0166	47.9746	-1			0	0
40	345	0	120	48.0166	47.9746	-1			0	0
40	345	0	180	48.0166	47.9746	-1			0	0
40	345	0	240	48.0166	47.9746	-1			0	0
40	345	0	300	48.0166	47.9746	-1			0	0
										0

## Sheet: OffAxis17
r	theta	t	phi	dist1	dist1	clashes	prob dist1	prob dist2	clashes 0 or 1	H*I*J	#clashes<10	H*I*L		Bins	score>8
0	0	-20	0	1.46164	41.461	-1	0	8.4e-05	0	0				0	0	0
0	0	-20	60	1.46164	41.461	-1	0	8.4e-05	0	0				1	0	0
0	0	-20	120	1.46164	41.461	-1	0	8.4e-05	0	0				2	0	0
0	0	-20	180	1.46164	41.461	-1	0	8.4e-05	0	0				3	0	0
0	0	-20	240	1.46164	41.461	-1	0	8.4e-05	0	0				4	0	0
0	0	-20	300	1.46164	41.461	-1	0	8.4e-05	0	0				5	78	0.002179
0	0	-10	0	11.4616	31.461	23	0.034445	0.012851	0	0				6	286	0.00799
0	0	-10	60	11.4616	31.461	157	0.034445	0.012851	0	0				7	397	0.011091
0	0	-10	120	11.4616	31.461	206	0.034445	0.012851	0	0				8	311	0.008688
0	0	-10	180	11.4616	31.461	9	0.034445	0.012851	0	0				9	734	0.020505
0	0	-10	240	11.4616	31.461	17	0.034445	0.012851	0	0				10	957	0.026735
0	0	-10	300	11.4616	31.461	20	0.034445	0.012851	0	0				11	1233	0.034445
0	0	0	0	21.4616	21.461	71	0.049195	0.049195	0	0				12	1352	0.03777
0	0	0	60	21.4616	21.461	155	0.049195	0.049195	0	0				13	1597	0.044614
0	0	0	120	21.4616	21.461	241	0.049195	0.049195	0	0				14	1751	0.048916
0	0	0	180	21.4616	21.461	37	0.049195	0.049195	0	0				15	1991	0.055621
0	0	0	240	21.4616	21.461	30	0.049195	0.049195	0	0				16	2060	0.057548
0	0	0	300	21.4616	21.461	23	0.049195	0.049195	0	0				17	2045	0.057129
0	0	10	0	31.4616	11.461	172	0.012851	0.034445	0	0				18	2373	0.066292
0	0	10	60	31.4616	11.461	143	0.012851	0.034445	0	0				19	4382	0.122416
0	0	10	120	31.4616	11.461	141	0.012851	0.034445	0	0				20	2367	0.066125
0	0	10	180	31.4616	11.461	30	0.012851	0.034445	0	0				21	1761	0.049195
0	0	10	240	31.4616	11.461	31	0.012851	0.034445	0	0				22	1355	0.037853
0	0	10	300	31.4616	11.461	56	0.012851	0.034445	0	0				23	1170	0.032685
0	0	20	0	41.4616	1.46102	-1	8.4e-05	0	0	0				24	1051	0.029361
0	0	20	60	41.4616	1.46102	-1	8.4e-05	0	0	0				25	982	0.027433
0	0	20	120	41.4616	1.46102	-1	8.4e-05	0	0	0				26	845	0.023606
0	0	20	180	41.4616	1.46102	-1	8.4e-05	0	0	0				27	778	0.021734
0	0	20	240	41.4616	1.46102	-1	8.4e-05	0	0	0				28	719	0.020086
0	0	20	300	41.4616	1.46102	-1	8.4e-05	0	0	0				29	607	0.016957
10	0	-20	0	10.1098	42.6413	-1	0.026735		0	0				30	544	0.015197
10	0	-20	60	10.1098	42.6413	-1	0.026735		0	0				31	460	0.012851
10	0	-20	120	10.1098	42.6413	-1	0.026735		0	0				32	322	0.008995
10	0	-20	180	10.1098	42.6413	-1	0.026735		0	0				33	305	0.008521
10	0	-20	240	10.1098	42.6413	-1	0.026735		0	0				34	248	0.006928
10	0	-20	300	10.1098	42.6413	-1	0.026735		0	0				35	275	0.007682
10	0	-10	0	15.2189	33.0036	7	0.055621	0.008521	0	0				36	168	0.004693
10	0	-10	60	15.2189	33.0036	139	0.055621	0.008521	0	0				37	135	0.003771
10	0	-10	120	15.2189	33.0036	234	0.055621	0.008521	0	0				38	74	0.002067
10	0	-10	180	15.2189	33.0036	48	0.055621	0.008521	0	0				39	53	0.001481
10	0	-10	240	15.2189	33.0036	23	0.055621	0.008521	0	0				40	21	0.000587
10	0	-10	300	15.2189	33.0036	0	0.055621	0.008521	1	0.000473947				41	3	8.4e-05
10	0	0	0	23.6859	23.6683	80	0.032685	0.032685	0	0					2
10	0	0	60	23.6859	23.6683	104	0.032685	0.032685	0	0					1
10	0	0	120	23.6859	23.6683	139	0.032685	0.032685	0	0					1
10	0	0	180	23.6859	23.6683	61	0.032685	0.032685	0	0					0
10	0	0	240	23.6859	23.6683	9	0.032685	0.032685	0	0					0
10	0	0	300	23.6859	23.6683	12	0.032685	0.032685	0	0					1
10	0	10	0	33.0217	15.2034	236	0.008521	0.055621	0	0					0
10	0	10	60	33.0217	15.2034	105	0.008521	0.055621	0	0					1
10	0	10	120	33.0217	15.2034	90	0.008521	0.055621	0	0					0
10	0	10	180	33.0217	15.2034	54	0.008521	0.055621	0	0
10	0	10	240	33.0217	15.2034	13	0.008521	0.055621	0	0
10	0	10	300	33.0217	15.2034	36	0.008521	0.055621	0	0
10	0	20	0	42.6596	10.1044	-1		0.026735	0	0
10	0	20	60	42.6596	10.1044	-1		0.026735	0	0
10	0	20	120	42.6596	10.1044	-1		0.026735	0	0
10	0	20	180	42.6596	10.1044	-1		0.026735	0	0
10	0	20	240	42.6596	10.1044	-1		0.026735	0	0
10	0	20	300	42.6596	10.1044	-1		0.026735	0	0
10	60	-20	0	10.1082	42.6415	-1	0.026735		0	0
10	60	-20	60	10.1082	42.6415	-1	0.026735		0	0
10	60	-20	120	10.1082	42.6415	-1	0.026735		0	0
10	60	-20	180	10.1082	42.6415	-1	0.026735		0	0
10	60	-20	240	10.1082	42.6415	-1	0.026735		0	0
10	60	-20	300	10.1082	42.6415	-1	0.026735		0	0
10	60	-10	0	15.2179	33.0039	30	0.055621	0.008521	0	0
10	60	-10	60	15.2179	33.0039	117	0.055621	0.008521	0	0
10	60	-10	120	15.2179	33.0039	15	0.055621	0.008521	0	0
10	60	-10	180	15.2179	33.0039	3	0.055621	0.008521	0	0
10	60	-10	240	15.2179	33.0039	3	0.055621	0.008521	0	0
10	60	-10	300	15.2179	33.0039	7	0.055621	0.008521	0	0
10	60	0	0	23.6853	23.6688	53	0.032685	0.032685	0	0
10	60	0	60	23.6853	23.6688	137	0.032685	0.032685	0	0
10	60	0	120	23.6853	23.6688	40	0.032685	0.032685	0	0
10	60	0	180	23.6853	23.6688	3	0.032685	0.032685	0	0
10	60	0	240	23.6853	23.6688	13	0.032685	0.032685	0	0
10	60	0	300	23.6853	23.6688	9	0.032685	0.032685	0	0
10	60	10	0	33.0212	15.2041	77	0.008521	0.055621	0	0
10	60	10	60	33.0212	15.2041	88	0.008521	0.055621	0	0
10	60	10	120	33.0212	15.2041	12	0.008521	0.055621	0	0
10	60	10	180	33.0212	15.2041	2	0.008521	0.055621	0	0
10	60	10	240	33.0212	15.2041	15	0.008521	0.055621	0	0
10	60	10	300	33.0212	15.2041	119	0.008521	0.055621	0	0
10	60	20	0	42.6592	10.1055	-1		0.026735	0	0
10	60	20	60	42.6592	10.1055	-1		0.026735	0	0
10	60	20	120	42.6592	10.1055	-1		0.026735	0	0
10	60	20	180	42.6592	10.1055	-1		0.026735	0	0
10	60	20	240	42.6592	10.1055	-1		0.026735	0	0
10	60	20	300	42.6592	10.1055	-1		0.026735	0	0
10	120	-20	0	10.1059	42.6416	-1	0.026735		0	0
10	120	-20	60	10.1059	42.6416	-1	0.026735		0	0
10	120	-20	120	10.1059	42.6416	-1	0.026735		0	0
10	120	-20	180	10.1059	42.6416	-1	0.026735		0	0
10	120	-20	240	10.1059	42.6416	-1	0.026735		0	0
10	120	-20	300	10.1059	42.6416	-1	0.026735		0	0
10	120	-10	0	15.2164	33.004	80	0.055621	0.008521	0	0
10	120	-10	60	15.2164	33.004	22	0.055621	0.008521	0	0
10	120	-10	120	15.2164	33.004	8	0.055621	0.008521	0	0
10	120	-10	180	15.2164	33.004	8	0.055621	0.008521	0	0
10	120	-10	240	15.2164	33.004	15	0.055621	0.008521	0	0
10	120	-10	300	15.2164	33.004	28	0.055621	0.008521	0	0
10	120	0	0	23.6843	23.669	161	0.032685	0.032685	0	0
10	120	0	60	23.6843	23.669	23	0.032685	0.032685	0	0
10	120	0	120	23.6843	23.669	15	0.032685	0.032685	0	0
10	120	0	180	23.6843	23.669	17	0.032685	0.032685	0	0
10	120	0	240	23.6843	23.669	43	0.032685	0.032685	0	0
10	120	0	300	23.6843	23.669	65	0.032685	0.032685	0	0
10	120	10	0	33.0205	15.2044	132	0.008521	0.055621	0	0
10	120	10	60	33.0205	15.2044	61	0.008521	0.055621	0	0
10	120	10	120	33.0205	15.2044	40	0.008521	0.055621	0	0
10	120	10	180	33.0205	15.2044	46	0.008521	0.055621	0	0
10	120	10	240	33.0205	15.2044	87	0.008521	0.055621	0	0
10	120	10	300	33.0205	15.2044	105	0.008521	0.055621	0	0
10	120	20	0	42.6587	10.1059	-1		0.026735	0	0
10	120	20	60	42.6587	10.1059	-1		0.026735	0	0
10	120	20	120	42.6587	10.1059	-1		0.026735	0	0
10	120	20	180	42.6587	10.1059	-1		0.026735	0	0
10	120	20	240	42.6587	10.1059	-1		0.026735	0	0
10	120	20	300	42.6587	10.1059	-1		0.026735	0	0
10	180	-20	0	10.1053	42.6415	-1	0.026735		0	0
10	180	-20	60	10.1053	42.6415	-1	0.026735		0	0
10	180	-20	120	10.1053	42.6415	-1	0.026735		0	0
10	180	-20	180	10.1053	42.6415	-1	0.026735		0	0
10	180	-20	240	10.1053	42.6415	-1	0.026735		0	0
10	180	-20	300	10.1053	42.6415	-1	0.026735		0	0
10	180	-10	0	15.2159	33.0038	31	0.055621	0.008521	0	0
10	180	-10	60	15.2159	33.0038	23	0.055621	0.008521	0	0
10	180	-10	120	15.2159	33.0038	8	0.055621	0.008521	0	0
10	180	-10	180	15.2159	33.0038	47	0.055621	0.008521	0	0
10	180	-10	240	15.2159	33.0038	67	0.055621	0.008521	0	0
10	180	-10	300	15.2159	33.0038	139	0.055621	0.008521	0	0
10	180	0	0	23.684	23.6687	67	0.032685	0.032685	0	0
10	180	0	60	23.684	23.6687	35	0.032685	0.032685	0	0
10	180	0	120	23.684	23.6687	54	0.032685	0.032685	0	0
10	180	0	180	23.684	23.6687	89	0.032685	0.032685	0	0
10	180	0	240	23.684	23.6687	232	0.032685	0.032685	0	0
10	180	0	300	23.684	23.6687	316	0.032685	0.032685	0	0
10	180	10	0	33.0203	15.204	124	0.008521	0.055621	0	0
10	180	10	60	33.0203	15.204	66	0.008521	0.055621	0	0
10	180	10	120	33.0203	15.204	53	0.008521	0.055621	0	0
10	180	10	180	33.0203	15.204	173	0.008521	0.055621	0	0
10	180	10	240	33.0203	15.204	220	0.008521	0.055621	0	0
10	180	10	300	33.0203	15.204	219	0.008521	0.055621	0	0
10	180	20	0	42.6585	10.1053	-1		0.026735	0	0
10	180	20	60	42.6585	10.1053	-1		0.026735	0	0
10	180	20	120	42.6585	10.1053	-1		0.026735	0	0
10	180	20	180	42.6585	10.1053	-1		0.026735	0	0
10	180	20	240	42.6585	10.1053	-1		0.026735	0	0
10	180	20	300	42.6585	10.1053	-1		0.026735	0	0
10	240	-20	0	10.1068	42.6413	-1	0.026735		0	0
10	240	-20	60	10.1068	42.6413	-1	0.026735		0	0
10	240	-20	120	10.1068	42.6413	-1	0.026735		0	0
10	240	-20	180	10.1068	42.6413	-1	0.026735		0	0
10	240	-20	240	10.1068	42.6413	-1	0.026735		0	0
10	240	-20	300	10.1068	42.6413	-1	0.026735		0	0
10	240	-10	0	15.217	33.0035	25	0.055621	0.008521	0	0
10	240	-10	60	15.217	33.0035	33	0.055621	0.008521	0	0
10	240	-10	120	15.217	33.0035	76	0.055621	0.008521	0	0
10	240	-10	180	15.217	33.0035	262	0.055621	0.008521	0	0
10	240	-10	240	15.217	33.0035	255	0.055621	0.008521	0	0
10	240	-10	300	15.217	33.0035	151	0.055621	0.008521	0	0
10	240	0	0	23.6847	23.6683	35	0.032685	0.032685	0	0
10	240	0	60	23.6847	23.6683	48	0.032685	0.032685	0	0
10	240	0	120	23.6847	23.6683	241	0.032685	0.032685	0	0
10	240	0	180	23.6847	23.6683	455	0.032685	0.032685	0	0
10	240	0	240	23.6847	23.6683	295	0.032685	0.032685	0	0
10	240	0	300	23.6847	23.6683	159	0.032685	0.032685	0	0
10	240	10	0	33.0208	15.2034	55	0.008521	0.055621	0	0
10	240	10	60	33.0208	15.2034	92	0.008521	0.055621	0	0
10	240	10	120	33.0208	15.2034	367	0.008521	0.055621	0	0
10	240	10	180	33.0208	15.2034	350	0.008521	0.055621	0	0
10	240	10	240	33.0208	15.2034	260	0.008521	0.055621	0	0
10	240	10	300	33.0208	15.2034	95	0.008521	0.055621	0	0
10	240	20	0	42.6589	10.1043	-1		0.026735	0	0
10	240	20	60	42.6589	10.1043	-1		0.026735	0	0
10	240	20	120	42.6589	10.1043	-1		0.026735	0	0
10	240	20	180	42.6589	10.1043	-1		0.026735	0	0
10	240	20	240	42.6589	10.1043	-1		0.026735	0	0
10	240	20	300	42.6589	10.1043	-1		0.026735	0	0
10	300	-20	0	10.1091	42.6412	-1	0.026735		0	0
10	300	-20	60	10.1091	42.6412	-1	0.026735		0	0
10	300	-20	120	10.1091	42.6412	-1	0.026735		0	0
10	300	-20	180	10.1091	42.6412	-1	0.026735		0	0
10	300	-20	240	10.1091	42.6412	-1	0.026735		0	0
10	300	-20	300	10.1091	42.6412	-1	0.026735		0	0
10	300	-10	0	15.2185	33.0034	3	0.055621	0.008521	0	0
10	300	-10	60	15.2185	33.0034	69	0.055621	0.008521	0	0
10	300	-10	120	15.2185	33.0034	324	0.055621	0.008521	0	0
10	300	-10	180	15.2185	33.0034	246	0.055621	0.008521	0	0
10	300	-10	240	15.2185	33.0034	77	0.055621	0.008521	0	0
10	300	-10	300	15.2185	33.0034	29	0.055621	0.008521	0	0
10	300	0	0	23.6857	23.6681	40	0.032685	0.032685	0	0
10	300	0	60	23.6857	23.6681	159	0.032685	0.032685	0	0
10	300	0	120	23.6857	23.6681	370	0.032685	0.032685	0	0
10	300	0	180	23.6857	23.6681	245	0.032685	0.032685	0	0
10	300	0	240	23.6857	23.6681	41	0.032685	0.032685	0	0
10	300	0	300	23.6857	23.6681	27	0.032685	0.032685	0	0
10	300	10	0	33.0215	15.2031	58	0.008521	0.055621	0	0
10	300	10	60	33.0215	15.2031	345	0.008521	0.055621	0	0
10	300	10	120	33.0215	15.2031	270	0.008521	0.055621	0	0
10	300	10	180	33.0215	15.2031	172	0.008521	0.055621	0	0
10	300	10	240	33.0215	15.2031	81	0.008521	0.055621	0	0
10	300	10	300	33.0215	15.2031	35	0.008521	0.055621	0	0
10	300	20	0	42.6594	10.1039	-1		0.026735	0	0
10	300	20	60	42.6594	10.1039	-1		0.026735	0	0
10	300	20	120	42.6594	10.1039	-1		0.026735	0	0
10	300	20	180	42.6594	10.1039	-1		0.026735	0	0
10	300	20	240	42.6594	10.1039	-1		0.026735	0	0
10	300	20	300	42.6594	10.1039	-1		0.026735	0	0
20	0	-20	0	20.0569	46.0168	-1	0.066125		0	0
20	0	-20	60	20.0569	46.0168	-1	0.066125		0	0
20	0	-20	120	20.0569	46.0168	-1	0.066125		0	0
20	0	-20	180	20.0569	46.0168	-1	0.066125		0	0
20	0	-20	240	20.0569	46.0168	-1	0.066125		0	0
20	0	-20	300	20.0569	46.0168	-1	0.066125		0	0
20	0	-10	0	23.0621	37.2649	29	0.032685	0.003771	0	0
20	0	-10	60	23.0621	37.2649	114	0.032685	0.003771	0	0
20	0	-10	120	23.0621	37.2649	197	0.032685	0.003771	0	0
20	0	-10	180	23.0621	37.2649	90	0.032685	0.003771	0	0
20	0	-10	240	23.0621	37.2649	46	0.032685	0.003771	0	0
20	0	-10	300	23.0621	37.2649	15	0.032685	0.003771	0	0
20	0	0	0	29.3504	29.3224	34	0.016957	0.016957	0	0
20	0	0	60	29.3504	29.3224	92	0.016957	0.016957	0	0
20	0	0	120	29.3504	29.3224	61	0.016957	0.016957	0	0
20	0	0	180	29.3504	29.3224	78	0.016957	0.016957	0	0
20	0	0	240	29.3504	29.3224	27	0.016957	0.016957	0	0
20	0	0	300	29.3504	29.3224	10	0.016957	0.016957	0	0
20	0	10	0	37.2965	23.042	91	0.003771	0.032685	0	0
20	0	10	60	37.2965	23.042	129	0.003771	0.032685	0	0
20	0	10	120	37.2965	23.042	65	0.003771	0.032685	0	0
20	0	10	180	37.2965	23.042	72	0.003771	0.032685	0	0
20	0	10	240	37.2965	23.042	12	0.003771	0.032685	0	0
20	0	10	300	37.2965	23.042	26	0.003771	0.032685	0	0
20	0	20	0	46.0501	20.0516	-1		0.066125	0	0
20	0	20	60	46.0501	20.0516	-1		0.066125	0	0
20	0	20	120	46.0501	20.0516	-1		0.066125	0	0
20	0	20	180	46.0501	20.0516	-1		0.066125	0	0
20	0	20	240	46.0501	20.0516	-1		0.066125	0	0
20	0	20	300	46.0501	20.0516	-1		0.066125	0	0
20	30	-20	0	20.0563	46.017	-1	0.066125		0	0
20	30	-20	60	20.0563	46.017	-1	0.066125		0	0
20	30	-20	120	20.0563	46.017	-1	0.066125		0	0
20	30	-20	180	20.0563	46.017	-1	0.066125		0	0
20	30	-20	240	20.0563	46.017	-1	0.066125		0	0
20	30	-20	300	20.0563	46.017	-1	0.066125		0	0
20	30	-10	0	23.0616	37.2652	40	0.032685	0.003771	0	0
20	30	-10	60	23.0616	37.2652	91	0.032685	0.003771	0	0
20	30	-10	120	23.0616	37.2652	41	0.032685	0.003771	0	0
20	30	-10	180	23.0616	37.2652	23	0.032685	0.003771	0	0
20	30	-10	240	23.0616	37.2652	2	0.032685	0.003771	0	0
20	30	-10	300	23.0616	37.2652	0	0.032685	0.003771	1	0.000123255
20	30	0	0	29.35	29.3228	28	0.016957	0.016957	0	0
20	30	0	60	29.35	29.3228	76	0.016957	0.016957	0	0
20	30	0	120	29.35	29.3228	25	0.016957	0.016957	0	0
20	30	0	180	29.35	29.3228	5	0.016957	0.016957	0	0
20	30	0	240	29.35	29.3228	0	0.016957	0.016957	1	0.00028754
20	30	0	300	29.35	29.3228	1	0.016957	0.016957	0	0
20	30	10	0	37.2962	23.0425	25	0.003771	0.032685	0	0
20	30	10	60	37.2962	23.0425	97	0.003771	0.032685	0	0
20	30	10	120	37.2962	23.0425	24	0.003771	0.032685	0	0
20	30	10	180	37.2962	23.0425	3	0.003771	0.032685	0	0
20	30	10	240	37.2962	23.0425	0	0.003771	0.032685	1	0.000123255
20	30	10	300	37.2962	23.0425	25	0.003771	0.032685	0	0
20	30	20	0	46.0499	20.0521	-1		0.066125	0	0
20	30	20	60	46.0499	20.0521	-1		0.066125	0	0
20	30	20	120	46.0499	20.0521	-1		0.066125	0	0
20	30	20	180	46.0499	20.0521	-1		0.066125	0	0
20	30	20	240	46.0499	20.0521	-1		0.066125	0	0
20	30	20	300	46.0499	20.0521	-1		0.066125	0	0
20	60	-20	0	20.0553	46.0172	-1	0.066125		0	0
20	60	-20	60	20.0553	46.0172	-1	0.066125		0	0
20	60	-20	120	20.0553	46.0172	-1	0.066125		0	0
20	60	-20	180	20.0553	46.0172	-1	0.066125		0	0
20	60	-20	240	20.0553	46.0172	-1	0.066125		0	0
20	60	-20	300	20.0553	46.0172	-1	0.066125		0	0
20	60	-10	0	23.0608	37.2655	13	0.032685	0.003771	0	0
20	60	-10	60	23.0608	37.2655	31	0.032685	0.003771	0	0
20	60	-10	120	23.0608	37.2655	33	0.032685	0.003771	0	0
20	60	-10	180	23.0608	37.2655	0	0.032685	0.003771	1	0.000123255
20	60	-10	240	23.0608	37.2655	0	0.032685	0.003771	1	0.000123255
20	60	-10	300	23.0608	37.2655	0	0.032685	0.003771	1	0.000123255
20	60	0	0	29.3493	29.3231	19	0.016957	0.016957	0	0
20	60	0	60	29.3493	29.3231	27	0.016957	0.016957	0	0
20	60	0	120	29.3493	29.3231	38	0.016957	0.016957	0	0
20	60	0	180	29.3493	29.3231	0	0.016957	0.016957	1	0.00028754
20	60	0	240	29.3493	29.3231	0	0.016957	0.016957	1	0.00028754
20	60	0	300	29.3493	29.3231	4	0.016957	0.016957	0	0
20	60	10	0	37.2957	23.0429	54	0.003771	0.032685	0	0
20	60	10	60	37.2957	23.0429	54	0.003771	0.032685	0	0
20	60	10	120	37.2957	23.0429	3	0.003771	0.032685	0	0
20	60	10	180	37.2957	23.0429	0	0.003771	0.032685	1	0.000123255
20	60	10	240	37.2957	23.0429	0	0.003771	0.032685	1	0.000123255
20	60	10	300	37.2957	23.0429	31	0.003771	0.032685	0	0
20	60	20	0	46.0494	20.0526	-1		0.066125	0	0
20	60	20	60	46.0494	20.0526	-1		0.066125	0	0
20	60	20	120	46.0494	20.0526	-1		0.066125	0	0
20	60	20	180	46.0494	20.0526	-1		0.066125	0	0
20	60	20	240	46.0494	20.0526	-1		0.066125	0	0
20	60	20	300	46.0494	20.0526	-1		0.066125	0	0
20	90	-20	0	20.0541	46.0174	-1	0.066125		0	0
20	90	-20	60	20.0541	46.0174	-1	0.066125		0	0
20	90	-20	120	20.0541	46.0174	-1	0.066125		0	0
20	90	-20	180	20.0541	46.0174	-1	0.066125		0	0
20	90	-20	240	20.0541	46.0174	-1	0.066125		0	0
20	90	-20	300	20.0541	46.0174	-1	0.066125		0	0
20	90	-10	0	23.0597	37.2657	19	0.032685	0.003771	0	0
20	90	-10	60	23.0597	37.2657	9	0.032685	0.003771	0	0
20	90	-10	120	23.0597	37.2657	0	0.032685	0.003771	1	0.000123255
20	90	-10	180	23.0597	37.2657	0	0.032685	0.003771	1	0.000123255
20	90	-10	240	23.0597	37.2657	0	0.032685	0.003771	1	0.000123255
20	90	-10	300	23.0597	37.2657	0	0.032685	0.003771	1	0.000123255
20	90	0	0	29.3485	29.3234	56	0.016957	0.016957	0	0
20	90	0	60	29.3485	29.3234	19	0.016957	0.016957	0	0
20	90	0	120	29.3485	29.3234	4	0.016957	0.016957	0	0
20	90	0	180	29.3485	29.3234	2	0.016957	0.016957	0	0
20	90	0	240	29.3485	29.3234	9	0.016957	0.016957	0	0
20	90	0	300	29.3485	29.3234	17	0.016957	0.016957	0	0
20	90	10	0	37.295	23.0432	70	0.003771	0.032685	0	0
20	90	10	60	37.295	23.0432	55	0.003771	0.032685	0	0
20	90	10	120	37.295	23.0432	8	0.003771	0.032685	0	0
20	90	10	180	37.295	23.0432	19	0.003771	0.032685	0	0
20	90	10	240	37.295	23.0432	29	0.003771	0.032685	0	0
20	90	10	300	37.295	23.0432	62	0.003771	0.032685	0	0
20	90	20	0	46.0489	20.0529	-1		0.066125	0	0
20	90	20	60	46.0489	20.0529	-1		0.066125	0	0
20	90	20	120	46.0489	20.0529	-1		0.066125	0	0
20	90	20	180	46.0489	20.0529	-1		0.066125	0	0
20	90	20	240	46.0489	20.0529	-1		0.066125	0	0
20	90	20	300	46.0489	20.0529	-1		0.066125	0	0
20	120	-20	0	20.053	46.0174	-1	0.066125		0	0
20	120	-20	60	20.053	46.0174	-1	0.066125		0	0
20	120	-20	120	20.053	46.0174	-1	0.066125		0	0
20	120	-20	180	20.053	46.0174	-1	0.066125		0	0
20	120	-20	240	20.053	46.0174	-1	0.066125		0	0
20	120	-20	300	20.053	46.0174	-1	0.066125		0	0
20	120	-10	0	23.0588	37.2657	17	0.032685	0.003771	0	0
20	120	-10	60	23.0588	37.2657	9	0.032685	0.003771	0	0
20	120	-10	120	23.0588	37.2657	0	0.032685	0.003771	1	0.000123255
20	120	-10	180	23.0588	37.2657	0	0.032685	0.003771	1	0.000123255
20	120	-10	240	23.0588	37.2657	6	0.032685	0.003771	0	0
20	120	-10	300	23.0588	37.2657	3	0.032685	0.003771	0	0
20	120	0	0	29.3478	29.3234	64	0.016957	0.016957	0	0
20	120	0	60	29.3478	29.3234	28	0.016957	0.016957	0	0
20	120	0	120	29.3478	29.3234	5	0.016957	0.016957	0	0
20	120	0	180	29.3478	29.3234	2	0.016957	0.016957	0	0
20	120	0	240	29.3478	29.3234	15	0.016957	0.016957	0	0
20	120	0	300	29.3478	29.3234	18	0.016957	0.016957	0	0
20	120	10	0	37.2944	23.0433	137	0.003771	0.032685	0	0
20	120	10	60	37.2944	23.0433	48	0.003771	0.032685	0	0
20	120	10	120	37.2944	23.0433	22	0.003771	0.032685	0	0
20	120	10	180	37.2944	23.0433	44	0.003771	0.032685	0	0
20	120	10	240	37.2944	23.0433	43	0.003771	0.032685	0	0
20	120	10	300	37.2944	23.0433	94	0.003771	0.032685	0	0
20	120	20	0	46.0484	20.053	-1		0.066125	0	0
20	120	20	60	46.0484	20.053	-1		0.066125	0	0
20	120	20	120	46.0484	20.053	-1		0.066125	0	0
20	120	20	180	46.0484	20.053	-1		0.066125	0	0
20	120	20	240	46.0484	20.053	-1		0.066125	0	0
20	120	20	300	46.0484	20.053	-1		0.066125	0	0
20	150	-20	0	20.0524	46.0173	-1	0.066125		0	0
20	150	-20	60	20.0524	46.0173	-1	0.066125		0	0
20	150	-20	120	20.0524	46.0173	-1	0.066125		0	0
20	150	-20	180	20.0524	46.0173	-1	0.066125		0	0
20	150	-20	240	20.0524	46.0173	-1	0.066125		0	0
20	150	-20	300	20.0524	46.0173	-1	0.066125		0	0
20	150	-10	0	23.0582	37.2656	91	0.032685	0.003771	0	0
20	150	-10	60	23.0582	37.2656	7	0.032685	0.003771	0	0
20	150	-10	120	23.0582	37.2656	4	0.032685	0.003771	0	0
20	150	-10	180	23.0582	37.2656	0	0.032685	0.003771	1	0.000123255
20	150	-10	240	23.0582	37.2656	3	0.032685	0.003771	0	0
20	150	-10	300	23.0582	37.2656	18	0.032685	0.003771	0	0
20	150	0	0	29.3473	29.3233	119	0.016957	0.016957	0	0
20	150	0	60	29.3473	29.3233	47	0.016957	0.016957	0	0
20	150	0	120	29.3473	29.3233	10	0.016957	0.016957	0	0
20	150	0	180	29.3473	29.3233	9	0.016957	0.016957	0	0
20	150	0	240	29.3473	29.3233	21	0.016957	0.016957	0	0
20	150	0	300	29.3473	29.3233	45	0.016957	0.016957	0	0
20	150	10	0	37.2941	23.0432	111	0.003771	0.032685	0	0
20	150	10	60	37.2941	23.0432	50	0.003771	0.032685	0	0
20	150	10	120	37.2941	23.0432	38	0.003771	0.032685	0	0
20	150	10	180	37.2941	23.0432	37	0.003771	0.032685	0	0
20	150	10	240	37.2941	23.0432	93	0.003771	0.032685	0	0
20	150	10	300	37.2941	23.0432	132	0.003771	0.032685	0	0
20	150	20	0	46.0482	20.0529	-1		0.066125	0	0
20	150	20	60	46.0482	20.0529	-1		0.066125	0	0
20	150	20	120	46.0482	20.0529	-1		0.066125	0	0
20	150	20	180	46.0482	20.0529	-1		0.066125	0	0
20	150	20	240	46.0482	20.0529	-1		0.066125	0	0
20	150	20	300	46.0482	20.0529	-1		0.066125	0	0
20	180	-20	0	20.0523	46.0172	-1	0.066125		0	0
20	180	-20	60	20.0523	46.0172	-1	0.066125		0	0
20	180	-20	120	20.0523	46.0172	-1	0.066125		0	0
20	180	-20	180	20.0523	46.0172	-1	0.066125		0	0
20	180	-20	240	20.0523	46.0172	-1	0.066125		0	0
20	180	-20	300	20.0523	46.0172	-1	0.066125		0	0
20	180	-10	0	23.0582	37.2654	129	0.032685	0.003771	0	0
20	180	-10	60	23.0582	37.2654	16	0.032685	0.003771	0	0
20	180	-10	120	23.0582	37.2654	7	0.032685	0.003771	0	0
20	180	-10	180	23.0582	37.2654	50	0.032685	0.003771	0	0
20	180	-10	240	23.0582	37.2654	19	0.032685	0.003771	0	0
20	180	-10	300	23.0582	37.2654	86	0.032685	0.003771	0	0
20	180	0	0	29.3473	29.323	129	0.016957	0.016957	0	0
20	180	0	60	29.3473	29.323	66	0.016957	0.016957	0	0
20	180	0	120	29.3473	29.323	32	0.016957	0.016957	0	0
20	180	0	180	29.3473	29.323	80	0.016957	0.016957	0	0
20	180	0	240	29.3473	29.323	161	0.016957	0.016957	0	0
20	180	0	300	29.3473	29.323	230	0.016957	0.016957	0	0
20	180	10	0	37.2941	23.0428	120	0.003771	0.032685	0	0
20	180	10	60	37.2941	23.0428	75	0.003771	0.032685	0	0
20	180	10	120	37.2941	23.0428	57	0.003771	0.032685	0	0
20	180	10	180	37.2941	23.0428	97	0.003771	0.032685	0	0
20	180	10	240	37.2941	23.0428	311	0.003771	0.032685	0	0
20	180	10	300	37.2941	23.0428	279	0.003771	0.032685	0	0
20	180	20	0	46.0481	20.0525	-1		0.066125	0	0
20	180	20	60	46.0481	20.0525	-1		0.066125	0	0
20	180	20	120	46.0481	20.0525	-1		0.066125	0	0
20	180	20	180	46.0481	20.0525	-1		0.066125	0	0
20	180	20	240	46.0481	20.0525	-1		0.066125	0	0
20	180	20	300	46.0481	20.0525	-1		0.066125	0	0
20	210	-20	0	20.0529	46.0169	-1	0.066125		0	0
20	210	-20	60	20.0529	46.0169	-1	0.066125		0	0
20	210	-20	120	20.0529	46.0169	-1	0.066125		0	0
20	210	-20	180	20.0529	46.0169	-1	0.066125		0	0
20	210	-20	240	20.0529	46.0169	-1	0.066125		0	0
20	210	-20	300	20.0529	46.0169	-1	0.066125		0	0
20	210	-10	0	23.0587	37.2651	90	0.032685	0.003771	0	0
20	210	-10	60	23.0587	37.2651	15	0.032685	0.003771	0	0
20	210	-10	120	23.0587	37.2651	68	0.032685	0.003771	0	0
20	210	-10	180	23.0587	37.2651	56	0.032685	0.003771	0	0
20	210	-10	240	23.0587	37.2651	313	0.032685	0.003771	0	0
20	210	-10	300	23.0587	37.2651	202	0.032685	0.003771	0	0
20	210	0	0	29.3477	29.3227	139	0.016957	0.016957	0	0
20	210	0	60	29.3477	29.3227	65	0.016957	0.016957	0	0
20	210	0	120	29.3477	29.3227	117	0.016957	0.016957	0	0
20	210	0	180	29.3477	29.3227	240	0.016957	0.016957	0	0
20	210	0	240	29.3477	29.3227	508	0.016957	0.016957	0	0
20	210	0	300	29.3477	29.3227	341	0.016957	0.016957	0	0
20	210	10	0	37.2944	23.0424	144	0.003771	0.032685	0	0
20	210	10	60	37.2944	23.0424	107	0.003771	0.032685	0	0
20	210	10	120	37.2944	23.0424	209	0.003771	0.032685	0	0
20	210	10	180	37.2944	23.0424	339	0.003771	0.032685	0	0
20	210	10	240	37.2944	23.0424	536	0.003771	0.032685	0	0
20	210	10	300	37.2944	23.0424	268	0.003771	0.032685	0	0
20	210	20	0	46.0484	20.0519	-1		0.066125	0	0
20	210	20	60	46.0484	20.0519	-1		0.066125	0	0
20	210	20	120	46.0484	20.0519	-1		0.066125	0	0
20	210	20	180	46.0484	20.0519	-1		0.066125	0	0
20	210	20	240	46.0484	20.0519	-1		0.066125	0	0
20	210	20	300	46.0484	20.0519	-1		0.066125	0	0
20	240	-20	0	20.0539	46.0167	-1	0.066125		0	0
20	240	-20	60	20.0539	46.0167	-1	0.066125		0	0
20	240	-20	120	20.0539	46.0167	-1	0.066125		0	0
20	240	-20	180	20.0539	46.0167	-1	0.066125		0	0
20	240	-20	240	20.0539	46.0167	-1	0.066125		0	0
20	240	-20	300	20.0539	46.0167	-1	0.066125		0	0
20	240	-10	0	23.0596	37.2648	72	0.032685	0.003771	0	0
20	240	-10	60	23.0596	37.2648	88	0.032685	0.003771	0	0
20	240	-10	120	23.0596	37.2648	137	0.032685	0.003771	0	0
20	240	-10	180	23.0596	37.2648	364	0.032685	0.003771	0	0
20	240	-10	240	23.0596	37.2648	349	0.032685	0.003771	0	0
20	240	-10	300	23.0596	37.2648	390	0.032685	0.003771	0	0
20	240	0	0	29.3484	29.3223	71	0.016957	0.016957	0	0
20	240	0	60	29.3484	29.3223	172	0.016957	0.016957	0	0
20	240	0	120	29.3484	29.3223	279	0.016957	0.016957	0	0
20	240	0	180	29.3484	29.3223	492	0.016957	0.016957	0	0
20	240	0	240	29.3484	29.3223	306	0.016957	0.016957	0	0
20	240	0	300	29.3484	29.3223	222	0.016957	0.016957	0	0
20	240	10	0	37.2949	23.0419	109	0.003771	0.032685	0	0
20	240	10	60	37.2949	23.0419	246	0.003771	0.032685	0	0
20	240	10	120	37.2949	23.0419	356	0.003771	0.032685	0	0
20	240	10	180	37.2949	23.0419	542	0.003771	0.032685	0	0
20	240	10	240	37.2949	23.0419	291	0.003771	0.032685	0	0
20	240	10	300	37.2949	23.0419	210	0.003771	0.032685	0	0
20	240	20	0	46.0488	20.0514	-1		0.066125	0	0
20	240	20	60	46.0488	20.0514	-1		0.066125	0	0
20	240	20	120	46.0488	20.0514	-1		0.066125	0	0
20	240	20	180	46.0488	20.0514	-1		0.066125	0	0
20	240	20	240	46.0488	20.0514	-1		0.066125	0	0
20	240	20	300	46.0488	20.0514	-1		0.066125	0	0
20	270	-20	0	20.0551	46.0166	-1	0.066125		0	0
20	270	-20	60	20.0551	46.0166	-1	0.066125		0	0
20	270	-20	120	20.0551	46.0166	-1	0.066125		0	0
20	270	-20	180	20.0551	46.0166	-1	0.066125		0	0
20	270	-20	240	20.0551	46.0166	-1	0.066125		0	0
20	270	-20	300	20.0551	46.0166	-1	0.066125		0	0
20	270	-10	0	23.0606	37.2647	34	0.032685	0.003771	0	0
20	270	-10	60	23.0606	37.2647	161	0.032685	0.003771	0	0
20	270	-10	120	23.0606	37.2647	302	0.032685	0.003771	0	0
20	270	-10	180	23.0606	37.2647	573	0.032685	0.003771	0	0
20	270	-10	240	23.0606	37.2647	344	0.032685	0.003771	0	0
20	270	-10	300	23.0606	37.2647	162	0.032685	0.003771	0	0
20	270	0	0	29.3492	29.3221	78	0.016957	0.016957	0	0
20	270	0	60	29.3492	29.3221	330	0.016957	0.016957	0	0
20	270	0	120	29.3492	29.3221	364	0.016957	0.016957	0	0
20	270	0	180	29.3492	29.3221	509	0.016957	0.016957	0	0
20	270	0	240	29.3492	29.3221	276	0.016957	0.016957	0	0
20	270	0	300	29.3492	29.3221	116	0.016957	0.016957	0	0
20	270	10	0	37.2956	23.0416	152	0.003771	0.032685	0	0
20	270	10	60	37.2956	23.0416	411	0.003771	0.032685	0	0
20	270	10	120	37.2956	23.0416	392	0.003771	0.032685	0	0
20	270	10	180	37.2956	23.0416	405	0.003771	0.032685	0	0
20	270	10	240	37.2956	23.0416	182	0.003771	0.032685	0	0
20	270	10	300	37.2956	23.0416	159	0.003771	0.032685	0	0
20	270	20	0	46.0494	20.0511	-1		0.066125	0	0
20	270	20	60	46.0494	20.0511	-1		0.066125	0	0
20	270	20	120	46.0494	20.0511	-1		0.066125	0	0
20	270	20	180	46.0494	20.0511	-1		0.066125	0	0
20	270	20	240	46.0494	20.0511	-1		0.066125	0	0
20	270	20	300	46.0494	20.0511	-1		0.066125	0	0
20	300	-20	0	20.0562	46.0165	-1	0.066125		0	0
20	300	-20	60	20.0562	46.0165	-1	0.066125		0	0
20	300	-20	120	20.0562	46.0165	-1	0.066125		0	0
20	300	-20	180	20.0562	46.0165	-1	0.066125		0	0
20	300	-20	240	20.0562	46.0165	-1	0.066125		0	0
20	300	-20	300	20.0562	46.0165	-1	0.066125		0	0
20	300	-10	0	23.0615	37.2646	61	0.032685	0.003771	0	0
20	300	-10	60	23.0615	37.2646	195	0.032685	0.003771	0	0
20	300	-10	120	23.0615	37.2646	489	0.032685	0.003771	0	0
20	300	-10	180	23.0615	37.2646	365	0.032685	0.003771	0	0
20	300	-10	240	23.0615	37.2646	206	0.032685	0.003771	0	0
20	300	-10	300	23.0615	37.2646	42	0.032685	0.003771	0	0
20	300	0	0	29.3499	29.322	59	0.016957	0.016957	0	0
20	300	0	60	29.3499	29.322	335	0.016957	0.016957	0	0
20	300	0	120	29.3499	29.322	584	0.016957	0.016957	0	0
20	300	0	180	29.3499	29.322	265	0.016957	0.016957	0	0
20	300	0	240	29.3499	29.322	123	0.016957	0.016957	0	0
20	300	0	300	29.3499	29.322	51	0.016957	0.016957	0	0
20	300	10	0	37.2961	23.0415	127	0.003771	0.032685	0	0
20	300	10	60	37.2961	23.0415	290	0.003771	0.032685	0	0
20	300	10	120	37.2961	23.0415	419	0.003771	0.032685	0	0
20	300	10	180	37.2961	23.0415	194	0.003771	0.032685	0	0
20	300	10	240	37.2961	23.0415	100	0.003771	0.032685	0	0
20	300	10	300	37.2961	23.0415	79	0.003771	0.032685	0	0
20	300	20	0	46.0498	20.051	-1		0.066125	0	0
20	300	20	60	46.0498	20.051	-1		0.066125	0	0
20	300	20	120	46.0498	20.051	-1		0.066125	0	0
20	300	20	180	46.0498	20.051	-1		0.066125	0	0
20	300	20	240	46.0498	20.051	-1		0.066125	0	0
20	300	20	300	46.0498	20.051	-1		0.066125	0	0
20	330	-20	0	20.0568	46.0166	-1	0.066125		0	0
20	330	-20	60	20.0568	46.0166	-1	0.066125		0	0
20	330	-20	120	20.0568	46.0166	-1	0.066125		0	0
20	330	-20	180	20.0568	46.0166	-1	0.066125		0	0
20	330	-20	240	20.0568	46.0166	-1	0.066125		0	0
20	330	-20	300	20.0568	46.0166	-1	0.066125		0	0
20	330	-10	0	23.0621	37.2647	25	0.032685	0.003771	0	0
20	330	-10	60	23.0621	37.2647	229	0.032685	0.003771	0	0
20	330	-10	120	23.0621	37.2647	306	0.032685	0.003771	0	0
20	330	-10	180	23.0621	37.2647	201	0.032685	0.003771	0	0
20	330	-10	240	23.0621	37.2647	96	0.032685	0.003771	0	0
20	330	-10	300	23.0621	37.2647	68	0.032685	0.003771	0	0
20	330	0	0	29.3504	29.3221	79	0.016957	0.016957	0	0
20	330	0	60	29.3504	29.3221	261	0.016957	0.016957	0	0
20	330	0	120	29.3504	29.3221	235	0.016957	0.016957	0	0
20	330	0	180	29.3504	29.3221	116	0.016957	0.016957	0	0
20	330	0	240	29.3504	29.3221	100	0.016957	0.016957	0	0
20	330	0	300	29.3504	29.3221	14	0.016957	0.016957	0	0
20	330	10	0	37.2965	23.0417	152	0.003771	0.032685	0	0
20	330	10	60	37.2965	23.0417	131	0.003771	0.032685	0	0
20	330	10	120	37.2965	23.0417	139	0.003771	0.032685	0	0
20	330	10	180	37.2965	23.0417	101	0.003771	0.032685	0	0
20	330	10	240	37.2965	23.0417	93	0.003771	0.032685	0	0
20	330	10	300	37.2965	23.0417	33	0.003771	0.032685	0	0
20	330	20	0	46.0501	20.0512	-1		0.066125	0	0
20	330	20	60	46.0501	20.0512	-1		0.066125	0	0
20	330	20	120	46.0501	20.0512	-1		0.066125	0	0
20	330	20	180	46.0501	20.0512	-1		0.066125	0	0
20	330	20	240	46.0501	20.0512	-1		0.066125	0	0
20	330	20	300	46.0501	20.0512	-1		0.066125	0	0
30	0	-10	0	32.1265	43.4524	-1	0.008995		0	0
30	0	-10	60	32.1265	43.4524	-1	0.008995		0	0
30	0	-10	120	32.1265	43.4524	-1	0.008995		0	0
30	0	-10	180	32.1265	43.4524	-1	0.008995		0	0
30	0	-10	240	32.1265	43.4524	-1	0.008995		0	0
30	0	-10	300	32.1265	43.4524	-1	0.008995		0	0
30	0	0	0	36.9035	36.8703	92	0.004693	0.004693	0	0
30	0	0	60	36.9035	36.8703	87	0.004693	0.004693	0	0
30	0	0	120	36.9035	36.8703	144	0.004693	0.004693	0	0
30	0	0	180	36.9035	36.8703	124	0.004693	0.004693	0	0
30	0	0	240	36.9035	36.8703	21	0.004693	0.004693	0	0
30	0	0	300	36.9035	36.8703	23	0.004693	0.004693	0	0
30	0	10	0	43.4928	32.1049	-1		0.008995	0	0
30	0	10	60	43.4928	32.1049	-1		0.008995	0	0
30	0	10	120	43.4928	32.1049	-1		0.008995	0	0
30	0	10	180	43.4928	32.1049	-1		0.008995	0	0
30	0	10	240	43.4928	32.1049	-1		0.008995	0	0
30	0	10	300	43.4928	32.1049	-1		0.008995	0	0
30	20	-10	0	32.1262	43.4527	-1	0.008995		0	0
30	20	-10	60	32.1262	43.4527	-1	0.008995		0	0
30	20	-10	120	32.1262	43.4527	-1	0.008995		0	0
30	20	-10	180	32.1262	43.4527	-1	0.008995		0	0
30	20	-10	240	32.1262	43.4527	-1	0.008995		0	0
30	20	-10	300	32.1262	43.4527	-1	0.008995		0	0
30	20	0	0	36.9032	36.8706	53	0.004693	0.004693	0	0
30	20	0	60	36.9032	36.8706	59	0.004693	0.004693	0	0
30	20	0	120	36.9032	36.8706	93	0.004693	0.004693	0	0
30	20	0	180	36.9032	36.8706	14	0.004693	0.004693	0	0
30	20	0	240	36.9032	36.8706	5	0.004693	0.004693	0	0
30	20	0	300	36.9032	36.8706	9	0.004693	0.004693	0	0
30	20	10	0	43.4926	32.1052	-1		0.008995	0	0
30	20	10	60	43.4926	32.1052	-1		0.008995	0	0
30	20	10	120	43.4926	32.1052	-1		0.008995	0	0
30	20	10	180	43.4926	32.1052	-1		0.008995	0	0
30	20	10	240	43.4926	32.1052	-1		0.008995	0	0
30	20	10	300	43.4926	32.1052	-1		0.008995	0	0
30	40	-10	0	32.1256	43.4529	-1	0.008995		0	0
30	40	-10	60	32.1256	43.4529	-1	0.008995		0	0
30	40	-10	120	32.1256	43.4529	-1	0.008995		0	0
30	40	-10	180	32.1256	43.4529	-1	0.008995		0	0
30	40	-10	240	32.1256	43.4529	-1	0.008995		0	0
30	40	-10	300	32.1256	43.4529	-1	0.008995		0	0
30	40	0	0	36.9028	36.8709	20	0.004693	0.004693	0	0
30	40	0	60	36.9028	36.8709	32	0.004693	0.004693	0	0
30	40	0	120	36.9028	36.8709	36	0.004693	0.004693	0	0
30	40	0	180	36.9028	36.8709	0	0.004693	0.004693	1	2.20242e-05
30	40	0	240	36.9028	36.8709	0	0.004693	0.004693	1	2.20242e-05
30	40	0	300	36.9028	36.8709	1	0.004693	0.004693	0	0
30	40	10	0	43.4922	32.1056	-1		0.008995	0	0
30	40	10	60	43.4922	32.1056	-1		0.008995	0	0
30	40	10	120	43.4922	32.1056	-1		0.008995	0	0
30	40	10	180	43.4922	32.1056	-1		0.008995	0	0
30	40	10	240	43.4922	32.1056	-1		0.008995	0	0
30	40	10	300	43.4922	32.1056	-1		0.008995	0	0
30	60	-10	0	32.125	43.4531	-1	0.008995		0	0
30	60	-10	60	32.125	43.4531	-1	0.008995		0	0
30	60	-10	120	32.125	43.4531	-1	0.008995		0	0
30	60	-10	180	32.125	43.4531	-1	0.008995		0	0
30	60	-10	240	32.125	43.4531	-1	0.008995		0	0
30	60	-10	300	32.125	43.4531	-1	0.008995		0	0
30	60	0	0	36.9022	36.8711	18	0.004693	0.004693	0	0
30	60	0	60	36.9022	36.8711	4	0.004693	0.004693	0	0
30	60	0	120	36.9022	36.8711	4	0.004693	0.004693	0	0
30	60	0	180	36.9022	36.8711	0	0.004693	0.004693	1	2.20242e-05
30	60	0	240	36.9022	36.8711	0	0.004693	0.004693	1	2.20242e-05
30	60	0	300	36.9022	36.8711	0	0.004693	0.004693	1	2.20242e-05
30	60	10	0	43.4917	32.1059	-1		0.008995	0	0
30	60	10	60	43.4917	32.1059	-1		0.008995	0	0
30	60	10	120	43.4917	32.1059	-1		0.008995	0	0
30	60	10	180	43.4917	32.1059	-1		0.008995	0	0
30	60	10	240	43.4917	32.1059	-1		0.008995	0	0
30	60	10	300	43.4917	32.1059	-1		0.008995	0	0
30	80	-10	0	32.1242	43.4533	-1	0.008995		0	0
30	80	-10	60	32.1242	43.4533	-1	0.008995		0	0
30	80	-10	120	32.1242	43.4533	-1	0.008995		0	0
30	80	-10	180	32.1242	43.4533	-1	0.008995		0	0
30	80	-10	240	32.1242	43.4533	-1	0.008995		0	0
30	80	-10	300	32.1242	43.4533	-1	0.008995		0	0
30	80	0	0	36.9015	36.8713	7	0.004693	0.004693	0	0
30	80	0	60	36.9015	36.8713	7	0.004693	0.004693	0	0
30	80	0	120	36.9015	36.8713	0	0.004693	0.004693	1	2.20242e-05
30	80	0	180	36.9015	36.8713	0	0.004693	0.004693	1	2.20242e-05
30	80	0	240	36.9015	36.8713	0	0.004693	0.004693	1	2.20242e-05
30	80	0	300	36.9015	36.8713	1	0.004693	0.004693	0	0
30	80	10	0	43.4912	32.1061	-1		0.008995	0	0
30	80	10	60	43.4912	32.1061	-1		0.008995	0	0
30	80	10	120	43.4912	32.1061	-1		0.008995	0	0
30	80	10	180	43.4912	32.1061	-1		0.008995	0	0
30	80	10	240	43.4912	32.1061	-1		0.008995	0	0
30	80	10	300	43.4912	32.1061	-1		0.008995	0	0
30	100	-10	0	32.1235	43.4534	-1	0.008995		0	0
30	100	-10	60	32.1235	43.4534	-1	0.008995		0	0
30	100	-10	120	32.1235	43.4534	-1	0.008995		0	0
30	100	-10	180	32.1235	43.4534	-1	0.008995		0	0
30	100	-10	240	32.1235	43.4534	-1	0.008995		0	0
30	100	-10	300	32.1235	43.4534	-1	0.008995		0	0
30	100	0	0	36.9009	36.8715	9	0.004693	0.004693	0	0
30	100	0	60	36.9009	36.8715	24	0.004693	0.004693	0	0
30	100	0	120	36.9009	36.8715	6	0.004693	0.004693	0	0
30	100	0	180	36.9009	36.8715	3	0.004693	0.004693	0	0
30	100	0	240	36.9009	36.8715	2	0.004693	0.004693	0	0
30	100	0	300	36.9009	36.8715	4	0.004693	0.004693	0	0
30	100	10	0	43.4906	32.1063	-1		0.008995	0	0
30	100	10	60	43.4906	32.1063	-1		0.008995	0	0
30	100	10	120	43.4906	32.1063	-1		0.008995	0	0
30	100	10	180	43.4906	32.1063	-1		0.008995	0	0
30	100	10	240	43.4906	32.1063	-1		0.008995	0	0
30	100	10	300	43.4906	32.1063	-1		0.008995	0	0
30	120	-10	0	32.1228	43.4534	-1	0.008995		0	0
30	120	-10	60	32.1228	43.4534	-1	0.008995		0	0
30	120	-10	120	32.1228	43.4534	-1	0.008995		0	0
30	120	-10	180	32.1228	43.4534	-1	0.008995		0	0
30	120	-10	240	32.1228	43.4534	-1	0.008995		0	0
30	120	-10	300	32.1228	43.4534	-1	0.008995		0	0
30	120	0	0	36.9003	36.8715	19	0.004693	0.004693	0	0
30	120	0	60	36.9003	36.8715	23	0.004693	0.004693	0	0
30	120	0	120	36.9003	36.8715	1	0.004693	0.004693	0	0
30	120	0	180	36.9003	36.8715	0	0.004693	0.004693	1	2.20242e-05
30	120	0	240	36.9003	36.8715	0	0.004693	0.004693	1	2.20242e-05
30	120	0	300	36.9003	36.8715	5	0.004693	0.004693	0	0
30	120	10	0	43.4902	32.1063	-1		0.008995	0	0
30	120	10	60	43.4902	32.1063	-1		0.008995	0	0
30	120	10	120	43.4902	32.1063	-1		0.008995	0	0
30	120	10	180	43.4902	32.1063	-1		0.008995	0	0
30	120	10	240	43.4902	32.1063	-1		0.008995	0	0
30	120	10	300	43.4902	32.1063	-1		0.008995	0	0
30	140	-10	0	32.1224	43.4534	-1	0.008995		0	0
30	140	-10	60	32.1224	43.4534	-1	0.008995		0	0
30	140	-10	120	32.1224	43.4534	-1	0.008995		0	0
30	140	-10	180	32.1224	43.4534	-1	0.008995		0	0
30	140	-10	240	32.1224	43.4534	-1	0.008995		0	0
30	140	-10	300	32.1224	43.4534	-1	0.008995		0	0
30	140	0	0	36.9	36.8714	52	0.004693	0.004693	0	0
30	140	0	60	36.9	36.8714	32	0.004693	0.004693	0	0
30	140	0	120	36.9	36.8714	7	0.004693	0.004693	0	0
30	140	0	180	36.9	36.8714	0	0.004693	0.004693	1	2.20242e-05
30	140	0	240	36.9	36.8714	8	0.004693	0.004693	0	0
30	140	0	300	36.9	36.8714	2	0.004693	0.004693	0	0
30	140	10	0	43.4898	32.1062	-1		0.008995	0	0
30	140	10	60	43.4898	32.1062	-1		0.008995	0	0
30	140	10	120	43.4898	32.1062	-1		0.008995	0	0
30	140	10	180	43.4898	32.1062	-1		0.008995	0	0
30	140	10	240	43.4898	32.1062	-1		0.008995	0	0
30	140	10	300	43.4898	32.1062	-1		0.008995	0	0
30	160	-10	0	32.1222	43.4533	-1	0.008995		0	0
30	160	-10	60	32.1222	43.4533	-1	0.008995		0	0
30	160	-10	120	32.1222	43.4533	-1	0.008995		0	0
30	160	-10	180	32.1222	43.4533	-1	0.008995		0	0
30	160	-10	240	32.1222	43.4533	-1	0.008995		0	0
30	160	-10	300	32.1222	43.4533	-1	0.008995		0	0
30	160	0	0	36.8998	36.8713	105	0.004693	0.004693	0	0
30	160	0	60	36.8998	36.8713	41	0.004693	0.004693	0	0
30	160	0	120	36.8998	36.8713	3	0.004693	0.004693	0	0
30	160	0	180	36.8998	36.8713	5	0.004693	0.004693	0	0
30	160	0	240	36.8998	36.8713	20	0.004693	0.004693	0	0
30	160	0	300	36.8998	36.8713	16	0.004693	0.004693	0	0
30	160	10	0	43.4897	32.106	-1		0.008995	0	0
30	160	10	60	43.4897	32.106	-1		0.008995	0	0
30	160	10	120	43.4897	32.106	-1		0.008995	0	0
30	160	10	180	43.4897	32.106	-1		0.008995	0	0
30	160	10	240	43.4897	32.106	-1		0.008995	0	0
30	160	10	300	43.4897	32.106	-1		0.008995	0	0
30	180	-10	0	32.1222	43.4531	-1	0.008995		0	0
30	180	-10	60	32.1222	43.4531	-1	0.008995		0	0
30	180	-10	120	32.1222	43.4531	-1	0.008995		0	0
30	180	-10	180	32.1222	43.4531	-1	0.008995		0	0
30	180	-10	240	32.1222	43.4531	-1	0.008995		0	0
30	180	-10	300	32.1222	43.4531	-1	0.008995		0	0
30	180	0	0	36.8998	36.871	167	0.004693	0.004693	0	0
30	180	0	60	36.8998	36.871	49	0.004693	0.004693	0	0
30	180	0	120	36.8998	36.871	6	0.004693	0.004693	0	0
30	180	0	180	36.8998	36.871	66	0.004693	0.004693	0	0
30	180	0	240	36.8998	36.871	70	0.004693	0.004693	0	0
30	180	0	300	36.8998	36.871	126	0.004693	0.004693	0	0
30	180	10	0	43.4897	32.1058	-1		0.008995	0	0
30	180	10	60	43.4897	32.1058	-1		0.008995	0	0
30	180	10	120	43.4897	32.1058	-1		0.008995	0	0
30	180	10	180	43.4897	32.1058	-1		0.008995	0	0
30	180	10	240	43.4897	32.1058	-1		0.008995	0	0
30	180	10	300	43.4897	32.1058	-1		0.008995	0	0
30	200	-10	0	32.1225	43.4528	-1	0.008995		0	0
30	200	-10	60	32.1225	43.4528	-1	0.008995		0	0
30	200	-10	120	32.1225	43.4528	-1	0.008995		0	0
30	200	-10	180	32.1225	43.4528	-1	0.008995		0	0
30	200	-10	240	32.1225	43.4528	-1	0.008995		0	0
30	200	-10	300	32.1225	43.4528	-1	0.008995		0	0
30	200	0	0	36.9001	36.8708	261	0.004693	0.004693	0	0
30	200	0	60	36.9001	36.8708	60	0.004693	0.004693	0	0
30	200	0	120	36.9001	36.8708	76	0.004693	0.004693	0	0
30	200	0	180	36.9001	36.8708	163	0.004693	0.004693	0	0
30	200	0	240	36.9001	36.8708	382	0.004693	0.004693	0	0
30	200	0	300	36.9001	36.8708	236	0.004693	0.004693	0	0
30	200	10	0	43.4899	32.1054	-1		0.008995	0	0
30	200	10	60	43.4899	32.1054	-1		0.008995	0	0
30	200	10	120	43.4899	32.1054	-1		0.008995	0	0
30	200	10	180	43.4899	32.1054	-1		0.008995	0	0
30	200	10	240	43.4899	32.1054	-1		0.008995	0	0
30	200	10	300	43.4899	32.1054	-1		0.008995	0	0
30	220	-10	0	32.123	43.4526	-1	0.008995		0	0
30	220	-10	60	32.123	43.4526	-1	0.008995		0	0
30	220	-10	120	32.123	43.4526	-1	0.008995		0	0
30	220	-10	180	32.123	43.4526	-1	0.008995		0	0
30	220	-10	240	32.123	43.4526	-1	0.008995		0	0
30	220	-10	300	32.123	43.4526	-1	0.008995		0	0
30	220	0	0	36.9005	36.8705	282	0.004693	0.004693	0	0
30	220	0	60	36.9005	36.8705	160	0.004693	0.004693	0	0
30	220	0	120	36.9005	36.8705	280	0.004693	0.004693	0	0
30	220	0	180	36.9005	36.8705	388	0.004693	0.004693	0	0
30	220	0	240	36.9005	36.8705	666	0.004693	0.004693	0	0
30	220	0	300	36.9005	36.8705	233	0.004693	0.004693	0	0
30	220	10	0	43.4903	32.1051	-1		0.008995	0	0
30	220	10	60	43.4903	32.1051	-1		0.008995	0	0
30	220	10	120	43.4903	32.1051	-1		0.008995	0	0
30	220	10	180	43.4903	32.1051	-1		0.008995	0	0
30	220	10	240	43.4903	32.1051	-1		0.008995	0	0
30	220	10	300	43.4903	32.1051	-1		0.008995	0	0
30	240	-10	0	32.1237	43.4523	-1	0.008995		0	0
30	240	-10	60	32.1237	43.4523	-1	0.008995		0	0
30	240	-10	120	32.1237	43.4523	-1	0.008995		0	0
30	240	-10	180	32.1237	43.4523	-1	0.008995		0	0
30	240	-10	240	32.1237	43.4523	-1	0.008995		0	0
30	240	-10	300	32.1237	43.4523	-1	0.008995		0	0
30	240	0	0	36.9011	36.8702	304	0.004693	0.004693	0	0
30	240	0	60	36.9011	36.8702	373	0.004693	0.004693	0	0
30	240	0	120	36.9011	36.8702	224	0.004693	0.004693	0	0
30	240	0	180	36.9011	36.8702	310	0.004693	0.004693	0	0
30	240	0	240	36.9011	36.8702	507	0.004693	0.004693	0	0
30	240	0	300	36.9011	36.8702	228	0.004693	0.004693	0	0
30	240	10	0	43.4908	32.1048	-1		0.008995	0	0
30	240	10	60	43.4908	32.1048	-1		0.008995	0	0
30	240	10	120	43.4908	32.1048	-1		0.008995	0	0
30	240	10	180	43.4908	32.1048	-1		0.008995	0	0
30	240	10	240	43.4908	32.1048	-1		0.008995	0	0
30	240	10	300	43.4908	32.1048	-1		0.008995	0	0
30	260	-10	0	32.1244	43.4522	-1	0.008995		0	0
30	260	-10	60	32.1244	43.4522	-1	0.008995		0	0
30	260	-10	120	32.1244	43.4522	-1	0.008995		0	0
30	260	-10	180	32.1244	43.4522	-1	0.008995		0	0
30	260	-10	240	32.1244	43.4522	-1	0.008995		0	0
30	260	-10	300	32.1244	43.4522	-1	0.008995		0	0
30	260	0	0	36.9017	36.87	328	0.004693	0.004693	0	0
30	260	0	60	36.9017	36.87	246	0.004693	0.004693	0	0
30	260	0	120	36.9017	36.87	336	0.004693	0.004693	0	0
30	260	0	180	36.9017	36.87	286	0.004693	0.004693	0	0
30	260	0	240	36.9017	36.87	294	0.004693	0.004693	0	0
30	260	0	300	36.9017	36.87	316	0.004693	0.004693	0	0
30	260	10	0	43.4914	32.1045	-1		0.008995	0	0
30	260	10	60	43.4914	32.1045	-1		0.008995	0	0
30	260	10	120	43.4914	32.1045	-1		0.008995	0	0
30	260	10	180	43.4914	32.1045	-1		0.008995	0	0
30	260	10	240	43.4914	32.1045	-1		0.008995	0	0
30	260	10	300	43.4914	32.1045	-1		0.008995	0	0
30	280	-10	0	32.1252	43.452	-1	0.008995		0	0
30	280	-10	60	32.1252	43.452	-1	0.008995		0	0
30	280	-10	120	32.1252	43.452	-1	0.008995		0	0
30	280	-10	180	32.1252	43.452	-1	0.008995		0	0
30	280	-10	240	32.1252	43.452	-1	0.008995		0	0
30	280	-10	300	32.1252	43.452	-1	0.008995		0	0
30	280	0	0	36.9024	36.8699	253	0.004693	0.004693	0	0
30	280	0	60	36.9024	36.8699	269	0.004693	0.004693	0	0
30	280	0	120	36.9024	36.8699	546	0.004693	0.004693	0	0
30	280	0	180	36.9024	36.8699	355	0.004693	0.004693	0	0
30	280	0	240	36.9024	36.8699	280	0.004693	0.004693	0	0
30	280	0	300	36.9024	36.8699	228	0.004693	0.004693	0	0
30	280	10	0	43.4919	32.1044	-1		0.008995	0	0
30	280	10	60	43.4919	32.1044	-1		0.008995	0	0
30	280	10	120	43.4919	32.1044	-1		0.008995	0	0
30	280	10	180	43.4919	32.1044	-1		0.008995	0	0
30	280	10	240	43.4919	32.1044	-1		0.008995	0	0
30	280	10	300	43.4919	32.1044	-1		0.008995	0	0
30	300	-10	0	32.1258	43.452	-1	0.008995		0	0
30	300	-10	60	32.1258	43.452	-1	0.008995		0	0
30	300	-10	120	32.1258	43.452	-1	0.008995		0	0
30	300	-10	180	32.1258	43.452	-1	0.008995		0	0
30	300	-10	240	32.1258	43.452	-1	0.008995		0	0
30	300	-10	300	32.1258	43.452	-1	0.008995		0	0
30	300	0	0	36.9029	36.8698	250	0.004693	0.004693	0	0
30	300	0	60	36.9029	36.8698	321	0.004693	0.004693	0	0
30	300	0	120	36.9029	36.8698	505	0.004693	0.004693	0	0
30	300	0	180	36.9029	36.8698	298	0.004693	0.004693	0	0
30	300	0	240	36.9029	36.8698	194	0.004693	0.004693	0	0
30	300	0	300	36.9029	36.8698	114	0.004693	0.004693	0	0
30	300	10	0	43.4924	32.1044	-1		0.008995	0	0
30	300	10	60	43.4924	32.1044	-1		0.008995	0	0
30	300	10	120	43.4924	32.1044	-1		0.008995	0	0
30	300	10	180	43.4924	32.1044	-1		0.008995	0	0
30	300	10	240	43.4924	32.1044	-1		0.008995	0	0
30	300	10	300	43.4924	32.1044	-1		0.008995	0	0
30	320	-10	0	32.1263	43.4521	-1	0.008995		0	0
30	320	-10	60	32.1263	43.4521	-1	0.008995		0	0
30	320	-10	120	32.1263	43.4521	-1	0.008995		0	0
30	320	-10	180	32.1263	43.4521	-1	0.008995		0	0
30	320	-10	240	32.1263	43.4521	-1	0.008995		0	0
30	320	-10	300	32.1263	43.4521	-1	0.008995		0	0
30	320	0	0	36.9033	36.8699	197	0.004693	0.004693	0	0
30	320	0	60	36.9033	36.8699	290	0.004693	0.004693	0	0
30	320	0	120	36.9033	36.8699	263	0.004693	0.004693	0	0
30	320	0	180	36.9033	36.8699	180	0.004693	0.004693	0	0
30	320	0	240	36.9033	36.8699	190	0.004693	0.004693	0	0
30	320	0	300	36.9033	36.8699	50	0.004693	0.004693	0	0
30	320	10	0	43.4927	32.1044	-1		0.008995	0	0
30	320	10	60	43.4927	32.1044	-1		0.008995	0	0
30	320	10	120	43.4927	32.1044	-1		0.008995	0	0
30	320	10	180	43.4927	32.1044	-1		0.008995	0	0
30	320	10	240	43.4927	32.1044	-1		0.008995	0	0
30	320	10	300	43.4927	32.1044	-1		0.008995	0	0
30	340	-10	0	32.1265	43.4522	-1	0.008995		0	0
30	340	-10	60	32.1265	43.4522	-1	0.008995		0	0
30	340	-10	120	32.1265	43.4522	-1	0.008995		0	0
30	340	-10	180	32.1265	43.4522	-1	0.008995		0	0
30	340	-10	240	32.1265	43.4522	-1	0.008995		0	0
30	340	-10	300	32.1265	43.4522	-1	0.008995		0	0
30	340	0	0	36.9035	36.8701	143	0.004693	0.004693	0	0
30	340	0	60	36.9035	36.8701	159	0.004693	0.004693	0	0
30	340	0	120	36.9035	36.8701	115	0.004693	0.004693	0	0
30	340	0	180	36.9035	36.8701	150	0.004693	0.004693	0	0
30	340	0	240	36.9035	36.8701	73	0.004693	0.004693	0	0
30	340	0	300	36.9035	36.8701	28	0.004693	0.004693	0	0
30	340	10	0	43.4929	32.1046	-1		0.008995	0	0
30	340	10	60	43.4929	32.1046	-1		0.008995	0	0
30	340	10	120	43.4929	32.1046	-1		0.008995	0	0
30	340	10	180	43.4929	32.1046	-1		0.008995	0	0
30	340	10	240	43.4929	32.1046	-1		0.008995	0	0
30	340	10	300	43.4929	32.1046	-1		0.008995	0	0
40	0	0	0	45.4124	45.3766	-1			0	0
40	0	0	60	45.4124	45.3766	-1			0	0
40	0	0	120	45.4124	45.3766	-1			0	0
40	0	0	180	45.4124	45.3766	-1			0	0
40	0	0	240	45.4124	45.3766	-1			0	0
40	0	0	300	45.4124	45.3766	-1			0	0
40	15	0	0	45.4123	45.3768	-1			0	0
40	15	0	60	45.4123	45.3768	-1			0	0
40	15	0	120	45.4123	45.3768	-1			0	0
40	15	0	180	45.4123	45.3768	-1			0	0
40	15	0	240	45.4123	45.3768	-1			0	0
40	15	0	300	45.4123	45.3768	-1			0	0
40	30	0	0	45.4119	45.377	-1			0	0
40	30	0	60	45.4119	45.377	-1			0	0
40	30	0	120	45.4119	45.377	-1			0	0
40	30	0	180	45.4119	45.377	-1			0	0
40	30	0	240	45.4119	45.377	-1			0	0
40	30	0	300	45.4119	45.377	-1			0	0
40	45	0	0	45.4115	45.3773	-1			0	0
40	45	0	60	45.4115	45.3773	-1			0	0
40	45	0	120	45.4115	45.3773	-1			0	0
40	45	0	180	45.4115	45.3773	-1			0	0
40	45	0	240	45.4115	45.3773	-1			0	0
40	45	0	300	45.4115	45.3773	-1			0	0
40	60	0	0	45.411	45.3775	-1			0	0
40	60	0	60	45.411	45.3775	-1			0	0
40	60	0	120	45.411	45.3775	-1			0	0
40	60	0	180	45.411	45.3775	-1			0	0
40	60	0	240	45.411	45.3775	-1			0	0
40	60	0	300	45.411	45.3775	-1			0	0
40	75	0	0	45.4105	45.3777	-1			0	0
40	75	0	60	45.4105	45.3777	-1			0	0
40	75	0	120	45.4105	45.3777	-1			0	0
40	75	0	180	45.4105	45.3777	-1			0	0
40	75	0	240	45.4105	45.3777	-1			0	0
40	75	0	300	45.4105	45.3777	-1			0	0
40	90	0	0	45.41	45.3778	-1			0	0
40	90	0	60	45.41	45.3778	-1			0	0
40	90	0	120	45.41	45.3778	-1			0	0
40	90	0	180	45.41	45.3778	-1			0	0
40	90	0	240	45.41	45.3778	-1			0	0
40	90	0	300	45.41	45.3778	-1			0	0
40	105	0	0	45.4095	45.3779	-1			0	0
40	105	0	60	45.4095	45.3779	-1			0	0
40	105	0	120	45.4095	45.3779	-1			0	0
40	105	0	180	45.4095	45.3779	-1			0	0
40	105	0	240	45.4095	45.3779	-1			0	0
40	105	0	300	45.4095	45.3779	-1			0	0
40	120	0	0	45.409	45.3779	-1			0	0
40	120	0	60	45.409	45.3779	-1			0	0
40	120	0	120	45.409	45.3779	-1			0	0
40	120	0	180	45.409	45.3779	-1			0	0
40	120	0	240	45.409	45.3779	-1			0	0
40	120	0	300	45.409	45.3779	-1			0	0
40	135	0	0	45.4087	45.3778	-1			0	0
40	135	0	60	45.4087	45.3778	-1			0	0
40	135	0	120	45.4087	45.3778	-1			0	0
40	135	0	180	45.4087	45.3778	-1			0	0
40	135	0	240	45.4087	45.3778	-1			0	0
40	135	0	300	45.4087	45.3778	-1			0	0
40	150	0	0	45.4085	45.3777	-1			0	0
40	150	0	60	45.4085	45.3777	-1			0	0
40	150	0	120	45.4085	45.3777	-1			0	0
40	150	0	180	45.4085	45.3777	-1			0	0
40	150	0	240	45.4085	45.3777	-1			0	0
40	150	0	300	45.4085	45.3777	-1			0	0
40	165	0	0	45.4084	45.3776	-1			0	0
40	165	0	60	45.4084	45.3776	-1			0	0
40	165	0	120	45.4084	45.3776	-1			0	0
40	165	0	180	45.4084	45.3776	-1			0	0
40	165	0	240	45.4084	45.3776	-1			0	0
40	165	0	300	45.4084	45.3776	-1			0	0
40	180	0	0	45.4084	45.3774	-1			0	0
40	180	0	60	45.4084	45.3774	-1			0	0
40	180	0	120	45.4084	45.3774	-1			0	0
40	180	0	180	45.4084	45.3774	-1			0	0
40	180	0	240	45.4084	45.3774	-1			0	0
40	180	0	300	45.4084	45.3774	-1			0	0
40	195	0	0	45.4086	45.3771	-1			0	0
40	195	0	60	45.4086	45.3771	-1			0	0
40	195	0	120	45.4086	45.3771	-1			0	0
40	195	0	180	45.4086	45.3771	-1			0	0
40	195	0	240	45.4086	45.3771	-1			0	0
40	195	0	300	45.4086	45.3771	-1			0	0
40	210	0	0	45.4089	45.3769	-1			0	0
40	210	0	60	45.4089	45.3769	-1			0	0
40	210	0	120	45.4089	45.3769	-1			0	0
40	210	0	180	45.4089	45.3769	-1			0	0
40	210	0	240	45.4089	45.3769	-1			0	0
40	210	0	300	45.4089	45.3769	-1			0	0
40	225	0	0	45.4093	45.3767	-1			0	0
40	225	0	60	45.4093	45.3767	-1			0	0
40	225	0	120	45.4093	45.3767	-1			0	0
40	225	0	180	45.4093	45.3767	-1			0	0
40	225	0	240	45.4093	45.3767	-1			0	0
40	225	0	300	45.4093	45.3767	-1			0	0
40	240	0	0	45.4098	45.3765	-1			0	0
40	240	0	60	45.4098	45.3765	-1			0	0
40	240	0	120	45.4098	45.3765	-1			0	0
40	240	0	180	45.4098	45.3765	-1			0	0
40	240	0	240	45.4098	45.3765	-1			0	0
40	240	0	300	45.4098	45.3765	-1			0	0
40	255	0	0	45.4104	45.3763	-1			0	0
40	255	0	60	45.4104	45.3763	-1			0	0
40	255	0	120	45.4104	45.3763	-1			0	0
40	255	0	180	45.4104	45.3763	-1			0	0
40	255	0	240	45.4104	45.3763	-1			0	0
40	255	0	300	45.4104	45.3763	-1			0	0
40	270	0	0	45.4109	45.3762	-1			0	0
40	270	0	60	45.4109	45.3762	-1			0	0
40	270	0	120	45.4109	45.3762	-1			0	0
40	270	0	180	45.4109	45.3762	-1			0	0
40	270	0	240	45.4109	45.3762	-1			0	0
40	270	0	300	45.4109	45.3762	-1			0	0
40	285	0	0	45.4114	45.3761	-1			0	0
40	285	0	60	45.4114	45.3761	-1			0	0
40	285	0	120	45.4114	45.3761	-1			0	0
40	285	0	180	45.4114	45.3761	-1			0	0
40	285	0	240	45.4114	45.3761	-1			0	0
40	285	0	300	45.4114	45.3761	-1			0	0
40	300	0	0	45.4118	45.3761	-1			0	0
40	300	0	60	45.4118	45.3761	-1			0	0
40	300	0	120	45.4118	45.3761	-1			0	0
40	300	0	180	45.4118	45.3761	-1			0	0
40	300	0	240	45.4118	45.3761	-1			0	0
40	300	0	300	45.4118	45.3761	-1			0	0
40	315	0	0	45.4122	45.3761	-1			0	0
40	315	0	60	45.4122	45.3761	-1			0	0
40	315	0	120	45.4122	45.3761	-1			0	0
40	315	0	180	45.4122	45.3761	-1			0	0
40	315	0	240	45.4122	45.3761	-1			0	0
40	315	0	300	45.4122	45.3761	-1			0	0
40	330	0	0	45.4124	45.3762	-1			0	0
40	330	0	60	45.4124	45.3762	-1			0	0
40	330	0	120	45.4124	45.3762	-1			0	0
40	330	0	180	45.4124	45.3762	-1			0	0
40	330	0	240	45.4124	45.3762	-1			0	0
40	330	0	300	45.4124	45.3762	-1			0	0
40	345	0	0	45.4125	45.3764	-1			0	0
40	345	0	60	45.4125	45.3764	-1			0	0
40	345	0	120	45.4125	45.3764	-1			0	0
40	345	0	180	45.4125	45.3764	-1			0	0
40	345	0	240	45.4125	45.3764	-1			0	0
40	345	0	300	45.4125	45.3764	-1			0	0
										0.0033044

## Sheet: OffAxis18
r	theta	t	phi	dist1	dist1	clashes	prob dist1	prob dist2	clashes 0 or 1	H*I*J	#clashes<10	H*I*L		Bin	Score 8
0	0	-30	0	15.8122	44.1876	-1	0.0556207		0	0				0	0	0
0	0	-30	60	15.8122	44.1876	-1	0.0556207		0	0				1	0	0
0	0	-30	120	15.8122	44.1876	-1	0.0556207		0	0				2	0	0
0	0	-30	180	15.8122	44.1876	-1	0.0556207		0	0				3	0	0
0	0	-30	240	15.8122	44.1876	-1	0.0556207		0	0				4	0	0
0	0	-30	300	15.8122	44.1876	-1	0.0556207		0	0				5	78	0.00217901
0	0	-20	0	5.81221	34.1876	17	0.00217901	0.00692815	0	0				6	286	0.00798972
0	0	-20	60	5.81221	34.1876	27	0.00217901	0.00692815	0	0				7	397	0.0110906
0	0	-20	120	5.81221	34.1876	35	0.00217901	0.00692815	0	0				8	311	0.00868812
0	0	-20	180	5.81221	34.1876	10	0.00217901	0.00692815	0	0				9	734	0.0205051
0	0	-20	240	5.81221	34.1876	17	0.00217901	0.00692815	0	0				10	957	0.0267348
0	0	-20	300	5.81221	34.1876	5	0.00217901	0.00692815	0	0				11	1233	0.0344452
0	0	-10	0	4.18779	24.1876	10	0	0.0293608	0	0				12	1352	0.0377696
0	0	-10	60	4.18779	24.1876	29	0	0.0293608	0	0				13	1597	0.0446139
0	0	-10	120	4.18779	24.1876	53	0	0.0293608	0	0				14	1751	0.0489161
0	0	-10	180	4.18779	24.1876	13	0	0.0293608	0	0				15	1991	0.0556207
0	0	-10	240	4.18779	24.1876	1	0	0.0293608	0	0				16	2060	0.0575483
0	0	-10	300	4.18779	24.1876	1	0	0.0293608	0	0				17	2045	0.0571293
0	0	0	0	14.1878	14.1876	46	0.0489161	0.0489161	0	0				18	2373	0.0662923
0	0	0	60	14.1878	14.1876	83	0.0489161	0.0489161	0	0				19	4382	0.122416
0	0	0	120	14.1878	14.1876	69	0.0489161	0.0489161	0	0				20	2367	0.0661247
0	0	0	180	14.1878	14.1876	37	0.0489161	0.0489161	0	0				21	1761	0.0491954
0	0	0	240	14.1878	14.1876	8	0.0489161	0.0489161	0	0				22	1355	0.0378534
0	0	0	300	14.1878	14.1876	13	0.0489161	0.0489161	0	0				23	1170	0.0326852
0	0	10	0	24.1878	4.18764	109	0.0293608	0	0	0				24	1051	0.0293608
0	0	10	60	24.1878	4.18764	144	0.0293608	0	0	0				25	982	0.0274332
0	0	10	120	24.1878	4.18764	138	0.0293608	0	0	0				26	845	0.023606
0	0	10	180	24.1878	4.18764	82	0.0293608	0	0	0				27	778	0.0217343
0	0	10	240	24.1878	4.18764	6	0.0293608	0	0	0				28	719	0.020086
0	0	10	300	24.1878	4.18764	23	0.0293608	0	0	0				29	607	0.0169572
0	0	20	0	34.1878	5.81236	152	0.00692815	0.00217901	0	0				30	544	0.0151972
0	0	20	60	34.1878	5.81236	195	0.00692815	0.00217901	0	0				31	460	0.0128506
0	0	20	120	34.1878	5.81236	103	0.00692815	0.00217901	0	0				32	322	0.00899542
0	0	20	180	34.1878	5.81236	72	0.00692815	0.00217901	0	0				33	305	0.0085205
0	0	20	240	34.1878	5.81236	27	0.00692815	0.00217901	0	0				34	248	0.00692815
0	0	20	300	34.1878	5.81236	68	0.00692815	0.00217901	0	0				35	275	0.00768242
0	0	30	0	44.1878	15.8124	-1		0.0556207	0	0				36	168	0.00469326
0	0	30	60	44.1878	15.8124	-1		0.0556207	0	0				37	135	0.00377137
0	0	30	120	44.1878	15.8124	-1		0.0556207	0	0				38	74	0.00206727
0	0	30	180	44.1878	15.8124	-1		0.0556207	0	0				39	53	0.00148061
0	0	30	240	44.1878	15.8124	-1		0.0556207	0	0				40	21	0.000586658
0	0	30	300	44.1878	15.8124	-1		0.0556207	0	0				41	3	8.38082e-05
10	0	-30	0	18.7024	45.2962	-1	0.0662923		0	0				42	2
10	0	-30	60	18.7024	45.2962	-1	0.0662923		0	0				43	1
10	0	-30	120	18.7024	45.2962	-1	0.0662923		0	0				44	1
10	0	-30	180	18.7024	45.2962	-1	0.0662923		0	0				45	0
10	0	-30	240	18.7024	45.2962	-1	0.0662923		0	0				46	0
10	0	-30	300	18.7024	45.2962	-1	0.0662923		0	0				47	1
10	0	-20	0	11.5633	35.6113	6	0.0344452	0.00768242	0	0				48	0
10	0	-20	60	11.5633	35.6113	49	0.0344452	0.00768242	0	0				49	1
10	0	-20	120	11.5633	35.6113	64	0.0344452	0.00768242	0	0				50	0
10	0	-20	180	11.5633	35.6113	29	0.0344452	0.00768242	0	0
10	0	-20	240	11.5633	35.6113	49	0.0344452	0.00768242	0	0
10	0	-20	300	11.5633	35.6113	6	0.0344452	0.00768242	0	0
10	0	-10	0	10.8463	26.1646	0	0.0267348	0.023606	1	0.000631102
10	0	-10	60	10.8463	26.1646	87	0.0267348	0.023606	0	0
10	0	-10	120	10.8463	26.1646	57	0.0267348	0.023606	0	0
10	0	-10	180	10.8463	26.1646	5	0.0267348	0.023606	0	0
10	0	-10	240	10.8463	26.1646	17	0.0267348	0.023606	0	0
10	0	-10	300	10.8463	26.1646	0	0.0267348	0.023606	1	0.000631102
10	0	0	0	17.3658	17.3496	10	0.0571293	0.0571293	0	0
10	0	0	60	17.3658	17.3496	90	0.0571293	0.0571293	0	0
10	0	0	120	17.3658	17.3496	123	0.0571293	0.0571293	0	0
10	0	0	180	17.3658	17.3496	12	0.0571293	0.0571293	0	0
10	0	0	240	17.3658	17.3496	1	0.0571293	0.0571293	0	0
10	0	0	300	17.3658	17.3496	7	0.0571293	0.0571293	0	0
10	0	10	0	26.1821	10.8366	48	0.023606	0.0267348	0	0
10	0	10	60	26.1821	10.8366	91	0.023606	0.0267348	0	0
10	0	10	120	26.1821	10.8366	126	0.023606	0.0267348	0	0
10	0	10	180	26.1821	10.8366	26	0.023606	0.0267348	0	0
10	0	10	240	26.1821	10.8366	1	0.023606	0.0267348	0	0
10	0	10	300	26.1821	10.8366	12	0.023606	0.0267348	0	0
10	0	20	0	35.6291	11.5695	100	0.00768242	0.0344452	0	0
10	0	20	60	35.6291	11.5695	144	0.00768242	0.0344452	0	0
10	0	20	120	35.6291	11.5695	71	0.00768242	0.0344452	0	0
10	0	20	180	35.6291	11.5695	68	0.00768242	0.0344452	0	0
10	0	20	240	35.6291	11.5695	0	0.00768242	0.0344452	1	0.000264623
10	0	20	300	35.6291	11.5695	33	0.00768242	0.0344452	0	0
10	0	30	0	45.3141	18.7157	-1		0.0662923	0	0
10	0	30	60	45.3141	18.7157	-1		0.0662923	0	0
10	0	30	120	45.3141	18.7157	-1		0.0662923	0	0
10	0	30	180	45.3141	18.7157	-1		0.0662923	0	0
10	0	30	240	45.3141	18.7157	-1		0.0662923	0	0
10	0	30	300	45.3141	18.7157	-1		0.0662923	0	0
10	60	-30	0	18.7019	45.296	-1	0.0662923		0	0
10	60	-30	60	18.7019	45.296	-1	0.0662923		0	0
10	60	-30	120	18.7019	45.296	-1	0.0662923		0	0
10	60	-30	180	18.7019	45.296	-1	0.0662923		0	0
10	60	-30	240	18.7019	45.296	-1	0.0662923		0	0
10	60	-30	300	18.7019	45.296	-1	0.0662923		0	0
10	60	-20	0	11.5626	35.6111	1	0.0344452	0.00768242	0	0
10	60	-20	60	11.5626	35.6111	41	0.0344452	0.00768242	0	0
10	60	-20	120	11.5626	35.6111	9	0.0344452	0.00768242	0	0
10	60	-20	180	11.5626	35.6111	7	0.0344452	0.00768242	0	0
10	60	-20	240	11.5626	35.6111	0	0.0344452	0.00768242	1	0.000264623
10	60	-20	300	11.5626	35.6111	6	0.0344452	0.00768242	0	0
10	60	-10	0	10.8455	26.1644	16	0.0267348	0.023606	0	0
10	60	-10	60	10.8455	26.1644	45	0.0267348	0.023606	0	0
10	60	-10	120	10.8455	26.1644	0	0.0267348	0.023606	1	0.000631102
10	60	-10	180	10.8455	26.1644	0	0.0267348	0.023606	1	0.000631102
10	60	-10	240	10.8455	26.1644	0	0.0267348	0.023606	1	0.000631102
10	60	-10	300	10.8455	26.1644	0	0.0267348	0.023606	1	0.000631102
10	60	0	0	17.3654	17.3492	14	0.0571293	0.0571293	0	0
10	60	0	60	17.3654	17.3492	70	0.0571293	0.0571293	0	0
10	60	0	120	17.3654	17.3492	2	0.0571293	0.0571293	0	0
10	60	0	180	17.3654	17.3492	0	0.0571293	0.0571293	1	0.00326376
10	60	0	240	17.3654	17.3492	0	0.0571293	0.0571293	1	0.00326376
10	60	0	300	17.3654	17.3492	7	0.0571293	0.0571293	0	0
10	60	10	0	26.1818	10.836	60	0.023606	0.0267348	0	0
10	60	10	60	26.1818	10.836	68	0.023606	0.0267348	0	0
10	60	10	120	26.1818	10.836	21	0.023606	0.0267348	0	0
10	60	10	180	26.1818	10.836	0	0.023606	0.0267348	1	0.000631102
10	60	10	240	26.1818	10.836	1	0.023606	0.0267348	0	0
10	60	10	300	26.1818	10.836	36	0.023606	0.0267348	0	0
10	60	20	0	35.6289	11.569	133	0.00768242	0.0344452	0	0
10	60	20	60	35.6289	11.569	53	0.00768242	0.0344452	0	0
10	60	20	120	35.6289	11.569	24	0.00768242	0.0344452	0	0
10	60	20	180	35.6289	11.569	0	0.00768242	0.0344452	1	0.000264623
10	60	20	240	35.6289	11.569	33	0.00768242	0.0344452	0	0
10	60	20	300	35.6289	11.569	92	0.00768242	0.0344452	0	0
10	60	30	0	45.3139	18.7153	-1		0.0662923	0	0
10	60	30	60	45.3139	18.7153	-1		0.0662923	0	0
10	60	30	120	45.3139	18.7153	-1		0.0662923	0	0
10	60	30	180	45.3139	18.7153	-1		0.0662923	0	0
10	60	30	240	45.3139	18.7153	-1		0.0662923	0	0
10	60	30	300	45.3139	18.7153	-1		0.0662923	0	0
10	120	-30	0	18.7011	45.2964	-1	0.0662923		0	0
10	120	-30	60	18.7011	45.2964	-1	0.0662923		0	0
10	120	-30	120	18.7011	45.2964	-1	0.0662923		0	0
10	120	-30	180	18.7011	45.2964	-1	0.0662923		0	0
10	120	-30	240	18.7011	45.2964	-1	0.0662923		0	0
10	120	-30	300	18.7011	45.2964	-1	0.0662923		0	0
10	120	-20	0	11.5613	35.6115	20	0.0344452	0.00768242	0	0
10	120	-20	60	11.5613	35.6115	0	0.0344452	0.00768242	1	0.000264623
10	120	-20	120	11.5613	35.6115	0	0.0344452	0.00768242	1	0.000264623
10	120	-20	180	11.5613	35.6115	0	0.0344452	0.00768242	1	0.000264623
10	120	-20	240	11.5613	35.6115	0	0.0344452	0.00768242	1	0.000264623
10	120	-20	300	11.5613	35.6115	10	0.0344452	0.00768242	0	0
10	120	-10	0	10.8441	26.165	30	0.0267348	0.023606	0	0
10	120	-10	60	10.8441	26.165	4	0.0267348	0.023606	0	0
10	120	-10	120	10.8441	26.165	0	0.0267348	0.023606	1	0.000631102
10	120	-10	180	10.8441	26.165	1	0.0267348	0.023606	0	0
10	120	-10	240	10.8441	26.165	0	0.0267348	0.023606	1	0.000631102
10	120	-10	300	10.8441	26.165	5	0.0267348	0.023606	0	0
10	120	0	0	17.3645	17.3501	68	0.0571293	0.0571293	0	0
10	120	0	60	17.3645	17.3501	21	0.0571293	0.0571293	0	0
10	120	0	120	17.3645	17.3501	2	0.0571293	0.0571293	0	0
10	120	0	180	17.3645	17.3501	2	0.0571293	0.0571293	0	0
10	120	0	240	17.3645	17.3501	29	0.0571293	0.0571293	0	0
[truncated: 1,334 more rows]

## Sheet: OffAxis19
r	theta	t	phi	dist1	dist1	clashes	prob dist1	prob dist2	clashes 0 or 1	H*I*J	#clashes<10	H*I*L		Bin	Score 8
[truncated: 1,567 more rows]

[truncated: 17 more sheets: OffAxis20, OffAxis21, OffAxis22, OffAxis23, OffAxis24, OffAxis25, OfAxis26, OffAxis27, OffAxis28, OffAxis29, OffAxis30, OffAxis31, OffAxis32, OffAxis33, OffAxis34, OffAxis35, OffAxis36]
